# Supplementary material for: Coordination of the maize transcriptome by a conserved circadian clock
Source: BMC Plant Biol. 2010 Jun 24;10:126. doi: 10.1186/1471-2229-10-126 (PMC3095283; doi:10.1186/1471-2229-10-126)
Supplement: Additional file 1 — Normalized expression values for each probe set across the complete 44-hour time course. MMC-β values from COSOPT analysis and PCC values for HAYSTACK analysis. [file 1471-2229-10-126-S1.XLS]

## Sheet: Additional file 1 TableS1
Probe Set ID	COSOPT MMC-b	HAYSTACK PCC	Phase	ZT0	ZT4	ZT8	ZT12	ZT16	ZT20	ZT24	ZT28	ZT32	ZT36	ZT40	ZT44
Zm.6474.2.S1_a_at	0.00716		ZT8	788.66	814.86	887.59	866.78	815.25	780.38	775.05	810.38	823.6	875.71	852.33	823.3
Zm.19041.1.A1_at	0.00839		ZT8	734.31	812.67	921.36	922.58	859.46	736.58	710.02	734.62	763.47	874.45	843.45	782.81
Zm.10294.1.S1_at	0.0121		ZT8	626.46	663.55	805.9	735.97	532.88	533.85	525.49	627.3	690.05	752.39	607.21	579.45
Zm.17505.1.S1_at	0.0123		ZT8	824.78	862.33	940.57	959.91	820.16	766.46	779.13	898.31	893.55	923.01	810.12	817.79
Zm.9633.1.S1_at	0.0126	0.9	ZT8	320.77	347.54	519.56	463.54	350.76	315.29	256.59	316.38	431	429.48	401.21	369.97
Zm.12746.1.A1_at	0.0127		ZT8	333.66	361.42	384.53	366.19	337.09	326.63	335.81	368.48	369.12	382.57	336.37	351.08
Zm.7037.1.A1_at	0.0129		ZT8	1168.01	1275.93	1382.85	1265.44	1254.92	1164.3	1161.12	1247.11	1245.11	1295.82	1316.97	1146.24
Zm.5721.1.A1_a_at	0.0132		ZT8	13.4	19.01	16.99	15.95	12.98	12.01	13.28	14.44	19.09	21.88	14.33	13.6
Zm.3376.1.A1_at	0.0135	0.88	ZT8	1319.44	2070.43	3695.86	3293.61	2082.28	1594.24	1661.24	1748.93	2420.19	2733.2	2323.71	1928.96
Zm.4898.1.S1_at	0.0135		ZT8	1076.16	1073.04	1313.18	1248.63	1123.76	948.45	1034.21	995.26	1126.02	1236.02	1248.54	1038.22
Zm.15295.1.A1_at	0.0141		ZT8	447.58	493.08	607.77	576.07	475.11	397.29	437.27	509.49	491.61	545.1	513.42	459.08
Zm.6000.1.S1_at	0.0142		ZT8	541.78	561.46	631.16	596.39	611.92	581.13	537.21	567.09	630.16	608.83	568.05	558.59
Zm.3186.1.S1_a_at	0.0146		ZT8	90.31	117.8	158.88	158.03	122.06	113.62	93.54	132.5	143.09	141.71	121.58	122.79
Zm.997.1.A1_at	0.0147		ZT8	1025.6	1088.61	1342.83	1354.65	1142.2	1070.68	1012.82	1163.51	1198.15	1380.58	1276.5	1130.33
Zm.6915.1.S1_at	0.0149		ZT8	1331.4	1436.54	1538.11	1508.27	1387.76	1370.53	1420.38	1496.42	1507.59	1473.55	1459.81	1444.37
Zm.3428.1.A1_at	0.0156	0.9	ZT8	450.81	796.57	1201.55	1520.31	984.21	720.35	694.58	787.91	1150.36	1084.9	997.27	848.86
Zm.3231.1.A1_at	0.0161		ZT8	820.49	1044.11	1099.61	971.8	886.34	872.92	833.42	913.49	992.51	1056.39	974.28	945.73
Zm.12893.1.A1_at	0.0162		ZT8	171.55	184.24	195.68	211.94	187.23	154.6	154.8	154.16	182.67	180.08	183.24	163.38
Zm.4905.1.S1_at	0.0165		ZT8	622.93	805.76	846.27	819.71	776.42	692.91	693.34	764.3	841.2	771.19	741.59	690.28
Zm.11642.1.A1_at	0.0168		ZT8	129.76	142.65	176.02	174.41	130.01	120.9	124.24	141.68	169.07	184.95	178.93	150.09
Zm.10127.1.A1_at	0.0172	0.88	ZT8	132.37	1724.33	2803.28	2352.03	1038.74	841.4	1227.14	1717.56	2342.46	2185.63	1540.22	1310.19
Zm.5867.2.S1_at	0.0182		ZT8	276.69	287.46	377.94	373.6	341.63	294.66	302.58	323.19	351.72	358.76	360.14	323.19
Zm.744.1.A1_at	0.0195	0.84	ZT8	890.86	2174.17	2924.73	1983.66	1058.47	1215.26	1494.6	1597.16	2422.78	2144	1569.36	1544.72
Zm.698.1.S1_at	0.0195		ZT8	31.39	36.06	39.59	37.67	34.27	27.16	30.31	30.49	34.63	35.74	33.98	28.72
Zm.10753.1.A1_at	0.02	0.9	ZT8	238.85	324.58	509.47	592.21	413.1	304.05	354.31	356.18	505.33	493.52	506.17	413.58
Zm.5459.1.A1_at	0.02		ZT8	325.81	347.89	420.01	415.38	330.05	346.72	333.24	325.21	383.84	411.62	379.84	357.25
Zm.6226.1.A1_at	0.0205		ZT8	354.1	468.99	658.49	624.9	434.93	440.74	450.74	486.07	605.51	537.03	474.34	498.82
Zm.5323.1.A1_at	0.021		ZT8	646.32	753.36	997.56	967.82	894.38	788.04	735.16	769.25	815.36	856.82	852.14	869.92
Zm.19133.1.S1_at	0.0211	0.88	ZT8	53.55	68.14	257	313.66	115.62	98.88	90.6	92.17	169.37	234.67	135.69	111.55
Zm.11691.1.A1_at	0.0216	0.91	ZT8	523.67	1293.67	2140.47	2374.7	1302.69	1002.12	1159.8	1016.17	1861.93	2059.74	1795.54	1469.42
Zm.8764.1.A1_at	0.0216		ZT8	309.88	387.69	538.2	450.09	332.26	331.2	339.55	383.12	426.71	436.21	417.72	351.65
Zm.12326.1.S1_at	0.0218	0.79	ZT8	222.55	286.83	535.69	693.05	416.47	285.74	286.42	327.63	374.13	383.93	411.93	319.1
ZmAffx.474.1.A1_at	0.0221		ZT8	380.32	427.85	451.7	450.52	422.55	395.59	410.37	401.31	453.74	425.45	437.33	378.38
Zm.7012.3.S1_at	0.0223	0.89	ZT8	421.31	534.86	807.26	862.99	646.9	605.6	554.59	633.68	732.81	778.05	674.38	632.02
Zm.18639.1.A1_at	0.0226	0.87	ZT8	109.6	164.23	264.12	229.94	172.21	145.88	155.59	164.13	236.93	209.74	205.6	178.49
Zm.6096.1.A1_a_at	0.0227		ZT8	1222.44	1328.38	1586.07	1533.07	1417.55	1332.03	1362.17	1378.03	1478.56	1627.24	1324.89	1380.51
Zm.15510.1.A1_at	0.0228		ZT8	87.55	104.12	127.89	125.22	112.4	105.76	102.11	110.38	117.91	115.47	116.22	103.24
Zm.3422.1.A1_at	0.0229		ZT8	2506.05	2714.54	2994.59	3042.29	3034.07	2842.45	3038.62	3489.69	3082.49	3011.96	3050.69	3058.46
Zm.15761.1.A1_at	0.0229		ZT8	37.76	40.63	42.57	41.74	37.73	34.32	39.29	39.55	39.46	43.01	42.85	37.66
Zm.4261.1.A1_at	0.023		ZT8	548.05	627.61	658.41	703.98	604.96	622.67	633.55	612.05	707.72	706.32	627.55	589.17
Zm.761.1.S1_at	0.0231	0.77	ZT8	736.27	886.15	1494.89	1490.76	1092.8	826.78	867.46	882.38	947.22	1088.51	995.91	896.67
Zm.12299.1.A1_at	0.0235	0.91	ZT8	955.84	3173.88	5977	6427.73	4353.45	3437.45	3333.3	3651.84	5326.7	6118.46	5388.27	4116.27
Zm.5488.1.S1_at	0.0236		ZT8	471.12	518.15	568.14	519.58	523.32	465.36	482.83	531.33	526.09	500.63	475.48	466.63
ZmAffx.203.1.S1_at	0.0239		ZT8	38.01	38.03	43.79	41.95	42.21	34.96	38.67	36.2	42.2	47.12	43.79	38.12
Zm.8232.1.A1_at	0.024	0.85	ZT8	908.45	1749.06	5236.7	4808.45	1941.76	1525.44	1714.13	1959.27	3204.71	3170.87	2715.8	1867.03
Zm.11476.1.A1_at	0.025		ZT8	677.76	846.89	836.4	819.89	813.53	719.17	732.31	727.78	817.3	801.91	781.35	731.78
Zm.5466.1.A1_at	0.025		ZT8	411.31	476.2	498.88	492.72	457.18	411.13	419.9	444.09	429.41	482.22	475.92	459.04
Zm.2454.1.A1_at	0.0259	0.87	ZT8	104.13	145.38	332.38	334.25	215.68	182.74	178.67	190.64	281.61	273.24	255.26	205.7
Zm.15995.1.A1_a_at	0.0267		ZT8	2445.65	2761.94	2940.97	2733.73	2930.1	2819.13	2667.56	2689.55	2683.87	2730.54	2709.86	2632.49
Zm.2924.1.A1_a_at	0.0267		ZT8	489.77	527.22	574.79	567.34	553.14	532.5	516.3	526.4	537.14	537.66	557.42	521.74
Zm.617.1.A1_at	0.0269	0.87	ZT8	25.55	34.29	2203.85	3285.08	563.38	360.3	389.7	681.22	1710.94	1669.69	1059.09	745.98
Zm.1094.1.A1_at	0.0269		ZT8	424.53	548.91	558.13	588.58	530.37	471.3	497.55	574.13	567.63	559.82	520.07	526.96
Zm.17363.1.S1_at	0.0271		ZT8	324.38	285.64	485.65	459.33	389.62	305.01	300.5	316.18	388.32	400.14	367.34	334.7
Zm.1480.1.A1_at	0.0277		ZT8	286.93	353.3	381.87	383.76	329.54	337.25	308.55	340.75	358.03	376.57	345.45	341.98
Zm.5579.1.A1_at	0.0277		ZT8	1152.63	1174.91	1497.25	1577.09	1318.85	1240.46	1333.79	1351.7	1388.65	1412.09	1303.76	1190.43
Zm.6899.1.A1_at	0.0281		ZT8	493.54	537.88	668.8	579.44	511.41	506.01	519.78	554.21	573.33	624.09	560.63	547.02
Zm.18391.1.A1_at	0.0288		ZT8	51.62	57.14	67.69	70.45	63.55	53.57	55.03	55.9	60.61	57.92	50.63	49.67
Zm.17292.1.S1_at	0.0288		ZT8	617.57	712.14	1016.05	1086.58	744.33	739.44	742.58	753.19	897.66	897.19	818.84	769.87
Zm.10105.1.A1_at	0.0296	0.89	ZT8	60.89	121.58	143.37	208.13	94.42	87.02	101.48	93	137.54	163.93	110.52	92.64
Zm.4467.1.S1_at	0.0297		ZT8	47.8	53.55	67.8	61.56	52.97	50.52	54.58	61.62	63.54	60.05	58.71	60.77
Zm.6212.1.A1_at	0.0299		ZT8	200.53	230.21	225.37	271.74	228.52	210.65	217.87	223.68	267.56	242.36	225	217.27
Zm.8887.1.A1_at	0.03	0.85	ZT8	309.29	4231.63	6101.32	5136.87	2819.59	2408.03	2864.58	3347.94	4758.74	3995.55	2776.14	2554.55
Zm.11874.1.A1_at	0.03		ZT8	119.83	144.06	217.48	202.01	188.03	162.07	136.44	161.76	201.46	188.03	202.72	175.97
Zm.4298.1.A1_at	0.0301		ZT8	142.93	138.33	163.65	160.85	153.23	151.66	125.63	140.66	168.81	161.26	145.42	143.71
ZmAffx.169.1.S1_at	0.0304		ZT8	24.91	31.5	34.62	33.16	30.98	26.69	30.96	31.44	38.25	31.67	34.5	28.28
Zm.13267.1.A1_at	0.0305		ZT8	139.38	137.55	193.97	192.3	152.69	135.29	115.04	160.38	169.01	153.9	159.02	150.99
Zm.2270.1.S1_at	0.0306	0.84	ZT8	734.44	2261.96	2977.75	1893.71	959.96	970.37	1308.78	1607.01	2237.44	1775.63	1329.29	1434.1
Zm.2677.1.S1_at	0.0309		ZT8	426.89	588.65	582.23	550.06	497.92	473.38	496.67	501.41	554.65	547.25	540.57	478.93
Zm.6578.1.A1_at	0.0311	0.83	ZT8	501.91	1308.87	3546.58	4099.87	1958.96	1431.05	1835.16	1870.28	2917.05	2268.88	2159.09	1563.3
Zm.2166.1.S1_at	0.0311	0.79	ZT8	272.8	415.03	877.69	1010.3	599.13	407.64	408.58	402.23	544.22	575.22	502.8	386.12
Zm.12222.1.A1_at	0.0311		ZT8	814.91	1029.82	1135.8	1029.45	986.39	853.48	893.58	987.48	928.3	1082.55	1027.21	918.02
Zm.17774.1.A1_at	0.0312		ZT8	210.27	218.34	234.74	226.08	229.13	196.73	208.81	212.09	214.36	230.5	216.26	194.94
Zm.366.1.S1_at	0.0312		ZT8	357.14	395.09	500.73	452.32	421.9	406.14	388.5	348.22	410.38	443.76	411.76	380.1
Zm.4254.1.S1_at	0.0313	0.84	ZT8	448.63	599.4	1007.04	1164.82	768.1	652.7	642.86	666.07	786.22	860.11	814.69	727.09
ZmAffx.189.1.A1_at	0.0315		ZT8	49.82	62.31	73.31	72.12	64.74	62.16	59.46	75.14	72.6	72.7	57.71	71.62
Zm.17792.1.A1_at	0.0315		ZT8	350.31	313.82	583.68	584.79	406.09	386.19	328.81	359.09	391.54	458.47	458.26	415.84
Zm.15248.1.A1_at	0.0316		ZT8	625.02	727.61	764.71	758.19	705.23	673.17	604.55	611.78	696.76	738.8	638.71	634.56
Zm.2060.2.S1_a_at	0.032	0.87	ZT8	1007.98	1578.32	2717.16	2699.91	1863.31	1380.7	1622.72	1732.99	2061.44	2229.88	2045.72	1695.21
Zm.15845.1.S1_at	0.032	0.83	ZT8	93.91	239.61	392.98	336.92	199.15	189.76	210.27	221.57	287.24	306.12	260.71	227.01
Zm.8958.1.A1_at	0.0321	0.79	ZT8	78.76	372.07	2089.41	2630.53	1173.22	708.67	678.63	740.99	1083.11	1249.57	1101.8	749.34
Zm.18452.1.A1_at	0.0323	0.83	ZT8	127.21	321.86	752.94	644.66	284.96	224.65	252.22	286.27	451.02	422.86	335.89	263.32
Zm.19113.1.S1_at	0.0329		ZT8	656.28	623.25	704.21	659.65	643.16	581.48	567.13	540.98	624.71	726.38	653.57	576.08
Zm.8073.1.A1_at	0.0331	0.84	ZT8	1039.9	1576.06	2334.16	2668.29	1919.27	1748.46	1736.55	1871.79	2146.46	2132.73	1860.34	1688.27
Zm.7106.1.A1_at	0.0333	0.83	ZT8	895.11	2397.44	6057.17	8535.7	4969.92	3642.82	3848.95	5092.58	6142.78	5763.96	5223.81	4325.33
Zm.15470.1.S1_at	0.0336		ZT8	467	497.24	602.49	498.25	431.99	432.4	425.2	551.67	513.29	567.86	517.85	479.68
Zm.19222.1.S1_at	0.0339		ZT8	535.36	554.37	673.67	652.71	598.53	525.56	486.85	535.03	492.17	575.13	567.54	532.7
Zm.2745.1.A1_at	0.034		ZT8	103.96	119.12	170.25	187.25	153.96	137.88	110.68	134.93	147.87	144.56	132.19	130.88
Zm.5733.1.A1_at	0.0341	0.76	ZT8	1736.97	1936.42	2473.39	2487.72	1550.34	1359.84	1233.74	1400.48	1601.26	1802.63	1746.75	1379.44
Zm.3271.1.A1_at	0.0341		ZT8	1603.61	1887.98	2119.91	1943.86	1967.86	1603.55	1714.76	1817.26	1822.89	1856.75	1829.01	1740.49
Zm.2300.1.A1_at	0.0343		ZT8	532.45	602.47	697.38	655.09	536.11	582.08	592.21	614.05	753.2	677.74	618.59	617.78
Zm.9803.1.A1_at	0.0344	0.83	ZT8	101.07	490.3	973.71	1040.01	391.55	464.38	430.9	663.24	844.46	740.52	535.64	582.13
Zm.7368.1.S1_at	0.0344	0.82	ZT8	207.31	363.98	669.65	742.13	494.8	418.55	416.71	486.35	538.73	573.7	499.35	487.05
Zm.3190.1.A1_at	0.0345		ZT8	821.17	892.13	1034.7	982.08	946.75	813.33	802.46	787.05	768.84	958.1	851.9	820.47
Zm.1248.1.A1_at	0.0348	0.82	ZT8	137.07	265.78	690.02	654.47	392.17	287.58	357.71	302.89	380.33	525.76	449.26	340.74
Zm.12085.1.S1_at	0.0351		ZT8	1530.21	1577.8	1728.24	1629.55	1587.93	1485.39	1519.36	1588.06	1586.45	1587.85	1637.38	1570.16
Zm.4002.1.A1_at	0.0354		ZT8	4533.06	4593.33	4770.82	4729.63	4629.67	4384.8	4559.73	4528.89	4549.45	4904.43	4685.14	4401.63
Zm.19002.1.A1_at	0.0354		ZT8	63.66	72.45	118.05	98.67	82.05	73.95	70.29	78.16	74.78	90.1	91.18	85.27
Zm.698.1.A1_at	0.0356	0.84	ZT8	831.46	1246.22	2204.3	2259.37	1748.74	1572.93	1516.62	1675.38	1806.82	2086.24	1770.71	1628.88
Zm.2601.2.A1_at	0.0358		ZT8	2150.29	2394.98	2881.42	2916.51	2439.97	2298.22	2254.02	2447.3	2327.62	2559.84	2440.86	2390.49
Zm.8232.1.A1_s_at	0.0359	0.8	ZT8	495.47	981.61	2653.22	2289.51	1070.88	900.03	901.93	1060.03	1487.8	1438.45	1282.8	1007.63
Zm.12892.1.S1_at	0.036	0.83	ZT8	315.55	606.22	1847.96	1673.42	909.47	765.06	671.28	913.28	1146.38	1268.46	1117.76	921.8
Zm.16854.1.S1_at	0.0362	0.87	ZT8	469.52	847.68	1939.19	2189.87	1330.58	1144.21	1039.13	1239.3	1566.21	1735.51	1425.08	1259.32
Zm.17647.1.A1_at	0.0364	0.9	ZT8	67.03	76.02	110.3	89.06	48.07	55.37	61.8	66.16	101.99	74.04	56.94	64.16
Zm.2239.1.A1_at	0.0365	0.78	ZT8	244.73	494.94	1735.7	2031.79	756.26	430.29	443.42	551.39	799.78	939.52	846.03	604.08
Zm.4981.1.A1_at	0.0366	0.77	ZT8	400.14	369.63	714.88	743.27	491.97	344.21	371.33	406.8	436.87	519.3	500.73	433.92
Zm.12315.1.S1_at	0.037		ZT8	339.87	382.22	508.91	460.19	371.36	375.09	393.41	400.59	456.04	450.02	463.85	413.46
Zm.14296.1.A1_at	0.0371		ZT8	2283.37	2953.12	3721.9	3553.9	2742.05	2569.8	2653.62	2703.42	2894.03	3049.72	2465.31	2437.53
Zm.17568.1.S1_at	0.0373		ZT8	665.6	801.16	1057.73	782.13	619.39	682.96	730.86	813.26	960.52	878.25	809.48	808.6
Zm.17857.1.A1_at	0.0373		ZT8	88.09	100.65	98.62	103.7	84.03	89.79	92.53	102.2	101.42	120.58	99.96	93.49
Zm.9204.1.S1_at	0.0375		ZT8	1226.63	1257.44	1358.72	1370.54	1272.81	1185.24	1302.38	1309.55	1307.69	1341.53	1308.13	1258.29
Zm.15606.1.S1_at	0.038		ZT8	79.73	101.13	112.11	106.04	88.19	96.82	95.49	97.06	106.28	109.63	90.45	93.71
Zm.2547.1.A1_at	0.0381	0.81	ZT8	250.68	535.99	1352.05	1684	836.91	611.54	603.02	651.72	879.43	942.83	822.28	687.13
Zm.11690.1.A1_at	0.0382	0.86	ZT8	60.9	81.06	158.47	143.07	73.28	76.83	82.93	96.08	113.5	126.83	100.95	94.25
Zm.1954.1.S1_at	0.0386		ZT8	591.52	699.08	842.27	641.65	547.81	522.33	631.87	630.13	654.21	774.42	635.57	580.7
Zm.7084.1.S1_at	0.0389		ZT8	804.72	908.9	963.31	880.63	857.03	780.58	871.63	789.1	878.99	914.18	928.6	805.52
Zm.18986.1.S1_at	0.039		ZT8	56.9	69.93	97.5	74.05	76.72	64.38	58.61	65.39	73.97	75.68	72.22	66.57
Zm.10030.1.S1_at	0.0392		ZT8	435.99	489.25	480.25	527.13	453.02	443.43	427.79	457.87	519.48	491.27	434.05	469.5
Zm.14702.1.A1_at	0.0393		ZT8	1169.37	1408.47	1557.33	1503.8	1485.51	1352.22	1354.76	1328.97	1300.54	1474.77	1456.27	1314.51
Zm.6444.1.S1_at	0.0396		ZT8	1217.36	1607.76	1904.31	1790.05	1717.62	1349.13	1465.57	1456.26	1523.46	1540.72	1616.3	1377.83
Zm.12318.1.A1_at	0.0397		ZT8	205.91	252.81	278.87	269.91	270.38	227.95	219.44	245.21	235.19	250.08	246.2	244.55
Zm.12391.1.S1_at	0.0398	0.82	ZT8	203.71	330.53	412.75	406.26	282.69	244.66	332.8	290.55	377.2	399.26	381.25	332.99
Zm.6912.1.A1_at	0.0399	0.85	ZT8	266.14	537.23	1042.01	926.31	817.11	688.82	578.77	683.88	940.49	855.51	896.1	659.83
Zm.5909.1.A1_at	0.0399		ZT8	332.73	498.21	493.87	653.26	470.46	491.12	435.91	509.34	536.16	540.71	407.1	399.3
Zm.9746.1.A1_at	0.04		ZT8	36.06	34.75	51.81	49.19	42.21	39.67	30.65	33.59	43.36	43.68	35.69	40.61
Zm.6137.1.A1_at	0.04		ZT8	87.16	109.06	127.83	138.47	120.4	98.36	110.55	113.83	114.67	123.73	112.07	112.04
Zm.1987.1.A1_a_at	0.0404		ZT8	3038.15	3037.6	3313.29	3018.45	3056.5	2799.98	2997.05	3074.82	3279.64	3286.13	3319.77	2995.89
Zm.4809.2.S1_at	0.0405		ZT8	340.2	316.21	446.28	452.77	380.51	345.11	368.36	406.34	394.77	375.71	378.55	345.28
Zm.17960.1.A1_at	0.0407		ZT8	352.86	384.66	527.46	538.27	493.07	439.59	451.54	474.74	484.24	492.14	459.51	444.02
Zm.13016.1.A1_at	0.0407		ZT8	96	90.1	133.39	108.86	89.69	77.71	81.15	98.94	111.7	94.7	84.21	82.78
Zm.972.1.A1_at	0.0409		ZT8	240.63	371.87	384.51	414.96	315.35	287.3	318.11	343.96	339.69	370.34	304.04	327.05
Zm.7082.2.S1_a_at	0.0409		ZT8	6686.45	6196.41	6960.98	6252.76	5936.46	5104.46	5315.48	5541.67	5473.77	5291.68	5184.64	4948.84
Zm.17174.1.A1_at	0.041		ZT8	136.27	135.26	175.38	204.57	140.12	141.03	133.88	147.7	176.85	179.8	174.93	158.81
Zm.19139.1.A1_at	0.0414		ZT8	491.4	542	553.23	579.57	569.68	536.41	522.94	519.99	563.69	543.12	526.49	514.96
Zm.965.1.S1_at	0.0415		ZT8	887.37	970.33	1079.31	1133.76	1012.05	958.46	990.64	966.11	973.98	1028.37	1001.46	929.96
Zm.15553.1.S1_at	0.0417		ZT8	952.41	976.85	1031.78	963.18	984.21	940.93	996.27	1026.28	1030.33	1036.8	1008.38	942.93
Zm.3121.1.S1_at	0.0417		ZT8	448.7	633.45	700.04	686.62	651.38	566.83	639.05	668.98	682.8	643.21	637.53	560.89
Zm.2773.1.A1_at	0.042		ZT8	560.3	662.28	849.11	832.07	746.16	679.53	637.81	727.11	723.34	867.15	753.66	763.46
Zm.18066.1.A1_s_at	0.0421		ZT8	397.96	426.78	452.84	455.15	420.97	412.89	409.93	417.07	460.47	487.85	427.7	437.13
Zm.8596.1.S1_a_at	0.0422		ZT8	915.08	1135.25	1434.84	1292.92	1151.06	1000.25	1124.04	1109.16	1141.27	1254.59	1205.57	1106.71
Zm.4618.1.A1_at	0.0422		ZT8	201.04	246.13	315.9	315.09	287.91	267.28	234.12	236.93	275.58	254.34	274.7	263.71
ZmAffx.1171.1.S1_at	0.0426		ZT8	199.02	286.44	373.35	310.39	287.02	264.68	270.54	248.47	300.68	354.39	313.32	257.93
Zm.7707.1.S1_a_at	0.0427		ZT8	725.63	713.35	838.74	782.61	780.42	650.96	726.28	661.38	723.3	834.71	765.8	729.59
Zm.3308.1.A1_at	0.0427		ZT8	74.07	86.64	107.97	74.96	73.2	59.01	73.15	78.91	87.39	85.71	77.5	73.52
Zm.6532.1.A1_at	0.0428	0.8	ZT8	8162.87	10627.7	14335.3	15239	12096.1	11799.4	11231.2	13962	13201.2	14726.6	12900.8	12147.8
Zm.4318.1.A1_at	0.0434	0.85	ZT8	344.36	592.43	1055.96	1195.61	702.2	741.79	541.58	798.95	858.37	887.69	831.33	689.69
Zm.6961.1.A1_at	0.0434		ZT8	830.33	862.43	901.16	895.18	821.96	798.36	783.76	853.39	849.25	933.37	799.77	840.21
Zm.7064.1.S1_at	0.0438		ZT8	607.64	685.48	687.86	623.44	593.13	593.5	642.08	679.34	691.37	792.06	685.1	639.57
Zm.2825.2.A1_at	0.0445		ZT8	928.73	874.83	1117.38	1062.63	1037.59	900.73	901.43	912.3	956.03	953.98	994.19	978.73
Zm.8752.1.A1_at	0.0446	0.79	ZT8	68.15	99.22	167.63	189.2	132.74	113.88	117.32	107.02	126.07	139.72	128.62	120.38
Zm.4679.1.S1_at	0.0446		ZT8	1016.97	1129.73	1146.58	1130.28	1179.65	993.76	1001.41	1026.22	1019.62	1126.88	1049.72	1047.63
Zm.16232.1.A1_x_at	0.0449		ZT8	1130.19	1180.45	1234.11	1152.36	1178.36	1097.59	1096.45	1055.81	1121.34	1262.96	1153.06	1091.71
Zm.5122.1.A1_at	0.045		ZT8	286.15	348.07	415.32	383.41	378.76	331.53	317.11	346.12	341.2	399.22	331.48	346.31
Zm.9969.1.A1_at	0.0453	0.8	ZT8	218.85	254.63	453.48	396.06	293.84	294.14	279.69	270.51	323.05	358.54	344.22	309.34
Zm.19095.1.S1_at	0.0453		ZT8	428.97	668.02	689.06	561.42	438.32	485.09	560.15	501.76	704.1	617.09	565.87	516.03
Zm.7021.1.S1_at	0.0455		ZT8	1216.42	1246.84	1448.93	1414.2	1233.63	1127.79	1154.26	1169.6	1205.26	1230.57	1219.25	1095.41
Zm.19028.1.S1_at	0.0461		ZT8	624.12	694.21	733.8	725.95	638.17	580.59	620.59	646.1	653.89	640.64	683.29	603.18
Zm.3742.1.A1_at	0.0462		ZT8	191.34	198.02	255.05	247.84	209	205.23	199.49	201.45	192.46	247.41	217.5	195.94
Zm.1519.1.S1_at	0.0463	0.73	ZT8	1026.97	811.1	1308.21	1473.83	809.65	598.92	538.69	617.75	864.93	1035.85	846.34	722.77
Zm.808.1.A1_at	0.0465	0.82	ZT8	563.48	743.81	1461.08	1517.82	1065.8	908.8	972.1	983.12	1107.98	1216.53	1187.07	970.68
Zm.5851.2.A1_at	0.047		ZT8	112.79	124.75	150.98	134.27	123.92	127.01	108	128.88	127.13	142.28	152.19	129.24
Zm.6048.1.S1_at	0.0472		ZT8	517.16	625.83	835.96	849.76	692.39	688.14	604.43	671.22	739.84	782.78	777.22	757.72
Zm.5272.2.A1_a_at	0.0477		ZT8	522.3	605.38	925.32	794.55	517.99	516.76	530.19	597.18	661.4	643.19	603.32	575.45
Zm.5728.1.S1_at	0.048		ZT8	21.71	30.24	37.58	43.3	35.85	30.26	32.24	31.25	35.37	35.83	32.64	31.92
Zm.4283.4.A1_at	0.048		ZT8	1027.68	1184.38	1270.07	1220.97	1041.36	1104.88	1127.72	1165.23	1172.82	1219.06	1145.13	1142.27
Zm.2254.1.S1_at	0.0483	0.81	ZT8	507.13	1011.28	1022.95	845.18	677.12	696.6	651.85	793.96	958.28	818.97	778.49	722.85
Zm.4823.1.A1_at	0.0486	0.74	ZT8	377.21	634.13	842.84	691.89	441.8	554.89	691.13	688.31	914.07	792.3	601.59	707.07
Zm.15183.1.A1_at	0.0487	0.82	ZT8	186.54	225.88	465.92	518.81	180.06	187.05	194.28	198.9	275.13	330.67	243.35	247.96
Zm.8401.1.A1_a_at	0.0488		ZT8	501.92	586.64	699.71	569.83	577.71	479.48	519.89	534.53	523.59	585.14	589.1	500.4
Zm.6074.1.A1_at	0.0494	0.83	ZT8	175.78	230.96	461.78	469.86	378.41	275.21	292.07	324.93	357.39	378.46	376.21	339.97
Zm.4785.1.S1_at	0.0495		ZT8	265.14	348.79	382.27	323	284.68	252.22	300.15	335.26	308.47	347.09	316.88	310.27
Zm.7107.1.S1_at	0.0495		ZT8	1242.9	1384.25	1772.91	1763.63	1597.26	1509.43	1500.59	1547.09	1608.72	1781.87	1682.1	1581.16
ZmAffx.530.2.A1_at	0.0496		ZT8	1443.3	1537.89	1821.99	1656.25	1416.18	1368.79	1431.48	1780.66	1503.79	1530.16	1496.83	1491.96
Zm.7306.1.S1_at	0.0499	0.82	ZT8	432.26	568.06	1080.7	1193.52	884.71	790.02	761.11	824.47	953.99	982.43	896.76	852.74
ZmAffx.567.1.A1_at	0.0499		ZT8	403.99	437.17	562.8	519.65	460.27	441.61	403.15	437.91	429.52	478.59	436.26	411.25
Zm.17900.1.S1_at	0.05	0.75	ZT8	517.76	879.75	1146.15	1012.48	666.33	803.34	919.43	942.68	1080.22	987.39	876.95	872.99
Zm.876.1.S1_at		0.87	ZT8	13.24	29.23	101.88	68.67	15.95	19.12	28.23	28.39	59.32	42.88	24.95	24.12
ZmAffx.1215.1.S1_s_at		0.83	ZT8	35.96	42.57	55.01	70.02	54.57	39.32	60.71	82.72	91.29	68.89	42.74	54.89
Zm.4864.1.A1_at		0.82	ZT8	176.71	1514.7	1792.85	1506.83	752.2	681.88	805.13	901.19	1173.49	1194.11	781.1	796.62
Zm.11997.1.A1_at		0.82	ZT8	87.02	100.02	117.86	117.28	79.45	95.77	104.38	90.88	136.99	159.79	101.92	105.8
Zm.7012.9.S1_a_at		0.82	ZT8	116.01	183.09	193.31	245.63	181.44	167.92	178.36	209.1	221.67	171.63	172.34	182.79
Zm.9386.1.A1_at		0.82	ZT8	43.23	139.34	2056.38	1570.27	130.04	82.17	159.26	135.67	514.52	831.42	251.41	154.29
Zm.12878.1.S1_at		0.81	ZT8	204.53	163.3	334.02	305.13	216.08	196.67	211.44	208.63	237.69	265.56	233.25	214.3
Zm.13994.1.A1_at		0.8	ZT8	597.63	560.85	844.55	590.36	435.6	502.98	420.47	561.66	642.23	620.52	509.5	533.45
Zm.14042.1.A1_at		0.8	ZT8	276.51	320.54	801.89	535.52	469.01	490.43	399.75	482.62	734.5	571.08	606.67	548
Zm.439.1.A1_at		0.8	ZT8	642.29	1445.66	1528.33	1413.9	854.49	1002.18	1041.35	1129.83	1396.47	1302.5	1060.47	1156.77
Zm.9036.1.A1_at		0.8	ZT8	1014.85	1477.78	2458.87	2264.46	1547.3	1726.06	1724.07	1661.53	2067.24	1977.96	1666.09	1730.28
Zm.10156.1.A1_a_at		0.79	ZT8	475.96	393.01	984.87	766.3	407.96	393.55	337.46	556	619.68	512.31	450.17	402.52
Zm.17971.1.A1_at		0.79	ZT8	185.83	201.48	347.89	377.27	248.26	189.24	295.87	223.96	291.55	301.89	269.14	227.31
Zm.5245.1.A1_at		0.79	ZT8	1327.05	1994.73	2945.48	2325.83	1875.74	1830.48	1779.73	1705.16	2226.31	2109.21	1892.81	1954.96
Zm.6481.1.A1_at		0.79	ZT8	45.03	144.63	166.46	108.74	82.56	80.22	102.89	73.92	148.05	171.15	129.91	100.71
Zm.8375.1.A1_at		0.79	ZT8	216.88	305.5	454.04	418.56	276.72	252.51	280.77	320.74	298.33	289.34	268.35	258.13
Zm.3066.1.A1_at		0.78	ZT8	2995.97	4620.91	8278.55	6877	4092.72	3208.3	3566.04	3829.21	5303	4363.62	4866.11	3605.43
Zm.6948.1.A1_at		0.78	ZT8	195.95	342.49	527.14	602.29	383.05	369.68	376.48	411.17	497.79	448.69	454.76	426.74
ZmAffx.879.1.S1_at		0.78	ZT8	90.68	98.27	138.01	184.75	139.24	101.06	103.48	128.12	154.58	101.05	133.61	109.77
Zm.16816.1.S1_a_at		0.76	ZT8	1778.55	2064.19	3440.74	4116.54	2700.95	1989.95	2160.57	2310.34	2629.99	2498.82	2427.99	2279.43
Zm.2537.1.A1_at		0.76	ZT8	28.65	49.69	193.63	251.17	103.52	75.68	65.38	98.52	123.55	113.27	114.46	104.49
Zm.6999.1.S1_at		0.76	ZT8	70.8	119.85	153.4	144.95	117.26	125.92	116.16	139.54	147.22	142.73	136.29	128.53
Zm.7633.1.A1_at		0.75	ZT8	960.95	1717.87	2265.09	1734.63	1327.05	1568.36	1641.23	1628.99	2319.76	1702.79	1909.11	1748.48
Zm.8622.1.A1_at		0.74	ZT8	558.64	1044.89	1729.45	1565.19	790.26	924.84	854.19	1218.03	1403.8	1281.92	1210.78	1314.92
Zm.11758.1.A1_at		0.74	ZT8	1214.16	3027.55	3592.38	3703.56	2192.21	2332.32	2741.64	2622.59	3429.53	3230.61	3144.77	2903.39
Zm.2042.1.A1_a_at		0.73	ZT8	692.09	668.35	1200.99	1083.15	666.89	568.67	698.19	727.94	727.01	842.75	805.8	673.96
Zm.8181.1.A1_at		0.73	ZT8	227.13	267.41	870.64	801.01	389.01	408.07	439.17	603.77	800.67	714.46	731.26	670.69
Zm.19025.1.S1_at		0.73	ZT8	96.49	297.77	997.32	641.64	225.4	88.89	155.29	162.93	303	284.91	117.46	93.45
Zm.13944.6.S1_a_at		0.73	ZT8	621.9	627.84	1198.41	1465.15	998.78	731.32	789.34	923.4	975.88	595.65	864.11	752.78
ZmAffx.785.1.A1_at		0.72	ZT8	137.41	194.46	319.11	336.44	263.65	243.48	261.9	302.35	306.62	302.78	275.3	283.28
Zm.8654.1.A1_at		0.72	ZT8	174.8	138.83	512.06	557.6	221.05	192.46	181.43	214.17	202.63	285.86	210.55	205.48
Zm.19009.1.A1_at		0.72	ZT8	531.63	920.84	1223.3	999.81	697.32	923.13	949.32	955.68	1159.22	1001.71	867.24	965.52
Zm.18128.1.S1_at		0.72	ZT8	464.39	870.86	1091.05	1105.97	765.63	609.39	632.94	624.26	739.57	699.27	660.06	613.32
Zm.5851.11.A1_at		0.71	ZT8	117.13	172.68	162.57	168.32	207.55	207.35	181.89	187.13	173.2	184.84	178.46	183.17
Zm.7308.1.S1_at		0.71	ZT8	36.28	28.46	47.34	60.54	49.03	41.55	43.28	50.92	47.13	45.9	44.53	46.36
ZmAffx.1214.1.S1_s_at		0.71	ZT8	123.48	200.11	137.06	281.48	188.15	150.42	226.61	310.58	295.97	150.61	141.55	185.08
Zm.911.1.A1_at		0.7	ZT8	2195.55	1579.11	2894.15	3234.64	2001.88	1717.01	1667.26	1692.91	2047.32	2135.8	2165.88	1816.46
Zm.3568.2.A1_at		0.7	ZT8	101.73	95.38	90.01	90.01	82.55	70.75	89.55	90.24	86.25	70.12	84.82	67.87
Zm.18103.1.S1_at		0.7	ZT8	135.23	163.75	208.7	252.55	193.37	209.57	197.23	263.33	296.05	215.88	212.37	238.16
Zm.11818.1.A1_at		0.7	ZT8	256.71	426.86	693.26	673.4	469.16	363.64	326.74	399.31	407.69	369.67	436.32	320.01
Zm.3198.1.A1_at	0.00986		ZT4	2370.81	3170.47	2653.17	2160.06	2836.94	2550.38	2848.66	2704.63	2800.7	2441.94	2759.33	2790.38
Zm.228.1.S1_at	0.0139		ZT4	98.38	155.38	164.71	146.16	116.84	133.67	135.13	164.3	151.68	135.48	120.72	149.43
Zm.14398.1.A1_at	0.0153		ZT4	822.49	831.2	787.92	770.68	665.01	808.43	862.98	888.73	874.49	765.69	793.9	826.51
Zm.7440.1.A1_at	0.0155		ZT4	3249.82	4327.08	4312.88	3350.05	2529.67	3305.99	3850.35	4076.49	4863.06	3708.46	3492.18	3451.26
Zm.8978.1.S1_at	0.0159	0.85	ZT4	870.63	2490.82	2459.18	2139.34	846.25	1532.02	1900.72	2322.81	2375.57	1793.78	1467.46	1932.67
Zm.4824.6.A1_a_at	0.0173		ZT4	5026.85	5289.05	5581.96	5105.12	4769.93	4424.64	4760.66	5570.28	5395.65	5077.69	4701.45	4765.76
Zm.11817.1.A1_at	0.0176	0.9	ZT4	105.19	204.8	216.22	144.58	88	121.49	125.42	184.54	179.44	142.95	119.8	128.65
Zm.16923.3.A1_at	0.0185		ZT4	15926.2	17677.2	17174	16447.3	14005	15901.1	16626.8	17383.7	17859.9	17952	16227.3	16228.4
Zm.13646.1.S1_at	0.0192	0.72	ZT4	980.9	1425.89	1123.89	795.34	749.58	1321.69	1575.24	1470.08	1499.52	1136.78	1093.81	1387.38
ZmAffx.67.1.S1_at	0.0206		ZT4	15.12	15.78	16.27	15.03	12.5	14.85	15.33	15.43	17.52	16.54	14.48	13.33
Zm.3630.2.S1_at	0.0224	0.86	ZT4	4152.36	5994.31	3869.45	2574.58	2783.83	4289.85	4292.75	5242.78	4533.71	3445.11	3383.41	4002.56
Zm.12202.1.A1_at	0.0224	0.84	ZT4	628.88	1998.94	2221.06	1251.81	800.98	1150.73	1367.51	2009.71	2815.66	1606.84	1407.81	1537.1
Zm.3763.1.S1_at	0.0229		ZT4	256.59	289.53	289.26	300.7	249.35	265.03	270.21	292.27	311.21	282.63	278.53	276.38
Zm.3100.1.A1_at	0.023		ZT4	1419.29	1621.25	1841.74	1571.92	1373.99	1423.9	1456.56	1688.89	1666.65	1327.51	1418.38	1488.39
Zm.3629.1.A1_at	0.0236		ZT4	4467.64	6075.16	4799.98	4020.66	4108.63	4811.37	5257.01	5406.79	5667.24	5039.94	4530.48	4808.03
Zm.601.1.A1_at	0.0237	0.8	ZT4	2876.08	5205.2	4301.19	1152.63	1284.73	2365.75	3089.73	3760.37	4702.92	3333.39	2525.51	3159.21
Zm.5915.1.S1_at	0.0248		ZT4	557.91	569.76	586.35	535.81	499.63	504.34	568.82	602.74	577.1	556.65	559.02	571.57
Zm.892.1.A1_at	0.025		ZT4	15300.2	17133.8	17510.8	15591.6	11006.8	12202.3	15089.8	15399.9	16785.5	14924.1	12186.4	12909.8
Zm.13584.1.A1_at	0.0252		ZT4	962.21	1300.93	1097.71	737.51	669.33	945.84	1019.87	1052.99	1085.9	896.48	858.01	1072.39
Zm.5779.1.A1_at	0.0253		ZT4	2663.73	3285.14	2809.21	2557.66	2346.61	3097.31	3206.23	3323.01	3162.34	3115.95	2813.8	3177.47
Zm.15442.1.A1_at	0.0256		ZT4	16861.2	21630.7	22335	19914.3	13425.3	16129	18119.8	18865.1	21213.1	19399.5	16309	17317.4
Zm.6522.2.A1_at	0.0265	0.83	ZT4	442.74	766.39	637.66	320.75	255.05	517.69	733.04	758.05	880.24	710.82	603.46	824.99
Zm.13544.1.A1_at	0.0266	0.74	ZT4	1169.32	1917.17	1827.37	1122.19	875.14	1173.39	1364.13	1695.7	1871.19	1765.59	1401.34	1586.35
Zm.4598.1.S1_at	0.0269		ZT4	375.27	349.61	371.03	315.35	315.61	354.41	341.95	411.25	397.6	345.51	328.79	354.83
Zm.5106.1.A1_at	0.027		ZT4	1078.58	1187.18	1136.96	1063.42	1071.01	1139.08	1169.79	1168.26	1168.66	1096.47	1078.09	1166.87
Zm.4184.1.A1_at	0.0273		ZT4	2255.99	2473.8	2619.31	2424.78	2417.89	2274.74	2612.93	2654.02	2520.03	2459.38	2385.83	2409
Zm.6083.2.S1_at	0.0275		ZT4	18.03	18.7	17.24	17.71	16.32	17.67	19.63	23.73	22.65	17.95	17.13	18.5
Zm.16923.1.A1_at	0.0276		ZT4	19402	22194.6	20793.5	17476.1	16104.7	18558.7	19698.2	20345.7	20353.4	19264.4	18027.2	19202.3
ZmAffx.1150.1.S1_at	0.0277		ZT4	429.69	564.23	532.38	472.11	457.94	437.71	516.33	624.64	537.69	552.93	480.95	500.22
Zm.4824.6.S1_a_at	0.0284		ZT4	123.01	143.28	127.34	121.94	86.45	106.69	148.92	135.9	140.74	97.22	94.25	102.83
ZmAffx.782.1.A1_at	0.0293		ZT4	668.03	714.35	687.63	664.16	620.75	724.25	710.78	804.35	740.33	687.4	635.37	721.75
Zm.3314.2.A1_at	0.0312		ZT4	4814.28	5355.92	4755.52	5072.97	4472.8	5090.76	5123.96	5376.33	5190.49	5251.83	4890.02	4962.63
Zm.4155.1.A1_at	0.0314	0.88	ZT4	3154.7	5653.39	6976.46	4161.67	3318.46	4217.13	4763.6	5160.66	6280.66	4305.27	3667.6	4495.25
Zm.5588.1.A1_at	0.0314		ZT4	459.15	691.92	542.36	426.84	434.33	567.92	587.71	609.68	589.34	405.8	456.2	588.67
Zm.5527.1.A1_at	0.032		ZT4	582.39	771.13	613.03	499.87	474.68	606.17	653.51	650.91	648.75	564.78	542.68	717.16
Zm.3892.16.S1_a_at	0.0332		ZT4	72.53	72.82	62.25	57.83	54.55	56.18	69.72	74.83	82.6	49.79	48.68	55.82
Zm.5834.1.A1_a_at	0.0342		ZT4	2115.79	2579.96	2123.66	1868.88	1673.39	2141.14	2272.2	2158.93	2321.32	1941.94	1926.31	2286.89
Zm.12057.1.A1_a_at	0.0344		ZT4	1067.43	1135.68	1107.11	936.44	994.97	1057.91	1188.4	1108.62	1202.52	1027.65	1073.88	1097.29
Zm.16785.2.S1_at	0.0346		ZT4	108.38	122.09	110.14	101.12	74.66	104.38	124.8	134.37	146.56	106.87	118.05	90.97
Zm.6522.1.A1_x_at	0.0357	0.79	ZT4	1763.91	3345.5	2441.22	1008.1	841.48	1423.27	2086.79	1961.33	2730.56	1601.93	1453.37	1941.71
ZmAffx.180.1.A1_at	0.0361		ZT4	397.05	516.78	505.66	339.8	363.09	397.47	492.03	423.21	449.1	401.02	348.74	423.7
Zm.2329.1.S1_at	0.0371		ZT4	47.96	294	130.88	36.01	48.27	156.67	250	326.42	349.67	150.47	148.73	212.59
Zm.14345.1.A1_at	0.0372		ZT4	573.43	655.97	626.7	618.56	602.22	593.25	594.17	635.18	625.23	633.21	577.23	572.73
Zm.571.1.S1_at	0.0375	0.74	ZT4	170.38	1068.55	459.99	169.4	190.11	598.86	823.41	859.83	644.42	429.56	469.84	857.07
ZmAffx.1118.1.A1_at	0.0377		ZT4	771.8	960.52	1023.08	842.63	807.11	750.3	903.65	897.04	928.4	977.06	757.65	796.6
Zm.947.1.A1_at	0.0377		ZT4	1244.13	1319.8	1194.93	986.98	887.2	1103.88	1145.85	1253.33	1449.05	1112.43	1099.63	1287.04
Zm.5473.1.A1_at	0.0387	0.86	ZT4	710.68	1200.58	825.55	363.74	461.54	610.7	844.26	796.6	839.37	554.28	490.32	704.13
ZmAffx.1181.1.A1_at	0.0387		ZT4	15.99	21.43	17.18	18.04	13.92	17.48	18.33	21.52	19.64	16.59	16.41	19.77
Zm.11624.1.A1_at	0.0402		ZT4	162.83	181.97	168.51	149.74	148	161.46	164.74	167.25	168.26	156.94	154.71	161.06
Zm.5278.1.A1_at	0.0405		ZT4	719.38	916.61	876.79	766.94	649.3	891.2	918.37	986.6	956.59	881.6	740.96	923.39
ZmAffx.559.1.S1_at	0.0406		ZT4	37.58	48.92	45.26	39.34	39.08	40.69	37.49	47.49	53.69	43.86	46.27	38.03
Zm.3637.1.A1_at	0.0417		ZT4	19.22	21.02	19.93	16.78	16.73	21.02	19.55	22.42	18.99	19.64	17.63	20.02
ZmAffx.536.1.S1_at	0.0424		ZT4	18.64	18.28	16.66	18.84	14.53	17.52	19.16	20.61	21.24	17.23	16.95	18.03
Zm.6951.1.A1_at	0.0437		ZT4	14.76	13.43	15.37	13.37	12.18	13.04	12.66	17.18	15.74	14.02	13.77	12.88
Zm.17212.1.A1_at	0.0437		ZT4	1650.47	2651.72	2078.07	1619.12	1340.84	1647.28	2120.9	2032.63	2196.92	1812.48	1593.86	1997.31
Zm.1076.1.S1_at	0.0449		ZT4	9340.46	9674.07	9364.45	8539.84	6365.17	7468.59	9073.51	8855.2	9285.42	8760.93	7684.21	8250.05
Zm.11486.1.S1_at	0.0449		ZT4	3084.2	3230.21	2917.55	2813.09	2570.16	3063.7	3180.7	3463.11	3559.05	3324.66	3042.73	3398.14
Zm.8100.3.S1_at	0.0452		ZT4	33.08	35.83	36.19	34.42	27.89	31.82	35.23	34.7	33.5	30.88	29.11	31.73
Zm.3992.1.S1_at	0.0453	0.76	ZT4	1854.12	3321.22	3913.28	2549.81	1807.45	2598.88	2749.48	3075.51	3849.65	3300.4	2455.21	3160.19
Zm.17657.1.A1_at	0.0453		ZT4	120.92	152.86	122.93	90.86	109.71	109.6	126.71	134.46	128.66	117.88	117.23	136.38
Zm.16469.1.S1_at	0.0454		ZT4	609.71	719.84	713.15	673.3	648.34	695.3	749.52	868.06	803.52	687.41	723.46	705.92
Zm.9508.1.A1_at	0.0457	0.83	ZT4	294.44	492.9	527.01	322.56	280.67	254.98	256.32	318.61	430.3	343.13	331.42	268.86
Zm.7012.8.S1_a_at	0.0459		ZT4	29.55	39.32	33.5	38.09	27.47	30.38	42.05	40.83	39.32	29.09	28.16	28.86
Zm.16502.9.S1_at	0.046		ZT4	64.54	66.61	67.23	63.63	50.77	50.89	60.78	61.37	74.35	57.35	62.39	56.83
Zm.2618.1.S1_at	0.0464		ZT4	349	385.55	381.2	331.68	353.86	348.36	360.97	399.11	377.35	339.86	362.55	379.54
Zm.13321.1.A1_at	0.047	0.93	ZT4	186.4	244.82	291.77	164.62	180.24	154.88	132.02	289.34	294.17	199.48	176.9	166.73
Zm.5267.1.A1_at	0.0475		ZT4	215.92	221.2	216.64	213.81	185.13	230.23	225.6	264.49	251.37	218.32	220.67	231.32
Zm.17594.1.S1_at	0.048		ZT4	444.01	538.57	492.99	369.05	407.6	447.27	490.67	491.21	483.35	466.79	435	460.73
Zm.17999.1.A1_at	0.048		ZT4	849.68	816.06	899.53	819.26	703.65	794.53	803.09	827.34	909.21	829.38	811.01	798.97
Zm.1824.1.S1_at	0.0482	0.78	ZT4	2998.72	5617.42	4068.66	2082.54	2324.8	3279.91	3511.85	4053.38	4511.18	3278.77	3024.59	3741.4
Zm.19189.1.A1_at	0.0485		ZT4	390.55	566.96	637.43	513.63	480.47	521.88	551.54	561.1	647.18	529.81	486.94	539.41
Zm.5993.1.S1_at	0.0494		ZT4	475.8	549.57	502.94	425.27	394.65	430.88	485.9	470.59	497.06	419.6	412.96	439.22
Zm.16076.2.S1_at	0.0496	0.7	ZT4	21.8	28.92	33.63	28.57	25.8	28.18	32.76	43.17	51.13	30.17	25.38	33.7
Zm.15268.1.S1_at	0.0497		ZT4	41.24	47.84	47.09	38.37	38.08	44.66	45.9	50.42	49.84	46.03	46.69	43.72
Zm.2984.2.A1_at	0.0499		ZT4	73.96	95.76	105.45	65.58	61	53.04	82.42	72.54	85.39	87.45	71.76	60.99
Zm.274.3.S1_at		0.9	ZT4	375.38	428.14	309.16	215.05	214.88	213.03	316.34	308.08	345.96	158.4	210.94	163.39
Zm.2482.1.A1_at		0.89	ZT4	1283.88	2192.6	1549.29	823.52	1049.86	1123.32	1314.85	1718.13	1371.61	1003.36	949.61	996.04
Zm.8671.1.A1_at		0.86	ZT4	2347.14	3310.6	2338.85	2003.61	1638.67	2076.1	2576.57	2388.73	2264.69	2007.36	1700.27	2243.16
Zm.10818.1.S1_at		0.86	ZT4	2641.97	3444.25	2008.78	866.58	979.91	1352.11	1666.73	2183.45	2315.37	1414.38	1063.45	1576.48
Zm.7411.1.A1_at		0.85	ZT4	17.32	73.62	20.3	10.02	14.56	10.73	23.35	44.01	22.06	11.32	35.45	12.6
Zm.3670.1.S1_x_at		0.85	ZT4	10781.2	13697.3	10620.4	6143.25	4769.73	6290.55	7890.85	9098.63	9770.75	7187.73	6351.43	7567.36
Zm.3630.1.A1_at		0.85	ZT4	1212.29	2520.57	2110.31	1950.63	2028.94	1415.53	1751.84	2777.59	2129.38	1310.68	1428.11	1380.62
Zm.16958.3.S1_at		0.85	ZT4	22.4	21.72	21.11	17.25	17.14	20	19.44	17.72	18.49	21.72	23.45	17.23
Zm.5447.1.A1_at		0.84	ZT4	47.88	48.48	56.28	21.14	34.72	35.95	46.26	65.47	40.76	31.74	30.29	22.91
Zm.4529.1.A1_a_at		0.84	ZT4	877.93	1302.26	905.47	606.81	696.95	763.71	834.58	1029.29	919.35	837.54	854.42	666.71
Zm.3670.4.S1_at		0.84	ZT4	8982.38	11593.6	9185.3	5091.8	4048.33	5655.26	6647.3	7731.4	8151.7	6531.23	5735.59	6497.45
Zm.1842.1.A1_at		0.83	ZT4	695.11	1215.76	1191.72	621.35	591.23	620.88	705.74	677.65	1081.43	634.97	642.64	595.2
Zm.2321.1.A1_at		0.83	ZT4	1012.8	969.46	1322.21	523.05	290.27	437.03	625.01	834.63	858.51	596.51	533.88	581.71
Zm.3670.4.S1_a_at		0.83	ZT4	13258.5	12908.1	11798.7	7080.85	5848.25	7704.73	8872.41	10183.1	10867.7	8302.8	7554.56	8982.26
Zm.13239.2.A1_at		0.83	ZT4	17161	17678.3	17723.4	16647	8849.95	11150.2	13456.8	13124	15705	14131	10898.1	11736
Zm.31.2.A1_at		0.82	ZT4	77.32	78.28	71.85	61.51	56.57	54.39	60.73	67.84	60.45	61.6	48.42	49.66
Zm.19280.1.S1_at		0.81	ZT4	908.23	860.11	585.29	359.11	312.43	387.38	526.26	581.89	656.56	499.16	440.48	514.78
ZmAffx.1220.1.S1_at		0.81	ZT4	72.38	119.67	94.63	101.46	86.63	68.75	104.76	164.93	107.63	84.65	89.94	98.46
Zm.401.1.A1_at		0.81	ZT4	3012.05	6599.53	6219.71	1698.52	1413.96	2604.15	3759.97	4114.56	5019.69	3359.86	2800.05	3888.22
Zm.2321.4.A1_at		0.81	ZT4	111.31	181.86	168.08	73.52	121.19	133.52	175.13	191.3	179.5	211.05	269.36	218.83
ZmAffx.571.1.A1_at		0.8	ZT4	378.49	1152.06	1048.07	380.95	191.09	320.87	503.3	551.12	860.8	595.27	390.29	602.29
Zm.1754.1.A1_a_at		0.79	ZT4	226.82	464.09	364.32	145.05	250.41	204.94	239.34	324.07	334.07	241.52	323.07	236.63
Zm.6659.1.A1_at		0.79	ZT4	812.92	1132.13	1010.2	1027.94	554.61	763.53	580.06	1434.81	691.03	391.47	588.54	631.04
Zm.11710.1.A1_at		0.79	ZT4	69.69	96.84	167.08	71.3	45.9	46.83	52.53	64.64	84.41	56.77	50.71	51.88
Zm.13239.3.S1_at		0.79	ZT4	23653.1	25020.8	24074.3	22271.6	10325.8	13477.4	17012.3	16747.2	19814.7	15403.1	10439.7	13681.2
Zm.8559.1.A1_at		0.79	ZT4	109.88	161.62	261.55	205.53	132.52	131.85	150.68	183.3	140.25	96.98	122.49	132.81
Zm.4302.2.A1_a_at		0.78	ZT4	195.88	269.8	399.22	167.01	151.99	115.45	125.31	167.88	216.31	132.89	162.49	125.67
Zm.12946.1.S1_at		0.78	ZT4	273.1	437.39	472.5	376.61	213.66	262.96	290.55	307.84	332.6	292.55	247.99	281.45
Zm.8205.1.A1_at		0.78	ZT4	931.88	4802.63	2723.3	881.55	790.96	1012.3	1315.7	1814.58	2032.63	1274.23	906.94	1282.94
Zm.9635.1.A1_at		0.77	ZT4	51.53	54.98	49.63	44.62	44.89	36.66	36.2	34.05	59.41	35.51	36.18	36.84
Zm.13256.1.S1_at		0.77	ZT4	590.9	646.52	501.11	382.85	318.79	494.24	497.93	490.94	530.15	515.5	401.55	523.51
ZmAffx.38.1.S1_at		0.76	ZT4	108.29	137.67	109.74	71.46	51.82	59.68	80.64	70.05	78.57	84.1	59.44	54.02
Zm.9358.1.A1_at		0.76	ZT4	481.23	1243.71	2345.44	1607.12	504.38	610.19	612.02	991.02	844.47	844.7	434.81	575.96
Zm.5721.1.S1_a_at		0.76	ZT4	476.15	942.48	1103.86	882.19	545.72	672.84	804.19	677.12	902.63	853.56	644.47	755.53
Zm.16327.1.S1_at		0.75	ZT4	573.98	754.13	593.53	455.19	418.66	396.43	514.53	451.75	517.85	490.92	471.66	353.15
Zm.16941.1.S1_at		0.75	ZT4	436.28	1166.79	2087.3	691.56	206.42	174.43	304.95	471.45	740.64	556.87	343.92	279.31
ZmAffx.1206.1.S1_s_at		0.75	ZT4	454.47	426.44	579.46	407.81	288.05	364.48	280.36	418.01	487.68	436.64	363.78	398.47
Zm.2139.1.S1_at		0.75	ZT4	350.1	432.83	795.77	217.01	239.94	245.17	580.82	465.56	321.47	339.64	445.52	529.38
Zm.1758.1.S1_at		0.75	ZT4	486.21	3542.13	4585.35	1554.95	300.04	348.96	533.55	1009.49	1827.08	1098.81	483.62	490.75
Zm.8188.1.A1_at		0.74	ZT4	5395.6	6515.06	5506.6	4268.16	3145.24	3051.88	4006.7	4354.88	3694.59	3322.3	3325.55	3419.31
Zm.627.1.A1_at		0.74	ZT4	480.67	419	340.03	420.69	340.92	336.29	384.01	620.96	455.41	322.74	263.37	338.5
Zm.19216.1.S1_at		0.74	ZT4	697.75	1073.95	883.51	532.58	490.75	706.66	731.49	821.82	940.76	806.74	669.97	824.42
Zm.3281.1.A1_at		0.74	ZT4	474.3	3360.88	1470.78	279.22	205.4	327.18	451.06	733.23	926.54	529.63	407.5	506.65
Zm.4302.2.A1_x_at		0.74	ZT4	299.76	450.29	698.18	283.77	291.46	173.6	212.3	288.13	330.69	209.81	271.23	200.12
Zm.19110.1.A1_at		0.74	ZT4	1751.49	1946.2	1670.21	973.22	770.43	1255.53	1388.05	1325.85	1667.26	1396.97	1185.13	1484.49
Zm.7578.1.A1_at		0.74	ZT4	254.71	250.25	216.44	145.56	140.88	101.67	172.64	113.85	221.95	88.27	132.05	110.98
Zm.1753.2.S1_a_at		0.74	ZT4	582.65	1629.33	1808.85	1118.51	1029	985.93	1192.82	1171.85	1453.77	1224.63	1078.66	1077.55
Zm.17021.1.S1_at		0.73	ZT4	536.3	706.21	922.96	400.96	308.71	278.64	317.45	332.87	519.33	306.72	323.78	276.11
Zm.8976.1.A1_at		0.73	ZT4	254.45	308.82	246.42	157.11	179.25	160.21	181.52	215.52	187.75	136.9	178.1	181.14
Zm.1753.1.A1_a_at		0.72	ZT4	470.85	1477.21	1526.1	960.03	879.65	846.22	1065.36	1006.37	1299.68	1093.12	978.87	946.6
Zm.9297.1.A1_at		0.72	ZT4	91.16	125.4	108.04	92.44	79.53	96.38	122.29	189.93	116.09	126.04	112.04	114.21
Zm.16289.1.A1_at		0.72	ZT4	671.15	477.66	338.87	211.84	143.64	262.57	303.05	430.88	374.84	331.51	367.21	336.37
Zm.17196.1.A1_at		0.72	ZT4	595.89	1052.31	922.28	724.63	491.71	630.9	598.19	633.57	712.77	599.72	488.46	615.99
Zm.4302.1.A1_x_at		0.72	ZT4	194.67	250.47	318.95	172.06	161.92	140.94	141.66	155.62	194.22	139.1	158.22	129.27
Zm.5721.1.S1_at		0.72	ZT4	450	955.97	1061.12	902.89	526.05	649.28	833.76	775.62	920.65	868.78	675.65	808.45
Zm.12297.1.A1_at		0.72	ZT4	918.1	907.07	512.64	338.55	383.05	470.36	431.53	584.96	698.27	423.12	502.53	501.12
Zm.7130.1.A1_at		0.72	ZT4	1242.44	2460.66	2562.72	1164.93	1887.38	1098.23	2180.83	2170.99	1884.56	1437.29	1689.13	1895.26
Zm.10238.1.A1_at		0.71	ZT4	110.13	174.81	256.74	229.91	128.08	167.57	188.66	253.28	171.38	181.75	215.64	221.88
ZmAffx.736.1.S1_at		0.71	ZT4	75.34	86.01	70.02	59.86	55.59	51.29	66.69	58.15	58.43	59.18	55.51	41.15
Zm.1747.1.A1_at		0.71	ZT4	434.15	1543.86	777.97	288.51	530.67	395.12	456.12	507.63	432.48	298.42	376.05	281.63
Zm.604.1.A1_at		0.7	ZT4	88.13	235.4	143.46	93.37	79.01	114.85	110.71	120.38	104.99	73.02	124.3	116.66
Zm.9252.1.A1_at		0.7	ZT4	1128.39	726.61	936.92	716.44	520.5	511.1	587.69	766.01	932.46	861.71	724.78	764.05
Zm.8277.1.S1_at		0.7	ZT4	334.55	1191.52	363.38	103	86.95	120.26	218.7	258	372.81	231.35	155.45	169.38
ZmAffx.729.1.S1_at		0.7	ZT4	63.5	75.9	59.2	66.34	55.68	55.04	70.21	69.91	85.95	30.92	52.82	46.1
Zm.17829.1.A1_at	0.00672		ZT20	1588.5	1527.41	1235.11	1279.61	1430.87	1707.38	1822.36	1614.35	1553.29	1324.44	1507.85	1540.84
Zm.12750.2.A1_x_at	0.00723		ZT20	2713.81	2562.79	2529.81	2582.58	2672.15	2884.85	2844.6	2778.7	2471.43	2568.17	2504.08	2769.83
Zm.5801.1.A1_at	0.00819		ZT20	12076	9604.66	7841.67	9516.17	10884.4	11992.1	12163.3	9086.74	9211.21	7977.49	9472.9	10957.2
Zm.13251.1.A1_at	0.00879	0.94	ZT20	212.03	133.71	93.5	96.71	189.66	235.19	223.58	172.3	138.13	120.94	133.46	160.2
Zm.12750.1.S1_at	0.00883		ZT20	3547.24	3565.89	3413.92	3611.95	3381.28	3912.26	3905.37	4208.1	3924.77	3734.27	3713.65	4206.68
Zm.12324.1.A1_at	0.00899		ZT20	352.8	318.35	297.17	300.33	326.91	352.73	347.32	331.02	323.25	292.28	325.81	331.99
Zm.1422.1.A1_at	0.0102		ZT20	7880.63	5134.9	4451.45	5779.08	6346.88	7698.81	7120.3	6119.5	5477.63	5447.31	5996.63	6936.19
Zm.6780.1.A1_a_at	0.0105		ZT20	6295.19	5795.29	5701.53	5469.57	6135.94	6638.84	6410.01	6027.97	5501.69	5759.19	5771.68	6141.64
Zm.7117.1.A1_a_at	0.0105		ZT20	1652.42	1333.8	896.74	1098.36	1318.01	1470.85	1509.09	1387.92	1370.8	1099.92	1530.93	1567.64
Zm.6655.2.A1_at	0.011		ZT20	968.66	831.44	706.26	760.58	865.92	972.37	899.84	865.15	804.7	681.82	809.73	900.94
Zm.3731.2.A1_at	0.0112	0.92	ZT20	1258.9	1050.89	240.8	173.98	743.47	1065.98	1171.56	918.02	455.89	487.11	625.56	790.22
Zm.13835.1.S1_at	0.0114		ZT20	307.84	291.58	199.75	240.9	262.4	298.09	319.43	266.41	242.94	235.84	253.08	275.82
Zm.4900.2.S1_at	0.0115		ZT20	207.78	193.34	185.39	191.7	189.98	205.19	191.14	182.68	204.99	186.34	211.89	210.82
Zm.4967.1.A1_at	0.0119		ZT20	347.21	249.42	186.21	197.89	252.24	337.64	307.16	291.77	245.96	246.66	252.91	317.25
Zm.7559.1.A1_at	0.0124		ZT20	445.55	438.11	285.96	288.69	385.31	451.13	508.33	435.99	405.53	363.49	392.75	442.8
Zm.13338.1.S1_at	0.0126	0.89	ZT20	2675.42	2269.45	1279.12	885.11	1557.43	2562.3	2635.82	2006.26	1784.03	1905.61	2007.29	2673.19
Zm.9717.1.A1_at	0.0127		ZT20	427.96	406.1	346.36	377.2	399.43	415.93	432.31	420.66	366.99	380.13	355.11	405.26
Zm.13736.1.A1_at	0.0129		ZT20	342.98	276.3	268.2	255.45	280.45	358.97	320.54	323.27	293.76	270.26	281.19	356.82
Zm.774.1.S1_at	0.0131		ZT20	733.49	656.32	623.11	640.48	651.64	740.26	707.64	666.66	653	628.89	653.04	715.1
Zm.6720.1.A1_at	0.0131		ZT20	682.83	586.3	503.63	499.31	627.76	638.98	620.02	591.2	566.09	537.61	557.77	628.54
Zm.4611.1.A1_at	0.0132	0.86	ZT20	432.17	383.68	223.45	209.61	290.48	413.11	465.29	406.57	368.24	295.78	376.95	430.71
Zm.6780.3.A1_x_at	0.0132		ZT20	6378.1	6175.6	5823.44	5812.16	6191.27	6743.7	6530.88	6230.28	6050.46	6024.38	6183.81	6309.83
Zm.4514.1.A1_at	0.0136		ZT20	462.46	384.84	352.55	336.7	430.77	438.64	390.44	352.61	363.56	378.23	415.07	419.37
Zm.12004.1.S1_at	0.0138	0.93	ZT20	4302.29	2467.89	1680.28	3119.74	4670.58	5142.76	4612.42	3569.42	2731.35	3186.68	3707.75	4282.31
Zm.6244.1.A1_a_at	0.0138		ZT20	354.49	307.9	262.86	244.41	281.68	332.41	334.44	301.85	313.79	278.92	293.38	339.25
Zm.13570.1.A1_at	0.0145		ZT20	538.27	448.17	434.86	470.86	476.42	547.3	516.82	486.72	458.97	462.33	483.39	520.47
Zm.4595.1.A1_at	0.0145		ZT20	331.69	296	294.33	300.88	338.39	326.45	314.52	300.43	280.51	286.83	296.05	329.57
Zm.5152.1.A1_at	0.0148		ZT20	191.95	189.99	105.55	105.45	164.75	190.95	206.47	193.05	154.46	158.4	159.65	201.08
Zm.229.1.S1_at	0.0148		ZT20	646.13	534.43	529.31	536.45	669.92	714.76	613.43	593.6	549.14	557.08	641.19	714.15
Zm.17539.1.S1_at	0.0151		ZT20	399.65	376.25	352.87	375.97	403.8	426.65	397.91	354.27	356.9	360.38	359.58	397.12
Zm.7040.2.S1_x_at	0.0151		ZT20	2730.57	2326.55	1788.13	2066.52	2237.34	2644.14	2737.18	2337.89	1996.68	2283.24	2295.54	2479.42
Zm.3450.1.A1_at	0.0159		ZT20	636.89	620.54	549.65	586.88	628.59	653.6	694.13	642.01	630.98	617.35	596.07	649.56
Zm.17360.1.A1_at	0.0164		ZT20	394.8	362.14	319.02	309.94	372.64	423.33	388.67	382	357.99	333.23	350.88	370.98
Zm.5775.1.A1_at	0.0165		ZT20	1417.1	1232.55	1068.11	1340.78	1348.43	1445.77	1349.22	1170.04	1167.47	1110.86	1241.84	1289.89
Zm.5083.1.A1_a_at	0.0166	0.86	ZT20	2595.82	2671.96	1686.63	1379.9	2255.33	2761.71	2635.57	2655.82	2184.07	1981.95	2265.4	2533.45
Zm.12584.1.A1_at	0.0166		ZT20	1096.73	955.68	892.65	832.37	945.04	1052.94	1031.26	981.05	939.87	935.4	931.77	1061.4
Zm.18397.1.A1_at	0.0168		ZT20	686.42	661	611.15	603.92	634.54	700.85	655.01	707.04	652.7	609.7	619.48	679.96
Zm.19140.1.A1_at	0.0168		ZT20	2323.71	1914.32	1349.7	1666.18	2038.71	2245.73	2247.46	1772.63	1826.89	1804.93	2005.55	2132.72
Zm.9445.1.A1_at	0.0169		ZT20	246.89	226.61	210.06	232.97	249.65	264.63	257.38	251.76	232.09	235.8	241.66	252.38
Zm.14149.1.A1_at	0.017		ZT20	484.15	455.78	427.52	448.52	437.72	505.74	503.21	470.83	394.98	442.92	438.87	494.07
Zm.4611.1.A1_s_at	0.0173	0.82	ZT20	352.52	320.83	194.71	190.37	272.48	384.56	369.15	333.56	337.85	256.13	312.77	364.52
Zm.13138.1.S1_at	0.0175		ZT20	959.27	652.53	625.11	623.59	772.04	833.3	800.91	682.44	666.06	667.4	727.2	832.32
Zm.2131.2.A1_at	0.0176		ZT20	2078.15	1883.33	1666.54	1980.77	1966.5	2181.43	2171.05	1717.43	1718.94	1901.05	1948.96	2028.9
Zm.7040.2.S1_a_at	0.018		ZT20	1280.05	1084.19	847.43	894.01	915.28	1139.94	1204.65	1017.45	972.32	1108.05	1060.69	1056.18
Zm.12648.1.A1_at	0.0181		ZT20	205.44	209.21	199.75	171.52	202.78	219.89	222.14	207.89	191.57	180.96	194.87	210.93
Zm.6199.1.S1_at	0.0181		ZT20	362.63	341.99	305.3	331.87	378.61	403.42	379.23	357.31	349.37	346.71	373.85	394.71
Zm.7878.1.A1_at	0.0183		ZT20	394.33	372.43	350.87	368.63	407.16	421.01	383.27	383.6	368.55	369.67	379.08	412.67
Zm.1068.1.S1_at	0.0184		ZT20	7526.13	6195.57	5052.72	6000.72	6896.96	7950.32	7719.74	6153.16	6362.31	6281.21	6309.86	6879.98
Zm.16796.2.A1_x_at	0.0186		ZT20	126.86	125.09	118.05	115.65	117.15	128.75	134.41	127.33	127.13	122.44	124.62	132.29
Zm.16588.1.A1_at	0.0188		ZT20	176.58	177.7	125.58	117.03	159.36	205.52	223.13	197.13	170.88	168.53	179.3	212.22
Zm.2926.1.A1_at	0.019		ZT20	564.24	486.45	420.38	461.6	490.47	518.94	616.62	616.58	499.44	506.15	493.76	594.87
Zm.8941.1.A1_at	0.0191		ZT20	2860.12	2778.57	1809.51	1767.97	2497.77	2849.74	2905.65	2328.76	2295.88	2183.06	2605.71	2773.29
Zm.6156.1.S1_at	0.0191		ZT20	875.86	775.1	744.95	787.66	809.92	896.63	813.98	835.92	773.44	777.15	846	872.96
Zm.6763.4.S1_a_at	0.0191		ZT20	22109.8	20435.8	19141.5	21625.9	22251.6	23017.3	21746.6	21516.4	21050.4	18905.9	20319.6	21613.7
Zm.743.1.S1_at	0.0193		ZT20	6337.04	4782.6	3877.86	5427.32	5778.02	6516.6	5931.66	4843.81	4753.52	4858.66	5159.42	5699.15
Zm.5677.1.A1_at	0.0193		ZT20	328.08	282.92	296.96	276.18	314.39	318.56	310.41	304.01	274.12	265.19	297.42	312.44
Zm.10847.1.A1_at	0.0194		ZT20	1562.52	1028.28	979.52	1208.36	1354.72	1531.66	1504.88	1162.04	1119.67	1204.29	1242.24	1359.86
Zm.18516.1.A1_x_at	0.0196	0.85	ZT20	899.7	973.49	587.42	486.6	803.83	1055.3	1082.91	786.42	770.3	724.7	769.91	926.24
Zm.4976.2.A1_x_at	0.0198		ZT20	1443.39	1398.09	1309.94	1209.82	1350.47	1459.15	1385.99	1405.15	1249.41	1374.13	1393.44	1410.17
Zm.15348.2.A1_x_at	0.02	0.87	ZT20	843.51	612.83	403.86	412.46	566.9	717.06	702.19	613.01	609.88	502.97	620.42	685.63
ZmAffx.1498.1.S1_s_at	0.0203	0.81	ZT20	3607	2762.71	2046.03	2929.33	3415.22	3498.98	3138.33	2606.1	2445.32	1776.21	2989.18	2993.56
Zm.17436.1.A1_at	0.0203		ZT20	30.03	26.89	24.96	27.62	30.41	29.76	30.24	27.39	24.36	26.6	26.08	27.78
Zm.18516.1.A1_a_at	0.0204	0.85	ZT20	1796.88	2010.27	1213.16	1044.98	1547.04	2028.8	2064.66	1715.53	1622.31	1518.21	1563.99	1919.41
Zm.1062.1.A1_at	0.0205		ZT20	189.72	151.72	125.78	125.96	148.4	174.87	166.6	174.84	133.63	149.36	154.68	180.79
Zm.18516.1.A1_at	0.0206		ZT20	620.8	651.57	392.13	320.42	519.97	694.08	720.79	508.89	499.58	503.39	528.82	602.14
Zm.6.1.A1_at	0.0207	0.88	ZT20	2413.5	1788.38	1557.11	1776.48	2116.63	3297.86	2588.3	2388.28	1973.17	2046.38	1870.54	2861.99
Zm.1774.1.A1_at	0.0209		ZT20	397.71	316.66	327.05	303.85	375.38	390.11	422.43	346.04	360.54	328.41	345.19	383.4
Zm.19347.1.S1_at	0.0209		ZT20	66.72	57.66	44.54	52.53	51.77	73.47	70.81	57.47	53.76	51.58	66.84	65.68
Zm.17753.1.S1_at	0.0219	0.84	ZT20	406.35	228.69	150.96	183.98	318.38	351.78	338.71	330.02	259.44	267.04	252.27	307.61
Zm.16238.1.A1_at	0.0221		ZT20	410.87	344.15	313.54	316.93	345.31	357.39	352.11	313.44	309.71	350.4	355.73	335.36
Zm.5503.1.A1_at	0.0221		ZT20	409.99	361.36	283.88	298.4	392	425.94	393.19	349.17	364.6	301.93	345.46	378.82
Zm.1361.1.A1_at	0.0222		ZT20	3900.49	3371.22	3217.05	3144.15	3326.48	3740.29	3535.88	3592.47	3003.69	3202.27	3411.78	3474.94
Zm.15348.1.A1_x_at	0.0223	0.86	ZT20	1776.06	1342.28	868.32	776.5	1118.72	1439.01	1390.01	1318.15	1254.81	1049.3	1259.78	1385.81
Zm.12216.1.S1_at	0.0223		ZT20	819.13	716.43	617.58	734.12	758.42	810.19	859.23	753.51	723.21	725.59	711.38	744.05
Zm.15078.1.S1_at	0.0225		ZT20	410.43	349.49	326.28	410.8	379.55	454.92	413.34	364.5	350.82	355.74	378.6	419.85
Zm.2907.1.A1_at	0.0227		ZT20	1456.79	1164.55	1114.55	1239.9	1293.78	1381.85	1335.2	1390.25	1227.3	1102.15	1238.44	1401
Zm.7389.1.S1_at	0.0232		ZT20	2022.53	1582.22	1601.06	1751.8	2120.77	2121.88	1984.39	1890.07	1777.5	1780.96	1890.26	2049.89
Zm.2796.1.A1_at	0.0232		ZT20	1130.28	866.89	809.75	968.3	1246.96	1412.78	1317.71	1050.64	1033.1	1112.38	1120.38	1207.06
Zm.16573.2.A1_at	0.0236		ZT20	202.82	179.18	149.46	157.68	185.84	207.63	204.69	195.7	173.52	180.95	189.35	191.49
Zm.15970.1.A1_at	0.0236		ZT20	445.55	304.01	225.2	248.48	314.98	393.84	404.4	358.37	327.95	322.08	348.36	377.21
Zm.3172.1.A1_at	0.0239		ZT20	698.04	624.47	478.11	559.95	622.19	670.81	659.88	641.16	620.53	569.5	584.71	674.16
Zm.8394.1.A1_at	0.0243		ZT20	521.96	456.91	433.18	433	493.31	507.81	466.14	471.75	421.99	443.99	447.14	491.47
Zm.16342.1.S1_at	0.0247		ZT20	438.67	419.32	413.1	403.91	456.04	429.34	431.74	426.98	429.28	440.36	413.46	418.38
Zm.13581.1.A1_at	0.0247		ZT20	1246.48	1069.17	782.53	674.16	800.62	1188.91	1082.71	943.91	883.46	845.34	844.27	1103.8
Zm.12651.1.S1_at	0.0247		ZT20	163.13	150.33	129.59	135.45	152.14	166.19	161.71	142.21	121.44	148.77	146.97	142.2
Zm.6307.1.A1_at	0.025	0.83	ZT20	1942.14	1600.97	941.37	1191.84	1505.59	1971.27	2059.44	1962.1	1664.2	1541.83	1662.38	2210.96
Zm.18377.1.A1_at	0.0253		ZT20	986.55	961.36	852.62	765.52	842.47	1030.71	889.06	897.7	790.24	800.65	804.8	967.57
Zm.13810.1.S1_at	0.0253		ZT20	604.88	614.17	551	562.84	627.13	660.33	615.1	519.5	489.13	491.65	542.45	599.15
Zm.4570.1.A1_at	0.0259		ZT20	204.38	176.73	184.06	182.09	217.2	234.72	244.17	202.08	179.62	197.19	195.12	218.44
Zm.5974.1.A1_a_at	0.0259		ZT20	4718.45	3656.58	2991.95	3318.37	3756.19	4711.63	4521.83	4138.6	3947.77	4058.51	3776.52	4311.59
Zm.15851.1.A1_at	0.0262		ZT20	1288.95	1207.38	1224.97	1091.98	1196.98	1336.81	1291.54	1238.04	1213.27	1191.21	1248.81	1311.25
ZmAffx.743.1.A1_at	0.0266		ZT20	1064.76	1078.02	969.55	909.87	956.57	1177.4	1109.66	1121.99	1041.94	1053.88	978.73	1142.08
ZmAffx.1038.1.S1_at	0.0268		ZT20	21.94	19.3	16.25	18.26	19.34	22.94	19.3	19.26	17.78	19.83	20.42	19.58
Zm.9795.1.A1_at	0.0272	0.85	ZT20	770.16	424.46	375.46	569.76	580.51	737.92	638.53	578.93	511.68	510.08	559.76	722.94
Zm.9770.1.A1_at	0.0273		ZT20	27.11	21.15	19.44	18.6	23.66	23.05	23.41	23.55	20.11	20.56	23.86	26.44
Zm.2808.1.A1_at	0.0275		ZT20	906.81	600.79	597.98	695.75	679.18	900.94	852.09	734.38	649.94	702.67	725.65	829.79
Zm.5641.1.A1_at	0.028		ZT20	277.36	212.4	241.37	247.16	231.57	303.03	292.31	263.34	250.64	194.13	248.83	294.67
Zm.17922.1.A1_at	0.028		ZT20	1346.94	1241.68	1065.1	1071.21	1337.33	1375.61	1368.71	1341.49	1338.81	1219.75	1214.24	1354.52
Zm.4753.1.S1_at	0.0287		ZT20	1163.88	1095.04	1111.89	1105.38	1136.37	1258	1190.75	1170.46	1071.13	1121.66	1052.85	1260.37
Zm.3111.1.A1_at	0.0291		ZT20	3891.1	3189.61	3139.67	3286.82	3774.77	4100.22	3676.32	3921.81	3404.71	3248.48	3548.04	3628.68
Zm.2871.1.A1_at	0.0293		ZT20	818.35	766.25	714.33	745.09	717.88	893.09	829.75	792.27	711.65	779.39	776.6	867.55
Zm.8114.1.A1_at	0.0296		ZT20	762.04	685.23	459.88	449.29	550.64	796.5	705.03	678.55	666.92	633.41	607.67	771.68
Zm.6421.1.A1_at	0.0297		ZT20	568.64	445.23	439.57	440.27	554.65	534.88	505.94	491.99	425.71	428.74	468.83	479.05
Zm.6118.1.A1_a_at	0.0299		ZT20	3368.26	3270.08	3229.48	3452.63	3666.99	3408.65	3511.59	3570.41	3530.58	3024.1	3445.82	3436.54
Zm.5083.1.A1_x_at	0.0299		ZT20	2523.45	2631.73	1472.26	1325.43	2338.09	2609.88	2497.28	2525.3	2112.97	1824.13	2111.58	2356.18
Zm.741.1.A1_at	0.0301		ZT20	1054.57	988.3	870.21	969.29	1022.13	1016.71	1050.75	1015.22	940.46	940.19	981.16	974.86
Zm.14465.1.S1_at	0.0304		ZT20	462.68	412.42	406.32	425.73	473.16	546.85	508.58	449.09	420.3	472.09	477.45	507.39
Zm.13514.2.S1_a_at	0.0305	0.83	ZT20	369.99	396.61	153.01	155.85	374.61	650.46	593.53	409.95	340.07	340.25	466.3	569.08
Zm.12426.1.S1_at	0.0305		ZT20	190.65	186.37	166.89	192.1	195.47	220.39	194.14	199.2	176.57	169.32	202.43	213.86
Zm.3727.1.A1_at	0.0307		ZT20	1582.13	1550.2	1513.99	1513.89	1558.54	1734.71	1588.8	1618.25	1561.38	1467.15	1535.37	1679.94
Zm.7969.1.S1_a_at	0.0308		ZT20	465.77	362.12	370.03	386.94	408.13	449.57	420.15	391.88	352.77	381.29	392.3	418.84
Zm.2433.1.S1_at	0.0309		ZT20	17844.7	16399.7	16720	16761.5	17517.8	19316.1	18350.5	17295.1	17531.7	17093.9	17308.9	19548.1
Zm.5665.1.A1_at	0.031		ZT20	2065.93	2077.85	1841.1	1897.31	1973.99	2312.32	2206.64	2160.26	2145.26	1897.56	2067.66	2204.17
Zm.9468.1.S1_at	0.031		ZT20	404.18	427.8	366.84	388.62	382.53	450.36	431.65	429.73	396.99	379.83	397.83	450.02
Zm.3942.1.A1_at	0.0311	0.79	ZT20	774.9	276.8	178.29	251.6	382.38	555.15	566.07	489.46	381.28	393.38	451.04	499.84
Zm.9982.1.A1_at	0.0311		ZT20	516.38	439.87	378.38	383.31	454.33	413.87	486.4	415.39	380.48	360.18	399.51	453.04
Zm.14617.1.A1_at	0.0317		ZT20	100.42	78.43	66.56	60.07	73.31	93.46	74.54	80.82	65.75	67.59	72.73	89.46
Zm.12063.1.S1_at	0.0318		ZT20	3956.23	3317.34	2664.5	2738.39	2982.37	3904.08	3831.7	3707.63	3871.26	3619.37	3250.12	3757.87
Zm.18367.1.S1_at	0.0322		ZT20	710.43	611.9	623.27	661.13	637.01	754.78	696.82	674.8	634.86	631.86	599.88	736.15
Zm.2928.1.S1_at	0.0325		ZT20	276.12	304.66	231.77	243.45	265.14	356.75	319.42	338.39	289.17	261.96	278.26	332.71
Zm.16570.1.A1_at	0.0325		ZT20	409.03	411.8	318.8	369.21	376.72	425.8	445.01	455.43	426.19	395.16	393.38	438.71
Zm.4567.1.A1_at	0.0326		ZT20	823.46	683.65	675.69	699.98	726.05	810.1	770.14	819.84	732.07	733.94	718.19	819.44
Zm.7444.1.A1_at	0.0327	0.92	ZT20	689.92	343.51	334.19	313.95	417.2	505.21	693.21	476.44	407.5	451.45	398.5	513.06
ZmAffx.13.1.S1_s_at	0.0327		ZT20	1251.67	1160.6	1078.6	1076.77	1137.67	1376	1221.63	1143.26	1011.51	1025.98	996.17	1156.52
Zm.5493.1.S1_at	0.0328		ZT20	555.16	463.15	473.59	515.96	539.64	562.05	542.83	521.39	498.09	505.31	508.87	520.51
Zm.10246.1.S1_at	0.0328		ZT20	54.39	49.04	46.2	49.18	48.85	58.08	59.22	64.32	57.26	45.8	51.32	60.34
Zm.16810.2.A1_at	0.0329		ZT20	1441.17	1095.03	895.77	837.14	1084.78	1259.02	1092.51	1025.52	943.51	1059.85	1061.55	1142.54
Zm.11794.1.A1_at	0.0329		ZT20	102.12	93.34	84.94	67.87	74.97	112.36	106.48	96.23	100	76.88	87.04	132.05
Zm.15446.1.A1_at	0.033		ZT20	179.13	187.51	172.88	163.19	193.87	194.97	212.69	201.15	187.77	165.93	181.62	212.82
Zm.521.1.S1_at	0.0331		ZT20	3378.46	2945.87	2907.94	3114.58	3363.13	3818.81	3448.54	3451.42	3101.18	3348.36	3106.05	3759.04
Zm.17805.1.S1_at	0.0334		ZT20	1089.83	1011.75	1025.79	961.56	1030.96	1194.04	1071.53	1097.25	968.7	961.84	1021.9	1121.13
Zm.5828.1.A1_at	0.0334		ZT20	7414.15	7187.52	5888.24	6056.11	6276.96	7526.36	7477.89	6210.18	6131.89	6574.09	6341.18	6808.26
Zm.17007.1.A1_at	0.0336		ZT20	224.39	172.63	121.91	167.29	176.87	213.29	194.42	191.14	166.5	183.99	189.8	216.4
Zm.17832.1.S1_at	0.0337		ZT20	872	751.82	616.94	746.59	815.72	934.96	804.51	747.74	794.88	711.33	718.63	854.75
Zm.8138.1.A1_at	0.034		ZT20	1359.77	1221.59	1111.08	1224.51	1230.51	1305.24	1250.56	1272.12	1189.71	1174.06	1150.59	1266.27
Zm.18246.1.A1_at	0.0341		ZT20	549.17	438.9	385.54	474.53	471.22	532.29	520.07	510.45	471.36	452.88	426.16	491.45
Zm.1831.1.S1_at	0.0341		ZT20	696.94	542.26	502.29	516.41	514.01	647.42	604.82	633.1	606.7	535.38	558.06	625.73
Zm.2682.1.A1_at	0.0343	0.75	ZT20	1228.32	1002.22	611.21	571.52	805.63	1017.71	1047.68	1012.31	957.27	960.65	929.53	1058.53
Zm.17784.1.S1_at	0.0344	0.79	ZT20	599.43	351.78	296.89	303.4	418.76	509.96	484.01	519.86	436.46	415.96	426.12	505.49
ZmAffx.1078.1.S1_at	0.0344		ZT20	97.09	90.19	84.6	87.72	90.91	90.27	91.86	93.34	85.07	85.26	88.24	93.73
Zm.7777.1.A1_at	0.0344		ZT20	986.9	800.47	680.83	847.33	865.45	898.61	839.94	750.31	827.96	835.7	863.98	842.09
Zm.5573.1.A1_at	0.0345		ZT20	2167.3	1857.03	1900.42	1910.09	2043.46	2451.92	2297.7	2206.3	2116.61	1978.39	2172.14	2235.15
Zm.6005.1.S1_a_at	0.0346		ZT20	460.74	305.96	269.54	270.36	371.93	373.44	482.33	373.1	308.77	338.98	312.62	338.64
Zm.6929.1.A1_a_at	0.0346		ZT20	916.27	841.76	844.42	788.69	836.53	893.93	894.12	851.05	875.86	787.34	866.12	919.25
Zm.18287.1.A1_at	0.0347	0.81	ZT20	3530.64	2481.91	1461.59	1598.63	2376.55	3000.46	2927.64	2304.65	2379.55	2355.46	2438.2	2624.78
Zm.4099.1.A1_at	0.0347		ZT20	369.58	305.82	296.1	306.04	312.88	335.12	327.06	316.8	284.61	314.15	318.12	335.04
Zm.17272.1.S1_at	0.0349	0.83	ZT20	399.57	264.4	147.15	139.85	224.84	278.2	281.06	264.44	223.98	212.93	264.7	272.34
Zm.752.1.S1_at	0.0349		ZT20	6344.86	6425.3	6075.42	6104.28	6319.85	6825.75	6920.15	6662.4	6655.23	6131.07	6429.16	6613.39
Zm.2039.1.A1_at	0.0349		ZT20	246.34	235.18	224.2	229.11	257.3	260.4	262.49	235.02	241.95	237.56	243.95	284.26
Zm.14047.1.S1_at	0.035		ZT20	469.78	413.25	379.63	366.91	376.9	531.55	483.99	477.8	391.79	450.03	428.87	550.85
Zm.3277.1.A1_at	0.035		ZT20	730.81	766.56	694.51	684.26	762.37	906.81	857.7	776.4	707.21	751.56	743.67	806.12
Zm.12201.1.A1_at	0.0355		ZT20	4414.21	4038.98	3389.01	3776.66	4035.21	4505.35	4449.09	4078.24	4209.34	4084.88	4008.77	4270.67
Zm.7117.1.A1_at	0.0359		ZT20	102.82	84.75	71	74.94	81.07	93.56	90.57	72.88	71.64	71.11	84.14	100.34
Zm.12822.1.A1_at	0.036		ZT20	478.34	487.72	469.17	462.55	468.79	505.89	503.2	500.12	478.51	469.5	464.42	520.03
Zm.1344.1.A1_at	0.0361		ZT20	2212.91	1485.45	1316.2	1366.47	1634.91	1907.47	1849.93	1816.78	1797.71	1638.99	1617.84	1934.85
Zm.6443.1.A1_at	0.0362		ZT20	905.55	776.08	852.79	825.48	858.28	882.21	878.95	853.72	775.57	808.7	860.02	904.71
Zm.17956.1.A1_at	0.0363	0.76	ZT20	139.55	84.11	68.62	72.85	80.23	127.36	119.28	131.75	104.86	101.13	101.71	138.38
Zm.5785.1.S1_at	0.0363		ZT20	5041.43	4895.69	4768.32	3815.72	4965.83	5715.29	5799.47	5490.05	5461.64	4571.58	5202.3	5298.16
Zm.11759.1.S1_at	0.037		ZT20	1637.06	1314.34	1319.74	1373.53	1340.64	1461.39	1544.65	1511.05	1303.85	1164.49	1240.69	1393.91
Zm.13788.1.S1_at	0.0372		ZT20	235.15	223.57	231.19	227.45	244.62	267.56	252.4	238.73	235.38	231.07	240.01	262.29
Zm.3434.1.S1_at	0.0374	0.79	ZT20	1417.27	1352.54	696.15	803.67	1058.17	1408.01	1308.68	1413.18	1211.88	1169.7	1207.87	1455.33
Zm.1584.1.A1_at	0.0374		ZT20	424.01	378.21	339.13	358.83	393.98	424.57	445.02	363.53	382.91	358.31	359.3	369.12
Zm.3369.1.A1_at	0.0376		ZT20	4903.95	3565.39	2880.59	3511.32	3823.1	4888.67	4494.24	3960.55	4002.69	4089.75	3464.45	4212.32
Zm.6636.1.A1_at	0.0378		ZT20	893.26	918.69	720.4	731.34	845.72	979.79	1021.41	918.78	836.38	858.64	897.11	888.63
Zm.3666.1.A1_at	0.038		ZT20	990.36	882.14	870.21	964.73	975.95	1113.79	1026.08	940.11	953.39	926.54	1018.14	991.31
Zm.4124.1.A1_at	0.0381		ZT20	152.63	142.36	128.8	138.75	159.86	179.59	176.76	154.91	152.33	145.6	165.87	191.34
Zm.15011.1.A1_at	0.0381		ZT20	483.32	372.18	326.89	390.04	396.83	431.58	423.25	453.96	381.09	359.71	373.8	389.65
Zm.6451.1.S1_at	0.0381		ZT20	1579.97	1537.08	1151.59	1095.58	1391.91	1815.32	1664.53	1395.75	1477	1415.08	1412.71	1872.61
Zm.4950.1.A1_at	0.0385	0.8	ZT20	406.94	380.24	235.21	311.99	366.88	526.3	487.38	398.22	394.88	384.06	395.26	456.2
Zm.12513.1.A1_at	0.0385		ZT20	1452.67	1128.05	794.09	1026.07	1218.64	1475.1	1301.56	1221.44	1189.74	1149.89	1194.08	1272.41
Zm.3519.1.A1_at	0.0385		ZT20	65.74	65.03	53.59	55.58	58.6	66.85	62.13	62.08	53.89	54.9	60.02	58.26
Zm.7117.2.A1_at	0.0395		ZT20	4636.07	3682.28	2930.73	3135.18	4074.31	4530.74	4399.37	3884.29	3855.97	4211.27	4731.64	4366.34
ZmAffx.1197.1.S1_at	0.0399		ZT20	18.3	17.65	14.63	17.04	18.47	17.73	18.89	19.3	15.71	15.19	18.39	18.95
Zm.17795.1.A1_at	0.04		ZT20	490.76	449.56	466.46	452.51	484.31	537.93	479.57	476.09	473.89	446.91	473.05	542.45
Zm.4423.1.A1_at	0.0402		ZT20	423.99	440.87	306.9	386.31	529.53	474.39	493.76	444.82	412.32	356.33	428.16	463.48
Zm.13381.1.S1_at	0.0402		ZT20	436.32	402.49	311.07	381.24	388.75	431.5	459.14	421.86	405.5	398.67	425.64	473.62
Zm.10414.1.A1_at	0.0404		ZT20	1820.4	1602.34	1370.84	1329.51	1449.9	1648.56	1485.7	1571.52	1524.63	1408.81	1432.11	1705.36
Zm.6800.1.A1_at	0.0405		ZT20	742.71	656.19	629.14	673.46	738.31	760.13	723.94	709.01	683.28	703.55	702.13	793.43
Zm.13911.1.S1_at	0.0407		ZT20	238.84	198.38	189.59	174.97	221.31	219.22	216.67	194.03	196	177.47	231.01	204.17
Zm.7414.1.A1_at	0.0407		ZT20	212.44	204.06	187.66	199.79	209.46	233.56	220.7	221.2	195.83	212.79	198.48	228.08
Zm.18355.1.A1_at	0.0408		ZT20	501.28	507.77	470.59	459.2	534.41	538.9	510.71	484.91	492.77	483	517.02	524.89
Zm.2107.1.A1_at	0.0414		ZT20	221.89	227.22	186.02	210.67	212.71	246.64	236.43	254.79	213.62	157	208.34	227.68
Zm.13384.1.S1_at	0.0415		ZT20	351.88	287.98	251.9	319	346.87	383.21	325.89	302.09	322.44	281.33	305.97	331.73
Zm.11730.1.S1_at	0.0421	0.8	ZT20	3447.29	2787.9	1710.79	2390.64	3113	3385.63	3393.3	2381.52	2617.47	2186.01	2579.3	2529.97
Zm.13712.1.S1_at	0.0422		ZT20	182.51	183.54	150.18	149.15	178.3	174.92	164.21	162.86	153.7	150.12	165.23	173.78
Zm.5156.1.A1_at	0.0423		ZT20	986.99	862.33	857	900.06	883.21	986.67	943	995.46	884.3	871.14	928.45	996.1
Zm.8111.1.S1_at	0.0424		ZT20	1042.09	989.81	910.8	826.01	1059.38	1108.08	1124.55	1096.57	1013.42	1035.21	977.51	1085.44
Zm.6185.1.A1_at	0.0426		ZT20	1067.26	998.18	1014.7	961.21	1009.03	1040.14	1036.2	1026.83	928.11	1001.71	1008.96	1024.85
Zm.19099.1.S1_at	0.0427		ZT20	881.66	603.17	547.73	555.72	605.76	703.12	793.09	597.67	591.67	561.72	586.99	643.79
Zm.15688.1.S1_at	0.0431	0.83	ZT20	377.48	358.72	203.76	162.45	279.7	329.21	292.82	312.3	253.07	270.2	335.84	333.58
Zm.1630.1.S1_at	0.0431	0.79	ZT20	5882.71	5382.1	2169.26	3824.27	6199.43	6731.73	6751.52	5277.91	4531.59	4875.62	5882.01	5348.81
Zm.4986.1.S1_at	0.0431		ZT20	9202.81	9554.13	8763.2	8986.02	9442.32	9590.22	9915.77	10023	9611.02	8953.25	9686.69	9705.96
Zm.6460.1.A1_at	0.0431		ZT20	338.04	344.24	294.45	310.58	336.3	373.93	331.1	353.79	316.74	304.92	320.12	333.5
Zm.6353.1.S1_at	0.0431		ZT20	1144.46	1221.88	816.38	734.59	1010.25	1208.65	1049.32	1104.21	1020.31	989.18	994.55	1134.78
ZmAffx.1196.1.S1_at	0.0432		ZT20	320.91	211.35	208.64	242.62	247.21	303.28	333.02	261.03	225.23	255.76	274.45	269.22
Zm.1079.3.A1_at	0.0436	0.77	ZT20	8112.13	6176.99	4026.27	6321.7	6271.29	7461.78	6765.21	6449.6	5508.81	6132.09	6390.74	6649.82
Zm.10220.1.A1_at	0.0437		ZT20	600.38	487.35	564.34	587.16	608.35	666.3	591.85	591.5	569.68	498.7	581.83	683.29
Zm.8464.1.S1_at	0.0439		ZT20	1090.75	1080.17	977.87	926.58	1013.45	1252.98	1312.45	1179.58	1110.98	1105.41	1144.81	1134.92
Zm.9441.1.A1_at	0.0444		ZT20	1221.86	1070.44	806.1	811.81	953.3	1070.52	1099.67	898.84	974.88	866.98	919.57	999.23
Zm.2888.1.A1_at	0.0447		ZT20	738.9	531.59	461.05	510.25	543.45	628.52	597.28	577.87	536.18	541.88	558.81	623.12
Zm.10332.1.A1_a_at	0.0449		ZT20	377.2	280.12	293.16	341.67	332.85	334.3	340.79	393.13	323.14	299.98	331.03	340.88
Zm.720.1.A1_at	0.0454		ZT20	423.12	350.3	307.25	322.92	327.12	365.5	377.48	382.44	343.2	357.48	352.55	386.06
Zm.7143.1.S1_at	0.046		ZT20	761.92	623.33	594.67	564.51	655.75	682.86	770.71	614.49	635.59	638.21	668.39	691.25
Zm.4030.1.A1_at	0.0463		ZT20	1226.04	1145.4	1140.84	1090.97	1292.51	1214.66	1192.44	1166.57	1125.68	1099.21	1158.08	1220.85
Zm.13670.1.A1_at	0.0468		ZT20	187.95	186.35	122.7	167.11	199.41	223.92	210.4	169.93	166.58	179.05	181.73	192.3
Zm.15991.1.S1_x_at	0.0468		ZT20	2085.39	1626.13	1390.4	1394.13	1761.35	1835.37	2003.8	2018.59	1991.95	1722.83	1838.98	1949.9
Zm.3723.1.A1_at	0.0469		ZT20	1719.5	1615.22	1583.87	1625.21	1709.41	1974.04	1754.38	1794.46	1598.05	1688.11	1633.53	1910.04
Zm.15991.1.S1_at	0.0473		ZT20	1298.03	994.23	851.86	858.95	1103.8	1160.46	1290.04	1312.07	1251.69	1110.34	1164.23	1241.42
Zm.9321.1.A1_at	0.0476		ZT20	1317.8	1159.1	1103.87	1201.16	1181.48	1445.12	1461.33	1326.41	1332.68	1243.19	1255.49	1412.97
Zm.8762.1.A1_at	0.048		ZT20	783.88	739.49	673.73	715.71	710.15	836.12	809.78	798.33	788.93	716.25	789.79	807.97
Zm.6274.1.A1_at	0.0485		ZT20	310.17	260.34	219.22	256.3	281.71	278.15	283.67	257.79	269.76	244.81	268.41	286.64
Zm.7611.2.A1_at	0.0487	0.91	ZT20	249.52	143.38	127.11	156.83	124.36	214.49	191.7	124.76	131.46	132.24	142.95	193.81
Zm.14383.1.S1_at	0.0487		ZT20	813.5	838.4	766.43	763.38	839.18	1045.07	927.65	869.22	842.8	814.69	811.13	939.39
Zm.12359.1.S1_at	0.0495		ZT20	615.42	570.18	548.55	531.68	587.04	578.4	604.67	564.65	553.08	501.11	553.88	551.88
Zm.12817.1.A1_at	0.0495		ZT20	330.93	370.88	258.98	267.82	298.91	393.24	397.81	355.74	314.43	341.53	343.3	440.76
Zm.4018.1.A1_at	0.0499		ZT20	2918.78	2479.37	2109.21	2727.5	2680.23	2947.62	2776.44	2801.24	2473.77	2457.85	2507.39	2638.64
Zm.10523.1.A1_at		0.9	ZT20	245.45	140.67	125.66	119.03	152.9	201.54	213.59	140.93	155.8	148.13	157.22	166.18
Zm.12139.1.A1_at		0.9	ZT20	1025.55	621.21	482.46	508.76	703.25	795.09	1290.3	573.05	536.15	702.3	542.85	588.85
Zm.227.1.S2_s_at		0.9	ZT20	323.14	148.05	153.02	143.73	191.28	269.59	336.28	200.17	194.11	230.91	189.55	223.95
Zm.3365.1.A1_at		0.85	ZT20	523.31	280.05	220.15	249.71	313.86	377.25	385.22	320.7	281.92	302.98	282.34	323.67
Zm.1870.1.A1_at		0.85	ZT20	367.02	351.38	232.68	313.51	416.24	475.28	425.4	358.25	336.62	397.31	435.47	432.25
Zm.18179.1.S1_at		0.8	ZT20	857.97	521.67	473.11	479.92	560.74	716.68	662.44	526.48	428.88	781.17	652.31	639.23
Zm.12227.1.S1_at		0.79	ZT20	1069.64	1148.13	639.13	670.77	1521.52	1476.26	1153.25	1085.99	820.35	1089.04	1219.88	1280.18
Zm.17471.1.S1_at		0.79	ZT20	490.1	300.82	220.13	227.31	261.46	333.55	363.49	322.83	323.37	300.19	300.8	308.83
Zm.2520.1.A1_at		0.79	ZT20	2713.55	1699.23	1498.94	1352.89	1638.84	1918.63	1904.75	1839.75	1533.88	1620.71	1605.59	1899.52
Zm.3829.2.A1_at		0.78	ZT20	1690.55	835	657.11	764.13	877.44	946.61	940.91	762.11	706.35	749.54	766.1	924.58
Zm.12317.1.S1_at		0.78	ZT20	1473.46	590.54	405.21	338.64	521.77	661.38	755.46	592.66	569.42	540.5	592.58	595.32
Zm.18781.1.A1_at		0.78	ZT20	1018.29	568.61	367.09	489	572.64	644.51	621.79	481.82	460.51	447.87	529	563.35
Zm.6133.1.A1_at		0.78	ZT20	372.88	201.4	201.88	170.74	161.03	221.38	238.89	207.42	188.06	234.74	187.77	226.69
Zm.15981.1.S1_at		0.78	ZT20	655.42	212.86	62.98	88.88	197.55	286.28	293.9	225.81	195.26	177.12	234.11	263.75
Zm.9111.3.A1_x_at		0.77	ZT20	382.69	368.71	333.19	233.68	320.39	380.62	422.34	349.48	347.14	366.44	481.54	426.69
Zm.5166.1.S1_at		0.76	ZT20	349.18	201.94	151.27	317.78	397.91	457.03	449.07	436.6	311.61	346.31	401.9	368.67
Zm.10253.1.A1_at		0.76	ZT20	1869.63	1661.4	994.79	862.85	1188.03	1512.72	1686.17	1434.18	1299.23	1651.35	1521.3	1584.17
Zm.13102.1.A1_at		0.76	ZT20	421.37	329.25	267.8	448.88	503.79	576.03	558.45	479.62	464.38	454.93	474.57	481.8
Zm.17.1.A1_at		0.76	ZT20	560.81	681.01	405.93	283.02	421.09	549.59	493.19	432.29	345.95	436.64	432.49	424.55
Zm.3939.1.A1_at		0.76	ZT20	1071.99	416.69	416.04	571.76	589.74	676.38	631.96	522.59	506.37	544.13	554.7	615.28
Zm.1028.1.S1_at		0.75	ZT20	1808.17	1786.05	1382.22	2009.72	2544.46	3038.55	3059.46	2704.63	2296.6	2337.06	2595.42	2835.92
Zm.1706.1.A1_at		0.75	ZT20	103.22	28.04	33.15	26.96	35.85	51.84	44.72	36.97	33.17	38.87	41.74	58.97
Zm.12518.1.A1_at		0.74	ZT20	196.21	102.27	164.97	110.76	90.61	126.44	158.97	94.21	62.48	59.87	97.2	117.21
Zm.5516.1.A1_at		0.73	ZT20	3369.55	2150.36	1526.38	1682.06	1645.23	2199.14	1911.3	1457.46	1322.72	1631.15	1547.17	1992.73
Zm.17901.1.S1_at		0.73	ZT20	731.31	946.8	684.16	566.24	980.76	1419.58	1206.2	1056.09	891.12	906.8	969.75	1276.37
Zm.15743.1.A1_at		0.73	ZT20	571.67	268.93	181.87	154.87	309.66	360.21	413.28	345.13	354.39	315.08	371.73	328.94
Zm.18811.1.A1_at		0.72	ZT20	3166.38	1895.5	1681.89	1279.97	1478.94	1738.09	1835.04	1558.38	1603.88	1692.45	1569.4	1762.5
Zm.2558.1.S1_at		0.72	ZT20	2745.65	4031.47	2894.36	3010.6	4275.92	5551.97	5507.79	5451.99	4217.97	3483.51	3751.49	4561.69
Zm.14027.1.A1_at		0.72	ZT20	119.61	108.88	86.1	115.3	117.32	159.38	145.51	143.67	130.84	143.33	140.61	188.49
Zm.15155.1.A1_at		0.71	ZT20	1452.05	1156.41	606.23	203.06	2160.49	994.5	1347.63	2283.44	653.18	328.52	1923.52	498.59
Zm.13534.1.A1_at		0.7	ZT20	655.34	340.2	341.63	513.14	611.42	719.99	668.94	671.56	603.75	611.04	720.91	731.86
Zm.3095.1.S1_at		0.7	ZT20	383.32	365.63	303.91	371.32	452.9	613.64	566.17	469.09	528.13	417.13	493.85	512.68
Zm.1402.1.S1_at		0.7	ZT20	2145.4	504.13	196.84	540.85	885.26	1095.1	971.8	1128.12	758.48	723.33	705.31	881.32
Zm.2313.1.A1_at	0.00571		ZT16	863.75	790.81	764.55	864.84	902.37	881.16	806.34	789.77	810.1	879.06	844.91	771.66
Zm.9947.1.A1_at	0.00956		ZT16	448.63	295.04	264.79	391.03	464.32	497.49	439.17	358.22	312.24	362.38	366.35	428.95
Zm.8276.1.A1_at	0.0115		ZT16	1095.2	1078.84	1103.35	1160.91	1223.33	1200.45	1111.88	1072.99	1110.68	1133.31	1161.16	1154.1
Zm.17808.1.S1_at	0.0116		ZT16	361.23	328	300.05	312.75	363.36	348.31	331.33	290.22	290.36	338.46	332.25	322.52
Zm.5420.1.A1_at	0.0122		ZT16	7056.96	5798.68	4721.21	6304.6	6831.29	7020.43	6594.38	4960.05	5963.57	6421.93	6724.69	6375.09
ZmAffx.1083.1.A1_at	0.0128		ZT16	755.64	563.53	566.4	647.75	751.76	738.41	731.85	544.51	557.65	696.28	790.52	679.75
Zm.5445.1.S1_at	0.0129		ZT16	1333.84	1071.86	1148.69	1434.99	1432.87	1473.18	1378.67	1131.13	1183.69	1243.12	1347.09	1379.49
Zm.5025.1.A1_at	0.0132		ZT16	205.5	191.44	189.68	225.33	223.7	242.63	245.04	184.74	168.64	197.69	204.89	234.15
Zm.10116.1.A1_at	0.0132		ZT16	1563.38	1365.32	1548.98	1815.22	1697.47	1714.78	1442.07	1123.59	1276.63	1599.29	1526.67	1456.61
Zm.18805.1.A1_at	0.0133		ZT16	355.96	312.47	284.09	289.03	335.48	329.13	313.73	274.6	281.68	321.09	322.21	325.79
ZmAffx.795.1.S1_at	0.0136		ZT16	152.16	140.78	131.25	153.26	171.11	169.54	148.01	131.3	144.17	159.35	150.44	154.69
Zm.8590.1.A1_at	0.0141		ZT16	30.79	25.48	31.38	31.04	35.31	34.76	29.06	26.28	27.55	30.28	31.28	31.31
Zm.3591.2.A1_at	0.0146		ZT16	348.01	309.33	328.11	386.81	423.22	423.58	381.8	331.2	395.52	393.59	416.47	389.28
Zm.390.1.S1_at	0.0154		ZT16	201.9	172.01	187.2	220.94	212.72	216.37	180.38	161.66	173.88	173.43	204.47	190.46
Zm.10182.2.S1_a_at	0.0156		ZT16	363.56	327.84	339.29	366.2	383.38	353.34	350.18	327.24	338.72	356.45	354.52	348.23
Zm.4652.1.A1_at	0.0159		ZT16	240.42	220.26	194.06	236.34	263.38	277.81	236.05	216.41	220.52	225.56	252.71	266.61
Zm.1736.1.S1_at	0.0159		ZT16	1243.26	1342.85	1313.3	1530.88	1777.3	1556.07	1369.57	1059.03	1170.67	1378.35	1384.26	1290.73
Zm.8243.1.S1_at	0.0172		ZT16	716.38	607.2	641.81	734.44	757.8	690.21	689.12	593.94	628.23	714.33	681.01	622.21
Zm.4077.2.A1_at	0.0176		ZT16	312.84	327.04	310.59	323.57	409.31	377.26	364.24	343.88	338.81	327.96	329.88	349.21
Zm.18345.1.S1_at	0.0184		ZT16	154.3	132.78	139.13	155.34	166.42	152.87	153.4	139.99	143.51	149.79	161.09	155.43
Zm.5680.1.A1_at	0.0185		ZT16	233.58	182.61	208.45	213.24	255.43	213.64	198.05	176.07	198.53	249.32	213.47	195.2
Zm.17275.1.A1_s_at	0.0196		ZT16	937.24	891.16	913.85	934.85	1004.39	1069.74	982.3	857.62	814.07	971.17	993.4	953.98
Zm.18289.1.S1_at	0.0197		ZT16	224.36	208.57	214.13	242.65	246.67	234.3	228.05	208.89	220.82	233.3	238.43	234.44
Zm.9829.1.A1_at	0.0204		ZT16	300.75	249.1	266.8	333.53	335.24	308.2	308.51	271.07	258.23	290.16	331.3	307.3
Zm.7003.1.A1_at	0.0204		ZT16	11018.4	10877.3	9066.4	11157.3	12533.5	11974.5	11573.8	9917.24	9686.1	9618.13	10673.8	11207.2
Zm.1546.3.A1_x_at	0.0208		ZT16	2205.52	2087.87	2064.63	2123.65	2231.77	2260.43	2232.67	2039.96	2098.22	2258.48	2244.05	2159.97
Zm.18279.1.S1_at	0.021		ZT16	762.67	666.89	601.67	864.41	914.24	824.05	699.69	635.37	584.05	720.21	696.71	710.31
Zm.10119.1.A1_at	0.0211		ZT16	829.93	602.24	626.18	903.26	1169.37	1118.03	1001.34	733.85	734.13	915.18	996.61	990.55
Zm.18118.1.S1_at	0.0215		ZT16	234.21	190.81	208.59	216.32	246.26	239.34	223.72	207.64	200.67	200.11	218.76	217.64
Zm.9153.1.A1_a_at	0.0216		ZT16	1877.73	1365.08	1271.47	1722.6	1745.76	1624.41	1495.93	1320.79	1310.1	1724.38	1680.33	1584.5
Zm.17642.1.A1_at	0.0221		ZT16	165.37	137.97	174.11	172.72	196.86	179.73	149.85	140.49	151.68	161.09	166.86	155.85
Zm.13356.1.S1_at	0.0221		ZT16	14.7	13.46	13.12	15.28	17.16	15.63	14.24	13.49	14.09	14.82	14.49	13.49
Zm.2028.1.S1_at	0.0225		ZT16	773.6	700.67	734.3	793.71	823.55	851.8	712.86	685.3	726.59	782.78	750.49	768.99
Zm.5391.2.A1_a_at	0.0227		ZT16	6087.12	4927.96	4756.7	6112.1	6249.77	6397.8	5844.6	4474.96	4779.4	5449.62	5460.04	5492.13
Zm.14290.1.S1_at	0.023		ZT16	820.65	820.53	815.35	833.08	872.83	827.36	800.25	742.88	772.18	860.3	828.96	787.81
Zm.1889.1.A1_at	0.0237		ZT16	169.09	126.59	132.92	141.88	168.26	174.69	174.78	138.17	133.1	152.11	148.27	157.05
Zm.9351.2.S1_at	0.0238		ZT16	1196.38	1080.71	1079.33	1250.11	1262.72	1191.96	1081.91	1067.75	1068	1176.9	1146.12	1107.63
Zm.7648.1.A1_at	0.0238		ZT16	376.71	340.59	382.38	475.06	481.94	441.38	394	364.19	385.08	390.6	403.59	391.04
Zm.8815.1.A1_at	0.0248		ZT16	46.46	40.49	45.22	63.94	74.07	49.69	45.48	41.53	42.68	48.17	53.77	48.69
Zm.13693.1.S1_at	0.0249		ZT16	109.59	89.89	91.12	95.09	98.59	104.26	106.69	87.21	86.62	100.73	106.77	98.88
Zm.4156.1.A1_at	0.025		ZT16	1596.73	1270.86	1247.59	1476.97	1570.61	1476.49	1336.38	1291.53	1400.35	1440.45	1422.26	1420.94
Zm.15732.1.A1_x_at	0.0251		ZT16	105.84	91.5	91.22	101.43	109.96	106.36	93.46	86.5	83.51	94.25	97.14	87.73
Zm.2110.1.A1_at	0.0252		ZT16	309.3	281.7	269.57	305.81	307.02	321.07	299.26	293.03	285.8	304.91	317.25	318.55
Zm.4847.1.A1_at	0.0252		ZT16	411.24	390.57	384.35	391.06	396.01	412.57	390.66	381.43	379.23	397.47	388.71	396.02
Zm.10192.1.A1_at	0.0254		ZT16	598.09	521.96	526.67	559.9	604	587.06	567.39	553.92	558.71	588.86	591.31	568.17
Zm.9799.1.A1_at	0.0259		ZT16	1537.81	1118.71	1000.29	1560.99	1734.55	1692.64	1602.43	1213.61	1241.59	1510.17	1506.26	1523.77
Zm.12149.1.A1_at	0.0259		ZT16	1104.98	603.33	569.38	874.05	961.82	856.28	811.36	601.46	677.91	925.51	832.68	696.65
Zm.17434.1.A1_at	0.0263		ZT16	38.01	35.8	37.21	35.55	40.85	36.94	35.69	33.68	34.38	38.52	38.41	35.77
Zm.17818.1.A1_at	0.0273		ZT16	3313.8	3504.8	3024.07	4193.28	3852.36	3823.46	3334.06	2421.51	2979.19	3227.25	3720.61	3269.13
Zm.19297.1.A1_at	0.0275		ZT16	141.99	119.81	120.82	130.59	145.88	133.99	124.21	108.79	114.06	136.11	133.49	110.21
Zm.15783.1.S1_at	0.0278		ZT16	282.88	269.63	295.87	304.05	338.8	281.02	278.62	228.19	255.96	260.61	292.8	267.99
Zm.9015.1.A1_a_at	0.0279		ZT16	3634.8	3096.01	3196.55	3740.89	3683.94	4831.39	3910.3	3614.44	3122.41	3436.2	3535.04	4430.38
Zm.17378.3.A1_at	0.0279		ZT16	33.79	28.01	28.58	33.41	34.51	43.15	30.25	25.66	21.71	31.69	28.57	34.87
Zm.14054.1.S1_at	0.0296		ZT16	788.38	662.92	728.78	700.43	780.3	792.71	756.57	688.36	624.05	754.74	756.46	780.45
Zm.1817.2.A1_at	0.0296		ZT16	22.28	20.91	19.85	21.67	23.83	22.6	20.86	19.58	21.68	21.83	21.73	22.19
Zm.13531.1.A1_at	0.0298		ZT16	416.39	369.01	357.82	429.61	465.89	421.99	404.97	362.99	362.92	349.26	411.17	389.77
Zm.1923.1.S1_at	0.0298		ZT16	648.34	544.05	481.21	596.2	640	649.72	620.63	538.69	544.29	619.58	583.26	597.96
Zm.818.2.S1_at	0.03		ZT16	520.88	453.4	461.56	598.84	596.8	534.43	537.2	470.03	473.42	511.75	523.86	517.61
Zm.298.1.S1_a_at	0.03		ZT16	1876.28	1971.06	1713.8	1874.72	2076.29	2074.1	2069.89	1696.46	1770.67	1788.92	1854.24	1968.31
Zm.15444.1.S1_at	0.0311		ZT16	22.75	19.74	19.44	20.11	27.23	26.02	19.72	20.28	20.14	19.93	21.3	24.14
Zm.15646.1.A1_at	0.0319		ZT16	295.36	225.75	219.8	243.26	277.1	265.69	244.08	223.51	198.92	201.1	255.18	229.75
Zm.15204.1.A1_at	0.032		ZT16	312.29	220.46	232.5	331.39	314.06	332.34	295.21	252.27	258.08	244.32	278.7	301.71
Zm.8309.1.S1_at	0.0323		ZT16	1153.08	1021.63	1020.68	1194.27	1264.03	1209.27	1164.81	1103.64	1128.4	1191.61	1183.18	1136.1
Zm.8774.1.A1_at	0.033		ZT16	166.16	162.05	145.71	195.56	208.6	164.59	155.91	138.15	141.81	168.18	158.31	156.51
Zm.16085.1.A1_at	0.0331		ZT16	906.28	943.17	829.16	903.24	935.13	935.13	946.8	848.2	825.36	916.29	976.58	966.51
Zm.4117.2.A1_at	0.0333		ZT16	621.01	533.97	574.26	586.52	620	682.42	612.63	581.91	562.52	591.52	574.94	689.46
Zm.3449.1.S1_at	0.0335		ZT16	6449.16	5664.05	4740.68	5916.03	6380.41	6530.26	6126.37	4744.93	5543.02	5789.57	5766.06	5736.35
Zm.5753.1.A1_at	0.034		ZT16	1051.14	913.38	1012.35	1052.39	1138.21	1095.38	1067.93	987.4	986.97	1094.88	1116.64	1086.64
Zm.16265.1.S1_at	0.0347		ZT16	2623.3	2718	2486.87	2780.67	3045.43	2972.01	2800.86	2560.83	2630.84	2810.2	2975.86	2749.26
Zm.18087.1.A1_at	0.0352		ZT16	537.3	419.38	471.99	498.05	590.83	593.99	541.03	482.24	498.91	515.61	578.69	566.49
Zm.17260.1.A1_at	0.0355		ZT16	203.82	180.59	187.29	219.27	233.05	259.13	199.82	196.03	197.31	210.9	211.29	230.75
Zm.9038.1.S1_at	0.036		ZT16	7421.87	5575.83	5681.21	6424.69	6520.98	6771.13	6278.23	5223.88	5503.68	5830.31	6423.3	5853.98
Zm.932.1.S1_at	0.0361		ZT16	233.14	222.93	223.86	250.1	281.62	246.04	235.5	200.75	221.09	226.31	227.58	215.46
Zm.6583.1.A1_at	0.0364		ZT16	648.39	570.8	618.83	596.59	708.84	655.18	629.98	532.68	601.38	682.2	676.14	595.57
Zm.14310.1.S1_at	0.0373		ZT16	1858.47	1553.21	1574.19	1855.13	1962.29	2146.38	1987.87	1575.13	1717.42	1936.95	1942.65	2130.08
Zm.6433.1.S1_at	0.0374	0.91	ZT16	539.03	409.44	558.63	744.63	921.58	910.44	700.41	549.26	558.17	828.31	773.5	785.58
Zm.10590.1.S1_at	0.0375		ZT16	213.32	187.83	197.05	207.52	230.86	217.05	197.43	191.99	194.34	194.13	209.21	194.29
Zm.16334.1.A1_at	0.038		ZT16	380.32	368.55	388.49	456.65	498.72	426.64	390.7	377.12	407.37	406.88	412.17	397.36
Zm.3445.1.S1_at	0.0382		ZT16	4180.82	4011.21	3602.63	4514.05	4793.55	5450.7	5064.95	3999.03	3834.54	4641.03	4509.04	4708.82
Zm.14511.1.S1_at	0.0384		ZT16	769.84	687.01	687.37	789.89	819.08	773.11	773.9	694.63	734.39	756.65	781.84	734.34
Zm.1996.1.S1_at	0.0387		ZT16	1218.21	1120.53	1170.18	1258.63	1262.11	1291.72	1168.21	1137.15	1261.15	1322.85	1283.37	1244.62
Zm.6484.1.S1_at	0.0388		ZT16	839.78	963.1	910.44	1014.36	1177.41	1107.38	967.11	967.7	890.17	971.22	995.92	986.24
Zm.15732.2.A1_a_at	0.0389		ZT16	2352.09	1763.08	1759.39	2013.08	2390.73	2229.87	1994.94	1661.44	1619.25	1910.01	1828.3	1925.46
Zm.17503.1.A1_at	0.0391		ZT16	588.53	550.18	536.03	661.51	704.01	703.74	625.07	561.16	586.76	699.88	735.55	675.38
Zm.10792.1.A1_at	0.0394		ZT16	619.71	504.55	664.77	830.61	869.55	839.29	690.15	666.54	685.42	781.62	799.31	800.14
Zm.14932.1.A1_at	0.0395		ZT16	240.42	194.02	238.95	232.41	255.37	264.67	226.14	219.68	207.75	230.8	230.75	260.55
Zm.7387.1.A1_at	0.0396		ZT16	15.06	14.83	17.46	21.08	26.23	27.34	18.28	18.41	17.9	21.83	26.64	26.85
Zm.18020.1.A1_at	0.0397		ZT16	400.71	301.63	345.53	358.15	407.06	453.2	365.85	360.84	349.55	373.19	393.17	415.52
Zm.16212.1.A1_s_at	0.0398		ZT16	820.94	819.29	784.65	801.65	892.59	884.95	900.57	827.05	774.88	855.22	878.46	900.97
Zm.13605.1.S1_at	0.04		ZT16	2765.74	2594.36	2517.49	3803.87	3794.47	3904.61	3482.72	2665.15	2958.5	3370.67	4042.08	3874.72
Zm.17178.1.A1_at	0.04		ZT16	3059.61	2246.46	2096.73	2338.57	2468.4	3134.97	2408.3	1884.94	1846	2459.11	2203.88	2365.4
Zm.13529.1.S1_at	0.0405		ZT16	128.7	125.64	144.22	145.71	164.88	160.15	136.38	139.02	132.57	144.49	166.96	150.77
Zm.2099.1.A1_at	0.0409		ZT16	1797.75	1649.25	1675.3	1685.45	1784.83	1708.3	1713.37	1655.35	1596.61	1729.83	1735.72	1759.33
Zm.18465.1.A1_at	0.0409		ZT16	201.67	173.43	152.88	182.57	222.96	219.52	186.98	171.13	166.56	181.09	169.95	179.32
Zm.19304.1.A1_at	0.041		ZT16	84.84	69.16	82.87	94.13	103.33	75.38	78.22	68.14	63.17	70.99	83.13	74.77
Zm.3780.2.S1_at	0.0411		ZT16	103.68	105.38	99.41	101.77	137.63	123.3	132.3	106.78	96.92	108.13	113.16	128.19
Zm.8024.1.A1_at	0.0412		ZT16	184.06	144.46	161.37	170.68	177.22	188.78	165.52	174.27	147.03	156.26	165.39	184.06
Zm.3207.1.A1_at	0.0412		ZT16	977.69	832.65	952.8	1013.07	1051.23	1100.5	1014.79	893.8	891.37	1054.74	987.67	1007.36
Zm.1793.1.S1_at	0.0412		ZT16	426.94	306.01	308.7	428.39	435.4	396.64	323.63	319.9	343.24	392.82	336.15	329.31
Zm.2248.1.A1_at	0.0414		ZT16	163.86	92.44	87.87	137.76	158.92	159.48	139.6	116.3	118.22	137.08	137.33	134.05
Zm.19093.1.S1_at	0.0429		ZT16	159.29	153.69	154.71	147.84	173.81	169.47	144.95	138.63	145.11	145.91	158.21	165.82
Zm.1856.1.A1_at	0.0436		ZT16	298.76	272.76	284.45	269.54	317.73	330.37	319.88	251.2	267.99	297.52	321.85	330.2
ZmAffx.938.1.A1_at	0.0439		ZT16	351.25	239.63	321.88	433.57	421.03	402.6	365.24	323.81	345.93	428.39	397.03	379.86
Zm.2686.1.A1_at	0.0451		ZT16	475.96	431.44	389.27	468.87	496.46	491.56	460.18	418.7	455.63	443.21	467.74	447.63
Zm.11505.1.S1_at	0.0456		ZT16	47.91	43.32	41.4	51.47	47.83	55.75	51.12	37.51	40.13	47.16	48.09	45.89
Zm.9351.1.A1_at	0.0459		ZT16	728.86	714.31	723.52	759.3	732.22	745.66	732.83	638.09	740.65	693.92	738.55	695.96
Zm.6236.1.S1_a_at	0.0467		ZT16	746.49	650.24	745.71	740.56	829.69	814.82	710.36	713.46	701.73	809.98	799.93	805.32
Zm.15500.1.S1_at	0.0471		ZT16	279.59	252.3	272.61	285.4	274.06	291.33	282.74	241.04	250.08	262.33	313.67	289.84
Zm.13313.1.S1_at	0.0476		ZT16	1577.02	1427.57	1505.35	1543.3	1660.99	1543.73	1389.88	1405.85	1425.65	1411.33	1526.41	1512.87
Zm.11733.1.A1_at	0.0478		ZT16	97.65	71.57	85.8	89.34	102.86	85.98	91.12	76.72	75.95	104.34	92.46	74.65
Zm.16349.1.S1_at	0.0482		ZT16	273.33	250.32	243.48	263.57	280.56	259.98	267.35	265.76	248.36	243.44	264.19	275.47
Zm.15334.1.A1_at	0.0489		ZT16	101.66	98.6	88.27	117	107.86	119.35	104.16	92.28	97.52	100.76	101.6	112.43
Zm.1263.1.A1_at	0.0489		ZT16	3003.9	2257.63	2221.88	2740.55	2628.63	2842.28	2610.34	2478.06	2315.2	2498.17	2638.15	2717.78
ZmAffx.1201.1.S1_at	0.0496		ZT16	938.06	755.55	589.31	849.58	863.61	852.06	813.81	660.65	696.11	750.91	737.02	784.71
ZmAffx.833.1.S1_at	0.05		ZT16	169.28	148.07	169.83	155.03	186.21	175.4	184.82	156.16	146.47	163.61	171.71	187.2
Zm.1240.1.A1_at	0.05		ZT16	1684.81	1203.88	1053.93	1537.63	1539.74	1542.18	1445.54	1202.33	1284.44	1439.48	1386.43	1377.01
Zm.17162.1.S1_at		0.87	ZT16	1857.72	1463.46	1577.22	2726.32	2537.58	3238.69	2325.02	2090.28	1762.02	2074.08	2258.58	2592.76
Zm.12005.1.A1_at		0.87	ZT16	472.19	384.43	470.59	1159.94	1080.21	1000.46	776.97	599.05	624.68	809.36	965.17	863.15
Zm.11946.1.A1_at		0.86	ZT16	320.46	217.33	277.63	320.27	414.31	444.09	393.8	319.42	309.28	335.39	389.68	365.6
Zm.7422.1.A1_at		0.86	ZT16	4184.7	3583.77	2989.82	4946.99	5203.55	6223.88	5395.04	4276.43	4249.06	3781.51	3922.43	4630.96
Zm.11615.1.A1_at		0.86	ZT16	162.48	113.43	99.68	407.27	633.57	470.23	343.13	293.26	231.49	294.01	409.63	399.61
Zm.10661.1.A1_s_at		0.85	ZT16	687.52	470.23	685.21	1013.86	978.84	1021.63	777.05	716.04	743.51	879.84	839.65	950.06
Zm.18250.1.A1_at		0.85	ZT16	618.69	159.5	227.92	1023.52	963.25	965.49	763.8	634.83	542.44	839.06	948.5	895.78
Zm.16449.1.S1_at		0.84	ZT16	167.39	180.63	127.42	159.99	285.38	319.98	248.27	207.24	211.03	225.16	284.06	286.92
Zm.17428.1.A1_at		0.84	ZT16	307.8	267.04	281.2	560.37	475.11	505.01	436.93	381.9	354.51	482.85	515.52	439.51
Zm.6894.1.A1_at		0.84	ZT16	871.53	322.16	203.79	909.74	1095.25	1298.81	1085.26	892.91	746.76	934.15	1039.58	1254.41
Zm.11705.1.A1_at		0.83	ZT16	365.94	234.58	245.15	319.63	398.19	513.88	427.16	382.36	351.7	369.77	407.2	448.12
Zm.1274.1.S1_at		0.83	ZT16	1736.6	2107.43	2006.78	3411.31	3590.59	4190.69	3526.29	2458.86	2345.11	2904.6	2807.03	3116.84
Zm.13518.1.A1_at		0.83	ZT16	479.03	435.06	549.12	1168.24	1259.91	1290.1	1098.22	846.78	749.88	894.96	961.55	985.2
Zm.15450.1.A1_at		0.83	ZT16	94.1	119.87	88.75	85.3	143.96	109.98	98.07	85.71	81.29	127.18	178.68	110.48
Zm.2032.1.S1_at		0.83	ZT16	191.03	166.87	182.29	289.43	317.36	306.52	283.48	234.6	221.71	340.22	302.65	279.78
Zm.3380.1.A1_at		0.82	ZT16	970.49	924.04	900.73	1869.47	1929.9	1923.88	1789.68	1318.81	1124.21	1322.99	1346.2	1437.36
Zm.5135.1.A1_at		0.82	ZT16	419.82	322.22	340.8	499.23	680.11	651.74	599.94	506.8	473.86	520.12	596.46	561.18
Zm.6272.1.A1_at		0.82	ZT16	1047.3	632.19	844.1	2220.48	2533.03	2321.2	2011.21	1835.74	1942.93	2720.68	3109.78	2646.18
Zm.2297.1.A1_at		0.81	ZT16	294.86	230.72	143.71	311.2	362.76	502.98	412.55	339.77	333.84	353.23	412	486.33
Zm.2440.1.A1_a_at		0.8	ZT16	1297.55	1240.76	1286.09	2233.23	2348.75	2348.25	2177.06	1885.55	2001.55	2309.44	2669.54	2395.73
Zm.2005.1.A1_at		0.8	ZT16	423.76	203.62	212.55	326.71	391.24	333.1	373.51	305.5	293.4	370.59	376.21	316.41
Zm.16899.1.A1_at		0.8	ZT16	195.88	138.3	123.23	191.26	233.1	272.33	199.14	190.74	173.64	212.1	194.46	216.79
Zm.11679.1.A1_at		0.8	ZT16	99.88	84.12	102.87	281.54	315.61	282.66	250.36	223.52	207.72	306.18	283.13	280.05
Zm.19120.1.A1_at		0.79	ZT16	276.53	32.11	134.5	1126.48	1048.76	989.29	766.19	632.34	536.12	693.72	851.32	838.12
Zm.18593.1.A1_at		0.79	ZT16	126.34	101.57	129.42	181.31	196.88	231.07	168.08	180.13	174.18	189.63	209.74	217.9
Zm.14886.1.A1_at		0.79	ZT16	200.19	211.24	133.9	246.58	345.55	311.58	283.91	254.87	250.88	294.02	369.44	309.8
Zm.13024.1.A1_at		0.79	ZT16	213.98	112.97	210.9	309.21	273.91	281.91	214.8	215.3	217.76	261.06	244.23	268.92
ZmAffx.1096.1.S1_at		0.79	ZT16	185.25	113.88	76.86	202.68	234.62	258	243.9	183.52	164.63	205.77	231.61	202.3
Zm.2312.1.A1_at		0.79	ZT16	2324.76	1129.05	1744.11	3154.88	2967.7	2836.1	2488.47	2373.69	2169.27	2709.23	2685.89	2740.35
Zm.5652.1.A1_at		0.78	ZT16	176.3	64.62	37.09	158.49	206.38	183.57	163.05	136	119.64	132.04	166.85	150.57
Zm.556.1.S1_x_at		0.78	ZT16	611.96	797.13	1399.07	1742.44	2546.81	2322.81	1745.41	1265.43	1289.45	1193.15	1451.03	1423.76
Zm.458.1.S1_at		0.78	ZT16	428.43	503.01	475.52	599.57	705.46	994.04	820.83	691.46	593.59	698.53	732.21	870.13
Zm.17733.1.A1_at		0.78	ZT16	519.87	265.74	249.66	543.82	833.12	820.91	644.79	723.9	553.3	539.16	598.06	652.63
Zm.12327.1.A1_at		0.78	ZT16	1404.05	372.91	223.79	1070.78	2867.78	3078.39	2510.12	2085.59	1580.16	2039.12	2440.19	2373.25
Zm.556.1.S1_a_at		0.77	ZT16	503.95	935.45	2036.03	3040.93	4458.17	3605.88	2862.57	2027.05	1997.38	1793.39	2205	2249.8
Zm.2008.1.A1_at		0.77	ZT16	1794.25	418.31	246.53	2207.64	5016.69	4859.63	4723.7	3374.78	2551.64	3519.78	3674.56	3683.66
Zm.556.2.A1_a_at		0.77	ZT16	539.58	937.99	2121.86	3100.63	4364.55	3655.97	2845.7	2089.91	2079.81	1901.88	2320.55	2345.04
Zm.5729.1.A1_at		0.77	ZT16	797.5	764.67	1079.59	1810.25	1718.05	1787.18	1633.62	1356.63	1534.48	1776.62	1794.96	1701.36
Zm.8600.1.S1_at		0.76	ZT16	125.26	134.25	150.88	191.43	201.38	276.66	191.86	216.33	218.07	196.93	241.47	263.34
Zm.10062.1.A1_at		0.76	ZT16	481.19	308.28	280.87	451.05	507.34	578.39	540.31	494.91	482.09	469.89	530.51	559.34
Zm.3971.1.S1_at		0.76	ZT16	402.38	233.76	190.29	296.91	354.41	345.03	346.22	299.82	283.51	314.05	346.43	306.84
Zm.7848.1.A1_at		0.75	ZT16	444.85	208.28	345.5	585.72	694.58	602.32	585.42	566	495.4	587.53	648.35	598.22
Zm.3219.3.S1_at		0.75	ZT16	2287.71	1692.71	2792.88	4479.81	3796.1	3689.88	3424.89	3112.46	3028.95	3216.5	3451.53	3543.09
Zm.1671.1.A1_at		0.75	ZT16	517.35	741.56	789.68	1153.75	1142.82	1228.49	1213.23	872.43	936.24	992.56	1092.99	1078.45
Zm.1410.1.S1_at		0.75	ZT16	176.89	172.59	229.28	310.31	328.46	354.44	295.38	310.47	291.3	365.84	343.49	370.81
Zm.12800.1.A1_at		0.75	ZT16	216.16	139.63	213.22	433.36	388.59	399.18	354.47	357.63	318.64	367.21	442.43	396.87
Zm.11586.1.A1_at		0.75	ZT16	418.25	241.44	428.72	561.07	678.45	610.16	545.43	547.6	409.18	620.07	584.71	542.28
Zm.13152.1.A1_at		0.74	ZT16	496.67	461.54	826.49	1167.02	1364.92	1799.26	1273.88	1194.61	1170.92	1254.28	1434.01	1503.11
Zm.556.2.A1_x_at		0.74	ZT16	583.66	1174.93	2638.96	3534.18	4754.64	4183.44	3446.67	2599.7	2676.56	2265.33	2786.01	2796.01
Zm.10131.1.A1_at		0.74	ZT16	759.17	1051.96	1024.98	1743.54	2134.98	2377.84	2240.12	1852.69	1670.34	1837.13	2186.16	2197.47
Zm.13153.1.A1_at		0.73	ZT16	3189.46	3635.35	4193.03	6680.18	6373.49	6687.7	5636.06	5112.99	5531.45	5615.46	5418.97	5900.64
Zm.18431.1.S1_at		0.73	ZT16	104.09	134.99	265.22	587.78	606.32	637.03	559.98	435.47	485.78	538.38	605.63	550.61
Zm.15576.3.A1_a_at		0.73	ZT16	52.56	51.16	65.58	137.95	105.1	135.27	103.51	104.96	86.39	98.9	103.99	117.63
Zm.11099.1.A1_at		0.73	ZT16	424.93	283.89	271.92	432.09	541.4	624.22	524.79	503.03	464.08	511.04	508.52	521.89
Zm.9126.1.A1_at		0.73	ZT16	57.83	122.41	593.2	1448.33	2674.09	1736.35	1652.18	866.04	713.41	569.51	814	724.24
Zm.18269.1.S1_at		0.72	ZT16	272.62	999.08	1841.57	3208.65	2761.41	2596.85	2063.32	1758.2	1966.36	1898.57	2080.45	2027.37
Zm.13287.1.S1_at		0.72	ZT16	199.79	285.28	233.97	328.42	369.82	421.48	362.5	321.02	305.87	374.58	356.32	400.54
Zm.342.2.A1_at		0.71	ZT16	1168.19	1432.37	1483.17	1989.65	2639.32	3410.58	2581.21	2643.07	2167.26	2542.88	2713.63	3060.24
Zm.549.1.A1_at		0.71	ZT16	326.07	382.21	429.26	871.67	906.42	898.6	761.24	642.45	660.86	565	638.81	623.72
Zm.11822.1.A1_at		0.71	ZT16	306.8	536.06	419.77	923.89	1105.23	991.64	831.49	651.37	573.69	639.4	578.53	633.28
Zm.1555.1.A1_at		0.71	ZT16	97.02	80.27	80.52	97.39	139.25	180.09	168.94	179.54	124.26	132.91	140.59	206.82
ZmAffx.166.1.A1_at		0.71	ZT16	118.83	129	200.18	341.85	554.64	698.33	597.65	462.86	424.71	357.21	454.12	390.71
Zm.8415.1.A1_at		0.71	ZT16	158.8	187.36	394.88	621.47	845.72	804.29	658.13	382.32	333.48	257.33	288.82	302.03
Zm.9135.2.A1_at		0.71	ZT16	74.49	80.63	137.04	221.91	241.58	187.4	122.83	119.86	115.38	100.39	132.2	115.84
Zm.9953.1.S1_at		0.71	ZT16	45.76	80.76	90	71.88	92.01	69.68	95.69	62.79	63.01	63.02	150.07	82.57
Zm.10745.1.A1_at		0.71	ZT16	487.1	215.1	270.72	546.68	437.73	401.2	338.54	272.18	312.71	331.77	387.3	327.66
Zm.5725.1.A1_at		0.71	ZT16	231.84	607.92	1127.55	1974.92	2541.47	2127.64	1767.42	1246.56	1164.68	855.45	1027.13	1151.1
Zm.626.1.S1_at		0.71	ZT16	100.12	67.78	68.47	113.7	120.89	136.42	109.21	123.92	112.48	118.68	122.95	142.97
Zm.807.1.A1_at		0.71	ZT16	830.9	874.37	613.47	817.22	1320.56	1317.3	1381.03	1106.01	1077.96	1067.3	1204.07	1172.13
Zm.19024.1.A1_at		0.7	ZT16	863.28	613.65	769.76	1533.38	1137.97	1342.3	1179.06	1276.46	1201.02	1335.76	1445.16	1433.36
Zm.15871.1.A1_at		0.7	ZT16	172.57	50.8	100.56	425.25	322.21	295.15	243.91	254.39	257.58	231.89	302.32	314.71
Zm.11845.1.A1_at		0.7	ZT16	945.94	1601.96	1430.04	1894.49	2028.97	2303.65	2138.53	1600.57	1720.17	1580.15	1708.05	1869.44
Zm.4160.1.A1_at		0.7	ZT16	859.64	1042.39	808.21	1374.75	1503.98	1658.68	1376.72	1432.2	1407.49	1464.49	1630.87	1655.93
Zm.7297.1.S1_at		0.7	ZT16	2828.01	2470.25	3848.63	6177.71	5098	6068.29	5060.63	5168.04	4821.93	5292.24	5301.78	5873.82
Zm.13266.2.S1_at	0.00778		ZT12	283.33	299.04	323.79	374.83	344.32	331.41	303.97	283.13	295.22	338.74	332.3	324.77
Zm.1148.1.A1_at	0.00867		ZT12	1071.54	1123.75	1223.23	1277.58	1242.54	1137.72	1080.38	1053.32	1128.33	1122.53	1236.93	1126.52
Zm.2385.1.S1_a_at	0.00943		ZT12	8593.39	8421.12	11185.4	11952.5	11242.6	9553.97	9201.98	8394.87	9334.04	10478.7	11575.3	9993.2
Zm.9739.1.A1_at	0.0104		ZT12	541.53	525.08	591.69	641.69	614.39	578.6	560.5	511.03	545.57	607.18	617.96	548.69
Zm.10190.1.S1_at	0.0136		ZT12	3038.05	3017.8	3455.22	4811.16	4646.06	4252.44	3450.05	3100.31	3080.6	3820.55	3959.6	3530.96
Zm.2846.1.A1_at	0.014	0.92	ZT12	165.34	135.92	347.59	514.87	328.28	247.53	205.46	205.64	326.96	395.52	371.4	265.92
Zm.13645.1.S1_at	0.0143		ZT12	585.82	531.32	554.3	669.87	621.55	607.7	530.98	498.28	543.36	668.13	620.71	552.78
ZmAffx.673.1.A1_at	0.0148		ZT12	45.72	39.3	47.75	68.7	60.64	55.49	46.99	40.09	54.19	63.79	59.42	53.33
Zm.9535.1.A1_x_at	0.015	0.93	ZT12	30.12	25.02	39.14	66.77	51.76	37.47	29.88	28.52	41.75	62.57	47.64	41.01
Zm.4290.1.A1_at	0.0152		ZT12	5333.39	5477.79	6611.71	7254.95	6826.68	5982.54	5823.8	5904.48	5962.66	6740.81	6741.88	5931.99
Zm.5048.7.A1_a_at	0.0153		ZT12	922.9	822.04	976.65	1330.28	1150.69	1053.61	898.57	835.48	837.06	1072.21	986.44	1008.11
Zm.17859.1.A1_at	0.0153		ZT12	38.17	45.07	54.89	68.38	52.97	48.86	41.56	41.86	49.99	58.49	58.69	50.21
Zm.4311.1.S1_at	0.0154		ZT12	574.88	539.86	927.04	1056.48	938.53	784.16	683.72	659.46	752.16	852.32	903.17	784.25
Zm.1704.1.S1_at	0.0156		ZT12	1056.18	1189.85	1325.34	1405.7	1267.3	1185.35	1070.96	1249.32	1226.44	1300.63	1315.29	1196.93
Zm.2385.1.S1_at	0.0157		ZT12	5542.56	5717.85	7667.04	8407.58	7571.92	6136.5	6095.5	5619.78	6324.45	6980.79	7567.59	6581.39
Zm.8968.1.S1_at	0.0169	0.92	ZT12	118.57	212.91	682.61	763.84	463.34	378.38	296.25	301.64	481.51	736.4	571.69	422.68
Zm.9917.1.A1_at	0.0171		ZT12	800.34	747.9	844.42	940.34	967.22	789.75	782.37	743.73	823.3	820.91	849.84	722.79
Zm.3855.1.S1_at	0.0176	0.95	ZT12	1791.67	3997.4	10258	14267	7919.42	5832.83	2997.34	6352.76	9200.84	11326.4	9990.28	7299.85
Zm.9737.1.A1_at	0.0179		ZT12	76.3	77.52	94.41	99.99	86.64	85.37	73.1	73.77	76.46	96.53	82.64	81.89
Zm.10814.1.A1_at	0.0181		ZT12	354.86	385.83	417.72	429.87	426.74	351.63	368.81	344.7	371.49	444.15	455.4	386.23
Zm.10252.1.A1_at	0.0181		ZT12	283.81	253.03	308.88	321.2	304.05	280.05	250.53	254.89	269.81	331.22	282.4	260.01
Zm.8578.3.S1_s_at	0.0185	0.88	ZT12	68.24	37.48	230.64	540.79	285.53	84.74	120.58	87.21	173.45	345.21	244.51	84.98
Zm.14765.1.A1_at	0.0192		ZT12	385.93	406.91	504.51	552.37	512.28	467.03	404.35	393.91	437.13	601.56	543.2	458.03
Zm.1235.1.S1_at	0.0195		ZT12	384.24	398.41	484.95	586.97	642.61	519.32	452.8	447.98	453.02	489.86	533.62	482.16
Zm.19179.1.S1_at	0.0198	0.85	ZT12	110.74	127.29	419.48	587.96	350.28	214.95	175.13	199.22	268.08	340.64	314.38	236.89
Zm.6604.1.A1_at	0.02		ZT12	321.87	323.45	419.03	436.31	401.42	364.78	340.39	317.51	352.74	446.68	386.16	390.86
Zm.12165.1.A1_at	0.0201	0.82	ZT12	799.29	916.31	1360.77	3692.46	2546.97	1460.42	1200.14	1054.15	1443.3	2081.59	1979.14	1407.67
Zm.1398.1.S1_at	0.0203		ZT12	197.52	220.06	245.96	277.14	284.35	229.38	224.94	236.22	246.04	269.6	283.59	219.41
Zm.4312.1.A1_at	0.0204	0.8	ZT12	333.6	279.73	547.24	1359.35	1186.73	722.86	466.84	402.8	517.26	648.1	760.97	578.83
Zm.10361.1.A1_at	0.0206		ZT12	568.68	551	627.6	653.63	659.14	571.17	572.47	541.3	585.78	561.38	612.51	585.81
Zm.1035.1.S1_at	0.0207	0.9	ZT12	612.92	750.88	10285.2	15884.5	8559.37	4340.71	3555.27	4380.88	8065.73	10764.6	8513.79	5803.8
Zm.13347.1.S1_a_at	0.0207		ZT12	395.14	388	428.85	432.26	430.81	407.9	392.27	423.47	435.98	440.78	428.2	406.97
Zm.9470.1.A1_at	0.0214		ZT12	107.45	123.57	131.18	139.06	145.42	125.18	119.87	118.8	124.29	135.56	129.09	125.14
Zm.1323.1.S1_x_at	0.0216	0.89	ZT12	88.61	35.16	241.2	575.73	293.92	82.95	138.45	83.54	171.3	368.61	222.61	88.82
Zm.17978.1.A1_at	0.0216	0.88	ZT12	24.04	34.61	75.92	111.8	52.3	47.36	39.47	54.78	68.31	80.35	63.07	50.62
Zm.12723.1.A1_at	0.0223		ZT12	737.68	718.01	746.8	789.31	834.02	791.28	735.11	757.82	746.26	797.24	813.48	758.48
Zm.11938.1.A1_at	0.0225		ZT12	438.28	505.84	687.95	809.68	709.45	542.19	507.37	567.78	588.46	613.95	664.72	564.43
Zm.8311.2.A1_a_at	0.0232		ZT12	93.96	95.28	98.23	109.43	108.32	89.96	86	87.77	80.67	100.28	98.68	93.87
Zm.11836.1.A1_s_at	0.0233	0.82	ZT12	1055.55	621.92	1141.05	2098.83	1392.05	1089.54	904.17	808.48	940.39	1395.91	1199.63	1039.68
Zm.12169.1.S1_at	0.0234	0.89	ZT12	801.95	920.59	1887.47	2572.11	1524.38	1244.22	1151.45	1192.87	1733.56	1932.03	1722.65	1419.78
Zm.4103.1.A1_at	0.0235		ZT12	29.65	22.97	34.34	34.68	39.43	25.69	27.2	28.51	35.13	38.32	34.9	25.54
Zm.12006.1.A1_at	0.0238	0.86	ZT12	814.43	691.02	1176.75	1599.52	1226.63	987.54	914.58	836.9	1026.6	1173.44	1181.27	1009.85
Zm.6075.1.A1_at	0.024		ZT12	2053.39	2275.41	2777.1	3327.27	2913.4	2488.84	2552.77	2463.77	2535.57	2844.94	2871.09	2592.67
Zm.8947.1.A1_at	0.0241	0.87	ZT12	120.65	1373.12	4262.67	5965.28	3004.94	1664.11	1362.82	1787.1	2630.55	3482.25	2667.42	2019.43
Zm.8923.1.A1_at	0.0242		ZT12	1765.88	1692.51	2111.45	2680.47	2618.83	2049.3	1884.97	2011.12	2216.52	2242.38	2266.14	2087.4
Zm.1305.1.S1_at	0.025	0.87	ZT12	4298.73	3346.88	7575.59	9485.47	8523.47	6885.13	5613.21	5751.93	6329.34	7888.46	7280.66	6184.27
Zm.4857.1.A1_at	0.0252		ZT12	93.33	107.13	119.79	135.98	120.76	105.21	85.29	109.07	96.87	121.77	115.29	103.69
Zm.10274.1.S1_at	0.0254		ZT12	106.71	95.2	126.77	170.09	132.24	111.67	115.06	103.77	124.45	134.97	126.42	105.6
Zm.17364.1.A1_at	0.0257	0.79	ZT12	167.78	155.51	993.93	2011.05	877.44	465.57	367.85	377.14	640.18	863.34	770.82	517.33
Zm.17367.1.A1_at	0.0257		ZT12	1057.59	1225.53	1258.55	1318.46	1314.84	1165.2	1162.62	1141.26	1300.6	1317.15	1330.34	1216.76
Zm.8578.3.S1_at	0.0258	0.76	ZT12	52.2	47.98	62.57	126.65	93.59	47.85	43.81	40.64	55.36	62.95	71.94	53.21
Zm.13794.1.A1_at	0.0258		ZT12	1250.9	1135.86	1250.9	1342.33	1283.75	1247.08	1182.79	1140.36	1124.76	1246.15	1221.54	1218.85
Zm.16244.1.S1_a_at	0.0262		ZT12	817.33	767.24	883.3	1066.54	1040.55	904.25	815.73	873.27	887.38	931.55	925.72	914.88
Zm.6422.1.A1_at	0.0269		ZT12	249.67	267	286.5	355.02	343.5	319.58	302.65	246.85	289.05	312.5	303.39	304.73
Zm.3567.2.S1_a_at	0.0271		ZT12	218.55	233.5	279.18	293.46	307.55	256.26	238.51	241.29	259.38	256.58	263.85	255.05
Zm.2464.1.S1_at	0.0274		ZT12	682.23	668.36	778.37	986.56	819.11	772.7	746.62	637.36	733.1	860.63	793.21	768.87
Zm.17533.1.S1_at	0.0278		ZT12	379.13	394.61	524.5	500.57	519.05	429.18	406	444.59	433.44	555.96	486.25	457.18
Zm.18764.1.A1_at	0.0279		ZT12	190.08	168.96	214.13	213.94	222.39	173.58	176.08	161.8	174.96	185.18	216.45	174.95
Zm.1817.1.A1_a_at	0.0279		ZT12	390.98	402.05	413.58	420.23	454.3	408.77	404.28	372.53	386.16	449.3	441.11	403.81
Zm.1323.1.S1_at	0.0281	0.89	ZT12	88.17	42.61	225.03	557.72	285.16	91.01	130.38	85.75	167.43	354.66	227.07	96.64
Zm.4622.1.A1_at	0.0287		ZT12	175.33	151.47	214.13	221.88	209.55	183.75	171.92	169.45	180.49	241.52	191.54	183.05
Zm.6096.1.A1_at	0.0288		ZT12	503.3	482.13	571.65	582.28	557.76	509.61	521.71	494.67	555.93	554.95	542.28	521
Zm.7685.3.A1_a_at	0.029		ZT12	75.13	89	81.61	90.7	84.13	77.3	72.3	77.16	84.29	87.88	89.1	77.77
Zm.18468.1.S1_at	0.0295		ZT12	25.83	21.73	26.85	34.81	29.76	29.07	24.69	24.48	26.39	29.89	28.55	28.48
Zm.8465.1.A1_at	0.0297		ZT12	805.5	838.46	960.62	921.45	1020.22	827.04	821.83	824.1	837.33	890.63	916.25	839.8
Zm.6246.1.S1_a_at	0.0299		ZT12	2826.89	3000.01	3749.55	3706.1	3688.21	2945.28	3195.92	3192.12	3238.64	3533.88	3588.08	3304.18
Zm.6937.1.A1_at	0.0304		ZT12	2568.12	2593.58	2618.01	2684.79	2745.02	2537.9	2529.58	2474.07	2629.63	2674.63	2562.92	2531.43
Zm.17225.1.S1_at	0.0305	0.87	ZT12	434.85	237.37	1983.7	6225.08	3460.72	2297.66	1545.69	1610.71	2415.15	3648.5	4168.02	2662.32
Zm.11940.1.A1_at	0.0307		ZT12	150.95	149.93	174.15	179.11	162.8	147.48	147.71	155.46	152.33	188	174.09	156.06
Zm.2791.1.A1_at	0.0308		ZT12	552.35	484.59	605.04	728.65	686.28	593.82	544.09	531.65	575.57	558.56	585.45	563.78
Zm.12629.1.S1_at	0.031		ZT12	63.45	65.21	87.7	90.06	90.34	70.62	65.91	80.47	77.15	92.24	83.46	79.53
Zm.17550.1.A1_at	0.031		ZT12	2495.5	2575.32	3329.12	3642.14	3125.29	2978.55	2836.21	2860.6	2933.44	3378.58	3320.38	3122.28
Zm.1925.1.A1_at	0.0312	0.86	ZT12	496.7	539.9	1533.27	2680.13	1527.71	1171.44	995.17	960.17	1270.38	1770.92	1472.38	1143.62
Zm.15888.1.S1_at	0.0314	0.85	ZT12	3046.81	3362.5	5216.34	9195.92	5625.39	5218.23	4495.36	4143.98	5074.08	6682.81	5826.2	4678.53
Zm.13944.2.S1_at	0.0314	0.79	ZT12	145.38	217.05	606.35	761.1	424.76	343.56	269.53	315.5	361.05	420.85	406.67	343.67
Zm.12483.1.A1_at	0.0315		ZT12	402.89	485.48	716.07	796.6	594.7	577.62	504.19	497.77	596.24	621.42	567.04	579.49
Zm.12886.1.A1_at	0.0319		ZT12	133.12	135.6	146.22	162.85	159.67	129.84	127.01	99.14	133.74	140.83	128.57	122.6
Zm.5998.1.A1_at	0.0319		ZT12	440.35	426.92	453.82	468.26	523.85	449.92	421.55	452.94	427.25	482.47	483.65	430.64
Zm.15758.1.S1_at	0.0319		ZT12	852.49	816.38	962.89	1212.79	1009.37	1073.35	944.43	859.88	940.11	1049.09	995.8	900.8
Zm.15088.1.A1_at	0.0321		ZT12	529.49	539.79	595.61	678.27	638.86	591.45	569.01	555.32	625.97	589.65	593.15	534.36
Zm.8025.1.S1_a_at	0.0327	0.84	ZT12	103.13	115.11	213.32	268.43	157.39	130	133.13	130.32	158.86	195.13	175.45	141.9
Zm.3656.1.A1_at	0.0327	0.81	ZT12	1946	1357.03	2544.72	3577.1	2485.5	2021.28	1857.81	1832.24	2217.65	2633.36	2376.34	2100.53
Zm.8850.1.A1_at	0.0327		ZT12	317.3	305.13	296.39	346.55	356.29	310.89	296.47	307.17	306.88	333.09	322.94	315.04
Zm.8100.1.A1_at	0.0328		ZT12	277.29	312.1	346.61	351.63	318	321.16	291.8	268.22	282.67	364.56	314.95	310.77
Zm.11369.1.A1_at	0.033		ZT12	193.97	157.49	195.63	222.06	217.2	198.42	159.71	170.78	219.64	216.31	217.68	200.82
Zm.19152.1.A1_at	0.033		ZT12	40.81	42.48	49.16	51.06	55.15	47.26	39.44	45.45	50.54	46.51	47.69	41.91
Zm.7736.1.S1_at	0.0331		ZT12	433.04	379.04	558.97	726.56	644.71	505.41	487.92	466.03	469.03	524.34	599.86	559.66
Zm.5851.13.S1_a_at	0.0332	0.86	ZT12	197.52	149.89	997.67	2071.51	931.11	513.58	403.13	555.22	874.17	1197.24	1015.97	666.36
Zm.19052.2.A1_x_at	0.0337		ZT12	279.87	282.89	385.03	438.61	340.74	298.23	296.36	300.21	298.92	378.98	294.95	286.08
Zm.4467.2.A1_at	0.0338	0.86	ZT12	95.83	132.62	165.95	215.35	162.63	155.29	126.48	152.06	159.92	168.76	190.31	143.8
Zm.14818.1.A1_at	0.0338		ZT12	523.07	533.47	537.4	651.14	600.18	505.54	511.61	477.44	537.31	566.94	521.25	484.81
Zm.8383.1.A1_at	0.0341	0.87	ZT12	1049.3	1204.87	1646.85	2082.53	2328.73	1842.79	1514.7	1471.96	1653.88	1679.79	2155.2	1661.72
Zm.2157.6.S1_x_at	0.0342	0.82	ZT12	3833.84	4165.63	9664.27	12919.4	8745.11	6739.3	5494.8	6671.71	6932.01	8304.97	8247.15	7656.75
Zm.10194.1.A1_at	0.0349	0.89	ZT12	226.85	501.63	951.96	1308.89	786.38	561.33	561.62	705.32	774.65	965.68	898.27	702.7
Zm.2157.6.S1_s_at	0.0349		ZT12	5897.34	6278.62	9774.26	11792.2	9411.17	8061.78	7428.63	8132.8	8274.5	10262	9336.82	8637.15
Zm.3151.1.S1_at	0.0351		ZT12	907.73	874.14	1454.6	1558.88	1399.74	1167.85	1085.74	1174.6	1231.57	1281.85	1360.73	1252.86
Zm.3673.1.A1_at	0.0353		ZT12	1104.78	900.3	1252.09	1375.03	1227.77	1024.19	1055.71	1079.11	1132.27	1162.18	1020.23	963.09
Zm.14301.1.S1_at	0.0354		ZT12	301.15	338.29	450.01	569.94	535.84	417.48	354.21	427.28	401.91	434.73	510.46	416.22
Zm.13940.1.S1_at	0.0356	0.86	ZT12	722.42	833.86	1070.76	1615.8	1168.91	1002.55	888.19	1102.97	1116.63	1237.95	1196.38	1002.24
Zm.9262.1.A1_at	0.0358		ZT12	61.28	65.34	74.62	93.99	75.19	67.25	64.94	65.43	63.4	82.43	74.79	76.53
Zm.10076.1.S1_at	0.0359	0.79	ZT12	1065.17	890.08	2638.96	4442.58	2668.11	1594.73	1552.46	1414.86	1844.42	2283.54	2201.46	1655.66
Zm.6475.2.A1_at	0.0361		ZT12	981.3	1304.83	1220.5	1323.44	1490.89	1367.37	1155.55	1298.71	1280.89	1378.9	1297.52	1379.1
Zm.5860.2.A1_at	0.0362		ZT12	3211.76	2989.46	4083.01	4977.52	3977.19	3856.72	3623.67	3676.65	3853.5	4537.44	4179.39	3680.9
Zm.3431.1.A1_at	0.0365		ZT12	720.26	841.2	864.04	872.33	955.58	881.74	786.19	802.24	787.89	908.46	898.52	818.63
Zm.10375.1.S1_at	0.0368		ZT12	295.48	328.61	320.92	374.16	322.59	340.78	301.55	349.05	365.4	382.7	326.13	346.13
Zm.6130.1.S1_at	0.0368		ZT12	1172.39	960.6	1168.13	1382.36	1352.14	1151.44	1009.67	1109.63	1119.4	1146.72	1155.17	1157.29
Zm.4467.1.S1_a_at	0.037		ZT12	143.23	178.32	227.46	268.25	207.74	167.05	182.82	186.41	187.13	231.61	247.84	195.09
Zm.14154.1.A1_at	0.0371		ZT12	508.71	598.43	636.62	729.7	646.87	609.78	588.7	567.12	611.06	718.76	639.09	646.9
Zm.12930.1.S1_at	0.0373		ZT12	86.91	89.61	96.7	137.23	141.93	116.96	101.9	103.87	112.76	135.22	127.91	116.17
Zm.5092.1.S1_at	0.0382		ZT12	1875.34	1596.25	2142.83	3031	2759.97	2172.8	2055.16	1860.46	2002.58	2115.8	2159.88	1907.02
Zm.13218.1.A1_at	0.0384	0.82	ZT12	63.87	117.85	397.47	524.98	258.07	220.81	190.75	217	279.65	326.89	274.16	237.56
Zm.13314.1.S1_at	0.0387		ZT12	83.45	77.56	112.27	122.23	112.55	82.4	90.16	82.75	86.74	91.26	100.25	92.13
Zm.6456.1.A1_at	0.0388		ZT12	39.5	40.01	41.68	53.11	44.42	43.16	35.73	39.13	48	43.94	42.89	41.62
Zm.12971.1.A1_at	0.0389		ZT12	331.53	328.2	443.36	479.83	431.7	420.85	382.45	379.69	427.55	438.3	389.58	383.86
Zm.8790.1.A1_at	0.0393		ZT12	636.24	751.93	716.37	847.29	852.3	726.76	692.95	581.47	678.88	660.8	739.2	648.21
Zm.2578.1.A1_at	0.0395		ZT12	96.27	91.54	117.15	160.52	98.6	99.09	100.82	86.72	120.65	145.42	117.93	96.75
Zm.7731.1.A1_at	0.0396		ZT12	149.68	151.16	183.09	179.56	169.02	173.24	157.67	144.79	164.61	173.34	167.72	166.8
ZmAffx.182.1.A1_at	0.0397		ZT12	119.42	132.01	152.15	174.55	174.07	154.42	145.46	141	147.01	152.12	162.3	147.15
Zm.630.1.A1_at	0.0398	0.79	ZT12	230.17	238.49	357.84	501.26	328.71	290.13	212.87	279.44	297.87	311.94	321.63	299.13
Zm.8630.1.A1_at	0.0398	0.76	ZT12	274.92	193.29	361.77	465.88	372.91	253.01	241.89	237.05	261.61	315.59	303	247.91
Zm.5001.1.A1_at	0.0398		ZT12	81.52	80.99	99.72	104.14	89.27	91.65	72.38	85.3	102.37	99.11	104.3	92.62
Zm.471.1.A1_s_at	0.0399	0.79	ZT12	1522.51	1527.73	2749.33	3827.99	2488.28	2024.76	1874.86	1802.83	2280.76	2473.68	1926.3	1765.63
Zm.1039.1.A1_a_at	0.0399		ZT12	5293.6	4846.46	5535.15	5347.8	5860.03	5327.81	5244.33	5415.35	5439.53	6047.48	5510.9	5496.98
Zm.4145.1.A1_at	0.0401		ZT12	177.14	185	196.67	271.79	221.18	232.36	156.6	200.4	253.85	274.81	236.73	221.79
Zm.8152.1.S1_at	0.0401		ZT12	1304.39	1351.12	1544.98	1772.88	1649.96	1390.33	1379.4	1452.11	1495.41	1461.95	1374.74	1374.7
Zm.17283.1.A1_at	0.0402	0.8	ZT12	155.7	164.81	555.92	601.46	403.6	333.24	326.81	285.95	380.38	451.36	390.3	354.72
Zm.9994.1.A1_at	0.0404	0.85	ZT12	83.71	95.78	275.13	339.73	200.36	166.15	159.38	182.47	219.58	262.33	227.2	191.11
Zm.6696.1.S1_at	0.0407		ZT12	710.82	610.83	665.44	780.11	736.74	668.34	582.85	612.8	593.92	762.94	610.53	569.18
Zm.12269.1.A1_at	0.0408	0.9	ZT12	154.44	192.2	339.6	425.74	322.61	300.82	247.52	248.29	336.77	367.63	366.45	304.28
Zm.8229.1.S1_at	0.0409		ZT12	3228.84	3261.29	3176.91	3945.59	3953.33	3284.37	2888.18	3019.92	3012.3	3118.06	3240.11	3094.8
Zm.1906.1.S1_at	0.0409		ZT12	1210.32	1245.21	1951.43	2255.3	1551.24	1472.24	1439.76	1400.56	1548.06	1837.1	1663.47	1567.61
Zm.17511.1.A1_at	0.041		ZT12	917.58	832.21	926.33	1037.68	1063.79	848.09	808.48	751.33	743.21	884.48	895.66	729.93
Zm.470.1.A1_at	0.0417		ZT12	2554.26	2678.2	3375.46	4124.54	3163.75	3066.54	2924.01	2946.24	3299.12	3672.58	3319.41	3168.46
Zm.2539.1.A1_at	0.0418		ZT12	17.18	16.51	21.89	25.98	19.82	20.26	20.22	18.43	21.92	21.35	19.52	17.45
Zm.16582.1.A1_at	0.0419	0.86	ZT12	55.28	55.43	145.9	214.24	141.29	118.97	91.32	106.36	118.37	166.16	129.6	131.67
Zm.6018.1.A1_at	0.0423		ZT12	410.61	445.31	545.93	518.21	556.58	435.42	444.21	479.17	483.96	501.02	528.35	487.61
Zm.6046.1.A1_at	0.0428	0.92	ZT12	442.88	497.39	767.32	1104.25	919.07	850.38	677.52	649.69	816.71	974.13	998.78	845.39
Zm.746.1.A1_at	0.0429	0.89	ZT12	345.46	516.27	824.84	930.48	712.11	717.43	584.55	652.46	734.66	952.8	826.23	713.3
Zm.14820.1.S1_at	0.0433	0.83	ZT12	421.54	492.89	1038.95	1254.32	868.84	660.3	656.91	703.76	779.08	857.98	902.55	771.73
Zm.14584.1.S1_at	0.0435		ZT12	748.33	705.05	822.83	812.55	763.51	685.49	715.8	751.05	746.6	814.34	844.72	760.27
Zm.13332.1.S1_at	0.0436	0.88	ZT12	198.05	179.98	261.63	325.13	363.42	286.68	255.87	258.12	249.16	294.92	324.6	276.47
Zm.3786.1.S1_at	0.0436		ZT12	703.38	751.22	782.58	917.95	921.64	867.76	808.53	706.13	747.3	845.44	767.62	788.46
Zm.6513.3.S1_a_at	0.0437		ZT12	1367.44	1362.73	1675.74	1563.26	1527.89	1345.44	1289.02	1180.19	1211.42	1548.24	1493.11	1242.05
Zm.10048.1.S1_at	0.0437		ZT12	477.96	504.84	542.62	623.62	611.43	541.46	518.32	570.03	613.04	562.5	563.75	538
Zm.16256.1.S1_at	0.044	0.81	ZT12	280.78	362.18	1010.55	1613.06	736.47	578.4	538.62	621.84	854.82	873.85	806.33	647.43
Zm.1193.1.A1_at	0.0442		ZT12	3908.88	3616.04	4702.4	5480.25	4525.42	3610.24	3955.94	3772.84	3755.97	4082.8	4430.34	3864.31
Zm.17115.1.S1_at	0.0445	0.82	ZT12	333.57	156.43	204.57	517.71	466.57	321.3	263.31	267.74	263.71	398.47	352.09	291.92
Zm.2444.1.S1_at	0.0447		ZT12	2154.69	2369.21	2446.8	2506.53	2537.22	2407.25	2373.18	2323.33	2446.62	2652.91	2626.68	2317.93
Zm.14574.1.A1_at	0.0447		ZT12	165.48	182.36	219.56	233.35	218.96	193.39	182.05	193.36	209.78	191.85	203.69	192.16
Zm.19201.2.S1_a_at	0.0448	0.79	ZT12	47.79	59.47	328.37	575.52	240.59	132.42	131.46	162.77	252.73	250.3	217.53	169.48
Zm.2176.1.S1_at	0.0448		ZT12	143.8	129.62	136.82	178.25	176.38	134.19	112.8	110.12	136.56	114.03	163.54	125.89
Zm.17966.2.A1_a_at	0.0449		ZT12	180.49	254.06	288.48	337.6	308.96	276.85	255.42	259.3	308.43	333.49	316.85	269.5
Zm.3162.1.A1_at	0.045	0.73	ZT12	2975.8	2693.72	4371.05	5835.35	4944.1	3958.27	3640.03	3404.2	3603.4	3727.9	4086.69	3571.1
Zm.2923.1.A1_at	0.0451		ZT12	70.04	65.38	80.28	92.28	93.51	74.6	63.01	82.09	73.82	85.36	89.32	76.17
Zm.1425.1.S1_at	0.0452	0.83	ZT12	500.38	457.07	812.97	1181.12	764.3	613.28	668.03	647.7	841.09	895.19	827.5	727.43
Zm.7850.1.A1_at	0.0452		ZT12	488.96	497.37	522.47	581.8	559.57	568.06	507.67	473.26	504.46	617.34	538.38	538.62
Zm.3633.5.A1_at	0.0452		ZT12	1582.98	1821.52	1929.28	2143.18	2062.55	1834.43	1957.26	1788.82	1922.87	2116.22	1919.98	1691.36
Zm.15678.3.A1_x_at	0.0453		ZT12	89.25	93.66	93.14	101.15	93.71	88.35	80.57	85.11	87.99	100.19	88.72	93.46
Zm.8833.1.A1_at	0.0457		ZT12	116.81	121.65	144.87	146.09	150.14	149.4	115.42	130.41	133.9	159.88	146.34	138.77
Zm.5678.1.A1_at	0.0458		ZT12	308.59	321.62	452.13	511.08	443.39	394.94	383.97	366.53	416.43	408.36	405.89	372.55
Zm.1598.1.S1_at	0.0459		ZT12	1004.72	1059.06	1043.96	1453.02	1439.05	1294.07	1151.1	1125.3	1105.84	1196.8	1262.66	1157.72
Zm.3130.2.A1_at	0.046		ZT12	114.48	102.63	157.23	159.28	166.38	157.61	134.25	159.3	149.44	171.82	158.47	184.31
Zm.6568.1.A1_at	0.0463		ZT12	1186.57	1061.32	1383.45	1590.55	1354.55	1346.72	1149.69	1273.11	1370.28	1404.39	1407.45	1368.11
Zm.3569.1.A1_at	0.0465	0.84	ZT12	316.96	33.11	392.61	5828.95	3250.4	1769.21	1044.96	1215.27	1804.76	3343.6	3253.67	1990.76
Zm.15611.1.S1_at	0.0466	0.75	ZT12	118.41	100.76	217.95	327.6	193.38	168.17	143.38	111.96	153.94	185.38	183.45	145.41
Zm.10735.1.S1_at	0.0466		ZT12	878	906.89	954.82	1064.63	1145.88	967.33	1000.95	917.44	932.59	1095.36	1064.99	913.89
ZmAffx.165.1.A1_at	0.0468		ZT12	294.51	319.03	359.95	420.89	398.64	357.31	362.52	346.97	368.63	423.52	361.72	332.1
Zm.955.1.A1_at	0.0469	0.86	ZT12	217.05	296.3	469.95	570.57	408.42	358.42	354.17	369.43	446.74	462.2	416.82	386.23
Zm.5887.1.S1_at	0.0469	0.8	ZT12	445.29	545.52	1145.96	1747.43	1267	1045.05	850.18	728.78	869.44	1083.23	1030.71	900.05
Zm.4409.1.A1_at	0.047	0.74	ZT12	570.72	317.3	511.67	692.93	559.34	464.96	472.84	398.51	490.23	589.42	496.97	422.04
Zm.3755.2.S1_at	0.0471		ZT12	354.31	356.96	380.2	426.14	421.74	388.1	369.12	386.43	353.93	400.38	403.9	396.45
Zm.8899.1.A1_at	0.0472		ZT12	1688.6	1421.26	1733.78	2238.71	1877.62	1749.38	1803.77	1643.56	1835.93	2065.03	2032.45	1728.01
Zm.18416.1.A1_at	0.0474	0.77	ZT12	37.72	33.08	51.04	72.03	52.96	37.16	35.35	41.78	44.45	46.8	41.93	40.32
Zm.12842.1.A1_at	0.0474	0.73	ZT12	57.43	66.86	122.03	278.87	134.26	84.31	68.58	76.95	104.36	110.65	114.77	78.71
Zm.9834.1.A1_at	0.0475	0.84	ZT12	39.01	23.5	108.62	169.02	81.13	69.81	60.08	66.41	93.07	125.9	88.08	81.33
ZmAffx.61.1.S1_at	0.0477	0.87	ZT12	35.13	40.28	47.74	73.43	56.55	54.43	46.46	47.12	50.14	62.49	65.54	48.64
Zm.9522.1.A1_at	0.0477		ZT12	40	34.1	48.3	55.72	52.28	43.06	45.68	36.24	41.98	41.98	52.74	41.2
Zm.6749.1.A1_at	0.0481	0.82	ZT12	1169.32	845.88	1380.64	1891.19	1260.89	1184	1064.33	1082.24	1234.85	1455.24	1251.79	1172.13
Zm.2988.1.A1_at	0.0482		ZT12	543.17	518.88	618.3	740.62	696.4	659.09	611.88	597.81	608.29	682.77	640.25	639.53
Zm.18536.1.S1_at	0.0483		ZT12	174.52	171.43	187.91	223.09	209.01	214.35	157.75	197.7	210.79	211.07	191.45	191.88
Zm.3179.1.S1_at	0.0484		ZT12	668.46	725.64	869.89	934.28	806.68	803.63	712.36	751.64	772.05	815.56	753.26	768.19
Zm.5861.1.A1_at	0.0485		ZT12	2316.91	2339.57	2862.19	3233.31	3097.41	2760.86	2762.87	2627.91	2778.85	2843.6	2902.9	2547.23
Zm.12749.1.S1_at	0.0486		ZT12	428.63	416.85	488.82	544.74	529.22	448.59	394.49	440.77	459.58	413.06	495.58	459.37
Zm.1969.1.A1_at	0.0489	0.81	ZT12	109.88	238.48	2270.69	7430.26	2748.96	1392.65	1028.2	1191.39	2060.96	3207.46	2591.14	1725.71
ZmAffx.1210.1.A1_at	0.0491	0.76	ZT12	53.23	50.37	79.81	156.11	87.52	70.04	58.24	49.4	68.92	81.17	70.31	58.92
Zm.6366.1.S1_at	0.0491		ZT12	623.91	717.09	732.12	861.63	713.78	749.64	756.32	816.12	784.71	872.43	818.47	757.08
Zm.6061.1.S1_at	0.0491		ZT12	1000.96	1101.15	1176.38	1310.3	1315.3	1236.41	1134.49	1073.51	1211.45	1232.33	1151.24	1119.16
Zm.5556.1.A1_at	0.0495		ZT12	188.04	195.64	207.39	250.08	205.07	210.52	191.95	190.8	201.58	236.62	219.71	222.39
Zm.5379.1.S1_at	0.0495		ZT12	174.27	163.89	202.05	215.31	207.88	182.75	164.05	199.14	169.95	213.57	198.46	183.55
Zm.13961.1.S1_at		0.9	ZT12	409.98	652.98	1532.43	1894.59	1336.5	1070.59	986.59	1089	1383.93	1744.36	1677.62	1260.5
Zm.5799.1.A1_at		0.9	ZT12	273.23	378.33	963.91	1210.29	881.78	679.49	641.62	635.91	849.32	1078.44	990.47	750.59
Zm.11727.1.A1_at		0.89	ZT12	69.68	43.32	103.82	258.48	90.21	70.97	100.9	83.56	102.34	171.81	102.82	81.06
ZmAffx.61.1.A1_at		0.88	ZT12	393.03	385.87	876.43	1403.73	1163.5	959.72	764.39	765.52	858.09	1065.99	1114.46	907.11
Zm.18946.1.A1_at		0.88	ZT12	667.52	436.92	783.88	1158.83	908.75	845.36	726.89	702.08	830.47	1058.55	1011.78	867.93
Zm.11651.1.A1_at		0.88	ZT12	231.08	274.54	371.23	386.25	325.54	301.31	270.99	289.57	309.29	381.78	471.69	351.03
Zm.811.1.A1_at		0.87	ZT12	1786.81	1823.77	4367.35	5853.86	4140.81	3350.67	3006.12	3670.32	4621.49	5439.55	5103.07	4476.21
Zm.18022.1.S1_at		0.87	ZT12	379.46	643.05	834.95	1195.48	864.12	804.22	728.81	708.03	888.55	1013.74	893.57	831.63
Zm.15306.1.A1_at		0.87	ZT12	640.81	757.87	1678.71	2826.15	2530.72	2138.6	1633.54	1842.09	2080.97	2727.52	2819.64	2199.5
Zm.12356.1.S1_at		0.87	ZT12	149.36	134.77	213.59	239.09	309.35	249.78	217.61	201.64	226.58	245.11	283.49	250.86
Zm.14159.1.A1_at		0.87	ZT12	1049.87	989.78	1697.99	2416.5	2672.09	1766.02	1810.35	1522.07	1760.12	2044.85	2259.53	1775.71
Zm.17573.1.A1_at		0.87	ZT12	372.17	435.3	823	1356.34	1096.85	991.48	824.12	782.05	957.75	1196.48	1183.07	1111.8
Zm.10099.1.A1_at		0.86	ZT12	1223.49	1959.69	3589.71	4388.14	3226.06	2905.55	2528.55	3035.01	3701.75	4038.84	3837.31	3358.95
Zm.10103.1.A1_at		0.86	ZT12	732.93	1371.07	2281.85	2554.8	2690.99	2213.46	2097.93	1739.22	2135.56	2584.12	2944.93	2436.81
Zm.9576.1.A1_at		0.86	ZT12	464.12	557.78	900.96	1117.83	860.57	830.37	772.34	756.53	942.46	1032.59	1068.92	868.17
Zm.737.1.A1_a_at		0.85	ZT12	3645.8	4748.91	13346.1	18717	16053.3	12597.4	10534.4	13521.6	15055.2	16000.5	16228	14455
Zm.288.1.A1_at		0.85	ZT12	251.94	362.27	8305.32	14139.1	11402.7	8419.73	5814.22	7748.95	9881.46	11379.9	11127.3	8711.62
Zm.10121.1.A1_at		0.85	ZT12	1806.2	1933.47	3339.05	4476.03	3480.62	2969.05	2721.53	3047.88	3423.82	3792.1	3310.41	3222.22
Zm.11594.1.S1_at		0.84	ZT12	2173.11	3044.83	4347.83	6387.62	5059.57	5011.25	4245.35	3863.55	4563.38	5292.3	5213.55	4802.93
Zm.12150.2.S1_at		0.84	ZT12	809.21	1042.95	1910.04	2231.65	1597.37	1549.04	1407.07	1475.88	1728.02	1949.29	1766.6	1620.33
Zm.6774.1.A1_at		0.84	ZT12	21.96	24.05	187.46	906.07	421.14	300.99	225.37	236.13	317.84	579.14	524.53	372.85
Zm.5711.1.S1_at		0.84	ZT12	428.86	565.37	658.21	1342.94	1024.61	1089.98	784.79	910.47	996.14	1328.31	1182.74	1077.71
Zm.19212.1.S1_at		0.84	ZT12	181.46	212.39	310.08	403.75	247.96	271.4	230	221.43	282.94	332.13	271.58	279.89
Zm.14937.1.A1_at		0.84	ZT12	78.39	80.04	124.78	179.78	144.64	130.05	91.2	131.81	119.13	144.44	151.95	140.04
Zm.12727.1.S1_at		0.83	ZT12	355.51	359.8	894.98	1129.12	817.29	710.63	598.72	621.49	775.05	785.02	856.94	757.62
Zm.9703.1.A1_at		0.83	ZT12	68.14	74.27	99.62	143.06	105.63	92.34	82.83	82.37	119.1	98.9	120.1	97.91
Zm.8950.1.S1_at		0.83	ZT12	374.54	301.09	557.38	799.11	698	699.99	555.21	580.18	606.71	658.11	752.96	708.66
Zm.8784.1.A1_at		0.83	ZT12	42.76	30.96	101.48	226.43	52.56	50.96	47.01	43.32	52.18	102.64	57.54	50.79
Zm.6542.1.A1_at		0.83	ZT12	1615.66	1474.32	2478.8	3618.26	2923.33	2598.48	2101.38	2267.29	2498.14	2689.18	2712.1	2791.1
Zm.15871.2.A1_at		0.83	ZT12	14.63	12.59	29.61	468.58	60.95	38.96	31.19	27.4	37.51	154	96.53	52.1
Zm.16524.3.A1_at		0.83	ZT12	371.48	395.53	519.06	850.83	492.53	618.52	473.65	400.4	446.27	694.71	560.44	509.01
Zm.12554.1.S1_at		0.82	ZT12	133.57	165.64	297.52	646.62	425.63	402.69	304.54	262.48	337.57	441.7	396.56	358.53
Zm.11378.1.A1_at		0.82	ZT12	630.32	447.22	617.24	923.06	902.52	783.67	668.13	699.85	728.18	781.87	778.57	752.98
Zm.1295.1.A1_at		0.82	ZT12	909.69	1310.67	1999.04	3137.93	2781.33	2348.46	2095.51	1953.35	2167.38	2645.61	2437.3	1985.01
Zm.2934.1.S1_at		0.82	ZT12	43.23	36.52	67.74	169.63	64.81	75.63	63.49	58.2	61.68	100.27	77.33	79.89
Zm.1812.1.A1_at		0.82	ZT12	38.42	57.33	313.03	442.21	211.42	206.75	160.46	200.89	235	318.58	221.36	224.97
ZmAffx.966.1.A1_at		0.82	ZT12	1200.89	777.94	1455.96	2785.53	1958.88	2193.05	1605.55	1606.82	1674.64	2301.92	1966.29	2221.2
Zm.9000.1.A1_at		0.82	ZT12	1782.36	1282.87	2379.79	4397.55	3990.07	3877.84	3245.47	2805.74	3127.5	3808.67	3719.3	3756.59
Zm.2673.1.S1_at		0.82	ZT12	345.98	374.35	763.88	946.25	709.21	687.46	622.91	644.31	725.17	869.16	737.69	724.28
Zm.3993.1.S1_x_at		0.82	ZT12	74.62	71.47	103.99	197.3	84.12	81.55	80.17	78.88	98.63	108.95	89.84	81.8
Zm.5103.1.A1_at		0.82	ZT12	778.96	656.65	976.45	1386.54	1191.41	1058.19	941.95	1111.02	1018.55	1200.52	1282.8	1182.04
Zm.10234.1.S1_at		0.81	ZT12	2178.82	3786.99	5617.25	6981.86	5070.71	4616.52	4417.39	5009.2	4995.38	5446.06	5076.11	4601.19
Zm.2335.1.A1_at		0.81	ZT12	288.66	300.21	324.72	705.45	592.16	570.31	508.38	446.74	475.52	583.35	590.13	503.71
Zm.15871.2.S1_at		0.81	ZT12	18.34	14.87	17.2	51.85	20.66	17.51	19.23	18.72	20.55	26.64	22.86	17.32
Zm.15210.1.A1_at		0.81	ZT12	35.59	33.3	86.93	1006.47	446.12	295.23	216.56	235.25	302.19	488.97	515.09	344.23
Zm.15063.1.S1_at		0.81	ZT12	115.82	124.03	243.81	383.47	266.97	290	237.69	232.22	289.87	301.2	405.27	347.28
Zm.13704.1.A1_at		0.81	ZT12	75.27	82.3	140.79	151.48	138.21	118.97	102.64	137.46	121.39	155.01	157.37	140.58
Zm.11141.1.S1_at		0.81	ZT12	220.82	231.51	514.24	1073.91	1096.89	930.73	830.16	715.99	857.39	939.59	1158.25	934.11
Zm.12065.1.S1_at		0.81	ZT12	335.84	116.65	937.11	5319.82	1574.01	673.74	593.19	764.65	1046.07	1816.68	1671.24	910.35
Zm.4813.1.A1_at		0.81	ZT12	69.29	87.03	94.73	112.66	112.57	111.65	91.02	103.36	108.3	141.03	119.47	108.23
Zm.9735.1.A1_at		0.81	ZT12	47.22	55.87	107.32	115.85	84.23	78.69	65.71	93.5	72.49	110.38	87.4	80.53
Zm.898.1.A1_a_at		0.81	ZT12	52.17	24.92	97.46	2935.39	939.97	259.43	86.46	80.42	179.85	754.19	924.9	343.57
Zm.737.1.A1_at		0.81	ZT12	2370.11	3041.41	9179.09	13919.9	10317.3	8805.53	6986.83	8927.26	11042.5	12668.3	12841.9	10351.3
Zm.5741.2.A1_at		0.81	ZT12	31.32	27.58	56.15	86.62	31.06	29.9	31.43	25.55	37.04	47.93	39.24	34.01
Zm.5565.1.S1_at		0.8	ZT12	7620.22	6431.17	15384.6	19141.7	18175	14370.1	13091	15179.1	16127.6	17268.3	18650.7	17056.5
Zm.8106.1.S1_at		0.8	ZT12	526.93	975.55	2161.73	3050.81	1765.35	1506.1	1390.47	1475.55	1527.68	1958.63	1618.66	1499.35
Zm.6423.2.A1_at		0.8	ZT12	1252.51	1810.59	3177.01	4118.49	3768.94	3032.18	2810.81	2720.75	3195.19	3317.1	3113.35	2837.96
Zm.5225.1.A1_at		0.8	ZT12	106.79	170.3	263.82	199.12	204.31	174.8	183.18	167.29	225.75	227.06	245.37	173.78
Zm.5069.1.A1_at		0.8	ZT12	108.1	153.23	177.13	199.13	184.69	170	164.83	165.7	205.17	215.84	221.03	201.21
Zm.4153.1.A1_at		0.8	ZT12	3230.68	3822.54	4982.04	6189.4	5965.58	5771.51	4918.49	5382.97	5673.42	6487.02	5986.25	5993.04
Zm.3949.1.S1_at		0.8	ZT12	27.09	25.48	28.12	70.03	29.93	37.16	32.75	30.76	31.78	40.46	32.29	32.71
Zm.18429.1.A1_at		0.8	ZT12	39.4	17.62	132.48	1399.25	356.42	239.75	170.01	214.4	270.83	457.66	391.92	272.35
Zm.12269.2.A1_at		0.8	ZT12	48.64	74.76	123.72	125.4	111.49	113.38	100.79	114.71	151.54	135.54	150.94	129.25
ZmAffx.452.1.A1_at		0.8	ZT12	225.33	187.53	306.19	426.72	339.89	302.55	261.41	295.39	308.13	318.44	334.95	320.24
Zm.12118.1.A1_at		0.8	ZT12	591.37	1228.92	1481.09	1683.96	1179.82	1000.54	1303.38	1014.46	1591.88	1942.85	1694.91	1547.34
Zm.8135.1.A1_at		0.8	ZT12	206.27	231.74	800.25	2307.85	899.81	580.1	581.28	381.82	524.76	944.63	826.48	514.63
Zm.8805.1.A1_at		0.8	ZT12	98.18	113.32	192.65	233.33	197.8	191.76	184.71	171.74	207.42	241.48	200.46	175.63
Zm.17525.1.S1_at		0.79	ZT12	572.97	919.28	1851.65	2013.33	1521.29	1400.67	1215.63	1498.18	1596.82	1643.3	1469.71	1478.19
Zm.9627.1.A1_at		0.79	ZT12	77	38.34	113.92	270.72	73.16	60.9	60.31	62.05	87.08	110.08	78.07	67.12
Zm.8053.1.A1_at		0.79	ZT12	701.46	641.7	1078.42	1412.6	1107.9	1062.8	954.74	983.84	1026.21	1124.97	1124.51	1060.88
Zm.6181.1.A1_at		0.79	ZT12	259.87	384.84	1086.89	1705.71	1051.91	791.03	673.13	804.33	860.67	908.05	1014.91	802.74
Zm.2930.1.A1_at		0.79	ZT12	13.01	11.07	20.98	104.71	13.03	14.39	12.03	17.1	21.03	34.51	24.35	20.41
Zm.1332.1.S1_at		0.79	ZT12	2377.95	2570.56	3739.65	5529.29	5236.62	5278.57	4623.9	4147.45	4489.11	5086.38	5055.12	5004.39
Zm.11630.1.A1_at		0.79	ZT12	93.37	62.85	341.27	917.29	176.38	102.51	95	96.71	200.42	295.93	215.48	118.61
Zm.3118.1.S1_at		0.79	ZT12	5593.71	6247.92	9494.91	13058.1	10711.6	10176.8	9494.17	8708.32	9327.45	10754.2	10317.4	9632.89
Zm.16842.1.A1_at		0.78	ZT12	97.45	104.07	230.94	306.2	232.9	190.8	178.35	174.49	185.27	212.39	192.74	176.42
Zm.8578.1.A1_at		0.78	ZT12	57.31	41.39	129.69	352.46	144.32	58.86	50.56	59.61	85.33	129.96	108.36	54.15
Zm.2258.1.S1_at		0.78	ZT12	147.27	131.66	283.05	515.98	314.12	325.53	282.25	298.63	265.7	374.3	410.34	344.93
Zm.15052.1.A1_at		0.78	ZT12	805.67	505.12	801.09	1437.62	1262.57	1109.28	999.51	1002.89	1145.03	1204.05	1139.71	1100.3
Zm.19135.1.A1_at		0.78	ZT12	51.33	33.79	82.75	184.5	95.49	96.17	81.96	90.07	89.75	124.05	117.75	100.2
Zm.12748.1.S1_at		0.78	ZT12	654.8	759.93	1061.22	1559.9	1073.86	964.94	950.05	924.77	1075.88	1058.89	1114.35	1019.6
Zm.16215.1.A1_at		0.77	ZT12	585.35	734.55	839.55	1378.13	898.8	969.35	882.88	807.07	846.42	1062.06	875.46	946.3
Zm.15860.1.A1_at		0.77	ZT12	64.14	63.87	303.95	990.39	276.05	155.8	122.23	134.78	261.95	331.03	298.7	154.11
Zm.15437.1.S1_at		0.77	ZT12	132.13	95.79	195.71	271.59	220.4	190.95	168.99	186.43	190.55	209.46	194.03	192.62
Zm.15423.1.S1_at		0.77	ZT12	66.14	68.79	124.17	146.03	97.25	79.05	84.16	114.72	98.04	115.43	107.15	99.65
Zm.1027.1.S1_at		0.77	ZT12	444.38	921.14	1431.53	1415	1067.94	1097.36	945.52	1070.84	1150.07	1255.21	1088.3	1109.7
Zm.5716.1.A1_at		0.77	ZT12	6485.5	10099.7	14796.1	17363.1	13842.2	13456.7	13168.1	12963.3	14086.8	15406.6	14570.4	13593
Zm.16510.1.A1_at		0.77	ZT12	143.64	252	729.74	815.06	573.34	513.41	563.61	545.8	711.92	729.25	708.5	564.49
Zm.16978.1.A1_at		0.77	ZT12	195.11	183.71	289.96	400.96	310.72	272.74	280.97	277.93	301.04	323.99	308.42	312.05
Zm.9561.1.A1_at		0.77	ZT12	490.64	488.63	1016.19	1380.51	1259.24	1025.8	1098.8	1050.22	1159.25	1328.44	1257.21	1111.3
Zm.9459.1.A1_at		0.77	ZT12	28.28	31.18	61.69	81.59	27.92	29.89	26.17	27.52	34.44	42.26	29.77	28.56
Zm.8842.1.A1_at		0.77	ZT12	73.45	78.8	219.33	393.6	160.96	181.44	147.48	204.44	209.54	252.57	209.77	202.12
Zm.8795.1.A1_at		0.77	ZT12	343.64	314.99	347.81	354.85	296.21	268.18	295	251.76	298.31	300.49	258.26	271.53
Zm.8792.1.A1_at		0.77	ZT12	55.36	67.24	89.88	116.29	87.02	89.02	90.22	82.59	91.72	94.83	110.14	103.47
Zm.7685.1.A1_a_at		0.77	ZT12	466.48	374.46	627.3	724.63	473.28	344.01	371.05	359.99	408.82	505.88	369.42	295.99
ZmAffx.519.1.A1_at		0.76	ZT12	297.34	309.21	441.09	640.24	516.15	529.57	491.65	485.77	587.82	607.61	623.21	551.45
Zm.9837.1.A1_at		0.76	ZT12	20.84	17.1	33.63	70.97	26.21	22.36	25.12	24.43	30.92	33.26	31.76	28.5
Zm.8578.2.A1_at		0.76	ZT12	57.84	42.77	102.6	776.9	109.47	58.92	60	62.21	75.61	182.76	186.51	67.81
Zm.5987.2.A1_at		0.76	ZT12	1922.49	1987.84	3481.96	4084.19	3206.92	2970.64	2997.68	3390.08	3778.59	4024.12	3978.2	3733.66
Zm.16096.1.A1_at		0.76	ZT12	45.66	42.49	61.62	68.74	67.85	72.47	59.73	63.86	79.54	86.93	69.86	81.2
Zm.15414.1.A1_at		0.76	ZT12	369.27	191.47	775.55	1251.79	906.7	786.42	712.79	726.04	781.33	847	891.59	874.64
Zm.13008.1.S1_at		0.76	ZT12	46.95	45.3	120.78	183.9	106.54	76.27	62.43	75.85	79.49	92.24	97.52	83.97
Zm.12177.1.A1_at		0.76	ZT12	89.98	110.96	157.72	189.48	132.09	135.45	118.33	133.89	134.19	137.16	138.29	131.62
Zm.6759.1.A1_at		0.75	ZT12	276.3	353.45	613.61	596.37	528.04	479.95	466.1	521.48	634.63	553.81	612.34	533.57
Zm.10980.1.A1_at		0.75	ZT12	28.13	23.41	73.45	118.09	50.07	36.8	37.85	31.28	44.73	57.19	53.28	42.02
Zm.12269.2.A1_a_at		0.75	ZT12	223.75	297.3	507.63	658.57	498.18	431.1	438.26	453.28	579.64	548.32	543.55	487.24
Zm.18036.1.A1_at		0.75	ZT12	56.66	63.67	80.86	123.8	92.26	91.81	90.76	91.13	89.62	106.03	109.54	96.26
Zm.2191.1.A1_at		0.75	ZT12	147.5	200.02	477.12	968.77	694.04	639.61	629.75	581.14	602.94	843.89	686.09	676.33
Zm.6214.2.A1_at		0.75	ZT12	113.52	187.73	295.04	334.96	285.02	288.15	257.86	279.91	311.63	299.15	307.59	287.45
Zm.7925.1.A1_at		0.75	ZT12	1467.49	1665.6	1574.46	3528.95	2971.13	2700.55	2609.55	2509.14	2758	3021.83	3020.13	2725.15
Zm.8250.1.A1_at		0.75	ZT12	324.07	468.74	1039.73	1953.51	1739.44	1513.05	1236.11	1251.46	1360.31	1508.39	1375.07	1211.46
Zm.8563.1.A1_at		0.75	ZT12	463.75	441.57	729.1	917.58	698.42	696.62	642.02	763.45	856.88	859.81	802.14	758.42
Zm.9342.1.A1_at		0.75	ZT12	31.79	25.98	47.09	74.02	29.67	29.93	33.89	29.93	27.28	41.63	38.75	32.41
Zm.2813.1.A1_at		0.75	ZT12	1011.29	891.68	1769.02	2187.17	2461.99	2201.08	1812.32	2181.88	2426.76	2658.44	3618.4	2935.17
Zm.18469.1.S1_at		0.74	ZT12	805.97	838.62	1298.75	2458.84	1707.52	1696.12	1563.18	1777.53	1729.38	2047.71	2087.49	2088.72
Zm.5885.1.A1_at		0.74	ZT12	315.02	138.76	570.13	2372.51	1033.96	477.04	383.54	378.1	461.08	669.51	621.6	491.98
Zm.6149.1.A1_at		0.74	ZT12	365.05	475.88	744.31	736.2	614.18	529.54	582.54	517.08	590.95	646.92	561.14	589.22
Zm.8778.1.A1_at		0.74	ZT12	142.82	80.89	226.15	745.21	324.92	242.32	195.88	199.23	211.49	278.08	254.94	222.17
Zm.10051.1.A1_at		0.74	ZT12	48.9	41.45	52.89	87.46	44.04	49.05	45.35	42.01	46.36	53.54	52.21	48.79
Zm.12285.1.A1_at		0.74	ZT12	157.21	331.01	518.29	780.29	569.91	489.99	425.74	360.78	409.49	457.84	464.63	404.86
Zm.15733.1.S1_at		0.74	ZT12	28.67	23.65	45.76	70.43	32.05	27.9	30.9	30.95	36.52	36.45	35.26	32.81
Zm.9824.1.A1_at		0.73	ZT12	51.04	106.63	111.99	103.41	93.88	103.21	93.96	84.8	109	119.38	125.77	126.7
Zm.5629.1.A1_at		0.73	ZT12	246.69	296.94	505.29	509.87	371.36	385.86	352.44	367.09	360.28	422.3	386.19	373.18
Zm.11214.1.S1_at		0.73	ZT12	171.88	168.33	390.41	885.91	299.49	218.4	208.95	283.47	305.14	321.2	310.98	244.83
Zm.13415.1.A1_at		0.73	ZT12	476.49	610.45	850.43	1035.37	934.48	874.54	872.86	921.72	1063.21	1113.3	982.06	922.52
Zm.7685.1.A1_at		0.73	ZT12	282.61	192.86	446.37	608.23	337.95	203.88	208.58	251.38	269.82	361.21	235.66	202.39
ZmAffx.1447.1.S1_at		0.73	ZT12	432.06	369.36	651	654.47	917.47	547.87	520.46	719.47	587.98	643.03	757.26	633.64
Zm.8306.1.A1_at		0.72	ZT12	202.37	217.05	414.08	586.05	334.19	366.47	355.06	361.84	415.8	433.23	420.76	413.66
Zm.7685.1.A1_x_at		0.72	ZT12	295.55	273.86	416.73	501.55	341.55	252.71	238.37	267.13	285.8	332.92	225.87	219.07
Zm.5987.1.A2_at		0.72	ZT12	3414.26	4383.76	6564.81	7817.83	6692.56	7204.85	7057.9	7178.53	8022.55	8621.8	8468.63	8219.13
Zm.5898.1.A1_at		0.72	ZT12	406.76	668.55	713.35	820.23	728.52	724.11	758.49	686.52	758.55	879.44	946.37	778.24
Zm.14813.1.S1_at		0.72	ZT12	642.75	339.77	740.21	1442.06	864.1	719.63	529.48	514.26	584.56	744.2	713.85	654.13
Zm.8552.1.A1_at		0.71	ZT12	52.95	37.09	88	811.37	59.93	49.78	53.34	46.57	61.53	105.72	65.8	59.9
Zm.12574.1.A1_at		0.71	ZT12	963.2	2249.21	3114.87	3128.29	2894.88	3738.58	2963.55	2938.97	3867.07	4009.94	4310.99	3440.07
Zm.11367.1.A1_at		0.71	ZT12	1031.44	1329.83	1841.48	2113.01	1813.49	1808.05	1735.38	1706.52	1882.91	1758.54	1792.25	1870
Zm.1488.1.S1_at		0.71	ZT12	2374.91	2163.62	3202.14	4702.73	3224.23	2793.94	2613.06	2183.23	2479.62	2950.88	2523.89	2380.33
Zm.16499.1.S1_at		0.71	ZT12	38.51	43.6	54.55	112.26	52.99	41.73	50.44	47.52	54.29	55.05	55.57	50.68
Zm.18522.1.A1_at		0.71	ZT12	103.8	106.25	212.45	231.55	211.35	191.49	207.42	207.21	200.91	278.17	240.71	223.39
Zm.3486.1.S1_at		0.71	ZT12	472.15	739.79	680.06	966.77	1141.48	1022.3	947.65	943.22	998.88	1077.7	1216.93	1071.04
Zm.8725.1.A1_at		0.7	ZT12	27.46	23.73	36.22	80.7	29.83	27.31	29.34	28.22	29.14	32.55	32.16	29.86
Zm.9931.1.A1_at		0.7	ZT12	243.43	257.4	372.62	489.05	496.2	414	500.05	409.33	518.23	661.23	615.18	568.99
ZmAffx.946.1.A1_at		0.7	ZT12	245.36	246.54	405.1	531.63	310.31	334.91	293.55	357.86	403.59	344.51	377.91	355.51
Zm.14415.1.A1_a_at		0.7	ZT12	9378.63	5534.08	9793.06	12018.9	8632.56	7858.21	6773.69	8404.55	8441.83	10254	9896.69	8531.46
Zm.10811.2.S1_at		0.7	ZT12	1706.34	4009.12	5250.96	6754.54	5509.05	5262.82	5232.99	5861.71	6381.49	6305.12	6108.1	5788.33
Zm.15439.1.A1_at		0.7	ZT12	1269.88	1685.43	2060.1	2407.02	2242.87	2428.43	2068.53	2531.21	2501.64	2529.28	2453.24	2748.19
Zm.4074.1.S1_at	0.00721		ZT0	969.52	923.08	706.52	720.45	793.89	926.74	979.75	934.45	793.31	740.95	763.23	874.21
Zm.1019.1.A1_at	0.0073	0.96	ZT0	1653.31	1556.25	1200.62	768.02	945.61	1393.71	1520.72	1589.47	1282.31	1002.9	1017.41	1418.45
Zm.1079.1.A1_a_at	0.00843		ZT0	14344.2	14761.4	12296.3	11922.7	12211.4	14349.2	14766.2	13384	12426.4	11205.4	12458.8	14719.1
Zm.9477.1.A1_at	0.00847	0.93	ZT0	80.6	70.63	24.13	15.44	27.34	56.33	93.22	87.19	45.62	37.76	38.83	61.39
Zm.17712.1.S1_at	0.00864	0.86	ZT0	1735.36	2203.63	964.2	356.12	658.43	1470.83	2126.88	2202.87	1948.76	1153.35	992.78	1746.94
Zm.18041.1.A1_at	0.00921	0.78	ZT0	286.31	336.49	234.7	167.8	189.47	252.21	332.59	342.17	300.3	280.78	257.96	280.37
Zm.6167.1.S1_at	0.00941	0.82	ZT0	855.91	959.44	587.55	412.03	522.94	856.51	978.86	986.67	880.13	713.75	702.78	882.49
Zm.17744.1.A1_at	0.0108	0.86	ZT0	766.55	945.9	323.45	164.36	327.52	767.25	939.93	964.86	655.05	507.57	581.16	714.77
Zm.790.2.A1_at	0.0119		ZT0	1732.36	1749.1	1403.99	1308.97	1428.31	1581.71	1692.21	1805.51	1681.59	1443.01	1572.1	1636.44
Zm.9568.1.A1_x_at	0.0122		ZT0	4141.74	4136.09	3458.05	3249.31	3862.59	4314.6	4454.96	4297.65	3999.92	3854.96	3627.71	3980.13
Zm.788.1.A1_a_at	0.0124		ZT0	1831.7	1826.3	1730.11	1591.59	1563.13	1779	1818.43	1828.96	1678.91	1637.03	1729.45	1728.81
Zm.14695.1.S1_at	0.0127		ZT0	370.15	379.56	330.93	275.77	270.45	291.73	345.19	367.96	341.68	295.97	278.01	297.93
Zm.14508.1.S1_at	0.0129		ZT0	1932.36	1689.72	1169.32	1089.13	1158.2	1623.76	1718.25	1628.01	1383.51	1418.18	1364.46	1729.56
Zm.6244.1.A1_x_at	0.0129		ZT0	252.86	227.9	201.08	187.76	194.16	244.82	246.87	221.96	207.37	193.23	209.87	225.6
Zm.9568.1.A1_a_at	0.0135		ZT0	3543.21	3819.65	3001.47	2950.18	3184.85	3794.8	4060.44	3919.63	3893.5	3844.87	3257.03	3479.05
Zm.6244.2.A1_x_at	0.0138		ZT0	247.26	229.27	222.82	198.19	229.15	239.05	250.2	238.38	233.37	215.96	223.04	241.27
Zm.4125.1.A1_at	0.0145	0.9	ZT0	632.61	738.51	442.26	300.3	312	464.38	588.21	616.59	586.06	450.67	382.09	509.2
Zm.8147.1.A1_at	0.0147	0.81	ZT0	6219.47	4777.05	3321.12	2336.11	3267.73	5103.49	5236.84	5580.3	5227.97	3820.62	4402.21	5718.1
Zm.14048.1.A1_at	0.0147		ZT0	4909.77	4357.65	3204.64	2588.15	3217.78	4393.94	4372.25	3983.93	3689.99	3559.59	3297.23	3935.24
Zm.6988.1.S1_at	0.0148		ZT0	11055.3	11442.5	10155.6	9351.8	9774.46	11713.6	11624.9	10818.5	10076.2	10351.9	9899.24	11247.2
Zm.11778.1.A1_at	0.0153	0.77	ZT0	2209.03	2202.08	715.47	335.39	644.26	1500.21	2067.71	2634.86	2114.88	1389.41	1460.48	2340.62
Zm.11253.1.A1_at	0.0156	0.86	ZT0	842.66	749.88	439.97	256.83	369.61	578.51	688.95	673.69	679.63	491.03	485.2	633.15
Zm.5496.1.S1_at	0.0157		ZT0	234.01	221.75	170.65	156.51	190.96	210.18	223.21	223.33	178.83	185.56	190.69	215.69
Zm.2897.1.S1_at	0.0161		ZT0	1473.01	1657.66	1173.01	1123.87	1404.47	1725.43	1803.34	1984.93	1579.4	1374.37	1416.65	1750.74
Zm.2986.1.A1_at	0.0162	0.91	ZT0	1551.56	1608.62	448.85	232.9	526.77	812.64	1391.28	1226.52	907.38	542.47	646.62	947.12
Zm.6665.1.S1_at	0.0171		ZT0	3701.21	3477.53	3377.02	3196.3	3413.16	3693.41	3745.24	3526.49	3498.59	3471.26	3291.46	3457.76
Zm.4309.1.S1_at	0.0174		ZT0	451.11	463.69	418.88	365.53	413.12	501.01	508.07	474.38	448.33	424.03	418.41	465.54
Zm.2255.1.S1_at	0.0175		ZT0	308.43	301.56	205.62	210.89	237.06	276.39	290.02	271.68	221.88	225.35	209.02	271.43
Zm.18989.1.S1_at	0.0177	0.89	ZT0	1396.83	1657.58	825.77	292.19	555.46	1194.28	1363.78	1026.14	1071.26	650.21	866.39	1458.54
Zm.2481.1.A1_at	0.0177		ZT0	613.25	551.22	505.35	442.88	513.84	545.35	586.8	534.28	517.97	456.63	510.74	542.78
ZmAffx.5.1.S1_at	0.0181		ZT0	1152.7	1086.28	972.55	929.82	899.13	1120.3	1172.16	1257.33	1169.36	1060.09	915.75	1242.46
Zm.3483.1.A1_at	0.0184	0.89	ZT0	4431.05	3452.02	2196.93	1345.68	2009.02	3078.65	3538.84	2951.91	2731.45	2425	2318.42	3303.61
Zm.13595.1.A1_at	0.0186	0.87	ZT0	306.61	370.87	208.24	112.63	207.54	314.95	360.42	330.29	314.43	187.81	227.23	291
Zm.8535.1.A1_at	0.0187		ZT0	1313.09	1388.99	1156.25	1033.23	1127.5	1338.02	1392.46	1408.77	1314.88	1279.46	1290.86	1335.8
Zm.13613.1.A1_at	0.0188		ZT0	707.28	667.6	487.28	475.58	542.7	734.27	843.76	756.99	621.77	624.68	657.84	692.16
Zm.2807.1.A1_at	0.019		ZT0	570.88	575.26	441.52	348.76	357.45	550.8	649.39	434.6	422.18	450.07	501.57	519.7
Zm.11669.1.A1_at	0.0191	0.9	ZT0	659.54	813.63	455.32	233.2	347.61	506.31	645.64	578.17	553.15	411.3	363.19	538.42
Zm.1167.1.S1_at	0.0191		ZT0	824.27	788.14	543.08	502.04	649.66	716.94	789.09	817.08	664.55	626.26	707.16	722.78
Zm.16513.4.S1_at	0.0196		ZT0	5694.65	4965.16	4171.55	3282.54	3383.55	4134.38	4716.45	4721.5	4665.92	3898.81	3826.3	4513.52
Zm.4273.1.A1_at	0.0198		ZT0	1483.01	1475.05	1306.63	1114.47	1289.62	1503.38	1373.16	1469.42	1293.8	1174.05	1301.55	1504.71
Zm.2394.1.A1_at	0.0199		ZT0	466.21	460.98	438.62	422.52	397.7	477.98	477.23	471.54	447.29	384.86	403.18	462.59
Zm.3900.2.A1_at	0.0199		ZT0	724.94	585.97	539.88	460.05	481.18	593.79	674.32	611.71	583.06	531.38	534.77	660.77
Zm.5438.1.A1_at	0.02		ZT0	3173.7	3727.62	2614.25	2066.26	2333.67	3362.14	3631.96	3726.22	3488.73	3260.3	2842.78	3733.78
Zm.12306.1.S1_at	0.0206		ZT0	352.3	356.67	332.04	315.78	343.24	373.3	416.76	406.18	354.96	341.9	359.21	364.74
Zm.1436.1.S1_at	0.0206		ZT0	601	542.66	519.8	498.39	521.47	558.28	564.8	552.34	521.6	478.91	528.43	546.77
Zm.1968.1.A1_at	0.0209		ZT0	732.57	870.12	719.32	660.47	656.88	831.97	824.23	863.28	809.98	675.13	687.71	830.62
Zm.17543.1.A1_at	0.0211		ZT0	211.08	195.74	149.53	126.42	147.34	173.14	185.02	179.99	157.28	161.34	158.3	185.48
Zm.15815.1.S1_at	0.0212		ZT0	12.93	13.1	10.83	10.29	9.29	10.96	11.51	12.66	12.62	9.59	9.63	12.21
Zm.10614.1.A1_at	0.0213	0.89	ZT0	4678.93	5919.96	3327.27	2023.12	2498.19	3657.33	4632.45	4453.34	4503.4	2950.93	3009.2	3906.98
Zm.19275.1.A1_at	0.0214		ZT0	1106.14	1340.89	1105.13	1045.86	1036.08	1293.29	1402.76	1361.03	1326.5	1128.87	1013.11	1273.14
Zm.2031.2.A1_a_at	0.0215		ZT0	14990.1	13758.2	13050.5	11488.4	13245.6	14334.4	14595.8	15005.7	14327.7	12887.5	14430.3	14655
Zm.19260.2.A1_at	0.0219		ZT0	134.03	125.96	94.3	100.39	100.64	109.19	142.46	124.09	123.92	111.47	108.6	124.46
Zm.5458.1.A1_at	0.022	0.86	ZT0	636.53	488.12	315.88	282.54	356.75	512.05	519.58	454.67	402.45	419.69	386.79	486.68
Zm.19192.1.A1_at	0.022		ZT0	852.46	1037.25	598.18	521.13	665.8	822.4	940.05	896.28	711.42	619.43	642.79	803.15
Zm.5798.1.A1_at	0.0221		ZT0	2826.05	3457.9	2637.2	1950.45	2135.9	2932.2	3438.29	3239.51	3521.88	2712.13	2715.02	3124.61
Zm.1079.1.A1_x_at	0.0223		ZT0	12678.6	12527.8	10805.5	9442.65	10784.1	11723.2	11768.7	10971.1	10300	10452.2	10504.7	12340.9
Zm.13498.1.S1_at	0.0223		ZT0	609.01	637	496.67	480.52	563.06	564.67	609.53	623.63	550.25	475.51	576.62	566.18
Zm.64.1.A1_at	0.0225		ZT0	4123.08	3537.69	3076.33	2916.53	2945.7	3898.11	3650.08	3790.54	3545.19	2839.12	3388.9	3484.98
Zm.9645.1.S1_at	0.0225		ZT0	743.46	682.3	476.4	457.54	499.42	633.21	667.28	670.56	627.19	566.13	630.88	735.55
Zm.18308.1.S1_at	0.0231	0.92	ZT0	150.83	125.24	65.77	44.56	38.77	94.82	112.52	108.65	92.97	59.31	60.1	101.4
Zm.5818.1.A1_at	0.0233		ZT0	1039.63	1077.36	918.55	848.1	923.65	1084.36	1148.92	1047.12	1049.91	970.42	1039.16	1044.07
Zm.16505.3.A1_at	0.0233		ZT0	2097.57	2059.49	1243.12	1056.38	1429.94	1831.79	1860.54	1823.8	1624.59	1566.77	1670.34	1888.05
Zm.6548.1.A1_at	0.0234		ZT0	1416.37	1413.64	1302.87	1208.21	1307.17	1334.67	1392.93	1409.68	1301.39	1311.42	1399.05	1403.64
Zm.5083.4.A1_x_at	0.0236	0.83	ZT0	1649.79	1814.53	1178.07	906.5	1509.37	1708.27	1740.29	1639.31	1444.77	1307.42	1424.35	1588.8
Zm.8147.1.A1_s_at	0.0238	0.77	ZT0	3798.18	2643.63	1962.63	1365.75	1817.68	2928.42	3051.26	3222.58	3066.88	2410.41	2685.79	3351.09
Zm.12152.1.S1_at	0.0238		ZT0	3324.37	3627.67	2729.53	2640.58	2745.66	3404.56	3409.57	3661.73	3374.98	3103.06	3069.2	3369.02
Zm.9314.1.A1_at	0.0239	0.86	ZT0	2002.3	2051.28	1224.63	1017.32	1809.57	1999.04	2246.47	2035.85	1744.03	1506.33	1649.29	1791.88
Zm.4225.1.S1_at	0.0241		ZT0	2966.83	3352.06	2867.58	2728.96	2879.88	3200.46	3463.83	3348.13	3130.27	2869.27	2912.11	2942.73
Zm.7177.1.A1_at	0.0243		ZT0	5625.44	5446	5616.5	5014.62	5050.37	5175.04	5713.6	5812.17	5378.9	5161.56	5457.77	5419.73
Zm.12014.1.A1_at	0.0245	0.82	ZT0	6098.13	3736.76	2873.16	2691.38	2922.75	4486.46	5405.02	5007.9	4868	3267.31	4205.52	4821.02
Zm.4278.1.A1_at	0.0249		ZT0	124.42	114.22	114.35	114.35	115.34	122.52	125.85	123.42	116.88	101.17	111.2	117.94
Zm.18002.1.S1_at	0.0252		ZT0	661.38	549.94	468.24	452.23	423.54	564	555.91	560.08	551.09	446.07	497.05	594.29
Zm.6347.1.A1_at	0.0253		ZT0	35.11	30.98	30.08	25.59	26.78	28.82	33.74	34.05	31.2	29.88	23.15	32.25
Zm.5841.1.A1_at	0.0254		ZT0	1053.96	1128.36	1058.31	926.02	965.72	1093.11	1127.91	1089.09	1123.93	1019.45	1020.84	1105.03
Zm.18466.1.A1_at	0.0254		ZT0	339.53	393.29	301.97	245.15	255.05	294.83	329.5	335.87	327.61	296.68	277.3	292.38
Zm.18249.1.A1_at	0.0255		ZT0	193.52	254.32	178.4	134.32	141.22	200.59	205.28	222.1	189.09	167.87	159.96	207.66
Zm.9651.1.A1_at	0.026		ZT0	278.29	263.22	200.01	168.16	164.66	215.47	268.27	230.55	232.8	195.33	207.21	221.55
Zm.4359.2.A1_at	0.0261		ZT0	176.29	164.27	163.88	164.19	154.61	177.46	192.97	167.76	162.89	139.8	166.74	167.16
Zm.13592.1.A1_at	0.0261		ZT0	205.56	203.98	138.74	129.69	166.63	177.3	189.86	190.08	157.82	156.92	157.02	172.7
Zm.11636.1.A1_at	0.0262	0.9	ZT0	246.33	157.48	103.8	113.24	135.21	184.47	181.7	174.2	134.78	109.25	113.77	146.1
Zm.16505.1.A1_at	0.0263		ZT0	1966.91	1928.07	1705.63	1401.67	1645.32	1449.82	1883.53	1893.56	1696.66	1304.03	1630.82	1872.63
Zm.5860.4.A1_a_at	0.0265		ZT0	3124.97	3225.06	3084.18	2943.2	2746.41	3096.81	3127.8	3112.73	3088.83	2877.83	3038.13	3139.22
Zm.2427.1.S1_at	0.0265		ZT0	333.75	332.89	304.45	292.68	326.8	320.38	331.09	337.92	316.69	295.68	308.8	320.94
Zm.4273.2.A1_at	0.027		ZT0	1565.66	1781.33	1414.9	1331.66	1415.11	1762.49	1721.52	1797.44	1498.4	1515.63	1533.67	1789.73
ZmAffx.668.1.S1_at	0.0277		ZT0	518.65	580.81	431.29	496.46	440.54	524.14	610.67	609.36	607.15	395.01	446	515.42
Zm.5705.1.S1_at	0.0277		ZT0	589.06	587.66	545.62	546.17	554.96	583.69	619.86	632.03	536.89	521.18	547.65	562.87
Zm.12619.1.A1_at	0.0278		ZT0	436.7	527.43	420.34	285.5	329.59	434.19	497.3	596.12	490.38	424.5	492.85	485.49
Zm.11591.1.A1_at	0.0278		ZT0	42.33	42.01	36.53	31.62	39.15	37.93	44.86	37.1	36.09	29.22	38.56	41.27
Zm.15500.1.A1_at	0.0278		ZT0	15.42	15.71	13.54	14.77	14.8	15.42	16.31	15.56	14.74	14.57	13.96	15.68
Zm.3198.2.A1_a_at	0.028	0.87	ZT0	10329.9	11740.6	8664.48	4672.18	6347.68	7638.68	9824.7	10154.1	9678.89	7560.34	7372.11	9042.31
Zm.2900.1.S1_at	0.028		ZT0	924.09	832.3	728.05	584.21	755.88	779.02	860.37	777.74	743.8	669.2	713.17	779.66
Zm.13505.1.A1_at	0.0281	0.82	ZT0	1525.19	1847.39	861.69	635.2	1044.19	1275.35	1459.07	1476.92	1255.33	1182.88	988.06	1195.55
Zm.9343.1.A1_at	0.0281	0.75	ZT0	132.74	100.83	61.63	39.82	60.59	82.46	87.99	120.4	92.89	83.23	81.21	108.85
Zm.4461.1.A1_at	0.0283		ZT0	1504.42	1237.63	947.12	814.16	908.23	1189.17	1187.97	1170.22	1118.9	1034.26	937.26	1242.54
Zm.12105.1.A1_at	0.0284		ZT0	2008.75	2568.48	1650.42	1348.96	1679.1	1973.55	2076.08	2265.25	1981.86	1634.84	1593.54	1854.56
Zm.2221.1.S1_at	0.029		ZT0	3638.51	3523.15	2645.7	2659.78	3004.53	3326.44	3882.16	3257.25	3605.01	2894	3231.19	3289.83
Zm.6001.1.A1_at	0.0296		ZT0	624.89	600.99	520.02	534.84	564.6	588.66	624.43	590.65	560.28	455.89	538.12	580.94
Zm.11847.1.A1_at	0.03		ZT0	358.32	359.53	327.37	329.87	310.71	396.18	417.05	433.7	390.47	358.35	343.76	403.85
Zm.2405.1.S1_at	0.0306		ZT0	740.6	769.32	687.06	658.87	667.12	787.74	761.36	888.82	795.71	717.8	706.22	806.37
Zm.17299.1.S1_at	0.0306		ZT0	1562.86	1413.88	929.96	887.44	1155.53	1302.72	1300.54	1379.09	1248.53	1044.28	1034.24	1160.49
Zm.8052.1.S1_at	0.0308		ZT0	478.88	537.21	492.93	360	426.1	522.68	557.87	526.8	583.45	443.21	495.89	550.83
Zm.14025.1.S1_at	0.0322		ZT0	1013.38	1204.83	767.28	606.25	733.6	1133.28	1183.02	1191.82	1190.99	993.22	1029.46	1294.31
Zm.11657.1.A1_at	0.0323	0.8	ZT0	289.69	164.66	126.18	88.71	143.2	192.94	198.28	254.43	169.23	171	164.45	172.15
Zm.16965.1.A1_at	0.0327		ZT0	1039.32	1172.95	845.14	800.1	1007.05	1155.64	1252.43	1194.96	1092.87	1079.67	1053.04	1164.88
Zm.16779.2.A1_at	0.0328		ZT0	2557.58	2857.89	2183.7	1714.21	2249.94	2405.84	2507.5	2720.42	2235.62	2155.92	2141.83	2234.67
Zm.14399.1.S1_at	0.0329		ZT0	4799.89	4264.9	3778.11	2841	2642.74	4277.39	4397.33	4554	4844.69	4224.29	3626.75	5062
Zm.9942.1.A1_at	0.0335		ZT0	338.77	321.29	228.39	229.66	274.95	314.32	321.21	301.33	246.03	224.53	275.97	260.51
Zm.5809.1.A1_at	0.0337		ZT0	2866.78	2613.81	1850.85	1471.82	1540.25	2534.25	2342.79	2258.81	2097.73	2083.97	1753.51	2395.3
Zm.17535.1.A1_at	0.0339		ZT0	395.86	436.63	390.36	320.5	356.04	412.43	449.44	415.21	417.16	337.05	383.24	370.88
Zm.5793.1.S1_at	0.0344		ZT0	63.82	67.93	52.61	45.74	44.2	59.18	62.68	57.92	64.53	43.66	52.3	52.75
Zm.3105.1.A1_at	0.0346		ZT0	784.76	566.02	463.8	438.63	497.58	617.28	635.63	573.99	535.69	501.7	506.08	589.17
Zm.2137.1.S1_at	0.0347	0.82	ZT0	3057.78	1887.15	1887.16	1399.87	1651.65	2220.2	2606.88	2351.82	2294.09	1962.58	2004.17	2024.03
Zm.908.1.A1_at	0.0348		ZT0	458.4	495.07	459.88	439.21	425.79	449.22	450.17	466.35	443.49	417.52	434.24	478.47
Zm.2352.1.S1_at	0.035	0.72	ZT0	41.76	65.35	29.82	19.42	35.87	48.83	57.96	82.1	53.11	36.9	44.44	64.06
Zm.8992.1.S1_at	0.0352		ZT0	958.76	998.22	913.46	792.41	837.84	947.82	935.79	969.98	953.89	878.03	964.99	978.66
Zm.1826.1.A1_at	0.0354	0.87	ZT0	1335.23	2166.81	1135.79	394.64	568.43	1186.12	1463.79	1129.1	1169.26	621.02	787.93	1396.87
Zm.5793.1.A1_at	0.0354		ZT0	1347.93	1337.31	900.24	814.64	1038.33	1342.08	1307.35	1276.46	1308.3	1198.57	1098.74	1446.51
Zm.3748.1.S1_at	0.0358		ZT0	1678.44	1645.76	1349.76	1034.82	1353.36	1726.44	1586.31	1948.03	1663.12	1505.89	1596.68	1776.97
Zm.3256.2.A1_at	0.0359	0.78	ZT0	858.21	889.96	481.09	333.78	588.86	728.25	733.71	841.43	655.74	647.97	669.2	701.54
Zm.16820.2.A1_at	0.0361		ZT0	937.65	944.26	885.71	736.28	771.88	868.69	928.7	891.29	901.03	774.84	853.63	831.22
Zm.8879.1.A1_at	0.0361		ZT0	1149.7	1015.17	712.76	613.82	775.21	866.39	972.52	829.55	840.3	739.69	720.22	866.87
Zm.2031.4.A1_x_at	0.0363		ZT0	9171.79	9370.16	8806.48	7123.22	9173.82	9428.47	10343.2	10473.2	9700.87	8271.34	9297.91	9681.54
Zm.2031.4.A1_at	0.0364		ZT0	9042.93	9326.83	8521.52	7371.36	9213.84	9645.29	10453.2	10510	10000.3	8197.68	9555.98	9865.95
ZmAffx.60.1.A1_at	0.0364		ZT0	576.11	688.6	502.3	456.05	523.38	589.33	634.7	631.66	708.47	567.85	541.98	641.71
Zm.3548.1.A1_at	0.0378		ZT0	365.74	444.32	311.76	266.4	298.9	370.56	359.17	393.44	365.55	329.37	314.06	349.92
Zm.5969.2.A1_x_at	0.0382		ZT0	1196.8	1132.32	1094.54	934.24	938.38	1002.84	1081.14	1149.69	1085.19	1077.95	1058.28	1098.47
Zm.5083.2.A1_a_at	0.0391		ZT0	1186.34	1568.16	856.57	788.82	1115.88	1160.46	1339.64	1575.46	1318.24	914.39	1085.27	1169.38
Zm.10623.1.S1_at	0.0394	0.76	ZT0	868.18	737.38	499.27	423.61	570.47	665.45	762.84	697.9	674.63	669.99	694.64	746.4
Zm.17910.1.S1_at	0.0394		ZT0	808.21	790.46	563.51	457.38	608.16	664.54	721.32	717.56	668.3	646.59	683.98	700.45
Zm.15451.1.S1_at	0.0396	0.84	ZT0	2340.96	1654.28	781.12	463.5	840.57	1283.51	1650.71	1357.17	1314.34	1007.6	1128.3	1288.63
Zm.18510.1.A1_at	0.0397		ZT0	681.69	570.48	426.68	363.49	475.35	549.49	600.37	613.32	647.06	547.55	572.71	609.46
Zm.10621.1.A1_at	0.04		ZT0	238.21	210.47	186.94	166.6	185.85	198.47	209.87	188.52	188.37	165.93	197.78	201.05
Zm.305.1.A1_at	0.04		ZT0	310.08	298.96	278.93	256.57	270.34	287.12	294.53	288.44	292.63	245.49	261.53	287.37
Zm.19214.1.S1_at	0.04		ZT0	3292.55	3201.59	2490.22	2447.05	2456.31	2907	3186.46	2849.11	2892.12	2659.65	2808.98	2832.23
Zm.5108.1.A1_at	0.0403		ZT0	1907.13	1747.38	1406.61	1369.55	1665.48	1713.42	1808.32	1643.06	1445.78	1430.13	1459.8	1489.46
Zm.6667.1.A1_at	0.0403		ZT0	1697.85	1570.23	1634.88	1479.62	1366.84	1607.02	1669.23	1499.54	1335.52	1456.23	1457.42	1636.12
Zm.2360.1.S1_at	0.0406		ZT0	857.24	795.85	629.17	531.8	589.13	691.16	737.62	800.43	734.95	734.61	666.63	841.33
Zm.15467.1.A1_at	0.0407		ZT0	1004.5	988.45	926.12	755.84	844.57	1047.8	1020.32	954.75	991.36	914.83	913.22	1054.92
Zm.5163.1.S1_at	0.0408		ZT0	2152.38	2334.1	2049.86	1914.13	2042.88	2428.16	2327.26	2384.26	2260.49	2125.71	2179.93	2296.05
Zm.19127.1.A1_at	0.0409		ZT0	400.81	457.53	320.26	310.85	372.47	456.03	481.93	473.73	413.34	413.95	407.39	443.05
Zm.4096.1.S1_at	0.0413		ZT0	956.05	1156.54	763.35	634.71	645.35	979.73	1020.34	985.03	977.53	956.89	844.72	1035.74
Zm.7955.1.A1_at	0.0414		ZT0	968.03	946.49	750.58	546.27	635.66	764.4	811.54	1070.25	864.93	803.47	859.98	993.78
Zm.705.1.S1_at	0.0416	0.77	ZT0	1934.11	2900.64	1794.27	1241.11	1997.55	2787.3	2929.57	2451.87	2001.25	1816.75	2031.22	2411.46
Zm.16339.1.S1_at	0.0416		ZT0	412.51	390.02	344.46	340.68	383.74	383.68	386.8	417.25	346.08	351.52	352.9	367.39
Zm.5776.1.A1_at	0.0419		ZT0	178.07	156.91	134.83	114.45	120.87	177.75	172.9	155.62	154.89	155.46	158.13	162.45
Zm.1459.1.S1_at	0.0422		ZT0	3960.69	4835.14	3810.65	3544.13	3761.55	4150.19	4321.4	4849.91	4352.5	3781.47	4135.52	4334.06
Zm.765.1.A1_at	0.0422		ZT0	827.52	1053.85	736.36	646.33	693.98	867.24	962.21	898.14	893.91	874	796.91	892.46
Zm.5802.1.A1_at	0.0429		ZT0	1563.5	1711.89	1296.87	1304.35	1432.44	1772.61	1660.94	1609.41	1501.65	1510.84	1262.61	1544.38
Zm.6820.1.A1_at	0.0431	0.84	ZT0	1928.64	1546.81	870.52	833.13	1273.94	1380.6	1531.29	1259.04	1108.57	1119.43	1188.12	1304.96
Zm.2497.1.S1_at	0.0431	0.78	ZT0	471.52	673.85	335.12	199.74	362	567.12	540.57	622.66	455.63	401.54	458.61	500.34
Zm.4359.2.A1_a_at	0.0432		ZT0	177.66	173.33	152.66	159	155.15	159.82	185.49	179.78	166.78	139.84	163.88	167.43
Zm.3469.1.A1_at	0.0434	0.89	ZT0	759.98	893.67	483.27	262.94	268.42	469.5	647.34	582.69	565.5	395.78	372.61	563.6
Zm.788.1.A1_x_at	0.0434		ZT0	2137.66	2276.3	2198.13	2018.21	2060.13	2218.77	2230.41	2204.71	2072.9	1943.63	2064.4	2094.67
Zm.6561.1.S1_at	0.0438	0.76	ZT0	2470.46	3185.33	2358.12	1583.24	2007.84	3036.63	2948.05	2647.82	2614.41	2572.88	2644.88	3553.86
Zm.3085.1.S1_at	0.0438		ZT0	473.23	520.59	465.66	396.98	446.84	487.68	479.12	520.64	491.7	445.19	483.95	512.35
Zm.191.1.A1_at	0.0444		ZT0	451	585.26	242.6	124.03	195.01	365.51	472.34	546.55	381.19	427.38	447.37	442.31
Zm.1503.1.A1_at	0.0447	0.83	ZT0	5598.96	6602.32	4833.27	2670.23	4677.4	6308.3	6149.58	5003.38	5042.26	4249.64	4263.94	6037.04
Zm.4350.1.A1_at	0.0448	0.83	ZT0	1331.06	1138.9	770.02	529.96	759.6	1088.03	925.61	860.05	795.28	706.22	760.78	904.41
Zm.4792.1.S1_at	0.0448		ZT0	5185.89	6076.26	4894.24	5058.73	4733.84	5336.96	5854.67	5572.47	5613.95	4870.85	4594.62	5107.98
Zm.5083.2.A1_x_at	0.045	0.76	ZT0	245.29	285.54	172.8	144.7	252.16	219.75	270.78	295.17	242.24	179.12	207.02	230
Zm.6218.1.A1_at	0.0451		ZT0	1497.06	1490.27	1243.19	1122.78	1362.46	1546.59	1388.3	1566.71	1334.27	1251.22	1236.86	1338.23
Zm.14505.1.S1_at	0.0457		ZT0	4169.72	3983.44	3087.58	2694.29	2893.77	3436.51	3665.53	3364.84	3314.27	3133.96	2998.18	3321.97
Zm.13908.1.S1_x_at	0.0458		ZT0	201.7	195.68	144.48	132.2	158.77	171.09	182.58	170.56	189.18	148.83	155.08	166.33
Zm.12517.1.A1_at	0.0459	0.71	ZT0	237.33	210.05	119.46	91.88	159.84	209.17	201.62	252.56	190.06	186.46	204.87	209.25
Zm.175.1.S1_at	0.0461		ZT0	4252.75	4198.41	2598.67	2182.59	2862.66	3743.79	3644.3	3488.07	3538.73	3101.85	2961.93	3274.58
Zm.12410.1.A1_at	0.0461		ZT0	519.02	482.31	433.52	315.09	329.5	444.55	465.44	415.11	463.41	376.78	423.13	477.76
Zm.3443.1.A1_at	0.0462		ZT0	227.16	203.78	149.83	156.36	174.02	202.78	229.16	172.45	180.58	167.33	184.46	170.3
Zm.7577.1.S1_at	0.0462		ZT0	9303.71	8779.46	7543.92	7577.57	6935.81	8204.28	8745.87	8104.22	8456.16	7958.11	7541.9	7943.62
Zm.6067.1.S1_at	0.0463		ZT0	102.02	109.36	85.69	74.48	94.94	105.94	107.54	97.3	98.47	92.93	99.37	99.86
Zm.6615.1.A1_at	0.0467		ZT0	466.13	498.03	397.7	402.26	431.43	433.83	452.3	441.23	424.18	391.39	406.21	458.52
Zm.18471.1.S1_at	0.0468		ZT0	26.76	25.85	24.75	22.82	23.51	26.73	30.76	26.1	23.23	22.19	24.6	23.06
Zm.5794.1.S1_at	0.0475	0.87	ZT0	522.08	597.74	515.05	120.78	383.38	369.37	521.03	609.59	546.02	174.95	341.97	241.96
Zm.4723.1.A1_at	0.0478		ZT0	280.06	373.52	284.93	226.93	262.45	323.5	358.75	319.73	347.16	274.09	274.56	324.79
Zm.16959.2.A1_at	0.0478		ZT0	4892.54	5503.29	3301.78	2784.02	3911.07	4390.58	4615.59	4953.89	3997.38	3930.26	4131.38	4300.49
Zm.14592.1.A1_at	0.0479		ZT0	520.27	472.66	333.88	363.35	379.54	469.44	458.13	563.5	483.23	452.32	422.04	524.58
Zm.514.1.A1_at	0.0489	0.84	ZT0	7559.32	5247.14	3972.5	3771.46	4669.55	5429.27	5843.89	4873.39	5025.92	4351.08	4636.89	5293.08
Zm.8812.2.A1_at	0.0498		ZT0	561.15	528.77	461.23	470.04	488.42	499.17	504.86	480.64	490.03	447.57	503.9	516.75
Zm.19276.1.A1_at		0.91	ZT0	879.12	424.28	414.07	437.11	411.47	409.28	635.01	367.91	312.02	419.38	389.38	389.62
Zm.8571.1.A1_at		0.9	ZT0	147.7	87.77	74.31	77.97	76.54	68.96	115.68	76.38	74.75	93.8	82.47	69.63
Zm.2361.1.A1_at		0.9	ZT0	152.82	198.68	131.46	120.15	84.17	138.95	177.88	224.43	103.71	135.7	113.11	104.87
Zm.4600.1.A1_at		0.88	ZT0	375.06	262.38	261.8	206.36	259.13	249.23	500.99	280.54	258.51	316.79	257.9	244.27
Zm.274.3.S1_x_at		0.88	ZT0	334.8	383.14	274.37	200.35	187.76	237.47	294.71	289.68	260.71	161.24	203.02	152.34
Zm.13422.1.A1_at		0.88	ZT0	868.13	760.07	378.88	187.5	229.03	406.06	506.66	527.89	454.14	313.89	252.08	422.12
Zm.6802.2.S1_at		0.87	ZT0	2384.25	3001.41	1081.38	860.21	1131.21	1277.31	2309.87	1712.02	1503.16	1100.3	1117.55	1455.63
ZmAffx.467.1.A1_at		0.87	ZT0	149.41	153.91	91	82.16	81.45	110.63	137.82	174.96	160	114.8	109.4	119.55
Zm.7352.1.A1_at		0.86	ZT0	1645.26	1577.8	902.79	616.88	662.69	915.47	1124.67	1181.73	1061.51	861.71	773.61	1105.88
Zm.4432.1.A1_at		0.85	ZT0	410.22	226.53	210.47	201.52	250.82	195.17	295.29	204.97	183.84	243.57	225.83	169.99
Zm.4164.4.A1_a_at		0.85	ZT0	1153.2	1056.41	506.8	593.99	702.83	457.12	724.33	547.1	535.45	579.69	352.78	333.12
Zm.7386.1.S1_at		0.84	ZT0	124.69	57.66	55.51	50.81	56.89	60.63	82.97	64.15	72.3	66.87	59.13	60.53
Zm.10773.1.A1_at		0.84	ZT0	1190.1	687.68	820.79	401.55	564.15	759.67	985.99	845.08	922.57	483.99	583.6	600.71
Zm.14909.1.A1_at		0.84	ZT0	115.93	122.55	76.68	77.59	66.87	70.03	85.55	91.8	57.81	52.67	63.3	64.31
Zm.17274.1.A1_at		0.84	ZT0	290.38	366.5	213	242.2	208.02	236.68	221.35	286.42	224.31	209.25	200.54	179.58
Zm.18284.1.A1_at		0.84	ZT0	489.86	466.55	239.3	133.7	193.13	206.77	345.51	306.84	331.07	218.87	215.83	245.28
Zm.4164.4.A1_x_at		0.84	ZT0	182.92	148.08	87.58	99.2	131.13	94.35	169.22	87.33	88.71	82.81	65.69	69.92
Zm.2550.1.S1_at		0.84	ZT0	2484.22	2430.08	1281.26	834.63	1003.5	1487.43	1739.37	1664.04	1662.67	1181.01	1332.16	1437.64
Zm.2157.2.S1_at		0.84	ZT0	6773.71	7135.87	3184.09	1745.5	2202.15	3437.23	4693.74	4026.27	3428.94	2759.38	2538.82	4262.59
Zm.386.1.S1_at		0.83	ZT0	748.78	686.03	347.74	279.95	382.8	474.58	528.15	522.6	481.89	402.83	406.84	482.56
ZmAffx.473.1.A1_at		0.82	ZT0	331.39	331.3	282.94	156.27	139.38	207.92	257.82	223.92	254.28	214.71	188.66	221.41
ZmAffx.1362.1.S1_at		0.82	ZT0	1050.5	802.95	802.71	513.36	340.7	317.49	1291.06	506.18	222.08	315.64	734.03	394.3
Zm.791.1.S1_s_at		0.82	ZT0	692.05	488.35	236.33	234.95	132.68	318.33	379.91	373.2	189.3	198.59	322.51	443.1
Zm.6230.1.A1_at		0.82	ZT0	3707.57	2772.47	1502.05	932.13	1118.11	1831.4	2221.22	1957.1	1791.03	1505.45	1495.14	2177.59
Zm.4471.2.S1_a_at		0.82	ZT0	7365.27	7784.92	7498.54	7298.02	7410.08	10118.3	9552.53	8522.47	8903.6	9507.22	8421.06	10513.5
Zm.17823.1.A1_at		0.81	ZT0	960.97	642.94	264.64	77.51	164.49	306.18	459.56	417.92	400.78	259.57	237.21	332.32
Zm.2358.1.A1_at		0.81	ZT0	1270.71	1007.04	773.59	290.93	334.8	478.37	635.7	614	637.65	373.97	373.77	539.34
Zm.7012.12.S1_a_at		0.81	ZT0	184.67	212.06	135.37	145.94	153.42	139.54	177.98	177.98	164.57	104.59	110.02	130.44
ZmAffx.528.1.A1_at		0.81	ZT0	244	148.19	119.33	119.33	163.65	149.02	177.55	146.91	136.73	152.82	135.69	129.28
Zm.16315.3.S1_x_at		0.8	ZT0	3585.35	4247.51	2684.76	1877.96	2093.46	2493.17	2866.34	3136.99	2819.55	2486.68	2640.8	2521.38
ZmAffx.477.1.A1_at		0.8	ZT0	1241.35	834.99	546.81	522.4	698.78	732.77	820.33	590.34	593.95	535.73	550.22	581.15
Zm.600.1.S1_at		0.8	ZT0	1365.92	3012.67	1189.88	665	1285.19	1606.13	1885.83	2074.37	1405.98	1100.29	1544.06	1628.64
Zm.369.1.A1_at		0.8	ZT0	592.68	660.55	181.22	116.51	174.38	259.89	285.22	351.56	213.96	198.47	238.98	201.14
Zm.17250.1.S1_at		0.8	ZT0	411.24	270.67	236.19	210.53	158.13	195.86	290.28	226.44	261.76	235.96	222.87	224.03
Zm.14320.1.S1_at		0.8	ZT0	2362.33	2394.81	898.96	606.04	908.46	1228.08	1572.15	1360.55	1113.47	1049.29	1133.12	1210.74
Zm.10739.1.A1_at		0.8	ZT0	1505.8	1116.3	758.41	658.07	794.28	924.12	956.47	959.64	881.9	782.3	709.16	852.02
Zm.74.1.S1_at		0.79	ZT0	135.22	216.92	141.94	130.62	125.83	109.95	149.83	152.11	118.03	87.23	128.97	111.15
Zm.4475.1.S1_a_at		0.79	ZT0	802.61	644.34	354.89	483.77	383.41	475.05	533.38	545.81	434.64	310.76	460.98	417.5
Zm.10115.1.S1_x_at		0.79	ZT0	423.07	516.16	294.41	224.71	259.05	310.36	340.53	334.62	351.65	270.21	264.06	319.52
Zm.11809.1.A1_at		0.79	ZT0	829.53	245.57	136.77	157.76	197.63	191.25	290.05	257.78	116.76	151.46	97.21	140.42
Zm.13194.1.S1_at		0.79	ZT0	1715.25	1744.11	1077.97	778.23	890.54	1096	1161.48	1447.71	1132.72	1160.79	1048.82	1226.09
Zm.17519.1.A1_at		0.79	ZT0	144.58	120.9	84.87	94.87	89.14	84.39	105.77	89.54	84.13	82.62	81.37	69.05
Zm.4358.1.S1_at		0.79	ZT0	49.82	47.85	27.33	48.87	27.95	37.53	46.2	81.74	31.76	23.65	33.97	30.19
Zm.694.1.A1_a_at		0.78	ZT0	5823.18	5739.68	3741.47	2452.27	2936.48	2716.1	3380.12	4607.43	2204.61	1160.46	3213.53	1239.82
ZmAffx.1341.1.S1_at		0.78	ZT0	3789.44	2664.07	3188.96	1853.34	1818.2	1213.65	4358.3	1700.97	858.04	1563.61	2664.28	1409.71
Zm.7612.1.A1_at		0.78	ZT0	946.88	519.87	397.35	511.6	583.59	623.13	681.67	605.19	579.46	534.45	589.88	525.21
Zm.606.1.A2_s_at		0.78	ZT0	3643.25	3176.43	2262	1537.84	1896.82	2209.07	2602.4	2293.52	2197.7	2099.9	2036.48	2135.98
Zm.1788.1.A1_at		0.78	ZT0	6243.97	4391.79	3039.02	2134.78	3774.13	4013.38	4521.65	4434.71	3840.18	3891.28	3829.22	3977.88
Zm.13885.1.S1_s_at		0.78	ZT0	56.11	55.55	22.6	15.36	21.66	27.09	33.12	30.58	31.01	21.66	22.9	34.11
Zm.8801.1.A1_at		0.78	ZT0	63.81	51.68	44.4	34.22	36.07	30.17	50.22	31.8	36.12	31.46	41.31	31.75
Zm.1085.1.A1_a_at		0.77	ZT0	2521.51	1747.42	1536.29	1305.55	899.96	1440.64	1539.51	1772.47	1460.31	1077.71	1366.71	1918.15
Zm.13067.1.A1_at		0.77	ZT0	822.7	349.43	239.02	121.17	229.6	278.51	357.64	280.82	308.81	206.44	237.21	269.23
Zm.4883.1.S1_at		0.77	ZT0	275.45	226.12	168.65	134.94	148.16	188.73	194.08	203.82	209.9	175.65	173.8	225.02
Zm.8086.1.A1_at		0.77	ZT0	435.13	325.35	235.05	157.14	202.52	253.78	268.8	245.9	248.17	220.68	224.02	256.43
Zm.5543.1.A1_at		0.77	ZT0	1733.02	894.32	577.84	370.83	390.4	544.18	752.38	708.13	709.14	592.21	443.37	479.24
Zm.4496.1.A1_at		0.77	ZT0	533.89	334.09	259.79	219.69	223.13	291.73	311.77	306.36	267.72	251.99	241.76	286.25
Zm.3987.1.S1_at		0.77	ZT0	2396.5	3269.46	2043.96	1198.6	1168.37	1544.56	1840.07	1892.4	2099.29	1652.45	1491.73	1881.03
Zm.1939.1.A1_at		0.77	ZT0	1114.78	834.74	551.79	398.14	451.73	565	627.12	696.44	661.94	530.66	557.21	593.72
Zm.1938.1.A1_at		0.77	ZT0	460.35	627.29	376.78	307.69	311.87	409.67	453.4	356.96	355.89	317.36	286.49	379.19
Zm.7654.1.A1_at		0.77	ZT0	192.12	100.75	130.02	98.87	98.01	134.27	136.3	103.94	97.67	86.2	85.76	78.49
Zm.5979.1.A1_at		0.76	ZT0	1888.82	726.19	169.49	74.19	207.64	426.48	560.89	501.33	359.18	229.86	285.54	510.47
ZmAffx.1340.1.S1_at		0.76	ZT0	1068.47	736.63	866.74	517.46	364.73	316.69	1292.48	502.76	59.68	466.03	826.69	395.8
Zm.7909.1.A1_at		0.76	ZT0	1843.92	1214.79	842.75	994.04	935.8	1026.2	1086.33	1118.13	1020.65	846.96	894.09	952.29
Zm.17858.1.S1_at		0.76	ZT0	973.79	679.1	413.17	267.41	417.08	411.69	514.71	454.21	419.39	366.47	384.31	395.05
Zm.16315.1.S1_a_at		0.76	ZT0	4320.04	4649.18	2849.26	1861.36	2379.83	2697.38	3021.66	3049.19	2777.23	2395.6	2763.27	2607.87
Zm.10388.1.A1_at		0.76	ZT0	3679.73	3236.78	2303.17	1617.86	1692.28	2060.46	2287.76	2222.13	2137.3	1951.59	1838.09	2081.69
Zm.9199.1.A1_at		0.76	ZT0	1288.27	990.63	711.97	622.34	704.97	851.38	903.47	881.98	845.63	843.04	771.16	848.13
Zm.14803.1.A1_at		0.75	ZT0	138.96	115.49	71.4	44.94	45.71	53.04	66.22	68.94	66.15	44.3	46.47	74.4
Zm.15172.1.A1_at		0.75	ZT0	467.9	402.59	312.09	225.27	253.62	299.66	326.12	318.68	345.58	302.18	287.61	334.93
Zm.3480.1.S1_at		0.75	ZT0	654.88	709.49	249.25	53.44	70.72	160	259.38	213.32	254.21	89.26	117.34	163.32
Zm.438.1.S1_at		0.75	ZT0	499.63	392.38	78.08	63.88	87.49	198.83	208.78	220.8	148.97	143.45	159.39	190.54
Zm.605.1.S1_a_at		0.75	ZT0	757.33	533.64	369.84	223.52	228.05	329.32	423.22	389.22	426.31	318.16	349.38	365.49
Zm.655.1.A1_at		0.75	ZT0	1123.33	850.33	625.61	182.3	216.16	347.19	440.63	415.8	436.09	230.93	250.26	348.07
Zm.2033.1.A1_at		0.75	ZT0	2841.78	1162.84	598.44	425.41	584.76	721.12	965.53	833.36	760.96	561.37	625.52	850.96
Zm.9423.1.A1_at		0.75	ZT0	534.01	292.62	232.24	243.41	269.59	297.08	299.48	259.97	241.3	244.93	242.25	249.02
Zm.18501.1.A1_at		0.75	ZT0	385.64	265.85	184.3	219.5	257.07	215.22	243.26	242.19	183.08	168.84	176.82	195.71
Zm.11779.1.A1_at		0.75	ZT0	844.82	858.21	464.84	304.2	348.51	421.79	474.48	530.52	501.8	344.65	450.08	471.92
Zm.3132.1.A1_at		0.75	ZT0	1016.34	568.75	378.79	308.71	350.85	436.36	490.82	436.95	410.75	459.34	372.59	401.11
Zm.16315.3.S1_a_at		0.75	ZT0	4149.79	4899.45	2896.21	1939.58	2501.46	2852.42	3129.57	3264.12	2913.1	2606.89	2899.95	2803.81
Zm.18291.1.A1_at		0.75	ZT0	251.56	106.02	83.3	67.09	100.82	103.71	116.2	104.76	102.18	84.63	85.04	94.33
Zm.10534.1.A1_x_at		0.75	ZT0	899.77	456.51	343.98	300.42	368.09	380.22	416.48	351.92	287.13	280.01	319.96	343.37
Zm.10492.1.S1_at		0.75	ZT0	170.8	184.32	81.42	58.78	74.25	89.54	118.71	161.37	108.94	116.6	131.14	126.2
Zm.17490.1.A1_a_at		0.74	ZT0	572.5	302.71	379.91	357.79	400.94	294.25	681.96	348.91	360.29	613.7	409.07	331.86
Zm.16315.1.S1_x_at		0.74	ZT0	2909.32	3233.07	1936.25	1301.79	1663.89	1886.74	2035.92	2116.8	1962.58	1653.59	1983.04	1870.54
Zm.11992.1.A1_at		0.74	ZT0	142.46	201.32	115.46	99.56	107.44	125.09	147.23	131.81	127.78	124.62	142.12	160.19
Zm.18520.1.A1_at		0.74	ZT0	775.75	524.16	312.55	251.42	291.16	414.79	424.14	439.01	432.45	389.56	346.26	404.61
Zm.231.1.S1_at		0.74	ZT0	3414.16	2256.99	389.25	523.06	866.21	1007.62	1366.66	1065.55	1015.75	762.42	1130.89	873.02
Zm.8806.1.A1_at		0.74	ZT0	252.28	245.68	158.96	99.49	169.13	171.55	172.87	178.79	155.24	147.15	154.13	153.84
Zm.17697.1.S1_at		0.74	ZT0	60.65	37.84	33.53	22.72	27.98	33.68	37.72	35.06	33.03	30.83	37.74	29.94
Zm.6763.3.A1_at		0.74	ZT0	514.13	338.57	350.88	161.84	204.38	144.67	195.83	687.11	150.86	98.05	124.76	123.79
Zm.6689.1.A1_s_at		0.74	ZT0	158.16	155.9	149.46	94.46	126.6	158.07	166.05	167.78	138.29	134.61	216.05	202.53
Zm.614.1.A1_at		0.74	ZT0	178.95	190.5	123.36	173.67	141.45	130.99	109.3	215.71	104.84	95.08	139.03	113.78
ZmAffx.731.1.A1_at		0.73	ZT0	255.2	762.28	78.84	37.39	42.5	72.39	91.72	167.91	131.46	79.3	76.47	112.02
Zm.12529.1.A1_at		0.73	ZT0	152.7	134.04	86.99	76.47	99.91	92.06	99.25	95.13	87.08	75.27	80.15	84.51
Zm.18229.1.A1_at		0.73	ZT0	754.66	518.23	453.92	357.37	341.03	438.32	450.83	481.78	498.12	388.08	424.49	432.63
Zm.1882.1.S1_at		0.73	ZT0	244.83	188.24	122.71	81.67	84.07	81.06	107.35	148.46	114.2	95.18	121.3	86.03
Zm.2611.1.A1_a_at		0.73	ZT0	202.24	124.22	97.63	75.73	116.21	107.3	119.42	93.85	108.59	88.36	91.06	97.15
Zm.2641.1.A1_at		0.73	ZT0	1590.05	2335.63	1512.31	1159.24	1279.51	1629.73	1664.35	1719.16	1937.36	1359.03	1441.32	1686.75
Zm.607.1.A1_at		0.73	ZT0	664.3	2069.03	478.61	144.6	175.43	253.03	325.18	537.08	348.38	215.96	456.35	272.63
Zm.4421.1.A1_at		0.73	ZT0	673.04	493.67	390.42	322.42	401.58	405.48	430.68	370.52	363.84	384.12	383.23	384.78
Zm.11991.1.A1_at		0.73	ZT0	1443.45	1082.92	680.88	503.12	576.1	674.22	805.67	570.58	650.55	683.36	610.03	590.6
Zm.9937.1.A1_at		0.72	ZT0	241.32	159.3	106.5	72.98	70.19	91	103.48	121.67	122.09	90.41	91.52	102.17
Zm.19030.1.A1_at		0.72	ZT0	192.07	94.18	64.41	59.8	69.3	75.91	81.55	70.72	78.03	68.43	63.04	66.4
Zm.17973.1.A1_s_at		0.72	ZT0	1359.83	806.49	680.14	595.85	616.63	708.66	755.2	696.1	672.46	647.76	721.83	715.71
Zm.1230.1.A1_at		0.72	ZT0	1281.57	947.34	912.12	632.44	825.39	811.02	824.07	956.11	721.51	679.79	757.96	754.15
ZmAffx.1079.1.A1_at		0.72	ZT0	3195.72	3608.96	2553.05	1805.78	1717.95	2055.11	2250.3	1957.96	2025.36	1723.13	1625.64	1824.53
Zm.10457.1.A1_a_at		0.72	ZT0	758.49	574.05	460.17	284.2	352.17	424.64	486.99	374.77	417.38	411.17	398.06	422.1
Zm.12021.1.A1_at		0.72	ZT0	1923.24	1068.5	663.99	666.32	902.64	906.12	965.71	657.89	712.92	769.91	841.4	856.8
ZmAffx.1517.1.S1_at		0.72	ZT0	3012.27	2304.04	2643.25	2093.62	1833.13	1422.52	3182.96	1687.5	1069.8	1850.2	2485	1448.77
ZmAffx.1521.1.S1_at		0.72	ZT0	775.48	580.63	516.37	617.8	569.14	529.08	748.77	542.29	561.73	311.56	641.37	523.92
Zm.311.1.A1_at		0.71	ZT0	234.8	400.99	152.36	96.17	193.22	207.07	212.12	270.88	164.66	194.13	297.69	215.46
Zm.14649.1.A1_at		0.71	ZT0	317.49	162.83	189.23	156.84	210.16	207.63	207.21	189.9	188.11	207.3	161.06	159.95
Zm.17973.1.A1_at		0.71	ZT0	2020.86	1318.54	1157.38	995.07	992.75	1194.73	1358.17	1257.19	1375.79	1200.49	1295.48	1326.8
Zm.16838.2.A1_a_at		0.71	ZT0	1102.05	981.06	305.32	291.51	513.58	922.08	780.3	1101.41	851.5	746.5	864.71	963.52
Zm.16311.1.A1_at		0.71	ZT0	64.72	50.97	36.15	49.73	49.92	44.22	54.84	61.28	56.34	35.74	46.69	30.62
Zm.16513.5.S1_at		0.71	ZT0	1528.43	1441.64	1178.46	927.03	766.98	834.63	997.14	924.01	852.2	757.26	758.23	839.67
ZmAffx.196.1.A1_at		0.71	ZT0	1432.42	1212.55	964.96	688.25	735.33	845.52	996.98	702.35	855.64	784.55	740.34	777.99
Zm.6180.1.S1_at		0.71	ZT0	2299.55	1547.43	961.79	959.14	1162.61	1492.03	1409.58	1303.89	1310.38	1312.46	1216.31	1452.42
Zm.316.1.A1_at		0.71	ZT0	9170.56	9847.98	7387.95	5716.6	7278.26	5973.69	7839.77	6167.24	5197.12	4819.53	5631.29	4923.94
Zm.2885.1.A1_at		0.71	ZT0	595.78	462.48	290.23	219.64	231.02	280.38	286.95	295.83	281.2	219.3	233.43	241.36
Zm.11900.1.A1_at		0.71	ZT0	95.26	66.4	57.35	67.64	51.26	52.93	64.02	50.45	56.57	59.32	47.31	52.14
Zm.1007.1.S1_at		0.71	ZT0	1376.89	932.42	548.1	478.17	544.12	571.37	615.84	740.36	508.93	445.9	662.27	518.79
Zm.562.1.A1_at		0.71	ZT0	183.91	340.49	172.7	109.74	176.88	260.02	300.92	256.83	261.08	200.65	227.05	318.28
Zm.3702.1.S1_at		0.7	ZT0	9234.87	6453.36	5393.17	4255	4021.84	4933.72	5160.02	4611.56	4927.45	4266.96	4061.5	4700.53
Zm.4164.3.A1_s_at		0.7	ZT0	1720.56	1408.17	994.62	946.18	1217.15	690.06	1188.23	836.07	784.32	937.98	696.39	615.82
Zm.4164.4.A1_at		0.7	ZT0	160.13	126.75	86.92	86.35	116.96	100.07	160.43	92.55	79.37	70.36	49.88	66.22
Zm.4445.1.A1_at		0.7	ZT0	1361.03	791.59	381.73	246.05	327.16	353.74	447.76	365.22	406.51	335.53	319.17	387.87
Zm.606.1.A1_at		0.7	ZT0	3265.32	2918.56	1827.3	1467.2	1465.06	1458.46	1639.43	1614.35	1415.44	1140.72	1113.83	1156.22
Zm.2830.1.A1_at		0.7	ZT0	1514.55	1430.04	864.98	600.69	558.78	689.37	762.43	706.49	675.95	499.7	566.13	660.81
Zm.13530.1.A1_at		0.7	ZT0	1689.13	1247.45	924.88	707.39	993.28	885.12	1143.11	924.26	1091.64	1069.8	1118.96	953.91
Zm.8110.1.A1_at		0.7	ZT0	2629.86	2490.53	2148.24	1061.25	1076.06	1263.52	1481.22	1260.91	1462.93	1151.13	1158.65	1390.97
Zm.10417.1.S1_at		0.7	ZT0	613	309.27	270.26	220.09	199.69	205.92	269.31	209.97	194.7	255.39	260.09	242.13
Zm.11947.1.A1_at		0.7	ZT0	2823.31	1223.7	634.41	525.39	565.57	689.13	758.13	773.36	726.42	596.92	506.63	607.63
Zm.14021.1.S1_at		0.7	ZT0	1170.73	414.32	138.13	88.54	125.08	122.3	202.82	230.57	196.66	135.64	156.71	182.9
Zm.14507.1.A1_x_at		0.7	ZT0	3621.6	2283.87	2189.61	2035.05	2681.63	2044.3	2367.1	2166.82	1978.63	1789.96	1984.96	1993.06
Zm.16514.1.S1_at		0.7	ZT0	2117.14	1558.6	1310.73	1027.04	1047.63	1133.37	1200.37	1289.85	1007.21	1105.81	919.63	1121.02
Zm.11933.1.A1_at		0.7	ZT0	387.11	207.17	194.08	167.25	182	183.3	218.66	179.51	216.13	173.74	251.37	176.62
Zm.2537.1.A1_at	0.0501			28.65	49.69	193.63	251.17	103.52	75.68	65.38	98.52	123.55	113.27	114.46	104.49
Zm.8375.1.A1_at	0.0502			216.88	305.5	454.04	418.56	276.72	252.51	280.77	320.74	298.33	289.34	268.35	258.13
Zm.3656.2.S1_at	0.0503			729.25	668.68	696.78	749.71	637.19	823.74	736.94	710.77	666.85	710.54	681.34	856.44
Zm.633.1.A1_a_at	0.0504			1861.35	1747.38	1756.64	1951.32	1877.09	2001.76	1782.98	1784.09	1777.27	2256.26	1990.63	1969.04
Zm.11988.1.A1_x_at	0.0505			32.1	27.2	25.79	26.55	31.78	31.45	33.3	27.45	27.75	33.08	32.63	32.76
Zm.8581.1.A1_at	0.0505			393.56	391.07	423.01	577.15	455.92	409.37	373.34	325.05	362.13	441.88	369.59	419.55
Zm.6532.1.A1_a_at	0.0506			2866.38	3851.55	6413.18	9132.8	5662.57	4877.25	4414.83	6212.51	6463	5417.98	5560.65	4916.41
Zm.439.1.A1_at	0.0506			642.29	1445.66	1528.33	1413.9	854.49	1002.18	1041.35	1129.83	1396.47	1302.5	1060.47	1156.77
Zm.8890.1.S1_a_at	0.0507			6358.66	6691.22	5953.42	5876.01	6571.5	6697.5	7134.62	6778.36	6406.67	6423.05	6581.71	7095.14
Zm.16380.1.A1_at	0.0508			492.34	575.76	606.6	633.03	569.98	572.4	547.52	566.85	607.87	672.03	606.83	579.5
Zm.8907.1.A1_at	0.0508			852.92	699.4	481.03	631.1	722.06	704.24	757.54	616.23	654.78	724.43	690.41	746.07
Zm.8731.1.A1_at	0.0508			2943.85	2916.8	3215.74	3949.41	3012.82	3102.24	2967.67	2869.54	3321.7	3526.51	3280.95	3187.19
Zm.4371.1.A1_s_at	0.0509			215.28	245.31	262.33	246.19	214.9	241.31	229.21	251.46	269.47	292.04	257.72	235.26
Zm.957.2.A1_at	0.0509			709.38	734.75	823.21	787.77	762.99	699.65	741.49	758.88	782.95	732.27	776.92	718.61
Zm.8578.1.A1_at	0.0509			57.31	41.39	129.69	352.46	144.32	58.86	50.56	59.61	85.33	129.96	108.36	54.15
Zm.1145.1.S1_at	0.0509			217.16	211.99	224.58	252.42	246.02	222.96	212.68	226.9	220.75	231.68	218.38	219.37
Zm.9872.1.A1_at	0.0512			168.33	202.79	147.52	141.92	136.59	171.38	166.12	185.42	151.41	150.99	169.1	174.94
Zm.5721.1.S1_a_at	0.0512			476.15	942.48	1103.86	882.19	545.72	672.84	804.19	677.12	902.63	853.56	644.47	755.53
Zm.5392.1.A1_a_at	0.0512			4113.13	4500.11	4316	4900.34	4617.27	4495.05	4469.72	4651.34	4635.18	4332.95	4454.42	4501.69
ZmAffx.258.1.A1_at	0.0513			1214.94	1085.11	1073.61	1262.3	1385.44	1273.89	1178.4	1046.91	1035.21	1149.04	1128.45	1067.4
Zm.5045.1.A1_at	0.0513			498.04	667.29	719.55	849.07	768.96	715.66	711.34	731.04	824.13	814.43	730.75	674.46
Zm.181.1.A1_at	0.0513			11998.8	13073.9	11025.3	10022.2	10159.7	11051.5	11114.5	11826.4	11463.7	10127.8	10275	11227.9
Zm.17601.1.A1_at	0.0513			253.62	276.68	348.38	309.21	250.45	248.52	249.87	271.05	276.15	286.65	257.16	254.38
Zm.12150.2.S1_at	0.0513			809.21	1042.95	1910.04	2231.65	1597.37	1549.04	1407.07	1475.88	1728.02	1949.29	1766.6	1620.33
Zm.10426.1.S1_at	0.0514			1018.58	954.71	904.83	947.47	885.36	971.21	977.1	982.31	971.03	922.47	912.67	975.37
ZmAffx.982.4.A1_at	0.0514			15.37	14.38	13.1	13.12	15.34	14.45	14.54	12.2	12.78	13.33	13.27	13.99
Zm.5428.1.S1_at	0.0514			679.52	694.66	871.61	829.55	934.52	767.57	785.5	736.83	745.25	851.44	888.71	790.73
Zm.18735.1.A1_at	0.0514			255.64	257.08	281.04	268.1	308.41	275.15	270.61	243.27	242.41	305.83	304	278.38
Zm.3831.1.S1_at	0.0515			340.32	403.37	327.05	293.77	287.32	351.04	338.58	356.1	317.99	327.11	348.88	373.21
Zm.14590.1.A1_x_at	0.0515			268.46	332.88	517.61	515.3	345.85	379.88	325.51	365.85	416.27	422.7	387.63	391.51
Zm.15800.2.A1_at	0.0515			2947.75	3279.05	2404.05	1639.47	2359.8	3077.98	3234.29	3289.88	3238.51	2891.31	3004.92	3463.46
Zm.4630.2.A1_a_at	0.0515			1752.37	1626.2	1444.89	1605.2	1784.68	1812.8	1857.55	1811.75	1786.25	1732.58	1723.2	1852.24
Zm.5580.1.S1_at	0.0515			432.63	400.13	394.85	369.94	416.11	423.24	410.97	410.14	397.9	386.4	402.05	400.12
Zm.18007.1.A1_at	0.0516			1023.05	860.59	763.83	813.93	793.81	907.8	936.46	764.24	799.42	811.88	819.72	876.88
Zm.12795.1.A1_at	0.0517			393.7	277.81	263.72	369.23	358.4	479.96	422.27	357.31	353.9	356.99	369.66	461.4
Zm.4708.1.A1_at	0.0517			902.64	867.38	1218.68	1413.17	1093.23	1039.23	1130.99	1205.49	1204.18	1224.74	1112.07	1058.39
Zm.16123.1.S1_at	0.0517			74.78	63.82	85.1	91.58	71.56	66.34	69.18	70.51	87.33	85.97	78.16	75.79
Zm.2708.1.S1_at	0.0517			1328.4	858.88	891.86	1118.27	1199.39	1287.44	1116.74	1095.89	989	1132.78	1154.3	1212.78
Zm.3066.1.A1_at	0.0517			2995.97	4620.91	8278.55	6877	4092.72	3208.3	3566.04	3829.21	5303	4363.62	4866.11	3605.43
Zm.5077.1.A1_at	0.0518			1014.87	1146.67	1122.17	1118.21	1061.83	1036.4	1070.27	1155.82	1076.32	1033.45	1041.58	1044.96
ZmAffx.1375.1.S1_at	0.0518			36.87	40.62	41.41	35.63	38.78	37.93	43.09	47.01	44.86	38.48	38.86	35.75
Zm.5934.1.S1_a_at	0.0518			1681.29	1604.04	1702.76	1870.53	1773.18	1610.3	1608.01	1557.38	1639.77	1632.11	1806.22	1587.01
Zm.12595.1.S1_at	0.0518			887.3	703.5	844.2	870.98	914.6	925.13	808.29	871.74	755.55	786.41	836.54	913.4
Zm.6481.1.A1_at	0.0518			45.03	144.63	166.46	108.74	82.56	80.22	102.89	73.92	148.05	171.15	129.91	100.71
Zm.1002.1.A1_at	0.0519			943.74	839.11	922.64	953.38	913.09	881.19	844.95	816.73	849.05	883.41	965.79	893.28
Zm.2031.1.A1_x_at	0.0519			1101.32	1168.72	991.7	921.18	1014.66	1136.5	1127.55	1117.1	1074.5	1070.04	1110.97	1138.73
Zm.8671.1.A1_at	0.0519			2347.14	3310.6	2338.85	2003.61	1638.67	2076.1	2576.57	2388.73	2264.69	2007.36	1700.27	2243.16
ZmAffx.756.1.A1_at	0.052			175.23	129.4	117.98	128.61	148.15	132.99	142.94	110.95	139.87	135.13	166.42	132.23
Zm.18911.1.A1_at	0.052			125.56	115.26	104.17	104.92	122.93	124.11	126.66	121.98	117.35	116.29	121.93	119.46
Zm.9374.1.A1_at	0.0521			42.38	42.86	43.96	66.82	43.29	44.01	34.34	34.46	41.47	48.39	43.54	40.49
Zm.5612.1.S1_at	0.0522			743.78	667.28	691.63	751.59	747.5	757.15	733.55	690.78	709.46	743.82	801.9	749.88
Zm.10853.1.A1_at	0.0523			222.31	229.63	252.36	282.67	281.55	259.6	249.49	253.92	252.61	273.87	263.71	248.9
Zm.14159.1.A1_at	0.0524			1049.87	989.78	1697.99	2416.5	2672.09	1766.02	1810.35	1522.07	1760.12	2044.85	2259.53	1775.71
Zm.10072.1.A1_at	0.0524			4544.99	3503.65	3541.46	3973.95	3776.46	4119.23	3938.24	3077.11	3206.38	3803.74	3786.89	3794.34
Zm.5587.1.S1_at	0.0525			1245.39	1136.49	1152.65	1283.89	1269.27	1302.28	1229.82	1086.4	1008.97	1247.88	1182.37	1117.26
Zm.10716.2.A1_at	0.0525			1276.19	1261.39	1397.38	1395.46	1474.98	1396.71	1317.43	1353.14	1430.19	1437.05	1452.37	1345.62
Zm.2210.1.S1_at	0.0525			1667.36	1787.47	1373.1	1289.77	1506.74	1522.11	1648.69	1600.06	1511.75	1442.66	1442.68	1513.93
Zm.10121.1.A1_at	0.0526			1806.2	1933.47	3339.05	4476.03	3480.62	2969.05	2721.53	3047.88	3423.82	3792.1	3310.41	3222.22
Zm.3484.1.A1_at	0.0526			6044.63	4494.43	4525.52	5597.07	5356.61	5964.05	5487.05	4795.13	4562.28	5803.8	5282.22	5277.78
Zm.4864.1.A1_at	0.0526			176.71	1514.7	1792.85	1506.83	752.2	681.88	805.13	901.19	1173.49	1194.11	781.1	796.62
Zm.7685.1.A1_a_at	0.0526			466.48	374.46	627.3	724.63	473.28	344.01	371.05	359.99	408.82	505.88	369.42	295.99
Zm.16493.1.S1_at	0.0527			487.96	432.55	536.85	501.37	460.33	430.75	428.8	436.04	470.42	486.9	501.3	447.84
Zm.5920.1.A1_at	0.0527			2317.7	2247.89	1935.73	2002.66	2134.19	2120.6	2284.78	2103.8	2079.88	2082.1	2022.56	2171.89
Zm.14115.1.A1_at	0.0528			209.46	214.13	273.27	348.83	283.69	271.46	237.36	254.18	271.96	300.59	272.05	288.71
Zm.2629.1.S1_at	0.0529			992	932.83	813.31	824.36	972.14	1013.68	996.01	977.22	911.4	996.83	1033.54	1043.6
Zm.13756.1.S1_at	0.0529			892.13	985.22	911.32	862.05	850.92	834.72	897.41	926.01	897.71	835.37	815.75	860.33
Zm.9774.1.A1_at	0.0529			659.14	655.06	540.96	800.64	959.85	908.17	755.59	652.76	661.44	792	740.22	720.78
Zm.6948.1.A1_at	0.053			195.95	342.49	527.14	602.29	383.05	369.68	376.48	411.17	497.79	448.69	454.76	426.74
Zm.7351.1.A1_at	0.053			1369.42	1190.96	1064.77	1301.55	1417.27	1363.77	1364.81	1029.56	1077.34	1234.06	1181.78	1137.38
Zm.2742.1.A1_at	0.053			1115.99	1097.67	1110.55	989.1	1109.67	1174.3	1209.67	1194.59	1175.83	1088.46	1015.97	1211.54
Zm.15475.1.S1_at	0.053			1079.93	1099.63	1180.97	1144.39	1152.21	1076.42	1124.62	1083.93	1149.74	1140.2	1144.67	1037.01
Zm.3012.1.S1_at	0.0531			33	32.92	29.02	29.56	36.32	41.4	29.58	29.12	28.03	29.49	31.76	32.65
Zm.6513.2.S1_a_at	0.0533			1587.93	1455.26	1829.71	1721.33	1726.91	1403.58	1384.68	1275.12	1349.26	1684.01	1626.13	1340.47
Zm.6353.1.S1_a_at	0.0533			2211.11	2131.31	1854.78	1651.51	1788.85	1882.61	2093.88	1823.02	1878.21	1773.96	1992.77	1918.32
Zm.10523.1.A1_at	0.0534			245.45	140.67	125.66	119.03	152.9	201.54	213.59	140.93	155.8	148.13	157.22	166.18
Zm.18319.1.A1_at	0.0534			266.33	245.86	198.19	221.83	252.92	275.94	243.34	242.61	236.56	236.25	226.45	257.88
Zm.13958.1.A1_at	0.0535			407.67	373.98	419.33	450.46	477.87	435.02	402.5	413.01	407.41	430.42	403.33	404.54
Zm.5950.1.A1_at	0.0535			1002.1	1065.47	809.93	805.27	896.38	1053.1	992.3	1114.37	1073.95	1024.13	916.43	1046.77
Zm.5474.1.S1_at	0.0535			628.78	643.33	615.49	576.16	677.87	697.57	658.43	598.89	601.75	636.48	638.11	706.93
Zm.8135.1.A1_at	0.0535			206.27	231.74	800.25	2307.85	899.81	580.1	581.28	381.82	524.76	944.63	826.48	514.63
Zm.13680.1.S1_at	0.0537			1553.5	1162.99	990.79	1099.13	1233.83	1362.58	1339.51	1227.33	1328.32	1164.2	1279.83	1541.43
Zm.9703.1.A1_at	0.0538			68.14	74.27	99.62	143.06	105.63	92.34	82.83	82.37	119.1	98.9	120.1	97.91
ZmAffx.1220.1.S1_at	0.0538			72.38	119.67	94.63	101.46	86.63	68.75	104.76	164.93	107.63	84.65	89.94	98.46
Zm.1404.1.A1_at	0.0539			1012.89	1067.82	784.53	737.09	1169.11	1353.84	1297.25	1157.82	1053.27	967.72	1271.14	1214.71
Zm.16816.1.S1_a_at	0.054			1778.55	2064.19	3440.74	4116.54	2700.95	1989.95	2160.57	2310.34	2629.99	2498.82	2427.99	2279.43
Zm.4674.1.A1_at	0.054			94.02	113.74	135.29	126.31	130.04	123.51	108.98	106.53	115.39	132.79	116.86	120.04
Zm.5800.1.S1_at	0.054			1124.63	1479.63	1411.6	1398.25	1248.17	1262.86	1281.56	1374.2	1385	1198.17	1168.79	1214.76
Zm.5252.1.S1_at	0.0541			439.41	423.31	437.82	535.52	552.18	553.62	512.1	450.69	466.35	529.21	534.09	499.34
Zm.11687.1.S1_at	0.0541			691.2	733.38	737.21	767.39	755.83	697.78	677.92	718.21	740.29	709.01	725.79	714.9
Zm.12936.1.A1_at	0.0542			855.88	894.99	853.31	847.52	817.67	926.69	893.36	895.98	857.23	811.14	852.77	901.57
Zm.8484.1.A1_at	0.0542			849.05	821.56	700.64	663.2	692.81	764.57	806.74	705.92	665.26	638.14	728.71	693.34
ZmAffx.134.1.S1_at	0.0542			34.78	34.79	32.16	30.32	31.02	31.88	35.25	35.21	35.53	34.75	33.64	37.37
Zm.11551.1.A1_at	0.0544			432.63	482.82	502.83	473.29	452.02	449.54	440.58	491.62	500.39	513.15	433.21	489.27
Zm.17139.1.A1_at	0.0544			1356.8	1210	1073.38	956.22	1102.85	1404.28	1264.78	1344.96	1204.96	1274.53	1172.05	1467.55
Zm.12696.2.S1_a_at	0.0545			1579.4	1590.3	1566.55	1700.51	1442.61	1596.38	1571.25	1602.68	1687.92	1530.97	1436.21	1601.17
Zm.455.1.S1_a_at	0.0545			763.75	696.9	734.06	654.19	576.51	699.56	707.94	702.4	708.92	744.06	682.21	745.2
Zm.4645.1.S1_at	0.0545			1783.5	1882.68	2493.82	2783.84	2244.06	2040.74	1973.37	2150.16	2306.73	2190.54	2434.58	2254.06
Zm.3504.1.A1_at	0.0545			1060.52	771.24	1059.02	1472.59	1267.68	1202.96	1002.06	862.84	971.88	1075.28	999.74	1045.9
Zm.9453.1.A1_at	0.0545			227.2	228.38	308.65	343.45	317.77	302.07	289.54	254.87	289.49	283.53	294.03	276.57
Zm.6263.1.A1_at	0.0547			645.29	551.21	474.8	619.34	639.56	631.28	603.62	584.39	530.54	553.05	599.33	579.06
Zm.8446.1.A1_at	0.0548			1021.2	865.19	759.31	962.36	960.83	994.8	991.37	825.24	875.57	872.17	886.09	938.23
Zm.4077.1.S1_x_at	0.0548			263.46	271.63	253.88	250.4	321.38	302.86	276.31	268.64	249.81	255.78	283.4	273.28
Zm.12138.1.S1_at	0.0548			1149.13	1248.84	1394.33	1744.32	1583.26	1462.02	1376.91	1381.99	1423.21	1454.29	1436.38	1303.69
Zm.17496.1.A1_at	0.0549			181.33	139.45	124.94	134.06	149.28	156.76	155.19	146.84	142.55	129.22	140.35	139.92
Zm.1232.1.S1_at	0.055			631.05	899.87	1141.8	973.12	883.63	794.71	775.68	842.76	936.96	857.73	823.36	772.06
Zm.3051.1.A1_at	0.0551			1842.44	1808.58	1691.8	1612.22	1787.63	2062.1	1882.69	1572.92	1444.71	1657.1	1680.32	1684.31
Zm.8545.1.S1_at	0.0552			1345.41	1496.3	873.38	821.83	1284.83	1709.23	1737.7	1800.4	1477.3	1448.54	1446.52	1812.3
Zm.791.1.S1_s_at	0.0552			692.05	488.35	236.33	234.95	132.68	318.33	379.91	373.2	189.3	198.59	322.51	443.1
Zm.1482.3.A1_at	0.0552			1868.21	1423.96	1174.02	1535.61	1391.35	1717.3	1855.75	1656.1	1731.42	1354.84	1603.42	1702.33
Zm.10980.1.A1_at	0.0552			28.13	23.41	73.45	118.09	50.07	36.8	37.85	31.28	44.73	57.19	53.28	42.02
Zm.13008.1.S1_at	0.0552			46.95	45.3	120.78	183.9	106.54	76.27	62.43	75.85	79.49	92.24	97.52	83.97
Zm.9048.1.A1_x_at	0.0552			149.15	264.56	292.65	237.23	202.14	167.85	170.23	183.63	220.49	194.02	200.35	185.58
Zm.9577.1.A1_at	0.0554			1229.58	1224.13	1075.8	1128.8	1123.38	1314.63	1283.63	1408.42	1319.48	1232.58	1196.46	1334.05
Zm.386.1.S1_at	0.0554			748.78	686.03	347.74	279.95	382.8	474.58	528.15	522.6	481.89	402.83	406.84	482.56
Zm.2942.1.A1_at	0.0556			145.38	142.06	190.83	203.45	197.54	179.55	172.19	169.9	167.59	189.56	180.21	165.87
Zm.15710.1.A1_at	0.0557			840.6	673.55	469.64	560.64	541.3	708.87	658.6	588.11	559.89	641.86	597.51	709.08
Zm.1297.1.S1_at	0.0557			166.74	137.91	157.82	175.45	198.27	165.73	156.28	170.31	133.33	160.17	175.74	170.83
Zm.6189.1.A1_x_at	0.0558			13785.7	14198.7	14052.2	13984.6	13718.5	13912.3	14401.6	14940	14464.6	14069.8	14237.4	14145.8
Zm.1541.2.S1_at	0.0558			1415.71	1448.99	1495.46	1306.3	1239.17	1410.39	1364.86	1521.47	1497.19	1387.67	1381.2	1500.43
Zm.5219.1.A1_at	0.0559			251.38	231.78	244.05	261.08	289.62	326.54	299.47	271.37	243.18	283.43	277.43	334.22
Zm.9732.1.S1_at	0.0559			1592.23	4138.32	4300.35	3928.04	2539.03	3320.86	4036.68	4710.43	4946.43	4409.71	3574.79	4091.43
Zm.17100.1.S1_a_at	0.0559			423.19	276	274.31	312.86	379.08	414.35	389.36	422.99	347.49	360.57	373.07	424.13
Zm.401.1.A1_at	0.0559			3012.05	6599.53	6219.71	1698.52	1413.96	2604.15	3759.97	4114.56	5019.69	3359.86	2800.05	3888.22
ZmAffx.456.1.A1_at	0.0559			54.45	58.74	34.93	36.09	33.22	42.12	56.21	44.85	41.34	30.85	46.94	40.92
Zm.9604.1.A1_at	0.056			119.59	102.72	103.8	175.64	155.2	141.21	126.71	116.96	114.51	147.41	133.37	134.53
Zm.18521.1.S1_at	0.056			114.28	125.88	151.93	156.42	146.78	124.19	121.71	134.85	137.56	129.07	143.28	136.36
Zm.16676.1.A1_at	0.056			218.59	220.7	222.49	217.04	218.22	222.44	238.71	241.26	249.34	220.28	215	223.19
Zm.75.1.A1_at	0.056			4311.38	3807.11	3924.78	3745.38	4204.05	4121.24	4147.77	4039.16	3935.45	3822.57	3885.35	3968.94
Zm.13784.1.S1_at	0.0561			312.66	268.46	516.31	511.5	427.63	401.67	337.52	382.07	408.69	449.92	461.61	453.28
Zm.13422.1.A1_at	0.0561			868.13	760.07	378.88	187.5	229.03	406.06	506.66	527.89	454.14	313.89	252.08	422.12
Zm.14497.9.S1_at	0.0561			3610.03	3622.4	3850.39	4029.1	3487.04	3291.59	3716.63	3633.93	3887.89	3942.27	3650.91	3699.02
Zm.6513.1.A1_at	0.0561			1510.04	1211.18	1212.01	1321.55	1347.38	1354.99	1330.61	1400.46	1217.65	1171.46	1271.41	1457.17
Zm.9889.1.S1_at	0.0561			854.19	862.73	983.3	984.13	901.8	929.27	820.52	859.47	932.73	905.61	845.92	852.28
ZmAffx.1206.1.S1_at	0.0561			89.7	92.5	116.49	109.8	66.98	85.65	78.96	119.18	110.38	96.59	88.94	96.6
Zm.10065.1.A1_at	0.0562			99.69	83.4	94.27	101.32	148.63	118.36	99.13	99.45	93.4	101.44	109.05	106.01
Zm.12052.1.A1_at	0.0563			460.97	314.25	314.99	291.63	357.63	414.93	391.24	409.88	357.57	363.1	380.7	419.7
Zm.1487.1.S1_at	0.0563			980.15	655.62	557.68	521.06	596.58	712.91	702.32	770.3	759.26	647.65	694.34	797.96
Zm.4089.2.S1_at	0.0564			427.96	449.23	362.07	327.9	398.55	415.84	494.85	431.59	445.83	404.47	443.31	444.27
Zm.9773.1.A1_at	0.0564			93.48	99.67	93.76	88.82	76.55	82.84	92.74	94.2	91.77	83.61	93.23	96.11
Zm.2066.1.A1_at	0.0565			552.99	529.96	489.1	415.87	557.82	613.47	536.1	530.79	480.01	542.25	506.81	588.04
Zm.3153.2.S1_s_at	0.0565			5322.5	4832.67	3858.42	5222.27	5297.11	5440.43	5042.04	4436.03	4293.92	4000.37	4267.05	4735.49
Zm.398.1.S1_at	0.0565			1676.67	1647.77	1537.83	1584.65	1751.53	1900.98	1777.75	1755.65	1749.26	1675.94	1704.19	1842.62
ZmAffx.500.1.A1_at	0.0566			125.07	116.87	112.21	113.44	101.23	114.81	120.52	110.52	113.86	99.88	110.06	123.36
Zm.336.1.S1_at	0.0567			1334.2	1261.88	1724.87	2262.04	1912.1	1708.35	1465.71	1595.1	1750.75	1740.27	1671.53	1715.23
Zm.6774.1.A1_at	0.0568			21.96	24.05	187.46	906.07	421.14	300.99	225.37	236.13	317.84	579.14	524.53	372.85
Zm.10423.1.S1_at	0.0568			1648.77	1579.78	1172.52	1576.08	1493.13	1862.63	1817.49	1298.21	1448	1605.8	1621.22	1788.19
Zm.7496.1.A1_at	0.0568			4351.71	4544.11	3760.46	5549.41	6138.45	6201.33	5287.64	4418.09	4552.44	5703.42	5461.31	5618.64
Zm.12186.1.A1_at	0.0569			582.35	548.44	634.12	776.87	674.33	638.74	598.4	644.99	694.21	671.01	690.49	636.58
Zm.13637.1.S1_at	0.0569			989.12	1057.26	1180.24	1229.41	1141.21	1134.01	1062.3	1066.92	1118.4	1139.26	1096.49	1133.87
Zm.1578.1.A1_at	0.057			14859.2	15366.3	14188.8	12122	10021.6	11946.1	13685.4	13027.9	13717.7	12107.2	10453	12208.9
Zm.2385.2.A1_at	0.057			2174.65	2065.9	1788.19	1564.45	1929.04	1772.05	1764.1	1734.74	1638.18	1582.03	1585.7	1730.41
Zm.1702.1.A1_at	0.0571			797.58	743.65	868.48	1084.63	1050.72	1027.65	946.26	781.18	879.57	998.03	880.88	952.12
Zm.11837.1.A1_at	0.0572			837.14	831.33	1199.51	1526.71	1455.42	1246.25	1263.11	958.56	969.3	1225.16	1154.3	1031.71
Zm.7005.1.A1_at	0.0572			1261.27	1228.92	1345	1600.56	1645.71	1386.4	1295.88	1078.57	1226.1	1254.2	1300.52	1104.66
Zm.13822.1.A1_at	0.0572			1456.59	1630.48	1358.44	1214.47	1235.21	1500.8	1539.55	1604.6	1527.47	1523.48	1500.44	1586.8
Zm.10277.1.A1_at	0.0573			24.07	22.23	26.07	26.98	23.61	23.57	23.59	24.2	26.14	26.86	25.9	23.89
ZmAffx.1082.1.S1_at	0.0573			23.5	25.29	23.82	22.83	19.66	23.91	24.04	26.09	29.19	26.42	23.3	26.29
Zm.16829.1.A1_at	0.0573			397.81	518.38	692.4	699.12	568.74	545.57	544.49	527.4	555.72	635.29	579.17	578.89
Zm.19176.1.S1_at	0.0573			396.52	364.45	435.68	524.77	512.24	476.88	399.95	475.5	474.54	475.86	457.53	437.99
Zm.227.1.S2_s_at	0.0573			323.14	148.05	153.02	143.73	191.28	269.59	336.28	200.17	194.11	230.91	189.55	223.95
Zm.6652.1.A1_at	0.0574			7750.51	7114.64	6683.88	7711.1	7745.6	8339.28	7803.05	6648.55	6643.85	7146.25	6920.11	7137.22
Zm.16228.1.S1_a_at	0.0574			2658.19	2199.05	2572.95	2542.25	2444.81	2134.3	2222.63	2137.12	2251.54	1810.02	2278.39	2046.58
Zm.11651.1.A1_at	0.0574			231.08	274.54	371.23	386.25	325.54	301.31	270.99	289.57	309.29	381.78	471.69	351.03
Zm.5799.1.A1_at	0.0575			273.23	378.33	963.91	1210.29	881.78	679.49	641.62	635.91	849.32	1078.44	990.47	750.59
Zm.6686.1.A1_at	0.0577			721.28	580.5	601.48	695.19	682.21	797.76	732.32	699.14	681.72	681.56	694.68	740.96
Zm.1116.1.A1_at	0.0577			120.75	111.28	126.33	122.44	133.66	129.79	117.96	114.6	117.45	135.41	120.21	120.62
Zm.2653.1.A1_at	0.0578			1353.45	1360.13	1086.34	1165.11	1251.4	1609.21	1492.24	1380.28	1363.08	1304.48	1392.49	1524.75
Zm.12589.2.S1_at	0.0578			258.05	202.43	350.83	386.62	365.05	286.45	306.01	269.75	301.4	319.08	336.75	295.56
Zm.18898.1.A1_s_at	0.0578			53.86	56.38	57.89	40.9	46.62	47.78	52.4	63.59	51.72	51.35	51.84	56.62
Zm.14920.1.S1_at	0.0579			461.04	450.3	387.29	442.81	421.88	479.74	455.8	456.17	426.08	423.53	423.5	447.03
Zm.9422.1.A1_at	0.0579			112.95	98.61	91.84	83.28	89.35	107.52	101.38	104.42	103.15	99.88	100.91	116.37
Zm.18931.1.A1_at	0.058			363.55	295.14	261.55	244.22	302.44	293.77	346.49	287.96	280.98	276.05	282.42	279.03
Zm.8456.1.A1_at	0.058			1194.84	1425.42	1070.78	984.04	1163.42	1504.15	1484.27	1300.09	1266.71	1162.31	1150.82	1423.51
Zm.8795.1.A1_at	0.058			343.64	314.99	347.81	354.85	296.21	268.18	295	251.76	298.31	300.49	258.26	271.53
Zm.4698.1.A1_at	0.0583			1502.91	1594.83	1746.22	1925.29	1938.02	1792.71	1648.46	1675.3	1761.56	1754.85	1695.46	1701.71
Zm.14408.1.A1_a_at	0.0583			1638.22	1829.16	1759.55	1927.36	1974.37	1747.91	1725.75	1781.41	1879.52	1933.46	1999.28	1788.28
Zm.6522.2.A1_a_at	0.0583			6716	8526.16	7670.57	3951.2	3580.77	5730.25	7174.71	6920.3	7856.68	5957.03	5123.71	7011.75
Zm.12583.1.A1_at	0.0583			4254.88	3828.54	4743.25	4346.75	4251.29	3465.41	3851.63	3666.15	4054.88	4397.88	4296.36	3800.25
Zm.15732.2.A1_x_at	0.0584			1392.49	949.59	1014.99	1144.61	1403.26	1227.47	1090.27	959.22	924.33	1043.78	1039.25	1048.64
Zm.14190.1.S1_at	0.0584			1430.43	1450.68	1270.34	1191.69	1336.42	1468.03	1410.83	1497.81	1363.53	1339.85	1438.03	1417.71
Zm.17495.1.A1_at	0.0584			359.85	393.82	454.07	441.4	433.27	361.13	325.55	405.17	348.6	403.71	393.56	388.63
Zm.4362.1.A1_at	0.0585			234.01	224.83	299.51	334.09	291.26	278.21	267.88	247.73	306.63	272.62	321.07	258.44
Zm.13058.1.S1_at	0.0585			19.28	18.57	16	17.85	20.63	17.61	20.99	17.33	16.52	15.41	17.97	19.96
Zm.1004.1.S1_at	0.0585			1112.07	781.23	732.88	698.03	1021.25	1228.86	1100.25	872.32	986.6	1043.68	1057.71	1175.19
Zm.18571.1.A1_at	0.0585			68.51	71.45	61.12	71.44	81.55	79.78	68.97	67.62	65.42	75.94	73.27	70.1
Zm.8116.1.A1_a_at	0.0586			2026.8	1032.04	1090.1	1729.41	1836.08	1485.1	1483.71	1271.34	1225.3	1658.58	1563.55	1499.05
ZmAffx.877.1.S1_at	0.0587			31.28	30.06	27.94	29.55	31.74	32.18	37.16	34.03	27.71	25.64	35.31	35.97
Zm.12554.1.S1_at	0.0587			133.57	165.64	297.52	646.62	425.63	402.69	304.54	262.48	337.57	441.7	396.56	358.53
Zm.2557.2.S1_x_at	0.0587			745.8	795.02	851.61	899.51	908.35	850.71	804.85	814.07	852.72	916.03	809.96	864.55
Zm.6595.1.A1_at	0.0587			262.83	281.82	268.01	271.24	237.35	267.09	281.39	290.83	306.69	312.35	263.46	279.96
Zm.10811.1.A1_s_at	0.0588			19061.4	19029.1	21552	22953.2	23191.8	21312.8	20476.1	21224.2	20852.7	22514.3	22564.9	21247.3
Zm.9111.2.A1_a_at	0.0588			129.83	120.82	92.38	75.88	121.02	133.01	137.78	112.3	119.17	119.77	137.31	132.63
ZmAffx.161.1.A1_at	0.0588			146.04	149.57	196.09	208.23	170.38	166.38	169.17	163.33	162.59	183.87	185.99	166.79
Zm.5240.2.S1_at	0.0589			1529.2	1805.32	1974.94	1625.13	1482.13	1327.88	1392.84	1696.41	1594.96	1593.19	1614.92	1455.51
Zm.2482.1.A1_at	0.0589			1283.88	2192.6	1549.29	823.52	1049.86	1123.32	1314.85	1718.13	1371.61	1003.36	949.61	996.04
Zm.11049.1.A1_at	0.0589			462.08	442.55	454.82	464.53	521.53	446.21	463.36	428.94	408.34	451.89	475.21	445.41
Zm.13961.1.S1_at	0.059			409.98	652.98	1532.43	1894.59	1336.5	1070.59	986.59	1089	1383.93	1744.36	1677.62	1260.5
Zm.8745.1.A1_at	0.0591			16.4	13.37	13.48	15.74	17.72	17.01	15.15	15.74	14.3	15.05	15.84	15.65
Zm.809.1.A1_at	0.0591			5764.94	5183.74	4449.34	3659.81	3700.88	4520	5495.66	4436.94	4594.58	4419.4	4287.01	4661.27
Zm.2658.1.A1_at	0.0592			251.38	265.92	233.02	232.3	264.8	272.46	282.43	241.73	248.58	238.97	222	275.1
Zm.5421.1.S1_at	0.0593			435.14	511.01	573.55	668.86	556.8	522.91	521.58	527.15	548.06	658.08	547.73	570.4
Zm.1072.1.S1_at	0.0593			1814.18	1587.23	1548.71	1346.98	1382.48	2188.53	1903.22	1651.34	1683.41	1632.07	1634.18	2004.9
Zm.8106.1.S1_at	0.0593			526.93	975.55	2161.73	3050.81	1765.35	1506.1	1390.47	1475.55	1527.68	1958.63	1618.66	1499.35
Zm.1272.1.S1_at	0.0594			1055.42	736.59	745.73	921.97	889.16	1156.17	963.87	934.61	837.53	904.02	826.89	1005.59
Zm.1307.1.S1_at	0.0594			362.81	429.1	536.78	601.05	544.83	496.5	477.06	497.97	532.71	514.41	436.76	474.87
Zm.4165.1.A1_at	0.0594			5106.72	7591.14	7975.51	7014.38	3418.35	5265.66	7760	7231.3	8082.67	7735.75	6718.75	6963.81
Zm.798.1.S1_a_at	0.0595			587.85	581.54	423.41	444.65	597.61	560.11	644.1	584.3	580.13	473.17	565.17	538.5
Zm.12398.1.S1_at	0.0595			306.8	286.28	278.42	322.93	317.11	294.61	292.86	267.36	299.52	286.99	319.59	306.56
Zm.7753.1.A1_at	0.0595			246.6	199.81	207.88	231.51	261.56	223.04	213.35	219.7	213.02	209.5	253.35	247.57
Zm.19108.1.S1_at	0.0595			1352.38	1235.56	1206	1203.56	1213.2	1301.06	1324.9	1191.14	1159.63	1210.98	1228.07	1218.18
Zm.12968.1.S1_at	0.0595			850.55	1144.12	860.53	754.07	791.01	892.38	1089.97	935.19	972.16	836.95	770.87	916.21
Zm.3829.1.S1_at	0.0598			1904.99	1483.52	1460.82	1746.21	1845.45	2056.06	1791.06	1621.39	1703.34	1885.13	1911.57	2038.05
Zm.19216.1.S1_at	0.0598			697.75	1073.95	883.51	532.58	490.75	706.66	731.49	821.82	940.76	806.74	669.97	824.42
Zm.2520.1.A1_at	0.0598			2713.55	1699.23	1498.94	1352.89	1638.84	1918.63	1904.75	1839.75	1533.88	1620.71	1605.59	1899.52
Zm.6762.1.A1_at	0.0598			841.83	704.57	609.67	809.22	908.23	998.62	952.44	736.04	742.26	913.67	879.96	925.94
Zm.4039.1.A1_at	0.0599			328.37	341.34	308.75	271.56	306.73	310.48	305.48	338.24	328.96	300.31	310.26	326.65
ZmAffx.839.1.S1_at	0.0599			23.01	19.36	19.22	20.64	21.65	21.01	24.51	20.85	20.61	16.11	20.29	23.42
Zm.6542.1.A1_at	0.06			1615.66	1474.32	2478.8	3618.26	2923.33	2598.48	2101.38	2267.29	2498.14	2689.18	2712.1	2791.1
Zm.18779.1.A1_at	0.0601			756.13	606.46	621.94	668.59	867.9	898.18	888.06	706.79	737.65	759.79	855.22	848.06
Zm.876.1.S1_at	0.0601			13.24	29.23	101.88	68.67	15.95	19.12	28.23	28.39	59.32	42.88	24.95	24.12
Zm.6384.1.A1_at	0.0601			304.46	248.05	254.08	325.36	339.6	337.89	314.87	268.98	275.24	347.62	299.7	327.05
Zm.3516.1.A1_at	0.0602			192.97	185.88	173.41	253.94	239.26	247.89	223.45	188.38	190.55	251.32	229.35	217.05
ZmAffx.1114.1.A1_at	0.0602			15.79	15.04	16.58	20.12	16.13	18.67	13.8	15.36	15.89	19.64	20.57	14.78
Zm.13832.1.A1_at	0.0602			196.98	182.33	218.39	206.41	199.98	204.11	181.08	193.88	197.81	217.05	193.87	182.33
Zm.6977.3.A1_at	0.0603			2370.5	2532.55	2766.11	2509.96	2510.49	2338.15	2427.97	2328.84	2443.66	2842.72	2538.3	2344.03
Zm.6159.1.A1_a_at	0.0603			746.99	738.75	885.93	786.26	739.41	715.61	741.98	781.49	761	821.74	767.92	706.07
Zm.17361.1.S1_at	0.0603			182.35	155.72	186.05	177.52	184.6	201.83	180.34	174.92	158.05	180.96	182.13	193.05
Zm.9387.1.A1_x_at	0.0604			61.75	64.96	61.18	65.3	60.82	60.71	57.47	59.03	69.42	71.51	65.57	62.07
Zm.8903.1.S1_at	0.0604			1470.08	1628.14	1214.83	1031.77	1148.21	1384.41	1466.61	1549.57	1516.39	1493.23	1421.23	1618.9
Zm.5207.1.S1_at	0.0604			523.78	543.68	633.64	713.89	694.22	575.07	575.66	583.05	595.13	561.83	636.61	569.2
Zm.5858.1.A1_at	0.0604			458.18	474.09	413.42	409.82	442.51	448.92	448.5	474.61	454.57	416.5	455.96	485.21
Zm.2097.1.A1_at	0.0606			256.77	210.46	306.55	368.45	296.13	304.92	264.33	276.47	310.63	306.63	294.16	265.52
Zm.5944.1.A1_at	0.0607			2117.36	2068.25	1714.51	1756.58	1624.57	2004.53	1906.27	1948.1	1918.97	1781.98	1770.21	1960.66
Zm.5077.1.A1_s_at	0.0608			446.63	517.76	496.73	489.05	476.5	430.78	445.47	494.8	474.51	517.8	435.07	449.96
Zm.534.1.A1_at	0.0608			364.27	321.26	332.5	308.65	342.11	349.2	357.71	313.48	280.47	334.07	316.96	339.27
Zm.14467.2.A1_at	0.0609			7796.1	8304.05	8715.01	8627.7	7762.46	7358.25	7453.36	8178.27	7871.27	8055.22	7462.07	7543.64
Zm.18544.1.A1_at	0.061			100.55	129.76	136	132.83	123.27	125.09	107.46	106.82	114.45	142.88	114.51	122.66
Zm.684.1.S1_at	0.0611			357.49	273.24	239.93	200.83	226.68	252.01	262.29	297.3	268.62	237	243.19	280.23
Zm.19009.1.A1_at	0.0612			531.63	920.84	1223.3	999.81	697.32	923.13	949.32	955.68	1159.22	1001.71	867.24	965.52
Zm.19212.1.S1_at	0.0612			181.46	212.39	310.08	403.75	247.96	271.4	230	221.43	282.94	332.13	271.58	279.89
Zm.9371.1.A1_x_at	0.0612			214.77	221.56	174.2	162.12	207.31	205.75	214.46	221.65	201.95	196.33	200.61	193.78
Zm.6204.1.A1_at	0.0612			554.71	547.99	498.78	433.43	532.48	608.23	575.64	553.76	531.43	553.87	561.01	628.59
Zm.18434.1.A1_at	0.0612			933.21	754.28	770.44	828.38	792.3	878.24	823.44	794.77	742.99	834.38	854.79	879.26
Zm.4902.1.A1_at	0.0613			2093.99	2042.9	1759.42	1715.06	1867.82	1857.03	1899.2	2010.18	1805.49	1764.38	1744.2	1805.8
Zm.6297.1.A1_at	0.0613			61.62	70.32	80.12	99	79.26	77.97	70.13	82.05	81.05	80.27	75.5	76.52
Zm.16316.1.A1_at	0.0614			297.2	202.74	234.02	259.39	260.86	288.66	287.56	244.39	242.28	253.17	233.59	275.13
Zm.5926.1.S1_at	0.0614			329.49	385.41	422.99	391.22	363.59	372.88	381.61	405.98	442	416.53	401.7	395.37
ZmAffx.61.1.A1_at	0.0614			393.03	385.87	876.43	1403.73	1163.5	959.72	764.39	765.52	858.09	1065.99	1114.46	907.11
Zm.4476.1.S1_at	0.0615			123.61	104.39	104.42	100.51	85.19	102.89	110.44	109.35	115.51	91.04	91.67	111.33
Zm.1328.1.A1_at	0.0615			1350.13	1050.49	808.81	732.41	811.53	1031.81	1054.61	930.35	973.48	880.38	853.41	972.93
Zm.562.1.A1_at	0.0616			183.91	340.49	172.7	109.74	176.88	260.02	300.92	256.83	261.08	200.65	227.05	318.28
Zm.6173.1.A1_at	0.0616			55.99	57.24	60.32	65.51	64.81	55.02	56.17	57.18	51.79	59.74	63.4	53.35
Zm.15509.1.A1_at	0.0616			1055.55	1029.58	1139.08	1146.17	1146.91	1074.14	1060.49	1072.26	1129.56	1076.32	1146.53	1042.5
Zm.19155.2.A1_x_at	0.0617			315.99	371.45	406.94	400.37	391.21	383.19	332.97	367.75	384.19	386.97	375.43	392.12
Zm.1039.1.A1_x_at	0.0617			5149.6	5243.96	5332.58	5530.23	6189.98	5174.03	5019.68	5403.33	5218.93	5821.81	5476.06	5197.46
Zm.3365.1.A1_at	0.0618			523.31	280.05	220.15	249.71	313.86	377.25	385.22	320.7	281.92	302.98	282.34	323.67
Zm.588.1.S1_at	0.0618			209.15	198.02	197.63	253.86	258.36	254.25	205.12	215.95	210.71	266.47	241.08	243.93
Zm.3058.1.A1_at	0.0618			1479.81	1990.93	2559.45	1661.01	1363.03	1556.21	1446.33	1791.62	2075.9	1766.33	1572.16	1630.38
Zm.2245.2.A1_at	0.0618			383	380.5	382.4	373.78	348.99	343.73	341.44	365.42	373.91	385.58	340.09	345.18
Zm.9549.2.A1_a_at	0.062			1049.3	909.21	874.32	1031.72	964.76	981.34	946.8	1015.92	981.6	939.99	944.87	1033.33
Zm.1812.1.A1_at	0.062			38.42	57.33	313.03	442.21	211.42	206.75	160.46	200.89	235	318.58	221.36	224.97
Zm.17833.1.S1_at	0.0621			10.21	9.3	10.7	14.19	11.26	11.93	9.89	10.64	10.75	13.34	12.44	11.02
Zm.6685.1.A1_at	0.0622			777.16	530.23	524.46	418.55	484.13	545.11	684.58	597.4	557.38	576.85	538.45	563.67
Zm.18145.1.S1_at	0.0622			931.77	823.23	1026.45	1190.74	1100.8	1061.37	991.29	956.08	945.07	1137.62	1048.4	1089.45
Zm.2355.1.A1_at	0.0622			215.74	157.72	191.8	240.36	247.21	241.04	206.92	217.11	210.3	226.54	248.86	230.12
Zm.5141.2.A1_at	0.0623			920.99	1021.66	1467.43	1530.97	1184.75	1175.45	1170.94	1225.22	1240.31	1307.9	1279	1217.09
Zm.2911.1.A1_at	0.0623			377.69	251.38	247.37	238.19	323.32	340.49	426.16	327.23	337.06	315.2	335.31	342.72
Zm.6111.1.S1_at	0.0624			849.11	920.35	1004.81	1080.61	964.83	945.2	973.07	964.94	990.55	979.39	944.25	922.91
Zm.10752.1.A1_at	0.0624			616.66	781.97	402.46	406.92	512.54	649.41	652.18	527	507.95	495.38	476.88	605
Zm.4096.2.A1_at	0.0625			511.27	510.29	560.13	636.39	578.5	632.13	551.75	619.69	599.74	652.87	572.21	634.02
Zm.6995.2.A1_at	0.0625			595.56	592.64	629.18	664.57	653.3	641.96	637.79	655.12	635.46	705	686.47	641.84
Zm.4719.1.A1_at	0.0625			99.74	106.46	119.48	123.52	114.8	115.76	106.75	112.49	113.4	123.49	104.12	108.71
Zm.14813.1.S1_at	0.0625			642.75	339.77	740.21	1442.06	864.1	719.63	529.48	514.26	584.56	744.2	713.85	654.13
Zm.1764.1.A1_at	0.0626			436.33	410.85	398.74	414.13	460.79	445.97	404.29	411.05	416.84	411.17	420.67	422.08
Zm.17243.1.S1_at	0.0626			217.04	209.46	251.71	317.17	333.09	271.05	266.45	240.67	296.12	293.96	317	275.29
Zm.5544.1.A1_at	0.0626			1069.42	1094.71	920.97	784.47	1057.09	1099.82	1089	1079.54	1013.93	948.93	1045.37	1014.91
Zm.7944.1.A1_at	0.0627			260.79	256.42	298.44	310.01	284.64	269.49	269.4	292.77	294.92	302.46	298.32	291.44
Zm.2666.1.A1_at	0.0629			258.52	278.93	321.8	352.79	341.59	304.19	300.36	301.17	297.32	320.43	305.92	306.44
Zm.4353.1.A1_s_at	0.0629			68.03	110.37	100.19	88.12	66.43	88.26	92.42	110.48	115.43	94.81	98.01	106.45
Zm.10112.1.A1_at	0.0629			225.37	197.17	191.08	249.12	216.16	209.38	196.1	187.28	193.2	232.32	217.12	200.9
ZmAffx.988.1.A1_at	0.0629			1041.61	932.69	940.49	837.37	893.75	1088.02	1140.93	927.01	952.65	1009.47	979.64	1120.72
Zm.18110.1.S1_s_at	0.063			215.48	246.16	255.03	229.32	222.7	221.22	247.09	238.63	257.58	255.24	246.05	233.57
Zm.1870.1.A1_at	0.063			367.02	351.38	232.68	313.51	416.24	475.28	425.4	358.25	336.62	397.31	435.47	432.25
Zm.429.1.A1_at	0.063			1645.84	1301.5	1201.16	1416.83	1396.31	1638.49	1501.92	1283.38	1304.1	1378.49	1285.03	1442.97
Zm.2870.1.A1_at	0.0631			373.39	387.02	526.8	549.94	490.97	474.12	431.27	455.3	466.05	506.13	470.06	473.97
Zm.1390.1.A1_at	0.0632			2178.54	1927.35	2522.27	3060.58	2728.61	2624.39	2558.67	2393.42	2649.88	2914.19	2551.13	2493.33
Zm.5425.1.S1_a_at	0.0632			217.64	224.45	257	281.6	228.97	260.13	272.08	233.97	252.38	328.2	275.97	271.8
Zm.11705.1.A1_at	0.0632			365.94	234.58	245.15	319.63	398.19	513.88	427.16	382.36	351.7	369.77	407.2	448.12
Zm.5335.1.A1_at	0.0633			1339.76	1452.17	2292.13	2432.03	1819.25	1548.03	1578.66	1843.83	1799.96	1887.5	1913.89	1762.3
Zm.5132.1.A1_at	0.0634			1791.14	1858.51	1705.8	1637.3	1591.34	1842.88	1774.78	1798.81	1795.04	1799.35	1694.92	1797.17
Zm.4883.1.S1_at	0.0635			275.45	226.12	168.65	134.94	148.16	188.73	194.08	203.82	209.9	175.65	173.8	225.02
Zm.1066.2.S1_at	0.0635			4274.36	4741.96	5163.29	5334.88	4821.85	4834.75	4513.66	4669.41	5092.68	5547.33	4238.37	4814.32
Zm.8245.1.A1_at	0.0636			102.6	90.67	88.71	68.66	97.21	91.81	98.37	87.75	77.55	81.5	101.64	87.13
Zm.3474.1.A1_at	0.0636			284.95	270.09	300.22	328.65	320.19	293.58	283.41	266.77	309.99	287.18	342.99	291.94
Zm.5967.1.A1_at	0.0637			287.86	248.4	330.05	332.32	401.95	343.05	295.65	306	311.79	321.27	325.24	328.4
Zm.15711.1.S1_at	0.0637			175.9	170.46	172.81	158.01	161.05	194.92	193.41	176.32	166.68	178.98	175	192.67
Zm.17713.1.A1_at	0.0637			338.34	332.84	302.89	326.31	289.18	351.87	401.88	360.53	339.11	344.66	309.13	355.07
Zm.11818.1.A1_at	0.0638			256.71	426.86	693.26	673.4	469.16	363.64	326.74	399.31	407.69	369.67	436.32	320.01
Zm.1894.1.A1_at	0.0638			852.39	1108.73	1035.83	1046.87	1046.05	1052.18	1077.35	1000.6	1093.05	1047.83	1048.42	1015.96
Zm.3500.1.S1_at	0.0638			4899.7	6130.55	5184.76	4302.86	3325.34	4680.02	4794.32	4915.87	5273.77	4735.89	3759.34	4930.6
Zm.18022.1.S1_at	0.0638			379.46	643.05	834.95	1195.48	864.12	804.22	728.81	708.03	888.55	1013.74	893.57	831.63
Zm.6136.1.A1_at	0.0638			1788.43	1760.41	1522.72	1564.77	1562.44	1684.88	1693.37	1897.94	1644.89	1726.46	1571.61	1757.65
Zm.6536.1.A1_at	0.0638			933.92	1066.62	1136.21	1202.95	1099.1	1052.4	1097.35	1109.03	1131.26	1124.82	1119.92	1071.92
Zm.8240.1.A1_at	0.0639			1644.73	2265.38	2236.88	2369.63	1845.38	1896.64	1935.35	2051.58	2210.3	1971.54	1989.59	1975.35
Zm.7040.2.S1_at	0.064			3423.18	2946.13	2490.35	2656.45	2634.04	3508.31	3522.92	3274.39	2857.85	3004.92	3137.24	3554.21
Zm.6532.6.A1_at	0.0641			4871.73	5364.46	7632.55	8672.05	7768.91	6757.41	6901.3	6803.72	7060.71	7296.05	6973.63	6499.93
Zm.10809.2.A1_x_at	0.0642			1472.2	1625.04	1668.76	1622.64	1681.52	1526.34	1484.86	1483.93	1492.02	1528.54	1555.9	1483.13
Zm.10219.2.S1_a_at	0.0642			340.09	519.3	554.32	442.5	401.57	413.23	473.13	491.11	490.77	479.39	474.7	426.83
Zm.18365.1.A1_at	0.0642			597.5	443.24	424.19	408.2	471.38	507.57	501.46	477.13	445.98	449.12	451.73	482.4
Zm.3418.1.A1_at	0.0642			982.2	1387	860.98	724.33	959.96	1160.27	1424	1189.34	1077.27	983.41	1052	1091.08
Zm.5364.1.S1_at	0.0642			57.24	52.39	54.47	52.87	58.33	53.37	51.37	47.23	55.29	55.39	54.23	52.78
Zm.8982.1.A1_at	0.0642			917.39	671.72	557.47	622.81	690.39	744.93	710.12	659.02	673.92	654.13	709.04	738.76
Zm.17919.1.A1_at	0.0643			113.26	117.81	109.75	100.08	117.31	136.76	111.18	117.72	99.74	108.3	129.03	131.1
Zm.1091.1.S1_at	0.0643			14106.5	15539.4	15436.8	16151	14429.2	14596.8	14606.7	14063.6	14614.1	16589.1	15446.6	14492.6
Zm.5886.1.S1_at	0.0643			533.52	590.46	728.03	683.4	624.04	587.85	597.27	681.02	689.17	694.71	734.02	630.48
Zm.5824.1.A1_at	0.0643			374.55	319.45	308.21	339.57	341.19	321.42	300.3	263.95	301.73	317.55	349.33	277.38
Zm.12227.1.S1_at	0.0645			1069.64	1148.13	639.13	670.77	1521.52	1476.26	1153.25	1085.99	820.35	1089.04	1219.88	1280.18
Zm.12177.1.A1_at	0.0645			89.98	110.96	157.72	189.48	132.09	135.45	118.33	133.89	134.19	137.16	138.29	131.62
Zm.10796.1.A1_at	0.0646			1357.45	1711.75	2504.23	2441.13	1819.11	1747.7	1755.54	2112.4	2189.53	2646.71	2552.78	2157.6
ZmAffx.483.1.A1_at	0.0647			136.52	110.94	117.05	121.26	127.26	125.79	122.38	109.82	111.54	116.04	117.22	117.78
Zm.17471.1.S1_at	0.0647			490.1	300.82	220.13	227.31	261.46	333.55	363.49	322.83	323.37	300.19	300.8	308.83
Zm.1580.1.A1_at	0.0648			235.91	208.72	173.61	192.48	198.73	210.56	208.89	210.29	190.71	188.58	177.3	194.81
Zm.14802.1.S1_at	0.0648			1592.3	1661.15	1798.25	2179.43	2032.61	1849.95	1733.63	1636.63	1698.46	1800.04	1683.04	1669.57
Zm.16838.2.A1_a_at	0.0648			1102.05	981.06	305.32	291.51	513.58	922.08	780.3	1101.41	851.5	746.5	864.71	963.52
Zm.3642.1.A1_at	0.0648			225.1	202.59	241.74	263.29	222.87	228.67	214.1	214.63	209.6	252.42	256.44	222.26
Zm.9693.1.A1_at	0.0649			1002.29	887.59	907.4	1174.79	1015.63	1056.71	990.65	886.13	956.16	1045.45	992.71	898.23
Zm.730.1.A1_at	0.065			6775.98	7559.84	6787.11	6327.07	6697.68	6923	7331.6	6932.51	6817.24	6713.22	6489.18	6992.06
Zm.4105.1.A1_at	0.065			331.78	347.83	333.2	319.23	387.13	340.77	326.3	256.3	262.64	305.68	342.13	307.45
Zm.9586.1.A1_at	0.0651			1334.62	1646.47	1570.97	1623.56	1398.48	1441.94	1602.95	1534.48	1716.47	1700.98	1514.64	1566.9
Zm.9457.1.A1_s_at	0.0651			21.67	19.53	26.15	32.79	22	19.79	18.22	16.4	18.98	19.97	21.85	18.9
Zm.14353.1.A1_at	0.0652			336.79	286.62	265.23	274.08	284.76	328.29	293.86	293.29	252.62	285.52	254.39	302.53
Zm.16498.3.A1_x_at	0.0652			6075.05	6521.41	7106.94	6979.21	6570.53	6518.54	6775.49	6976.21	6771.87	6959.1	6806.19	6616.79
Zm.6086.2.A1_a_at	0.0653			246.1	176.08	198.62	220.85	208.96	242.34	220.73	218.89	190.85	201.74	202.92	234.58
Zm.13333.1.A1_at	0.0654			207.21	238.05	266.19	295.42	283.17	251	247.73	241.64	234.36	266.59	245.5	243.36
Zm.8082.1.A1_at	0.0656			46.21	43.51	46.18	35.06	35.45	34.71	40.42	45.33	42.58	37.66	34.11	41.91
Zm.811.1.A1_at	0.0656			1786.81	1823.77	4367.35	5853.86	4140.81	3350.67	3006.12	3670.32	4621.49	5439.55	5103.07	4476.21
Zm.5071.1.A1_at	0.0657			582.54	485.5	479.31	452.18	507.98	543.83	541.16	509.2	426.54	526.54	478.26	515.31
Zm.10156.1.A1_a_at	0.0657			475.96	393.01	984.87	766.3	407.96	393.55	337.46	556	619.68	512.31	450.17	402.52
Zm.13542.1.S1_at	0.0658			339.55	389.97	453.71	620.38	499.98	463.69	463.17	370.19	407.49	543.21	482.55	404.73
Zm.3212.1.A1_at	0.0659			430.36	466.74	485.1	511.8	533.13	471.58	444.56	412.13	468.02	443.78	449.72	433.86
Zm.7685.1.A1_at	0.066			282.61	192.86	446.37	608.23	337.95	203.88	208.58	251.38	269.82	361.21	235.66	202.39
Zm.9863.1.A1_a_at	0.066			78.11	73.59	106.24	112.61	97.86	91.86	85.98	83.22	88.1	106.21	85.53	92.85
Zm.15519.1.A1_a_at	0.066			150.17	174.06	226.9	232.83	225	206.85	195.29	189.58	217.88	206	232.41	190.06
Zm.5652.1.A1_at	0.066			176.3	64.62	37.09	158.49	206.38	183.57	163.05	136	119.64	132.04	166.85	150.57
Zm.10773.1.A1_at	0.0661			1190.1	687.68	820.79	401.55	564.15	759.67	985.99	845.08	922.57	483.99	583.6	600.71
Zm.18130.1.S1_at	0.0661			330.3	340.48	387.56	460.08	438.72	438.02	365.38	384.13	392.66	438.27	420.84	424.51
Zm.7870.1.S1_at	0.0661			1065.68	1027.32	764.83	696.7	936.05	931.81	929.65	947.46	838.41	757.49	830.69	856.3
Zm.4335.3.A1_at	0.0662			59.2	64.74	50.12	48.58	50.53	53.48	61.56	56.44	52.83	45.15	44.9	51.28
Zm.13202.1.A1_at	0.0662			223.66	189.26	197.53	199.14	234.28	201.14	212.83	196.15	187.17	201.45	216.05	201.71
Zm.9250.1.S1_at	0.0662			796.02	736.66	790.17	820.66	880.64	788.58	724.47	747.88	751.81	833.16	714.55	741.11
Zm.9822.1.A1_at	0.0662			61.42	54.66	66.08	76.7	63.94	58.61	55.16	52.11	67.07	59.92	64.21	64.19
Zm.15300.1.A1_at	0.0664			417.88	468.14	561.19	490.1	427.52	413.7	420.3	494.82	465	482.37	492.3	483.52
Zm.3981.1.S1_at	0.0664			4658.48	4258.14	4315.26	4655.29	4885.53	4853.46	4678.36	4622.64	4367.19	4663.8	4632.26	4560.21
Zm.9654.1.A1_at	0.0664			105.14	75.17	62.95	57	68.47	81	107.47	77.58	75.74	72.99	83.07	71.38
Zm.460.1.S1_at	0.0664			136.05	118.96	139.89	145.94	134.4	121.18	130.38	147.22	151.77	163.51	134.8	134.61
Zm.5390.1.A1_at	0.0664			595.22	609.85	740.96	690.26	746.81	477.74	541.71	586.78	625.68	592.81	730.89	591.64
Zm.18284.1.A1_at	0.0665			489.86	466.55	239.3	133.7	193.13	206.77	345.51	306.84	331.07	218.87	215.83	245.28
Zm.13253.1.S1_at	0.0665			1514.12	1160.2	877.43	822.37	997.15	1244.58	1174.85	1175.63	1157.31	1128.37	1182.67	1303.99
Zm.14154.1.A1_s_at	0.0666			595.12	657.57	757.29	781.86	692.57	678.5	671.93	642.12	675.42	784.36	674.91	706.21
Zm.3955.1.A1_at	0.0666			1901.85	2128.46	2221.56	2849.07	2431.2	2165.16	2184.05	2203.96	2022.04	2503.5	2548.57	2230.01
ZmAffx.388.1.A1_at	0.0666			130.73	126.3	128.96	152.11	140.57	124.5	108	105.32	102.44	118.96	120.22	109.67
Zm.5847.1.A1_at	0.0667			2804.45	3099.39	3034.28	2382.46	2030.8	2481.87	2707.64	2580.94	2945.23	2528.53	2273.03	2694.76
Zm.16369.1.S1_at	0.0668			542.08	500.8	372.59	512.67	549.55	612.08	558.71	517.63	484.76	541.13	531.4	575.1
Zm.9926.1.A1_at	0.0668			371.93	515.4	516.09	405.22	346.69	457.42	500.31	503.99	528.06	489.03	445.63	523.97
Zm.5305.1.A1_at	0.0668			2139.2	2008.56	2025.63	2360.18	2252.74	2197.64	2061.71	1591.31	1851.25	1910.15	2059.38	1817.95
Zm.4774.1.A1_at	0.0668			384.92	429.96	473.19	540.31	521.88	439.7	458.13	447.09	425.42	449.1	474.9	440.35
Zm.18651.1.A1_at	0.0668			40.32	54.43	100.37	152	97.86	46.5	55.95	52.04	53.88	59.55	56.6	45.57
Zm.12157.1.S1_at	0.0669			358.26	421.86	431.6	441.04	362.92	416.98	402.15	460.31	440.82	464.88	365.81	448.9
Zm.13630.1.S1_at	0.067			2720.17	2371.38	2111.23	1859.48	2113.96	2270.71	2253.6	2216.01	2033.22	1990.63	1907.94	2233.67
Zm.3459.1.A1_at	0.067			4968.63	6366.5	3781.73	3609.01	4227.41	5294.01	5755.05	5193.5	5222.82	4791.38	5166.84	5502.17
Zm.16750.1.A1_at	0.067			1389.93	1317.34	1476.53	1537.51	1448.74	1387.61	1352.44	1389.56	1320.47	1500.96	1408.4	1408.15
Zm.6461.1.A1_at	0.0671			205.78	167.72	157.13	199.05	199.54	231.04	217.04	199.18	206.01	188.55	199.37	229.45
Zm.16842.1.A1_at	0.0671			97.45	104.07	230.94	306.2	232.9	190.8	178.35	174.49	185.27	212.39	192.74	176.42
Zm.9902.1.S1_at	0.0671			3407.24	3301.38	2998.96	3011.86	2813.98	3005.98	3043.69	3299.35	3191.97	2879.55	3008.8	3157.1
ZmAffx.726.1.A1_at	0.0671			180.59	161.83	192.6	198.18	199.46	162.13	166.98	169.88	158.91	188.89	179.47	163.54
Zm.15423.1.S1_at	0.0672			66.14	68.79	124.17	146.03	97.25	79.05	84.16	114.72	98.04	115.43	107.15	99.65
Zm.755.1.A1_s_at	0.0672			1524.97	1498.4	1188.86	1364.13	1336.81	1570.2	1588.13	1296.99	1408.47	1263.8	1291.36	1486.46
Zm.16593.7.S1_a_at	0.0672			23.94	26.43	27.07	21.13	22.55	22.09	24.3	25.65	25.77	23.71	20.43	18.98
Zm.13072.1.S1_at	0.0672			69.33	74.01	70.27	77.73	73.68	72.47	68.94	64.05	67.8	80.03	76.09	65.64
Zm.4634.1.A1_at	0.0673			310.82	306.18	476.6	376.76	359.27	282.83	267.7	315.27	294.57	325.4	363.23	303.04
Zm.17097.1.A1_at	0.0673			259.77	232.86	199.55	220.41	205.75	244.23	241.38	226.18	222.93	212.26	225.98	224.87
Zm.6871.2.A1_a_at	0.0673			1875.77	1611.16	1977.99	1618.39	1599.67	1352.34	1610.32	1578.72	1561.94	1650.64	1583.58	1489.19
Zm.7352.1.A1_at	0.0674			1645.26	1577.8	902.79	616.88	662.69	915.47	1124.67	1181.73	1061.51	861.71	773.61	1105.88
Zm.5995.2.S1_a_at	0.0675			203.27	181.68	186.48	194.49	204.06	193.92	212.99	177.18	170.64	188.31	189.74	195.38
Zm.5636.1.A1_at	0.0675			41.73	63.42	72.66	81.12	63.21	56.1	61.87	63.84	64.7	72.58	64.13	64.57
Zm.13564.1.S1_at	0.0675			500.67	449.12	506.05	534.65	539	476.02	477.79	426.46	456.57	459.18	478.49	449.42
Zm.18590.1.A1_at	0.0676			596.17	571.72	446.63	422.8	418.5	525.12	508.92	500.02	498.78	488.46	440.95	510.85
Zm.6802.2.S1_at	0.0676			2384.25	3001.41	1081.38	860.21	1131.21	1277.31	2309.87	1712.02	1503.16	1100.3	1117.55	1455.63
Zm.12127.1.A1_at	0.0677			819.1	878.77	578.4	450.63	565.96	695.39	759.55	678.03	689.99	650.69	744.82	723.01
Zm.1741.1.S1_at	0.0677			568.74	787.98	568.82	489.84	513.56	582.96	632.01	653.12	769.58	570.23	582.17	632.74
Zm.4043.1.S1_at	0.0677			659.8	592.12	640.13	608.21	729.04	693.3	660.72	602.36	601.59	691.26	636.31	685.2
Zm.5696.1.A1_at	0.0678			1263.28	1354.7	1433.82	1487.88	1477.57	1274.79	1222.7	1161.42	1301.69	1303.78	1224.52	1268.02
Zm.7516.1.A1_at	0.0678			829	870.93	905.02	978.62	904.06	882.16	861.73	907.9	898.55	882.57	893.81	874.65
Zm.14088.1.A1_at	0.0678			2374.05	2208.14	2364.63	2436.56	2544.04	2827.97	2478.43	2383.12	2366.96	2454.67	2577.62	2742.2
Zm.17561.1.A1_at	0.068			66.14	63.24	94.4	83.26	72.47	65.9	54.86	77.12	63.93	80.81	80.37	72.62
Zm.4471.1.A1_x_at	0.0681			16467.8	15857.2	15321.2	14963	16418.1	18774.6	18201	16704.1	16835.4	16776	16615.7	18798.4
Zm.15903.1.S1_at	0.0681			7589.2	6775.58	6562.51	6463.88	7200.64	8346.54	7842.13	7632.78	7277.92	7310.06	7808.82	7834.11
Zm.10809.2.A1_a_at	0.0682			478.66	578.77	558.41	572.42	543.72	524.27	543.07	539.18	574.86	589.31	542.61	529.33
Zm.14473.1.A1_a_at	0.0683			6016.3	5708.32	6485.5	5934.21	5945.07	5481.81	5534.05	5637.64	5309.38	5696.46	5390.35	5433.67
Zm.1076.1.S1_x_at	0.0683			14634.6	14682.6	14399.6	12933.1	10674.3	12578.8	14080	13151	13862.8	13007.1	11811.6	12364.3
Zm.18946.1.A1_at	0.0683			667.52	436.92	783.88	1158.83	908.75	845.36	726.89	702.08	830.47	1058.55	1011.78	867.93
Zm.12637.1.S1_at	0.0684			312.7	427.64	224.35	151.67	217.53	314.3	345.42	305.34	338.46	278.51	291.43	323.69
Zm.13683.1.A1_at	0.0686			944.99	978.6	697.05	556.12	656.2	744.81	794.64	777.16	780.47	647.58	672.13	754.33
Zm.16347.1.A1_at	0.0686			419.66	398.86	343.18	348.52	383.67	378.22	410.58	412.46	421.38	380.63	403.2	402.1
Zm.9535.1.A1_at	0.0686			23.9	27.83	28.45	43.34	36.82	33.68	30.03	29	27.72	39.41	31.29	29.22
Zm.3669.1.A1_at	0.0686			797.65	783.44	962.7	1003.7	893.13	887.05	871.67	799.72	936.58	1029.91	998.08	950.88
Zm.6975.1.S1_at	0.0687			1016.07	1092.52	1223.32	1068.97	1049.44	997.14	1024.84	1069.54	1161.78	1072.91	1094.71	1091.15
Zm.12285.1.A1_at	0.0687			157.21	331.01	518.29	780.29	569.91	489.99	425.74	360.78	409.49	457.84	464.63	404.86
ZmAffx.952.1.A1_at	0.0688			581.4	533.09	526.45	614.61	602.3	614.41	603.8	548.41	551.12	602.55	578.11	622.63
Zm.10187.1.S1_at	0.0688			551.18	377.01	448.31	672.79	630.44	633.04	497.39	478.66	564.69	554.47	610.29	607.93
Zm.5513.1.A1_at	0.0689			277.31	304.88	216.77	160.49	192.96	220.68	232.52	242.24	237.98	199.99	199.95	235.6
Zm.6026.1.S1_at	0.0689			1156.31	903.21	926.8	983.1	940.38	1104.26	1031.02	1020.96	999.81	957.11	947.34	1084.66
Zm.14501.4.A1_at	0.069			32.88	38.31	28.95	33.93	31.96	34.01	43.22	40.66	39.93	28.86	34.12	40.88
Zm.17806.1.A1_at	0.069			161.84	108.31	134.93	167.96	161.65	143.72	141.13	129.8	110.7	124.98	127.19	145.42
Zm.17850.1.S1_at	0.0691			199.4	252.62	256.12	250.07	246.04	245.2	241.29	253.38	281.15	235.77	211.16	233.28
Zm.101.2.S1_a_at	0.0691			1545.44	1262.34	1532.52	2400.2	2279.13	1771.67	1726.28	1433.19	1658.84	1639.68	1623.81	1604.88
ZmAffx.571.1.A1_at	0.0693			378.49	1152.06	1048.07	380.95	191.09	320.87	503.3	551.12	860.8	595.27	390.29	602.29
Zm.19250.1.S1_at	0.0693			195.88	220.15	239.49	241.43	208.84	220.03	211.67	208.98	230.87	238.21	222.26	232.43
Zm.13598.1.A1_at	0.0693			1022.03	803.03	901.62	724.55	830.54	1082.49	1009.43	1031.52	942.4	952.18	892.33	1029.28
ZmAffx.378.1.A1_at	0.0693			672.12	551.39	891.31	1088.05	860.1	760	806.52	800.24	864.5	964.88	901.18	772.71
Zm.9550.1.A1_at	0.0693			465.73	447.13	436.58	618.34	521.88	491.04	468.62	461.93	437.81	552.58	514.29	487.84
ZmAffx.477.1.S1_at	0.0694			55.34	48.92	34.74	32.84	35.5	40.15	51.68	39.65	39.82	30.71	33.3	34.72
Zm.14701.1.A1_at	0.0695			381.21	386.07	299.14	328.02	399.86	448.46	437.55	424.67	389.76	388.41	411.36	459.44
Zm.13095.1.A1_at	0.0695			197.66	220.88	218.76	302.84	272.58	209.53	204	180.29	191.66	194.57	230.37	169.7
Zm.5196.1.A1_at	0.0696			210.91	204.35	204.91	199.67	241.84	213.17	194.79	202.82	181.17	189.99	198.09	221.9
Zm.6542.2.A1_a_at	0.0696			863.44	781.08	741.46	807.88	840.63	823.63	811.86	762.88	747.25	849.98	774.11	788.31
Zm.4602.1.A1_at	0.0696			1068.16	879.12	798.59	708.75	789.11	850.01	831.67	862.77	778.51	713.96	748.5	872.39
Zm.1022.1.A1_at	0.0697			1018.61	1441.71	1396.95	1238.06	1110.26	1332.79	1377.99	1473.07	1618.63	1473.45	1216.57	1403.21
Zm.10818.1.S1_at	0.07			2641.97	3444.25	2008.78	866.58	979.91	1352.11	1666.73	2183.45	2315.37	1414.38	1063.45	1576.48
Zm.13707.1.A1_at	0.0701			557.05	426.63	252.4	318.27	442.4	523.75	552.3	595.09	452.85	532.88	459.28	589.25
Zm.8737.1.A1_at	0.0701			1541.97	1280.35	1249.02	1618.94	1783.86	1918.06	1657.48	1527.6	1540.35	1668.62	1679.86	1855.38
Zm.5308.1.A1_at	0.0701			366.71	354.45	289.29	257.92	346.26	338.07	345.57	328.97	321.76	298.33	306.65	321.46
Zm.2553.1.A1_a_at	0.0701			1927.86	2172.05	1999.72	1537.86	1766.38	2026.53	2067.48	2559.39	2502.39	2179.88	2206.65	2226.77
Zm.13523.1.A1_at	0.0702			195.08	176.24	243.85	255.28	235.76	198.2	206.06	209.82	200.48	222.53	244.02	204.9
Zm.9386.1.A1_at	0.0702			43.23	139.34	2056.38	1570.27	130.04	82.17	159.26	135.67	514.52	831.42	251.41	154.29
Zm.1109.1.A1_at	0.0702			384.13	363.1	363.12	345.88	377.4	387.9	365.52	348.74	356.66	373.28	356.64	377.67
Zm.697.1.A1_a_at	0.0703			256.12	203.1	164.94	156.64	151.28	220.55	193.52	207.48	185.1	193.78	184.1	214.06
Zm.9580.1.A1_a_at	0.0703			60.9	48.73	49.36	72.46	62.41	65.89	66.33	57.06	58.46	78.1	60.94	58.61
Zm.17847.1.S1_at	0.0704			458.13	378.49	309.54	371.96	386.94	496.25	414.63	429.61	403.58	393.36	414.42	473.5
Zm.208.1.S1_at	0.0704			346.95	341.82	418.02	447.69	438.3	424.69	396.93	392.03	375.9	424.93	399.34	398.71
Zm.11992.1.A1_at	0.0705			142.46	201.32	115.46	99.56	107.44	125.09	147.23	131.81	127.78	124.62	142.12	160.19
Zm.2042.2.S1_at	0.0705			31.35	33.8	47.74	43.88	31.63	29.22	31.21	35.22	36.56	35.36	44.63	27.68
Zm.4695.1.A1_at	0.0707			22.7	22.41	22.84	30.35	25	22.02	19.81	23.12	21.88	24	24.61	23.79
Zm.2042.1.A1_a_at	0.0709			692.09	668.35	1200.99	1083.15	666.89	568.67	698.19	727.94	727.01	842.75	805.8	673.96
Zm.798.2.S1_at	0.0709			1436.54	1406.36	1046	1147.26	1560.07	1659.82	1806.55	1631.05	1646.02	1436.76	1588.47	1728.85
Zm.2321.4.A1_at	0.0709			111.31	181.86	168.08	73.52	121.19	133.52	175.13	191.3	179.5	211.05	269.36	218.83
Zm.9735.1.A1_at	0.071			47.22	55.87	107.32	115.85	84.23	78.69	65.71	93.5	72.49	110.38	87.4	80.53
Zm.13527.1.S1_at	0.0711			508.69	482.25	378.9	297.94	353.26	481.69	495.84	576.37	537.16	470.27	523.17	576.96
Zm.4877.2.S1_a_at	0.0711			640.32	878	788.71	638.01	630.61	643.82	752.25	726.67	763.25	566.71	656.28	679.21
Zm.17378.2.A1_x_at	0.0712			6496.55	5467.81	4308.34	5034.61	5365.85	5381.55	5413.82	4321.06	3944.89	4824.71	4611.05	4704.79
Zm.17916.1.S1_at	0.0712			867.99	933.53	1016.64	976.45	632.44	751.87	710.59	874.11	1037.66	802.97	837.75	814.02
Zm.18250.1.A1_at	0.0712			618.69	159.5	227.92	1023.52	963.25	965.49	763.8	634.83	542.44	839.06	948.5	895.78
Zm.3062.1.A1_at	0.0713			218.2	199.48	148.91	152.55	143.02	197.6	182.91	181.27	181.29	179.96	162.97	194.9
Zm.11630.1.A1_at	0.0713			93.37	62.85	341.27	917.29	176.38	102.51	95	96.71	200.42	295.93	215.48	118.61
Zm.14057.2.S1_x_at	0.0714			61.82	70.13	51.22	57.38	56.95	56.66	67.76	56.61	47.57	50.74	59.45	61.65
Zm.5302.1.A1_at	0.0714			168.78	179.1	203.32	245.76	240.05	215.31	221.5	183.1	213.77	231.06	226.25	219.87
Zm.2640.1.A1_at	0.0715			1182.68	1195.68	953.65	950.54	1212.41	1631.29	1517.16	1442.57	1392.99	1187.39	1316.15	1554.38
Zm.10234.1.S1_at	0.0715			2178.82	3786.99	5617.25	6981.86	5070.71	4616.52	4417.39	5009.2	4995.38	5446.06	5076.11	4601.19
ZmAffx.37.1.A1_at	0.0715			34.1	40.94	50.99	45.26	43.23	42.46	40.02	48.25	43.86	43.83	42.3	44.31
Zm.8622.1.A1_at	0.0717			558.64	1044.89	1729.45	1565.19	790.26	924.84	854.19	1218.03	1403.8	1281.92	1210.78	1314.92
Zm.2157.2.S1_at	0.0717			6773.71	7135.87	3184.09	1745.5	2202.15	3437.23	4693.74	4026.27	3428.94	2759.38	2538.82	4262.59
Zm.7103.1.S1_at	0.0718			1251.49	1385.5	1458.39	1390.79	1366.63	1337.64	1458.39	1448.7	1377.34	1330.77	1243.67	1265.23
Zm.8964.1.A1_at	0.0721			2406.64	2394.97	2481.02	2565.51	2490.12	2488.98	2518.77	2424.79	2611.41	2692.68	2525.56	2422.51
Zm.15678.1.A1_at	0.0721			259.23	294.35	291.42	331.3	322.96	325.14	336.3	375.1	346.25	373.08	354.86	338.16
Zm.10478.1.S1_at	0.0721			131.79	121.67	141.9	152.13	182.83	160.21	148.82	147.92	162.55	189.88	164.89	142.55
Zm.12156.1.A1_at	0.0722			483.5	462.05	541.02	519.51	572.55	480.15	518.12	467.69	465.14	543.15	553.19	516.74
Zm.4877.1.S1_at	0.0722			2816.81	3532.58	3302.72	2645.54	2613.54	2674.17	3179.56	2926.25	3080.7	2877.58	2603.5	2930.7
Zm.10213.1.S1_at	0.0722			1137.42	1458.08	1249.95	1055.5	1190.66	1362.09	1391.73	1517.05	1365.86	1269.52	1305.72	1397.37
Zm.1139.1.A1_at	0.0723			800.65	973.06	1099.16	1086.85	1024.38	981.63	965.45	974.14	990.99	1107.67	1070.21	1025.9
Zm.2867.1.S1_at	0.0723			216.57	193.85	209.22	211.53	223.46	233.09	205.49	195.71	207.31	202.91	198.83	222.67
Zm.4300.1.S1_at	0.0723			646.25	707.83	824.38	794.41	687.26	635.27	638.17	696.7	676.41	768.04	608.73	675.79
Zm.2470.1.A1_at	0.0725			1249.88	995.54	1159.41	1159.57	1215.95	1288.96	1159.72	1216.29	1093.71	1094.63	1128.08	1334.86
Zm.3670.1.S1_x_at	0.0725			10781.2	13697.3	10620.4	6143.25	4769.73	6290.55	7890.85	9098.63	9770.75	7187.73	6351.43	7567.36
Zm.8991.1.A1_at	0.0726			799.7	896.19	932.84	988.87	845.46	908.48	829.67	873.93	998.8	896.05	884.27	880.67
ZmAffx.1048.1.S1_at	0.0728			374.77	312.83	323.88	292.53	354.46	354.12	351.6	361.05	309.88	339.44	330.85	369.41
Zm.12685.1.A1_at	0.0729			137.28	131.14	148.36	164.79	150.21	149.28	136.78	136.73	130.96	169.75	140.51	144.74
Zm.18239.1.S1_at	0.0729			471.2	440.3	336.79	275.57	253.88	349.59	383.27	329.38	343.07	267.36	313.43	346.2
ZmAffx.1092.1.A1_at	0.073			202.65	332.36	194.51	235.44	180.46	193.17	261.78	277.11	486.18	305.69	237.28	195.55
Zm.2949.1.A1_at	0.0731			255.52	247.72	314.92	413.21	325.44	324.52	320.55	293.69	308.92	353.64	365.45	306.43
Zm.898.1.A1_a_at	0.0731			52.17	24.92	97.46	2935.39	939.97	259.43	86.46	80.42	179.85	754.19	924.9	343.57
Zm.5927.2.A1_at	0.0732			618.53	551.47	514.25	480.14	466.53	469.12	456.09	497.01	453.13	384.79	428.45	403.25
ZmAffx.888.1.S1_at	0.0732			122.1	138.85	119.74	109.05	119.45	130.76	145.64	125.97	132.08	91.68	117.05	128.42
Zm.4630.2.A1_at	0.0732			1001.55	870.42	644.05	680.53	845.05	879.13	937.26	832.03	849.05	856.42	777.3	876.92
Zm.6552.1.A1_at	0.0733			1914.49	1860.55	1848.69	1774.18	1908.07	1828.64	1954.79	2036.56	1896.46	1830.03	1886.66	1925.73
Zm.18277.1.A1_at	0.0733			181.2	172.36	199.26	253.86	230.76	218.69	192.65	196.71	191.49	249.07	207.39	223.48
Zm.1488.1.S1_at	0.0734			2374.91	2163.62	3202.14	4702.73	3224.23	2793.94	2613.06	2183.23	2479.62	2950.88	2523.89	2380.33
Zm.13463.1.S1_at	0.0735			203.47	169.3	146.96	194.63	211.55	250.64	193.52	172.22	193.92	199.68	200.73	198.54
Zm.1554.2.A1_x_at	0.0735			157.97	179.7	211.64	207.36	204.89	193.96	189.62	160.76	201.09	245.13	224.93	193.48
Zm.5405.1.A1_at	0.0738			1236.11	937.14	880.88	1111.98	1113.32	1260.91	1153.63	984.05	1056.04	1038.24	1035.79	1099.61
Zm.2361.1.A1_at	0.0738			152.82	198.68	131.46	120.15	84.17	138.95	177.88	224.43	103.71	135.7	113.11	104.87
Zm.9776.1.A1_at	0.0738			1011.14	1164.8	936.27	970.08	963.34	1038.67	1136.17	1043.52	1080.44	1000.64	949.56	1076.6
Zm.780.1.A1_at	0.0739			559.27	657.07	644.1	622.07	600.3	622.86	635.96	646.25	683.94	666.73	662.88	605.67
Zm.17604.1.S1_at	0.0739			1417.38	1265.43	1265.8	1424.97	1495.79	1355.15	1357.35	1276.48	1326.5	1302	1371.64	1250.41
Zm.5222.1.A1_a_at	0.0739			733.34	704.32	674.01	745.72	717.13	832.85	686.11	675.64	690.44	729.08	736.91	770.74
Zm.12135.1.A1_at	0.074			521.78	363.21	355.27	422.33	539.32	539.28	529.16	468.04	489.75	429.32	506.17	497.51
ZmAffx.734.1.S1_at	0.074			14.29	18.26	16.33	11.82	14.22	13.8	16.3	15.12	14.48	14.01	13.22	15.44
Zm.5134.1.A1_at	0.0741			136.87	141.79	142.16	156.55	154.23	147.23	142.99	135.92	150.69	161.45	131.2	139.68
Zm.9797.1.A1_at	0.0741			116.16	86.17	114.1	146.78	114.43	111.55	91.54	94.78	119.94	118.37	126.3	119.68
Zm.13715.1.A1_at	0.0742			632	678.07	810.11	766.26	786.51	686.51	722.63	720.19	722.91	799.89	801.43	678.7
Zm.18128.1.S1_at	0.0743			464.39	870.86	1091.05	1105.97	765.63	609.39	632.94	624.26	739.57	699.27	660.06	613.32
Zm.4744.1.A1_at	0.0743			152.26	168.1	212.73	237.58	220.52	171.91	180.64	193.13	206.44	194.93	210.33	209.08
Zm.11908.1.A1_at	0.0743			780.46	438.3	639.8	857.93	730.75	704.19	614.14	567.84	669.82	871.63	708.47	724.39
Zm.13826.1.A1_at	0.0744			270.32	278.1	356.18	371.88	380.16	342.11	304.83	325.21	341.52	342.44	370.24	350.26
Zm.2269.1.S1_at	0.0744			1285.75	1218.59	962.38	1021.84	917.98	1223.56	1210.99	1030.3	1086.56	1047.64	992.6	1144.55
Zm.8907.1.A1_x_at	0.0744			708.09	647.53	437.51	541.37	593.46	628.47	687.62	564.35	579.98	665.07	613.34	661.44
Zm.1661.1.A1_at	0.0744			6220.43	6234.51	5637.3	6263.21	6574.22	6748.13	6661.67	5301.32	5678.23	6547.67	6103.8	5968.32
Zm.227.1.S1_at	0.0744			1865.19	1684.61	2169.61	2273.82	1993.92	1973.94	2030.8	1972.15	2086.55	2165.37	1887.8	1910.28
Zm.2399.1.A1_at	0.0745			780.13	715.63	697.51	715.75	792.83	828.3	728.81	772.67	708.22	774.13	764.3	811.63
Zm.5955.1.A1_at	0.0745			78.49	76.01	69.39	102.63	91.61	82.84	78.22	61.65	69.99	78.54	75.04	68.81
Zm.16472.2.S1_at	0.0745			416.9	430.94	578.29	620.06	549.18	507.3	532.56	488.95	574.64	560.36	594.42	523.82
Zm.1295.1.A1_at	0.0746			909.69	1310.67	1999.04	3137.93	2781.33	2348.46	2095.51	1953.35	2167.38	2645.61	2437.3	1985.01
Zm.3971.1.S1_at	0.0747			402.38	233.76	190.29	296.91	354.41	345.03	346.22	299.82	283.51	314.05	346.43	306.84
Zm.17220.1.S1_s_at	0.0747			533.55	585.56	562.12	490.46	483.77	511.34	562.9	551.87	667.02	580.86	544.44	584.48
Zm.15.1.A1_at	0.0747			13806.3	11592.5	10894.5	10826.6	11310.2	12552.5	12228.6	10949.8	11902.6	10869.8	10887.3	12145.8
Zm.15106.1.A1_at	0.0748			173.31	184.86	159.55	235.67	226.42	191.3	204.25	184.91	211.46	220.69	203.33	173.35
Zm.6491.1.S1_at	0.0748			218.6	230.96	220.88	256.84	269.88	241.2	238.6	224.83	241.07	247.98	258.21	237.44
Zm.2142.1.A1_at	0.0749			629.17	908.17	527.76	484.74	636.41	834.98	890.26	736.21	682.42	669.67	656.44	799.96
Zm.14916.2.A1_a_at	0.075			13.74	13.86	17.28	15.49	14.43	13.23	15.42	16.23	14.43	14.34	12.79	13.01
Zm.1861.1.S1_at	0.075			564.55	512.06	472.67	572.42	597.68	544.91	588.5	500.13	496.78	592.28	602.19	490.02
Zm.690.1.S1_at	0.075			484.54	355.49	384.71	366.01	386.42	415.37	419.03	452.61	382.78	381.27	389.88	435.14
Zm.1760.1.S1_at	0.0751			549.32	603.77	626.63	602.21	636.39	591.84	588.17	615.99	634.72	624.67	606.62	590.44
Zm.17533.2.A1_at	0.0752			409.03	372.59	365.88	329.22	335.38	354.97	386.71	377.16	374.25	358.53	383.64	373.11
Zm.865.1.S1_at	0.0752			1927.31	1772.04	1867.56	1905.45	2123.89	2011.59	1995.64	1823.17	1948.71	1918.89	2084.3	1967.17
Zm.17673.1.A1_at	0.0752			259.82	245.37	251.76	297.59	268.15	293.73	262.63	254.89	255.5	270.35	283.55	265.7
Zm.12705.1.S1_at	0.0752			729.05	677.05	596.69	568.35	541.12	604.42	699.82	675.28	626.66	639.53	670.78	633.75
Zm.15597.1.S1_at	0.0752			332.11	335.3	361.53	467.8	417.61	369.37	390.25	341.89	363.71	410.85	343.67	317.9
Zm.9398.1.S1_at	0.0753			271.3	327.1	358.52	313.25	289.66	308.86	364.66	376.19	421.4	319.61	334.63	351.03
Zm.3183.1.A1_at	0.0754			407.72	398.76	464.06	516.91	446.19	469.93	421.99	454.22	468.24	453.25	452.51	424.29
Zm.2379.1.S1_at	0.0755			2398.34	2592.99	2254.58	1503.8	1836.2	2113.31	2215.76	2318.89	2030.22	2118.25	2170.63	2205.73
Zm.6200.2.A1_at	0.0755			109.53	123.52	123.35	120.56	118.76	118.58	115.8	132.92	123.81	118.33	119.69	123.85
Zm.879.1.A1_at	0.0756			822.17	802.56	792.95	938.07	888.83	831.79	747.63	817.69	812.06	875.65	809.17	827.4
Zm.9169.2.S1_at	0.0757			777.18	873.45	844.13	876.87	944.62	964.73	984.86	823.69	923.81	944.84	1017.61	871.61
Zm.13466.1.S1_at	0.0757			592.86	409.07	440.66	537.21	576.73	570.46	536.75	470.03	464.27	520.26	476.95	480.07
Zm.5380.1.A1_at	0.0758			102.43	113.63	143.66	160.35	112.55	125.89	108.47	141.83	133.27	153.85	126.78	132.49
Zm.19260.1.A1_x_at	0.0758			548.94	437.36	376.39	450.14	533.38	495.42	529.53	418.99	420.25	365.16	437.8	420.58
Zm.6398.2.S1_at	0.0759			80.02	88.43	76.54	78.31	78.59	76.47	82.32	86.46	80.3	64.89	85.38	92.84
Zm.9030.1.A1_at	0.0761			697.05	774.29	981.67	888.39	776.64	623.83	680.53	715.54	686.81	701.8	780.48	646.93
Zm.14302.1.A1_at	0.0762			309.71	364.44	403.49	384.4	381.45	362.84	363.53	372.63	377.76	375.41	368.56	352.24
Zm.6642.1.S1_at	0.0762			1710.51	1254.16	1286.15	1336.51	1417.84	1385.53	1276.22	1103.39	1162.8	1440.48	1279.4	1248.05
Zm.805.1.S1_at	0.0762			1164.2	1091.52	1312.79	1335.43	1248.22	1097.69	1183.98	1222.23	1208.06	1353.23	1344.03	1235.21
ZmAffx.785.1.A1_at	0.0763			137.41	194.46	319.11	336.44	263.65	243.48	261.9	302.35	306.62	302.78	275.3	283.28
Zm.687.2.S1_at	0.0763			888.23	776.3	702.72	663.03	780.26	805.7	764.81	789.97	616.98	801.8	751.95	768.54
Zm.8992.2.A1_at	0.0764			226.43	227.13	236.39	161.55	208.94	254.45	201.89	251.11	231.67	226.2	232.87	265.06
Zm.6230.1.A1_at	0.0764			3707.57	2772.47	1502.05	932.13	1118.11	1831.4	2221.22	1957.1	1791.03	1505.45	1495.14	2177.59
Zm.9941.1.A1_at	0.0764			1720.45	1703.06	1509.86	1562.04	1579.31	1618.55	1715.24	1628.56	1712.77	1669.21	1571.87	1686.48
Zm.12699.1.A1_at	0.0765			860.71	970.78	888.05	778.64	776.54	908.4	887.88	872.23	951.02	812.55	810.08	878.02
Zm.13844.1.A1_at	0.0765			378.49	417.74	419.68	439.65	389.03	373.22	412.42	424.07	468.75	407.78	455.52	369.33
Zm.1697.1.S1_at	0.0766			1962.5	1756.09	1348.99	1246.99	1487.52	1619.85	1657.16	1582.61	1473.39	1550.35	1506.86	1575.38
Zm.19110.1.A1_at	0.0767			1751.49	1946.2	1670.21	973.22	770.43	1255.53	1388.05	1325.85	1667.26	1396.97	1185.13	1484.49
Zm.2772.1.A1_at	0.0767			577.05	352.96	414.55	594.05	532.82	546.26	501.99	419.17	439.99	520.56	503.44	527.58
Zm.6557.1.S1_at	0.0768			377.66	337.81	323.04	326.85	355.3	356.46	338.8	345.51	331.7	360.66	349.07	376.23
Zm.9048.1.A1_at	0.0769			134.03	222.5	260.38	222.43	181.51	142.32	151.04	147.06	176.94	167.8	169.72	151.74
Zm.5141.2.A1_a_at	0.0769			751.31	833.74	1159.05	1195.06	960.17	922.65	955.39	996.21	1083.69	1058.34	1002.2	1025.98
Zm.1494.1.A1_at	0.0769			38.6	39.37	31.84	34.03	38.29	40.81	44.01	34.43	32.49	34.45	37.82	34.11
Zm.12878.1.S1_at	0.077			204.53	163.3	334.02	305.13	216.08	196.67	211.44	208.63	237.69	265.56	233.25	214.3
Zm.4015.2.A1_at	0.077			1510.84	1720.92	1367.79	1406.61	1475.47	1650.25	1537.03	1614.46	1535.39	1332.07	1357.63	1593.21
Zm.493.1.A1_at	0.077			1623.79	1600.93	1590.52	1429.82	1510.92	1479.06	1598.36	1594.85	1542.35	1576.21	1494.71	1537.1
Zm.2685.1.S1_at	0.077			562.66	596.05	613.07	577.17	619.17	561.38	544.98	555.73	573.68	580.36	582.71	567.98
[truncated: 5,740 more rows]
