# Supplementary material for: Coordination of the maize transcriptome by a conserved circadian clock
Source: BMC Plant Biol. 2010 Jun 24;10:126. doi: 10.1186/1471-2229-10-126 (PMC3095283; doi:10.1186/1471-2229-10-126)
Supplement: Additional file 5 — Probe sets matched to maize gene IDs in the v.ZmB73 4.53a filtered CDS sequence set from the Maize Genome Sequencing Consortium and annotation of these gene IDs with GO Slim terms and PlantCyc pathways. [file 1471-2229-10-126-S5.XLS]

## Sheet: Additional File 5 TableS2
Probe Set ID	Maize InterproID	GO Slim ID	GO Slim Name	GO Slim Type	PlantCyc Pathway	Reaction ID	Cycling Noncycling	Phase
Zm.11845.1.A1_at	GRMZM2G054013_P03	GO:0003824	catalytic activity	Molecular Function	phenylpropanoid biosynthesis	6.2.1.12	Cycling	ZT16
Zm.3100.1.A1_at	GRMZM2G083836_P03	GO:0005737	cytoplasm	Cellular Component	tRNA charging pathway	6.1.1.22	Cycling	ZT4										Feat ID	Zm to Os Function	Zm Classical	Affy Gene	Cycling/Noncycling	Phase
Zm.12269.1.A1_at	GRMZM2G148194_P04	GO:0003824	catalytic activity	Molecular Function	purine nucleotide metabolism (phosphotransfer and nucleotide modification)	1.1.1.205	Cycling	ZT12
Zm.12269.1.A1_at	GRMZM2G148194_P04	GO:0003674	molecular_function	Molecular Function	purine nucleotide metabolism (phosphotransfer and nucleotide modification)	1.1.1.205	Cycling	ZT12
Zm.12216.1.S1_at	GRMZM2G105466_P01	GO:0016787	hydrolase activity	Molecular Function	riboflavin and FMN and FAD biosynthesis	3.5.4.25	Cycling	ZT20
Zm.12216.1.S1_at	GRMZM2G105466_P01	GO:0003824	catalytic activity	Molecular Function	riboflavin and FMN and FAD biosynthesis	3.5.4.25	Cycling	ZT20
Zm.11845.1.A1_at	GRMZM2G054013_P03	GO:0003824	catalytic activity	Molecular Function	scopoletin biosynthesis	6.2.1.12	Cycling	ZT16
Zm.11845.1.A1_at	GRMZM2G054013_P03	GO:0003824	catalytic activity	Molecular Function	simplecoumarins biosynthesis	6.2.1.12	Cycling	ZT16
Zm.12269.1.A1_at	GRMZM2G148194_P04	GO:0003824	catalytic activity	Molecular Function	de novo biosynthesis of purine nucleotides	1.1.1.205	Cycling	ZT12
Zm.11845.1.A1_at	GRMZM2G054013_P03	GO:0003824	catalytic activity	Molecular Function	flavonoid biosynthesis	6.2.1.12	Cycling	ZT16
Zm.12269.1.A1_at	GRMZM2G148194_P04	GO:0003674	molecular_function	Molecular Function	salvage pathways of purine nucleosides	1.1.1.205	Cycling	ZT12
Zm.11845.1.A1_at	GRMZM2G054013_P03	GO:0003824	catalytic activity	Molecular Function	suberin biosynthesis	6.2.1.12	Cycling	ZT16
Zm.11730.1.S1_at	GRMZM2G155253_P01	GO:0003824	catalytic activity	Molecular Function	glycolysis V	4.1.2.13	Cycling	ZT20
Zm.11730.1.S1_at	GRMZM2G155253_P01	GO:0003824	catalytic activity	Molecular Function	glycolysis I (cytosolic)	4.1.2.13	Cycling	ZT20
Zm.11730.1.S1_at	GRMZM2G155253_P01	GO:0003824	catalytic activity	Molecular Function	glycolysis II (plastidic)	4.1.2.13	Cycling	ZT20
Zm.11730.1.S1_at	GRMZM2G155253_P01	GO:0003824	catalytic activity	Molecular Function	gluconeogenesis	4.1.2.13	Cycling	ZT20
Zm.11730.1.S1_at	GRMZM2G155253_P01	GO:0003824	catalytic activity	Molecular Function	Calvin cycle	4.1.2.13	Cycling	ZT20
Zm.11486.1.S1_at	GRMZM2G120300_P01	GO:0016787	hydrolase activity	Molecular Function	methylglyoxal degradation	3.1.2.6	Cycling	ZT4
Zm.11845.1.A1_at	GRMZM2G054013_P03	GO:0003824	catalytic activity	Molecular Function	xanthohumol biosynthesis	6.2.1.12	Cycling	ZT16
Zm.12269.2.A1_a_at	GRMZM2G148194_P05	GO:0000166	nucleotide binding	Molecular Function	purine nucleotide metabolism (phosphotransfer and nucleotide modification)	1.1.1.205	Cycling	ZT12
Zm.12269.2.A1_a_at	GRMZM2G148194_P05	GO:0000166	nucleotide binding	Molecular Function	urate biosynthesis	1.1.1.205	Cycling	ZT12
Zm.12269.2.A1_a_at	GRMZM2G148194_P05	GO:0003824	catalytic activity	Molecular Function	urate biosynthesis	1.1.1.205	Cycling	ZT12
Zm.12269.2.A1_a_at	GRMZM2G148194_P05	GO:0003674	molecular_function	Molecular Function	urate biosynthesis	1.1.1.205	Cycling	ZT12
Zm.12269.2.A1_a_at	GRMZM2G148194_P05	GO:0000166	nucleotide binding	Molecular Function	salvage pathways of purine nucleosides	1.1.1.205	Cycling	ZT12
Zm.12269.2.A1_a_at	GRMZM2G148194_P05	GO:0003824	catalytic activity	Molecular Function	salvage pathways of purine nucleosides	1.1.1.205	Cycling	ZT12
Zm.12269.2.A1_a_at	GRMZM2G148194_P05	GO:0003674	molecular_function	Molecular Function	salvage pathways of purine nucleosides	1.1.1.205	Cycling	ZT12
Zm.12269.2.A1_a_at	GRMZM2G148194_P05	GO:0000166	nucleotide binding	Molecular Function	de novo biosynthesis of purine nucleotides	1.1.1.205	Cycling	ZT12
Zm.12269.1.A1_at	GRMZM2G148194_P04	GO:0003674	molecular_function	Molecular Function	de novo biosynthesis of purine nucleotides	1.1.1.205	Cycling	ZT12
Zm.12269.2.A1_a_at	GRMZM2G148194_P05	GO:0003674	molecular_function	Molecular Function	de novo biosynthesis of purine nucleotides	1.1.1.205	Cycling	ZT12
Zm.10847.1.A1_at	GRMZM2G169160_P03	GO:0005488	binding	Molecular Function	tRNA charging pathway	6.1.1.11	Cycling	ZT20
Zm.12269.2.A1_a_at	GRMZM2G148194_P05	GO:0003824	catalytic activity	Molecular Function	purine nucleotide metabolism (phosphotransfer and nucleotide modification)	1.1.1.205	Cycling	ZT12
Zm.12269.2.A1_a_at	GRMZM2G148194_P05	GO:0003674	molecular_function	Molecular Function	purine nucleotide metabolism (phosphotransfer and nucleotide modification)	1.1.1.205	Cycling	ZT12
Zm.12269.1.A1_at	GRMZM2G148194_P04	GO:0003824	catalytic activity	Molecular Function	purine degradation (aerobic)	1.1.1.205	Cycling	ZT12
Zm.12269.1.A1_at	GRMZM2G148194_P04	GO:0003674	molecular_function	Molecular Function	purine degradation (aerobic)	1.1.1.205	Cycling	ZT12
Zm.12269.1.A1_at	GRMZM2G148194_P04	GO:0003824	catalytic activity	Molecular Function	urate biosynthesis	1.1.1.205	Cycling	ZT12
Zm.12269.1.A1_at	GRMZM2G148194_P04	GO:0003674	molecular_function	Molecular Function	urate biosynthesis	1.1.1.205	Cycling	ZT12
Zm.12269.1.A1_at	GRMZM2G148194_P04	GO:0003824	catalytic activity	Molecular Function	salvage pathways of purine nucleosides	1.1.1.205	Cycling	ZT12
Zm.12269.2.A1_a_at	GRMZM2G148194_P05	GO:0003824	catalytic activity	Molecular Function	de novo biosynthesis of purine nucleotides	1.1.1.205	Cycling	ZT12
Zm.6423.2.A1_at	GRMZM2G415793_P03	GO:0009536	plastid	Cellular Component	jasmonic acid biosynthesis	5.3.99.6	Cycling	ZT12
Zm.10623.1.S1_at	GRMZM2G080375_P01	GO:0000166	nucleotide binding	Molecular Function	glycolysis I (cytosolic)	2.7.1.11	Cycling	ZT0
Zm.10623.1.S1_at	GRMZM2G080375_P01	GO:0016301	kinase activity	Molecular Function	glycolysis I (cytosolic)	2.7.1.11	Cycling	ZT0
Zm.10623.1.S1_at	GRMZM2G080375_P01	GO:0000166	nucleotide binding	Molecular Function	glycolysis II (plastidic)	2.7.1.11	Cycling	ZT0
Zm.10623.1.S1_at	GRMZM2G080375_P01	GO:0016301	kinase activity	Molecular Function	glycolysis II (plastidic)	2.7.1.11	Cycling	ZT0
ZmAffx.5.1.S1_at	GRMZM2G142898_P02	GO:0016020	membrane	Cellular Component	cellulose biosynthesis	2.4.1.12	Cycling	ZT0
ZmAffx.13.1.S1_s_at	GRMZM2G055795_P03	GO:0016020	membrane	Cellular Component	cellulose biosynthesis	2.4.1.12	Cycling	ZT20
Zm.9445.1.A1_at	GRMZM2G127717_P02	GO:0005829	cytosol	Cellular Component	glycolysis V	2.7.1.11	Cycling	ZT20
Zm.11486.1.S1_at	GRMZM2G120300_P01	GO:0005488	binding	Molecular Function	methylglyoxal degradation	3.1.2.6	Cycling	ZT4
Zm.9445.1.A1_at	GRMZM2G127717_P02	GO:0005829	cytosol	Cellular Component	glycolysis II (plastidic)	2.7.1.11	Cycling	ZT20
Zm.10792.1.A1_at	GRMZM2G431708_P02	GO:0005488	binding	Molecular Function	Calvin cycle	4.1.2.13	Cycling	ZT16
Zm.521.1.S1_at	GRMZM2G113137_P01	GO:0016020	membrane	Cellular Component	cellulose biosynthesis	2.4.1.12	Cycling	ZT20
Zm.4823.1.A1_at	GRMZM2G314094_P01	GO:0005829	cytosol	Cellular Component	glycolysis V	2.7.1.11	Cycling	ZT8
Zm.4823.1.A1_at	GRMZM2G314094_P01	GO:0005829	cytosol	Cellular Component	glycolysis I (cytosolic)	2.7.1.11	Cycling	ZT8
Zm.4823.1.A1_at	GRMZM2G314094_P01	GO:0005829	cytosol	Cellular Component	glycolysis I (cytosolic)	2.7.1.90	Cycling	ZT8
Zm.4823.1.A1_at	GRMZM2G314094_P01	GO:0005829	cytosol	Cellular Component	glycolysis II (plastidic)	2.7.1.11	Cycling	ZT8
Zm.4311.1.S1_at	GRMZM2G171688_P01	GO:0005737	cytoplasm	Cellular Component	tRNA charging pathway	6.1.1.15	Cycling	ZT12
Zm.15500.1.A1_at	GRMZM2G569855_P01	GO:0008289	lipid binding	Molecular Function	threonine biosynthesis from homoserine	4.2.3.1	Cycling	ZT0
Zm.9445.1.A1_at	GRMZM2G127717_P02	GO:0005829	cytosol	Cellular Component	glycolysis I (cytosolic)	2.7.1.11	Cycling	ZT20
Zm.10792.1.A1_at	GRMZM2G431708_P02	GO:0005488	binding	Molecular Function	glycolysis I (cytosolic)	4.1.2.13	Cycling	ZT16
Zm.12269.2.A1_a_at	GRMZM2G148194_P05	GO:0000166	nucleotide binding	Molecular Function	purine degradation (aerobic)	1.1.1.205	Cycling	ZT12
Zm.10847.1.A1_at	GRMZM2G169160_P03	GO:0000166	nucleotide binding	Molecular Function	tRNA charging pathway	6.1.1.11	Cycling	ZT20
Zm.10792.1.A1_at	GRMZM2G431708_P02	GO:0003824	catalytic activity	Molecular Function	superpathway of gluconate degradation	1.1.1.44	Cycling	ZT16
Zm.10792.1.A1_at	GRMZM2G431708_P02	GO:0005488	binding	Molecular Function	superpathway of gluconate degradation	1.1.1.44	Cycling	ZT16
Zm.10792.1.A1_at	GRMZM2G431708_P02	GO:0003824	catalytic activity	Molecular Function	oxidative branch of the pentose phosphate pathway	1.1.1.44	Cycling	ZT16
Zm.10792.1.A1_at	GRMZM2G431708_P02	GO:0005488	binding	Molecular Function	oxidative branch of the pentose phosphate pathway	1.1.1.44	Cycling	ZT16
Zm.10792.1.A1_at	GRMZM2G431708_P02	GO:0003824	catalytic activity	Molecular Function	glycolysis V	4.1.2.13	Cycling	ZT16
Zm.10623.1.S1_at	GRMZM2G080375_P01	GO:0016301	kinase activity	Molecular Function	glycolysis V	2.7.1.11	Cycling	ZT0
Zm.10792.1.A1_at	GRMZM2G431708_P02	GO:0003824	catalytic activity	Molecular Function	glycolysis I (cytosolic)	4.1.2.13	Cycling	ZT16
Zm.10623.1.S1_at	GRMZM2G080375_P01	GO:0000166	nucleotide binding	Molecular Function	glycolysis V	2.7.1.11	Cycling	ZT0
Zm.10792.1.A1_at	GRMZM2G431708_P02	GO:0003824	catalytic activity	Molecular Function	glycolysis II (plastidic)	4.1.2.13	Cycling	ZT16
Zm.10792.1.A1_at	GRMZM2G431708_P02	GO:0005488	binding	Molecular Function	glycolysis II (plastidic)	4.1.2.13	Cycling	ZT16
Zm.10792.1.A1_at	GRMZM2G431708_P02	GO:0003824	catalytic activity	Molecular Function	valine degradation	1.1.1.31	Cycling	ZT16
Zm.10792.1.A1_at	GRMZM2G431708_P02	GO:0005488	binding	Molecular Function	valine degradation	1.1.1.31	Cycling	ZT16
Zm.10792.1.A1_at	GRMZM2G431708_P02	GO:0003824	catalytic activity	Molecular Function	gluconeogenesis	4.1.2.13	Cycling	ZT16
Zm.10792.1.A1_at	GRMZM2G431708_P02	GO:0005488	binding	Molecular Function	gluconeogenesis	4.1.2.13	Cycling	ZT16
Zm.10792.1.A1_at	GRMZM2G431708_P02	GO:0003824	catalytic activity	Molecular Function	Calvin cycle	4.1.2.13	Cycling	ZT16
Zm.10847.1.A1_at	GRMZM2G169160_P03	GO:0003824	catalytic activity	Molecular Function	tRNA charging pathway	6.1.1.11	Cycling	ZT20
Zm.10792.1.A1_at	GRMZM2G431708_P02	GO:0005488	binding	Molecular Function	glycolysis V	4.1.2.13	Cycling	ZT16
Zm.13518.1.A1_at	GRMZM2G031311_P02	GO:0003824	catalytic activity	Molecular Function	UDP-galactose biosynthesis	5.1.3.2	Cycling	ZT16
Zm.13645.1.S1_at	GRMZM2G016592_P01	GO:0005488	binding	Molecular Function	tryptophan biosynthesis	4.2.1.20	Cycling	ZT12
Zm.13584.1.A1_at	GRMZM2G046498_P02	GO:0016301	kinase activity	Molecular Function	NAD/NADH phosphorylation and dephosphorylation	2.7.1.23	Cycling	ZT4
Zm.13518.1.A1_at	GRMZM2G031311_P02	GO:0005488	binding	Molecular Function	brassinosteroid biosynthesis I	1.1.1.145	Cycling	ZT16
Zm.13518.1.A1_at	GRMZM2G031311_P02	GO:0003824	catalytic activity	Molecular Function	brassinosteroid biosynthesis I	1.1.1.145	Cycling	ZT16
Zm.13518.1.A1_at	GRMZM2G031311_P02	GO:0005488	binding	Molecular Function	brassinosteroid biosynthesis III	1.1.1.145	Cycling	ZT16
Zm.13518.1.A1_at	GRMZM2G031311_P02	GO:0003824	catalytic activity	Molecular Function	brassinosteroid biosynthesis III	1.1.1.145	Cycling	ZT16
Zm.13518.1.A1_at	GRMZM2G031311_P02	GO:0005488	binding	Molecular Function	brassinosteroid biosynthesis II	1.1.1.145	Cycling	ZT16
Zm.13153.1.A1_at	GRMZM2G166767_P02	GO:0005488	binding	Molecular Function	brassinosteroid biosynthesis I	1.1.1.145	Cycling	ZT16
Zm.13518.1.A1_at	GRMZM2G031311_P02	GO:0005488	binding	Molecular Function	UDP-galactose biosynthesis	5.1.3.2	Cycling	ZT16
Zm.13788.1.S1_at	GRMZM2G158515_P01	GO:0003824	catalytic activity	Molecular Function	thioredoxin pathway	1.8.1.9	Cycling	ZT20
Zm.13518.1.A1_at	GRMZM2G031311_P02	GO:0005488	binding	Molecular Function	GDP-L-fucose biosynthesis I (from GDP-D-mannose)	4.2.1.47	Cycling	ZT16
Zm.13518.1.A1_at	GRMZM2G031311_P02	GO:0003824	catalytic activity	Molecular Function	GDP-L-fucose biosynthesis I (from GDP-D-mannose)	4.2.1.47	Cycling	ZT16
Zm.13518.1.A1_at	GRMZM2G031311_P02	GO:0005488	binding	Molecular Function	galactose degradation	5.1.3.2	Cycling	ZT16
Zm.13518.1.A1_at	GRMZM2G031311_P02	GO:0003824	catalytic activity	Molecular Function	galactose degradation	5.1.3.2	Cycling	ZT16
Zm.13518.1.A1_at	GRMZM2G031311_P02	GO:0005488	binding	Molecular Function	UDP-galactose biosynthesis (salvage pathway from galactose using UDP-glucose)	5.1.3.2	Cycling	ZT16
Zm.13518.1.A1_at	GRMZM2G031311_P02	GO:0003824	catalytic activity	Molecular Function	UDP-galactose biosynthesis (salvage pathway from galactose using UDP-glucose)	5.1.3.2	Cycling	ZT16
Zm.12269.2.A1_a_at	GRMZM2G148194_P05	GO:0003674	molecular_function	Molecular Function	purine degradation (aerobic)	1.1.1.205	Cycling	ZT12
Zm.13518.1.A1_at	GRMZM2G031311_P02	GO:0003824	catalytic activity	Molecular Function	brassinosteroid biosynthesis II	1.1.1.145	Cycling	ZT16
Zm.15423.1.S1_at	GRMZM2G159542_P01	GO:0003824	catalytic activity	Molecular Function	acrylonitrile degradation	3.5.1.4	Cycling	ZT12
Zm.6988.1.S1_at	GRMZM2G007263_P03	GO:0005975	carbohydrate metabolic process	Biological Process	gluconeogenesis	1.2.1.12	Cycling	ZT0
Zm.15500.1.A1_at	GRMZM2G569855_P01	GO:0008289	lipid binding	Molecular Function	isoleucine biosynthesis	4.3.1.19	Cycling	ZT0
Zm.15500.1.A1_at	GRMZM2G569855_P01	GO:0003824	catalytic activity	Molecular Function	isoleucine biosynthesis	4.3.1.19	Cycling	ZT0
Zm.15500.1.A1_at	GRMZM2G569855_P01	GO:0008289	lipid binding	Molecular Function	homocysteine and cysteine interconversion	4.2.1.22	Cycling	ZT0
Zm.15500.1.A1_at	GRMZM2G569855_P01	GO:0003824	catalytic activity	Molecular Function	homocysteine and cysteine interconversion	4.2.1.22	Cycling	ZT0
Zm.15500.1.A1_at	GRMZM2G569855_P01	GO:0008289	lipid binding	Molecular Function	cysteine biosynthesis	2.5.1.47	Cycling	ZT0
Zm.15500.1.A1_at	GRMZM2G569855_P01	GO:0003824	catalytic activity	Molecular Function	cysteine biosynthesis	2.5.1.47	Cycling	ZT0
Zm.13645.1.S1_at	GRMZM2G016592_P01	GO:0003824	catalytic activity	Molecular Function	tryptophan biosynthesis	4.2.1.20	Cycling	ZT12
Zm.15500.1.A1_at	GRMZM2G569855_P01	GO:0003824	catalytic activity	Molecular Function	hypoglycin biosynthesis	4.3.1.19	Cycling	ZT0
Zm.13788.1.S1_at	GRMZM2G158515_P01	GO:0003674	molecular_function	Molecular Function	thioredoxin pathway	1.8.1.9	Cycling	ZT20
Zm.15423.1.S1_at	GRMZM2G159542_P01	GO:0003824	catalytic activity	Molecular Function	aldoxime degradation	3.5.1.4	Cycling	ZT12
Zm.15348.2.A1_x_at	GRMZM2G117956_P01	GO:0003824	catalytic activity	Molecular Function	proline degradation	1.5.99.8	Cycling	ZT20
Zm.15348.2.A1_x_at	GRMZM2G117956_P01	GO:0003824	catalytic activity	Molecular Function	citrulline biosynthesis	1.5.99.8	Cycling	ZT20
Zm.14048.1.A1_at	GRMZM2G064056_P01	GO:0005488	binding	Molecular Function	oleate biosynthesis	1.14.19.2	Cycling	ZT0
Zm.14048.1.A1_at	GRMZM2G064056_P01	GO:0003824	catalytic activity	Molecular Function	oleate biosynthesis	1.14.19.2	Cycling	ZT0
Zm.13788.1.S1_at	GRMZM2G158515_P01	GO:0000166	nucleotide binding	Molecular Function	thioredoxin pathway	1.8.1.9	Cycling	ZT20
Zm.13788.1.S1_at	GRMZM2G158515_P01	GO:0005488	binding	Molecular Function	thioredoxin pathway	1.8.1.9	Cycling	ZT20
Zm.13153.1.A1_at	GRMZM2G166767_P02	GO:0003824	catalytic activity	Molecular Function	brassinosteroid biosynthesis I	1.1.1.145	Cycling	ZT16
Zm.15500.1.A1_at	GRMZM2G569855_P01	GO:0008289	lipid binding	Molecular Function	hypoglycin biosynthesis	4.3.1.19	Cycling	ZT0
Zm.12269.2.A1_at	GRMZM2G148194_P05	GO:0003674	molecular_function	Molecular Function	salvage pathways of purine nucleosides	1.1.1.205	Cycling	ZT12
Zm.12513.1.A1_at	GRMZM2G149265_P05	GO:0016740	transferase activity	Molecular Function	sucrose biosynthesis	2.7.7.9	Cycling	ZT20
Zm.12269.2.A1_at	GRMZM2G148194_P05	GO:0000166	nucleotide binding	Molecular Function	purine degradation (aerobic)	1.1.1.205	Cycling	ZT12
Zm.12269.2.A1_at	GRMZM2G148194_P05	GO:0003824	catalytic activity	Molecular Function	purine degradation (aerobic)	1.1.1.205	Cycling	ZT12
Zm.12269.2.A1_at	GRMZM2G148194_P05	GO:0003674	molecular_function	Molecular Function	purine degradation (aerobic)	1.1.1.205	Cycling	ZT12
Zm.12269.2.A1_at	GRMZM2G148194_P05	GO:0000166	nucleotide binding	Molecular Function	urate biosynthesis	1.1.1.205	Cycling	ZT12
Zm.12269.2.A1_at	GRMZM2G148194_P05	GO:0003824	catalytic activity	Molecular Function	urate biosynthesis	1.1.1.205	Cycling	ZT12
Zm.12269.2.A1_at	GRMZM2G148194_P05	GO:0003674	molecular_function	Molecular Function	urate biosynthesis	1.1.1.205	Cycling	ZT12
Zm.13338.1.S1_at	GRMZM2G069203_P01	GO:0016740	transferase activity	Molecular Function	cysteine biosynthesis	2.3.1.30	Cycling	ZT20
Zm.12269.2.A1_at	GRMZM2G148194_P05	GO:0003824	catalytic activity	Molecular Function	salvage pathways of purine nucleosides	1.1.1.205	Cycling	ZT12
Zm.12513.1.A1_at	GRMZM2G149265_P05	GO:0016740	transferase activity	Molecular Function	UDP-glucose biosynthesis (from glucose 6-phosphate)	2.7.7.9	Cycling	ZT20
Zm.12269.2.A1_at	GRMZM2G148194_P05	GO:0000166	nucleotide binding	Molecular Function	de novo biosynthesis of purine nucleotides	1.1.1.205	Cycling	ZT12
Zm.12269.2.A1_at	GRMZM2G148194_P05	GO:0003824	catalytic activity	Molecular Function	de novo biosynthesis of purine nucleotides	1.1.1.205	Cycling	ZT12
Zm.12269.2.A1_at	GRMZM2G148194_P05	GO:0003674	molecular_function	Molecular Function	de novo biosynthesis of purine nucleotides	1.1.1.205	Cycling	ZT12
Zm.12269.2.A1_at	GRMZM2G148194_P05	GO:0000166	nucleotide binding	Molecular Function	purine nucleotide metabolism (phosphotransfer and nucleotide modification)	1.1.1.205	Cycling	ZT12
Zm.12269.2.A1_at	GRMZM2G148194_P05	GO:0003824	catalytic activity	Molecular Function	purine nucleotide metabolism (phosphotransfer and nucleotide modification)	1.1.1.205	Cycling	ZT12
Zm.12269.2.A1_at	GRMZM2G148194_P05	GO:0003674	molecular_function	Molecular Function	purine nucleotide metabolism (phosphotransfer and nucleotide modification)	1.1.1.205	Cycling	ZT12
Zm.3100.1.A1_at	GRMZM2G083836_P03	GO:0005737	cytoplasm	Cellular Component	tRNA charging pathway	6.1.1.12	Cycling	ZT4
Zm.12269.2.A1_at	GRMZM2G148194_P05	GO:0000166	nucleotide binding	Molecular Function	salvage pathways of purine nucleosides	1.1.1.205	Cycling	ZT12
Zm.13153.1.A1_at	GRMZM2G166767_P02	GO:0003824	catalytic activity	Molecular Function	galactose degradation	5.1.3.2	Cycling	ZT16
Zm.13153.1.A1_at	GRMZM2G166767_P02	GO:0005488	binding	Molecular Function	brassinosteroid biosynthesis III	1.1.1.145	Cycling	ZT16
Zm.13153.1.A1_at	GRMZM2G166767_P02	GO:0003824	catalytic activity	Molecular Function	brassinosteroid biosynthesis III	1.1.1.145	Cycling	ZT16
Zm.13153.1.A1_at	GRMZM2G166767_P02	GO:0005488	binding	Molecular Function	brassinosteroid biosynthesis II	1.1.1.145	Cycling	ZT16
Zm.13153.1.A1_at	GRMZM2G166767_P02	GO:0003824	catalytic activity	Molecular Function	brassinosteroid biosynthesis II	1.1.1.145	Cycling	ZT16
Zm.13153.1.A1_at	GRMZM2G166767_P02	GO:0005488	binding	Molecular Function	UDP-galactose biosynthesis	5.1.3.2	Cycling	ZT16
Zm.13153.1.A1_at	GRMZM2G166767_P02	GO:0003824	catalytic activity	Molecular Function	UDP-galactose biosynthesis	5.1.3.2	Cycling	ZT16
Zm.13153.1.A1_at	GRMZM2G166767_P02	GO:0005488	binding	Molecular Function	GDP-L-fucose biosynthesis I (from GDP-D-mannose)	4.2.1.47	Cycling	ZT16
Zm.12513.1.A1_at	GRMZM2G149265_P05	GO:0016740	transferase activity	Molecular Function	UDP-galactose biosynthesis (salvage pathway from galactose using UDP-glucose)	2.7.7.9	Cycling	ZT20
Zm.13153.1.A1_at	GRMZM2G166767_P02	GO:0005488	binding	Molecular Function	galactose degradation	5.1.3.2	Cycling	ZT16
Zm.12513.1.A1_at	GRMZM2G149265_P05	GO:0016740	transferase activity	Molecular Function	galactose degradation	2.7.7.9	Cycling	ZT20
Zm.13153.1.A1_at	GRMZM2G166767_P02	GO:0005488	binding	Molecular Function	UDP-galactose biosynthesis (salvage pathway from galactose using UDP-glucose)	5.1.3.2	Cycling	ZT16
Zm.13153.1.A1_at	GRMZM2G166767_P02	GO:0003824	catalytic activity	Molecular Function	UDP-galactose biosynthesis (salvage pathway from galactose using UDP-glucose)	5.1.3.2	Cycling	ZT16
Zm.13138.1.S1_at	GRMZM2G052149_P01	GO:0016740	transferase activity	Molecular Function	cellulose biosynthesis	2.4.1.12	Cycling	ZT20
Zm.1263.1.A1_at	GRMZM2G162672_P02	GO:0016740	transferase activity	Molecular Function	chlorophyll a biosynthesis I	2.5.1.62	Cycling	ZT16
Zm.1263.1.A1_at	GRMZM2G162672_P02	GO:0016740	transferase activity	Molecular Function	chlorophyll cycle	2.5.1.62	Cycling	ZT16
Zm.12513.1.A1_at	GRMZM2G149265_P05	GO:0016740	transferase activity	Molecular Function	sucrose degradation	2.7.7.9	Cycling	ZT20
Zm.12513.1.A1_at	GRMZM2G149265_P05	GO:0016740	transferase activity	Molecular Function	UDP-N-acetyl-D-glucosamine biosynthesis	2.7.7.23	Cycling	ZT20
Zm.12269.2.A1_a_at	GRMZM2G148194_P05	GO:0003824	catalytic activity	Molecular Function	purine degradation (aerobic)	1.1.1.205	Cycling	ZT12
Zm.13153.1.A1_at	GRMZM2G166767_P02	GO:0003824	catalytic activity	Molecular Function	GDP-L-fucose biosynthesis I (from GDP-D-mannose)	4.2.1.47	Cycling	ZT16
Zm.8052.1.S1_at	GRMZM2G057328_P01	GO:0009987	cellular process	Biological Process	brassinosteroid biosynthesis III	1.1.1.145	Cycling	ZT0
Zm.4311.1.S1_at	GRMZM2G171688_P01	GO:0005737	cytoplasm	Cellular Component	tRNA charging pathway	6.1.1.14	Cycling	ZT12
Zm.807.1.A1_at	GRMZM2G036708_P01	GO:0009058	biosynthetic process	Biological Process	cysteine biosynthesis	2.5.1.47	Cycling	ZT16
Zm.807.1.A1_at	GRMZM2G036708_P01	GO:0008152	metabolic process	Biological Process	cysteine biosynthesis	2.5.1.47	Cycling	ZT16
Zm.8052.1.S1_at	GRMZM2G057328_P01	GO:0006629	lipid metabolic process	Biological Process	brassinosteroid biosynthesis I	1.1.1.145	Cycling	ZT0
Zm.8052.1.S1_at	GRMZM2G057328_P01	GO:0009058	biosynthetic process	Biological Process	brassinosteroid biosynthesis I	1.1.1.145	Cycling	ZT0
Zm.8052.1.S1_at	GRMZM2G057328_P01	GO:0009987	cellular process	Biological Process	brassinosteroid biosynthesis I	1.1.1.145	Cycling	ZT0
Zm.8052.1.S1_at	GRMZM2G057328_P01	GO:0008152	metabolic process	Biological Process	brassinosteroid biosynthesis I	1.1.1.145	Cycling	ZT0
Zm.8978.1.S1_at	GRMZM2G127139_P02	GO:0008152	metabolic process	Biological Process	capsanthin and capsorubin biosynthesis	1.14.13.90	Cycling	ZT4
Zm.8052.1.S1_at	GRMZM2G057328_P01	GO:0009058	biosynthetic process	Biological Process	brassinosteroid biosynthesis III	1.1.1.145	Cycling	ZT0
Zm.8978.1.S1_at	GRMZM2G127139_P02	GO:0008152	metabolic process	Biological Process	antheraxanthin and violaxanthin biosynthesis	1.14.13.90	Cycling	ZT4
Zm.8052.1.S1_at	GRMZM2G057328_P01	GO:0008152	metabolic process	Biological Process	brassinosteroid biosynthesis III	1.1.1.145	Cycling	ZT0
Zm.8052.1.S1_at	GRMZM2G057328_P01	GO:0006629	lipid metabolic process	Biological Process	brassinosteroid biosynthesis II	1.1.1.145	Cycling	ZT0
Zm.8052.1.S1_at	GRMZM2G057328_P01	GO:0009058	biosynthetic process	Biological Process	brassinosteroid biosynthesis II	1.1.1.145	Cycling	ZT0
Zm.8052.1.S1_at	GRMZM2G057328_P01	GO:0009987	cellular process	Biological Process	brassinosteroid biosynthesis II	1.1.1.145	Cycling	ZT0
Zm.8052.1.S1_at	GRMZM2G057328_P01	GO:0008152	metabolic process	Biological Process	brassinosteroid biosynthesis II	1.1.1.145	Cycling	ZT0
Zm.7969.1.S1_a_at	GRMZM2G049588_P01	GO:0009058	biosynthetic process	Biological Process	NAD biosynthesis (from aspartate)	6.3.5.1	Cycling	ZT20
Zm.7969.1.S1_a_at	GRMZM2G049588_P01	GO:0006139	nucleobase| nucleoside| nucleotide and nucleic acid metabolic process	Biological Process	NAD biosynthesis (from aspartate)	6.3.5.1	Cycling	ZT20
Zm.8052.1.S1_at	GRMZM2G057328_P01	GO:0006629	lipid metabolic process	Biological Process	brassinosteroid biosynthesis III	1.1.1.145	Cycling	ZT0
Zm.8992.1.S1_at	GRMZM2G051004_P01	GO:0008152	metabolic process	Biological Process	glycolysis II (plastidic)	1.2.1.12	Cycling	ZT0
Zm.9000.1.A1_at	GRMZM2G147770_P01	GO:0005975	carbohydrate metabolic process	Biological Process	starch degradation	2.4.1.1	Cycling	ZT12
Zm.8992.1.S1_at	GRMZM2G051004_P01	GO:0009987	cellular process	Biological Process	glycolysis V	1.2.1.12	Cycling	ZT0
Zm.8992.1.S1_at	GRMZM2G051004_P01	GO:0005975	carbohydrate metabolic process	Biological Process	glycolysis V	1.2.1.12	Cycling	ZT0
Zm.8992.1.S1_at	GRMZM2G051004_P01	GO:0008152	metabolic process	Biological Process	glycolysis V	1.2.1.12	Cycling	ZT0
Zm.8992.1.S1_at	GRMZM2G051004_P01	GO:0009987	cellular process	Biological Process	glycolysis I (cytosolic)	1.2.1.12	Cycling	ZT0
Zm.8992.1.S1_at	GRMZM2G051004_P01	GO:0005975	carbohydrate metabolic process	Biological Process	glycolysis I (cytosolic)	1.2.1.12	Cycling	ZT0
Zm.8992.1.S1_at	GRMZM2G051004_P01	GO:0008152	metabolic process	Biological Process	glycolysis I (cytosolic)	1.2.1.12	Cycling	ZT0
Zm.807.1.A1_at	GRMZM2G036708_P01	GO:0006519	cellular amino acid and derivative metabolic process	Biological Process	cysteine biosynthesis	2.5.1.47	Cycling	ZT16
Zm.8992.1.S1_at	GRMZM2G051004_P01	GO:0005975	carbohydrate metabolic process	Biological Process	glycolysis II (plastidic)	1.2.1.12	Cycling	ZT0
Zm.7969.1.S1_a_at	GRMZM2G049588_P01	GO:0006139	nucleobase| nucleoside| nucleotide and nucleic acid metabolic process	Biological Process	pyridine nucleotide cycling (plants)	6.3.5.1	Cycling	ZT20
Zm.8992.1.S1_at	GRMZM2G051004_P01	GO:0009987	cellular process	Biological Process	gluconeogenesis	1.2.1.12	Cycling	ZT0
Zm.8992.1.S1_at	GRMZM2G051004_P01	GO:0005975	carbohydrate metabolic process	Biological Process	gluconeogenesis	1.2.1.12	Cycling	ZT0
Zm.8992.1.S1_at	GRMZM2G051004_P01	GO:0008152	metabolic process	Biological Process	gluconeogenesis	1.2.1.12	Cycling	ZT0
Zm.8992.1.S1_at	GRMZM2G051004_P01	GO:0009987	cellular process	Biological Process	lysine biosynthesis VI	1.3.1.26	Cycling	ZT0
Zm.8992.1.S1_at	GRMZM2G051004_P01	GO:0005975	carbohydrate metabolic process	Biological Process	lysine biosynthesis VI	1.3.1.26	Cycling	ZT0
Zm.8992.1.S1_at	GRMZM2G051004_P01	GO:0008152	metabolic process	Biological Process	lysine biosynthesis VI	1.3.1.26	Cycling	ZT0
Zm.8978.1.S1_at	GRMZM2G127139_P02	GO:0008152	metabolic process	Biological Process	xanthophyll cycle	1.14.13.90	Cycling	ZT4
Zm.8992.1.S1_at	GRMZM2G051004_P01	GO:0009987	cellular process	Biological Process	glycolysis II (plastidic)	1.2.1.12	Cycling	ZT0
Zm.6988.1.S1_at	GRMZM2G007263_P03	GO:0008152	metabolic process	Biological Process	glycolysis I (cytosolic)	1.2.1.12	Cycling	ZT0
Zm.7177.1.A1_at	GRMZM2G057823_P01	GO:0006091	generation of precursor metabolites and energy	Biological Process	gluconeogenesis	4.1.2.13	Cycling	ZT0
Zm.7177.1.A1_at	GRMZM2G057823_P01	GO:0009056	catabolic process	Biological Process	Calvin cycle	4.1.2.13	Cycling	ZT0
Zm.7177.1.A1_at	GRMZM2G057823_P01	GO:0005975	carbohydrate metabolic process	Biological Process	Calvin cycle	4.1.2.13	Cycling	ZT0
Zm.7177.1.A1_at	GRMZM2G057823_P01	GO:0006091	generation of precursor metabolites and energy	Biological Process	Calvin cycle	4.1.2.13	Cycling	ZT0
Zm.6988.1.S1_at	GRMZM2G007263_P03	GO:0009987	cellular process	Biological Process	glycolysis V	1.2.1.12	Cycling	ZT0
Zm.6988.1.S1_at	GRMZM2G007263_P03	GO:0005975	carbohydrate metabolic process	Biological Process	glycolysis V	1.2.1.12	Cycling	ZT0
Zm.6988.1.S1_at	GRMZM2G007263_P03	GO:0008152	metabolic process	Biological Process	glycolysis V	1.2.1.12	Cycling	ZT0
Zm.7969.1.S1_a_at	GRMZM2G049588_P01	GO:0008152	metabolic process	Biological Process	NAD biosynthesis (from aspartate)	6.3.5.1	Cycling	ZT20
Zm.6988.1.S1_at	GRMZM2G007263_P03	GO:0005975	carbohydrate metabolic process	Biological Process	glycolysis I (cytosolic)	1.2.1.12	Cycling	ZT0
Zm.7177.1.A1_at	GRMZM2G057823_P01	GO:0006091	generation of precursor metabolites and energy	Biological Process	glycolysis II (plastidic)	4.1.2.13	Cycling	ZT0
Zm.6988.1.S1_at	GRMZM2G007263_P03	GO:0009987	cellular process	Biological Process	glycolysis I (cytosolic)	1.2.1.9	Cycling	ZT0
Zm.6988.1.S1_at	GRMZM2G007263_P03	GO:0005975	carbohydrate metabolic process	Biological Process	glycolysis I (cytosolic)	1.2.1.9	Cycling	ZT0
Zm.6988.1.S1_at	GRMZM2G007263_P03	GO:0008152	metabolic process	Biological Process	glycolysis I (cytosolic)	1.2.1.9	Cycling	ZT0
Zm.6988.1.S1_at	GRMZM2G007263_P03	GO:0009987	cellular process	Biological Process	glycolysis II (plastidic)	1.2.1.12	Cycling	ZT0
Zm.6988.1.S1_at	GRMZM2G007263_P03	GO:0005975	carbohydrate metabolic process	Biological Process	glycolysis II (plastidic)	1.2.1.12	Cycling	ZT0
Zm.6988.1.S1_at	GRMZM2G007263_P03	GO:0008152	metabolic process	Biological Process	glycolysis II (plastidic)	1.2.1.12	Cycling	ZT0
Zm.6988.1.S1_at	GRMZM2G007263_P03	GO:0009987	cellular process	Biological Process	gluconeogenesis	1.2.1.12	Cycling	ZT0
Zm.6988.1.S1_at	GRMZM2G007263_P03	GO:0009987	cellular process	Biological Process	glycolysis I (cytosolic)	1.2.1.12	Cycling	ZT0
Zm.7177.1.A1_at	GRMZM2G057823_P01	GO:0009056	catabolic process	Biological Process	glycolysis V	4.1.2.13	Cycling	ZT0
Zm.908.1.A1_at	GRMZM2G169462_P01	GO:0005975	carbohydrate metabolic process	Biological Process	RUBISCO shunt	2.7.1.19	Cycling	ZT0
Zm.7969.1.S1_a_at	GRMZM2G049588_P01	GO:0008152	metabolic process	Biological Process	pyridine nucleotide cycling (plants)	6.3.5.1	Cycling	ZT20
Zm.7850.1.A1_at	GRMZM2G168888_P12	GO:0006810	transport	Biological Process	thiosulfate disproportionation (rhodanese)	2.8.1.1	Cycling	ZT12
Zm.7577.1.S1_at	GRMZM2G026807_P01	GO:0008152	metabolic process	Biological Process	non-oxidative branch of the pentose phosphate pathway	5.1.3.1	Cycling	ZT0
Zm.7577.1.S1_at	GRMZM2G026807_P01	GO:0005975	carbohydrate metabolic process	Biological Process	non-oxidative branch of the pentose phosphate pathway	5.1.3.1	Cycling	ZT0
Zm.7577.1.S1_at	GRMZM2G026807_P01	GO:0008152	metabolic process	Biological Process	RUBISCO shunt	5.1.3.1	Cycling	ZT0
Zm.7577.1.S1_at	GRMZM2G026807_P01	GO:0005975	carbohydrate metabolic process	Biological Process	RUBISCO shunt	5.1.3.1	Cycling	ZT0
Zm.7177.1.A1_at	GRMZM2G057823_P01	GO:0005975	carbohydrate metabolic process	Biological Process	gluconeogenesis	4.1.2.13	Cycling	ZT0
Zm.7577.1.S1_at	GRMZM2G026807_P01	GO:0005975	carbohydrate metabolic process	Biological Process	Calvin cycle	5.1.3.1	Cycling	ZT0
Zm.7177.1.A1_at	GRMZM2G057823_P01	GO:0009056	catabolic process	Biological Process	gluconeogenesis	4.1.2.13	Cycling	ZT0
Zm.7177.1.A1_at	GRMZM2G057823_P01	GO:0005975	carbohydrate metabolic process	Biological Process	glycolysis V	4.1.2.13	Cycling	ZT0
Zm.7177.1.A1_at	GRMZM2G057823_P01	GO:0006091	generation of precursor metabolites and energy	Biological Process	glycolysis V	4.1.2.13	Cycling	ZT0
Zm.7177.1.A1_at	GRMZM2G057823_P01	GO:0009056	catabolic process	Biological Process	glycolysis I (cytosolic)	4.1.2.13	Cycling	ZT0
Zm.7177.1.A1_at	GRMZM2G057823_P01	GO:0005975	carbohydrate metabolic process	Biological Process	glycolysis I (cytosolic)	4.1.2.13	Cycling	ZT0
Zm.7177.1.A1_at	GRMZM2G057823_P01	GO:0006091	generation of precursor metabolites and energy	Biological Process	glycolysis I (cytosolic)	4.1.2.13	Cycling	ZT0
Zm.7177.1.A1_at	GRMZM2G057823_P01	GO:0009056	catabolic process	Biological Process	glycolysis II (plastidic)	4.1.2.13	Cycling	ZT0
Zm.7177.1.A1_at	GRMZM2G057823_P01	GO:0005975	carbohydrate metabolic process	Biological Process	glycolysis II (plastidic)	4.1.2.13	Cycling	ZT0
Zm.7969.1.S1_a_at	GRMZM2G049588_P01	GO:0009058	biosynthetic process	Biological Process	pyridine nucleotide cycling (plants)	6.3.5.1	Cycling	ZT20
Zm.7577.1.S1_at	GRMZM2G026807_P01	GO:0008152	metabolic process	Biological Process	Calvin cycle	5.1.3.1	Cycling	ZT0
Zm.13338.1.S1_at	GRMZM2G069203_P01	GO:0005737	cytoplasm	Cellular Component	cysteine biosynthesis	2.3.1.30	Cycling	ZT20
Zm.16085.1.A1_at	GRMZM2G048497_P01	GO:0005737	cytoplasm	Cellular Component	threonine biosynthesis from homoserine	2.7.1.39	Cycling	ZT16
Zm.16085.1.A1_at	GRMZM2G048497_P01	GO:0005737	cytoplasm	Cellular Component	methionine biosynthesis	2.7.1.39	Cycling	ZT16
Zm.15851.1.A1_at	GRMZM2G059151_P01	GO:0005829	cytosol	Cellular Component	glycolysis V	2.7.1.11	Cycling	ZT20
Zm.15851.1.A1_at	GRMZM2G059151_P01	GO:0005829	cytosol	Cellular Component	glycolysis I (cytosolic)	2.7.1.11	Cycling	ZT20
Zm.15851.1.A1_at	GRMZM2G059151_P01	GO:0005829	cytosol	Cellular Component	glycolysis I (cytosolic)	2.7.1.90	Cycling	ZT20
Zm.15851.1.A1_at	GRMZM2G059151_P01	GO:0005829	cytosol	Cellular Component	glycolysis II (plastidic)	2.7.1.11	Cycling	ZT20
Zm.15306.1.A1_at	GRMZM2G104538_P01	GO:0016020	membrane	Cellular Component	CDP-diacylglycerol biosynthesis I	2.7.7.41	Cycling	ZT12
Zm.10623.1.S1_at	GRMZM2G080375_P01	GO:0005829	cytosol	Cellular Component	glycolysis I (cytosolic)	2.7.1.11	Cycling	ZT0
Zm.13788.1.S1_at	GRMZM2G158515_P01	GO:0005737	cytoplasm	Cellular Component	thioredoxin pathway	1.8.1.9	Cycling	ZT20
Zm.17543.1.A1_at	GRMZM2G107402_P01	GO:0005737	cytoplasm	Cellular Component	tetrapyrrole biosynthesis	1.2.1.70	Cycling	ZT0
Zm.13138.1.S1_at	GRMZM2G052149_P01	GO:0016020	membrane	Cellular Component	cellulose biosynthesis	2.4.1.12	Cycling	ZT20
Zm.1263.1.A1_at	GRMZM2G162672_P02	GO:0016020	membrane	Cellular Component	chlorophyll a biosynthesis I	2.5.1.62	Cycling	ZT16
Zm.1263.1.A1_at	GRMZM2G162672_P02	GO:0016020	membrane	Cellular Component	chlorophyll cycle	2.5.1.62	Cycling	ZT16
Zm.11759.1.S1_at	GRMZM2G445905_P03	GO:0005737	cytoplasm	Cellular Component	cellulose biosynthesis	2.4.1.12	Cycling	ZT20
Zm.11759.1.S1_at	GRMZM2G445905_P03	GO:0016020	membrane	Cellular Component	cellulose biosynthesis	2.4.1.12	Cycling	ZT20
Zm.10847.1.A1_at	GRMZM2G169160_P03	GO:0005737	cytoplasm	Cellular Component	tRNA charging pathway	6.1.1.11	Cycling	ZT20
Zm.908.1.A1_at	GRMZM2G169462_P01	GO:0005975	carbohydrate metabolic process	Biological Process	Calvin cycle	2.7.1.19	Cycling	ZT0
Zm.15306.1.A1_at	GRMZM2G104538_P01	GO:0016020	membrane	Cellular Component	CDP-diacylglycerol biosynthesis II	2.7.7.41	Cycling	ZT12
Zm.19093.1.S1_at	GRMZM2G080497_P01	GO:0016020	membrane	Cellular Component	cohumulone biosynthesis	2.5.1.-	Cycling	ZT16
Zm.2682.1.A1_at	GRMZM2G132069_P01	GO:0005829	cytosol	Cellular Component	glycolysis V	2.7.1.11	Cycling	ZT20
Zm.2682.1.A1_at	GRMZM2G132069_P01	GO:0005829	cytosol	Cellular Component	glycolysis I (cytosolic)	2.7.1.11	Cycling	ZT20
Zm.2682.1.A1_at	GRMZM2G132069_P01	GO:0005829	cytosol	Cellular Component	glycolysis II (plastidic)	2.7.1.11	Cycling	ZT20
Zm.2360.1.S1_at	GRMZM2G001645_P01	GO:0016020	membrane	Cellular Component	mevalonate pathway	1.1.1.34	Cycling	ZT0
Zm.229.1.S1_at	GRMZM2G437977_P01	GO:0005737	cytoplasm	Cellular Component	homoserine biosynthesis	2.7.2.4	Cycling	ZT20
Zm.229.1.S1_at	GRMZM2G437977_P01	GO:0005737	cytoplasm	Cellular Component	homoserine biosynthesis	1.1.1.3	Cycling	ZT20
Zm.229.1.S1_at	GRMZM2G437977_P01	GO:0005737	cytoplasm	Cellular Component	lysine biosynthesis VI	2.7.2.4	Cycling	ZT20
Zm.16854.1.S1_at	GRMZM2G050658_P04	GO:0016020	membrane	Cellular Component	triacylglycerol biosynthesis	3.1.3.4	Cycling	ZT8
Zm.19093.1.S1_at	GRMZM2G080497_P01	GO:0016020	membrane	Cellular Component	linalool biosynthesis	2.5.1.10	Cycling	ZT16
Zm.17543.1.A1_at	GRMZM2G107402_P01	GO:0005737	cytoplasm	Cellular Component	chorismate biosynthesis	1.1.1.25	Cycling	ZT0
Zm.19093.1.S1_at	GRMZM2G080497_P01	GO:0016020	membrane	Cellular Component	humulone biosynthesis	2.5.1.-	Cycling	ZT16
Zm.19093.1.S1_at	GRMZM2G080497_P01	GO:0016020	membrane	Cellular Component	hyperforin biosynthesis	2.5.1.-	Cycling	ZT16
Zm.19093.1.S1_at	GRMZM2G080497_P01	GO:0016020	membrane	Cellular Component	linear furanocoumarin biosynthesis I	2.5.1.-	Cycling	ZT16
Zm.19093.1.S1_at	GRMZM2G080497_P01	GO:0016020	membrane	Cellular Component	trans|trans-farnesyl diphosphate biosynthesis	2.5.1.1	Cycling	ZT16
Zm.19093.1.S1_at	GRMZM2G080497_P01	GO:0016020	membrane	Cellular Component	trans|trans-farnesyl diphosphate biosynthesis	2.5.1.10	Cycling	ZT16
Zm.19093.1.S1_at	GRMZM2G080497_P01	GO:0016020	membrane	Cellular Component	geranyldiphosphate biosynthesis	2.5.1.1	Cycling	ZT16
Zm.19093.1.S1_at	GRMZM2G080497_P01	GO:0016020	membrane	Cellular Component	polyisoprenoid biosynthesis	2.5.1.10	Cycling	ZT16
Zm.10623.1.S1_at	GRMZM2G080375_P01	GO:0005829	cytosol	Cellular Component	glycolysis II (plastidic)	2.7.1.11	Cycling	ZT0
Zm.19093.1.S1_at	GRMZM2G080497_P01	GO:0016020	membrane	Cellular Component	bergamotene biosynthesis II	2.5.1.1	Cycling	ZT16
Zm.9445.1.A1_at	GRMZM2G127717_P02	GO:0009056	catabolic process	Biological Process	glycolysis I (cytosolic)	2.7.1.11	Cycling	ZT20
Zm.9568.1.A1_x_at	GRMZM2G032003_P01	GO:0008152	metabolic process	Biological Process	sucrose biosynthesis	2.7.7.9	Cycling	ZT0
Zm.9568.1.A1_a_at	GRMZM2G032003_P01	GO:0008152	metabolic process	Biological Process	sucrose degradation	2.7.7.9	Cycling	ZT0
Zm.9568.1.A1_a_at	GRMZM2G032003_P01	GO:0008152	metabolic process	Biological Process	UDP-glucose biosynthesis (from glucose 6-phosphate)	2.7.7.9	Cycling	ZT0
Zm.9568.1.A1_a_at	GRMZM2G032003_P01	GO:0008152	metabolic process	Biological Process	galactose degradation	2.7.7.9	Cycling	ZT0
Zm.9568.1.A1_a_at	GRMZM2G032003_P01	GO:0008152	metabolic process	Biological Process	UDP-galactose biosynthesis (salvage pathway from galactose using UDP-glucose)	2.7.7.9	Cycling	ZT0
Zm.9568.1.A1_a_at	GRMZM2G032003_P01	GO:0008152	metabolic process	Biological Process	sucrose biosynthesis	2.7.7.9	Cycling	ZT0
Zm.9445.1.A1_at	GRMZM2G127717_P02	GO:0009056	catabolic process	Biological Process	glycolysis V	2.7.1.11	Cycling	ZT20
Zm.10623.1.S1_at	GRMZM2G080375_P01	GO:0005829	cytosol	Cellular Component	glycolysis V	2.7.1.11	Cycling	ZT0
Zm.9445.1.A1_at	GRMZM2G127717_P02	GO:0006091	generation of precursor metabolites and energy	Biological Process	glycolysis V	2.7.1.11	Cycling	ZT20
Zm.9568.1.A1_x_at	GRMZM2G032003_P01	GO:0008152	metabolic process	Biological Process	UDP-glucose biosynthesis (from glucose 6-phosphate)	2.7.7.9	Cycling	ZT0
Zm.9445.1.A1_at	GRMZM2G127717_P02	GO:0005975	carbohydrate metabolic process	Biological Process	glycolysis I (cytosolic)	2.7.1.11	Cycling	ZT20
Zm.9445.1.A1_at	GRMZM2G127717_P02	GO:0006091	generation of precursor metabolites and energy	Biological Process	glycolysis I (cytosolic)	2.7.1.11	Cycling	ZT20
Zm.9445.1.A1_at	GRMZM2G127717_P02	GO:0009056	catabolic process	Biological Process	glycolysis II (plastidic)	2.7.1.11	Cycling	ZT20
Zm.9445.1.A1_at	GRMZM2G127717_P02	GO:0005975	carbohydrate metabolic process	Biological Process	glycolysis II (plastidic)	2.7.1.11	Cycling	ZT20
Zm.9445.1.A1_at	GRMZM2G127717_P02	GO:0006091	generation of precursor metabolites and energy	Biological Process	glycolysis II (plastidic)	2.7.1.11	Cycling	ZT20
Zm.908.1.A1_at	GRMZM2G169462_P01	GO:0008152	metabolic process	Biological Process	RUBISCO shunt	2.7.1.19	Cycling	ZT0
Zm.15500.1.S1_at	GRMZM2G569855_P01	GO:0003824	catalytic activity	Molecular Function	hypoglycin biosynthesis	4.3.1.19	Cycling	ZT16
Zm.9445.1.A1_at	GRMZM2G127717_P02	GO:0005975	carbohydrate metabolic process	Biological Process	glycolysis V	2.7.1.11	Cycling	ZT20
ZmAffx.13.1.S1_s_at	GRMZM2G055795_P03	GO:0005975	carbohydrate metabolic process	Biological Process	cellulose biosynthesis	2.4.1.12	Cycling	ZT20
ZmAffx.536.1.S1_at	GRMZM2G006678_P01	GO:0008152	metabolic process	Biological Process	NAD/NADH phosphorylation and dephosphorylation	2.7.1.23	Cycling	ZT4
ZmAffx.519.1.A1_at	GRMZM2G021704_P02	GO:0009058	biosynthetic process	Biological Process	de novo biosynthesis of pyrimidine ribonucleotides	3.5.2.3	Cycling	ZT12
ZmAffx.519.1.A1_at	GRMZM2G021704_P02	GO:0006139	nucleobase| nucleoside| nucleotide and nucleic acid metabolic process	Biological Process	de novo biosynthesis of pyrimidine ribonucleotides	3.5.2.3	Cycling	ZT12
ZmAffx.5.1.S1_at	GRMZM2G142898_P02	GO:0009987	cellular process	Biological Process	cellulose biosynthesis	2.4.1.12	Cycling	ZT0
ZmAffx.5.1.S1_at	GRMZM2G142898_P02	GO:0005975	carbohydrate metabolic process	Biological Process	cellulose biosynthesis	2.4.1.12	Cycling	ZT0
ZmAffx.5.1.S1_at	GRMZM2G142898_P02	GO:0009058	biosynthetic process	Biological Process	cellulose biosynthesis	2.4.1.12	Cycling	ZT0
ZmAffx.1521.1.S1_at	GRMZM2G119305_P02	GO:0006629	lipid metabolic process	Biological Process	oleate biosynthesis	1.14.19.2	Cycling	ZT0
Zm.9568.1.A1_x_at	GRMZM2G032003_P01	GO:0008152	metabolic process	Biological Process	UDP-galactose biosynthesis (salvage pathway from galactose using UDP-glucose)	2.7.7.9	Cycling	ZT0
ZmAffx.13.1.S1_s_at	GRMZM2G055795_P03	GO:0009987	cellular process	Biological Process	cellulose biosynthesis	2.4.1.12	Cycling	ZT20
Zm.9568.1.A1_x_at	GRMZM2G032003_P01	GO:0008152	metabolic process	Biological Process	galactose degradation	2.7.7.9	Cycling	ZT0
ZmAffx.13.1.S1_s_at	GRMZM2G055795_P03	GO:0009058	biosynthetic process	Biological Process	cellulose biosynthesis	2.4.1.12	Cycling	ZT20
ZmAffx.1096.1.S1_at	GRMZM2G456471_P01	GO:0005975	carbohydrate metabolic process	Biological Process	mannitol degradation	5.3.1.8	Cycling	ZT16
ZmAffx.1096.1.S1_at	GRMZM2G456471_P01	GO:0005975	carbohydrate metabolic process	Biological Process	mannose degradation	5.3.1.8	Cycling	ZT16
ZmAffx.1096.1.S1_at	GRMZM2G456471_P01	GO:0005975	carbohydrate metabolic process	Biological Process	ascorbate biosynthesis I (L-galactose pathway)	5.3.1.8	Cycling	ZT16
ZmAffx.1096.1.S1_at	GRMZM2G456471_P01	GO:0005975	carbohydrate metabolic process	Biological Process	mannitol biosynthesis	5.3.1.8	Cycling	ZT16
ZmAffx.1096.1.S1_at	GRMZM2G456471_P01	GO:0005975	carbohydrate metabolic process	Biological Process	GDP-D-mannose biosynthesis	5.3.1.8	Cycling	ZT16
Zm.9568.1.A1_x_at	GRMZM2G032003_P01	GO:0008152	metabolic process	Biological Process	sucrose degradation	2.7.7.9	Cycling	ZT0
Zm.908.1.A1_at	GRMZM2G169462_P01	GO:0008152	metabolic process	Biological Process	Calvin cycle	2.7.1.19	Cycling	ZT0
ZmAffx.1521.1.S1_at	GRMZM2G119305_P02	GO:0009987	cellular process	Biological Process	oleate biosynthesis	1.14.19.2	Cycling	ZT0
Zm.5969.2.A1_x_at	GRMZM2G144730_P01	GO:0005488	binding	Molecular Function	glycolysis V	2.7.1.40	Cycling	ZT0
Zm.4467.1.S1_at	GRMZM2G359070_P01	GO:0005488	binding	Molecular Function	purine nucleotide metabolism (phosphotransfer and nucleotide modification)	4.3.2.2	Cycling	ZT8
Zm.6149.1.A1_at	GRMZM2G064701_P01	GO:0003824	catalytic activity	Molecular Function	phospholipid desaturation	1.14.99.-	Cycling	ZT12
Zm.6149.1.A1_at	GRMZM2G064701_P01	GO:0003824	catalytic activity	Molecular Function	glycolipid desaturation	1.14.99.-	Cycling	ZT12
Zm.6.1.A1_at	GRMZM2G036609_P02	GO:0003824	catalytic activity	Molecular Function	ammonia assimilation cycle	1.4.7.1	Cycling	ZT20
Zm.6.1.A1_at	GRMZM2G036609_P02	GO:0003824	catalytic activity	Molecular Function	glutamate biosynthesis I	1.4.7.1	Cycling	ZT20
Zm.5974.1.A1_a_at	GRMZM2G469150_P01	GO:0016740	transferase activity	Molecular Function	aspartate biosynthesis	2.6.1.1	Cycling	ZT20
Zm.5974.1.A1_a_at	GRMZM2G469150_P01	GO:0008289	lipid binding	Molecular Function	aspartate biosynthesis	2.6.1.1	Cycling	ZT20
Zm.6307.1.A1_at	GRMZM2G119300_P02	GO:0016740	transferase activity	Molecular Function	UDP-galactose biosynthesis (salvage pathway from galactose using UDP-glucose)	2.7.7.9	Cycling	ZT20
Zm.5969.2.A1_x_at	GRMZM2G144730_P01	GO:0003824	catalytic activity	Molecular Function	glycolysis V	2.7.1.40	Cycling	ZT0
Zm.6307.1.A1_at	GRMZM2G119300_P02	GO:0016740	transferase activity	Molecular Function	galactose degradation	2.7.7.9	Cycling	ZT20
Zm.5969.2.A1_x_at	GRMZM2G144730_P01	GO:0016301	kinase activity	Molecular Function	glycolysis I (cytosolic)	2.7.1.40	Cycling	ZT0
Zm.5969.2.A1_x_at	GRMZM2G144730_P01	GO:0003824	catalytic activity	Molecular Function	glycolysis I (cytosolic)	2.7.1.40	Cycling	ZT0
Zm.5969.2.A1_x_at	GRMZM2G144730_P01	GO:0005488	binding	Molecular Function	glycolysis I (cytosolic)	2.7.1.40	Cycling	ZT0
Zm.5969.2.A1_x_at	GRMZM2G144730_P01	GO:0016301	kinase activity	Molecular Function	glycolysis II (plastidic)	2.7.1.40	Cycling	ZT0
Zm.5969.2.A1_x_at	GRMZM2G144730_P01	GO:0003824	catalytic activity	Molecular Function	glycolysis II (plastidic)	2.7.1.40	Cycling	ZT0
Zm.5969.2.A1_x_at	GRMZM2G144730_P01	GO:0005488	binding	Molecular Function	glycolysis II (plastidic)	2.7.1.40	Cycling	ZT0
Zm.5969.2.A1_x_at	GRMZM2G144730_P01	GO:0016301	kinase activity	Molecular Function	RUBISCO shunt	2.7.1.40	Cycling	ZT0
Zm.5969.2.A1_x_at	GRMZM2G144730_P01	GO:0016301	kinase activity	Molecular Function	glycolysis V	2.7.1.40	Cycling	ZT0
Zm.6423.2.A1_at	GRMZM2G415793_P03	GO:0003824	catalytic activity	Molecular Function	jasmonic acid biosynthesis	5.3.99.6	Cycling	ZT12
Zm.6780.3.A1_x_at	GRMZM2G382914_P04	GO:0016301	kinase activity	Molecular Function	glycolysis II (plastidic)	2.7.2.3	Cycling	ZT20
Zm.6780.3.A1_x_at	GRMZM2G382914_P04	GO:0016301	kinase activity	Molecular Function	gluconeogenesis	2.7.2.3	Cycling	ZT20
Zm.6780.3.A1_x_at	GRMZM2G382914_P04	GO:0016301	kinase activity	Molecular Function	Calvin cycle	2.7.2.3	Cycling	ZT20
Zm.6780.1.A1_a_at	GRMZM2G382914_P04	GO:0016301	kinase activity	Molecular Function	glycolysis V	2.7.2.3	Cycling	ZT20
Zm.6780.1.A1_a_at	GRMZM2G382914_P04	GO:0016301	kinase activity	Molecular Function	glycolysis I (cytosolic)	2.7.2.3	Cycling	ZT20
Zm.6780.1.A1_a_at	GRMZM2G382914_P04	GO:0016301	kinase activity	Molecular Function	glycolysis II (plastidic)	2.7.2.3	Cycling	ZT20
Zm.6780.1.A1_a_at	GRMZM2G382914_P04	GO:0016301	kinase activity	Molecular Function	gluconeogenesis	2.7.2.3	Cycling	ZT20
Zm.6307.1.A1_at	GRMZM2G119300_P02	GO:0016740	transferase activity	Molecular Function	sucrose biosynthesis	2.7.7.9	Cycling	ZT20
Zm.6578.1.A1_at	GRMZM2G353444_P02	GO:0016787	hydrolase activity	Molecular Function	triacylglycerol degradation	3.1.1.3	Cycling	ZT8
Zm.5828.1.A1_at	GRMZM2G089136_P02	GO:0016301	kinase activity	Molecular Function	glycolysis V	2.7.2.3	Cycling	ZT20
Zm.64.1.A1_at	GRMZM2G110175_P01	GO:0003824	catalytic activity	Molecular Function	capsiconiate biosynthesis	1.1.1.195	Cycling	ZT0
Zm.64.1.A1_at	GRMZM2G110175_P01	GO:0005488	binding	Molecular Function	capsiconiate biosynthesis	1.1.1.195	Cycling	ZT0
Zm.64.1.A1_at	GRMZM2G110175_P01	GO:0003824	catalytic activity	Molecular Function	phenylpropanoid biosynthesis	1.1.1.195	Cycling	ZT0
Zm.64.1.A1_at	GRMZM2G110175_P01	GO:0005488	binding	Molecular Function	phenylpropanoid biosynthesis	1.1.1.195	Cycling	ZT0
Zm.6307.1.A1_at	GRMZM2G119300_P02	GO:0016740	transferase activity	Molecular Function	sucrose degradation	2.7.7.9	Cycling	ZT20
Zm.6307.1.A1_at	GRMZM2G119300_P02	GO:0016740	transferase activity	Molecular Function	UDP-N-acetyl-D-glucosamine biosynthesis	2.7.7.23	Cycling	ZT20
Zm.6307.1.A1_at	GRMZM2G119300_P02	GO:0016740	transferase activity	Molecular Function	UDP-glucose biosynthesis (from glucose 6-phosphate)	2.7.7.9	Cycling	ZT20
Zm.6780.1.A1_a_at	GRMZM2G382914_P04	GO:0016301	kinase activity	Molecular Function	Calvin cycle	2.7.2.3	Cycling	ZT20
Zm.4823.1.A1_at	GRMZM2G314094_P01	GO:0016301	kinase activity	Molecular Function	glycolysis I (cytosolic)	2.7.1.11	Cycling	ZT8
Zm.5573.1.A1_at	GRMZM2G112149_P02	GO:0016740	transferase activity	Molecular Function	methionine biosynthesis	2.1.1.14	Cycling	ZT20
Zm.5573.1.A1_at	GRMZM2G112149_P02	GO:0016740	transferase activity	Molecular Function	methionine biosynthesis	2.1.1.14	Cycling	ZT20
Zm.5573.1.A1_at	GRMZM2G112149_P02	GO:0005488	binding	Molecular Function	methionine biosynthesis	2.1.1.14	Cycling	ZT20
Zm.5573.1.A1_at	GRMZM2G112149_P02	GO:0005488	binding	Molecular Function	methionine biosynthesis	2.1.1.14	Cycling	ZT20
Zm.5573.1.A1_at	GRMZM2G112149_P02	GO:0016740	transferase activity	Molecular Function	S-adenosyl-L-methionine cycle	2.1.1.14	Cycling	ZT20
Zm.5573.1.A1_at	GRMZM2G112149_P02	GO:0016740	transferase activity	Molecular Function	S-adenosyl-L-methionine cycle	2.1.1.14	Cycling	ZT20
Zm.5573.1.A1_at	GRMZM2G112149_P02	GO:0005488	binding	Molecular Function	S-adenosyl-L-methionine cycle	2.1.1.14	Cycling	ZT20
Zm.5969.2.A1_x_at	GRMZM2G144730_P01	GO:0003824	catalytic activity	Molecular Function	RUBISCO shunt	2.7.1.40	Cycling	ZT0
Zm.4823.1.A1_at	GRMZM2G314094_P01	GO:0016301	kinase activity	Molecular Function	glycolysis V	2.7.1.11	Cycling	ZT8
Zm.5785.1.S1_at	GRMZM2G117198_P02	GO:0016740	transferase activity	Molecular Function	S-adenosyl-L-methionine cycle	2.5.1.6	Cycling	ZT20
Zm.4823.1.A1_at	GRMZM2G314094_P01	GO:0016301	kinase activity	Molecular Function	glycolysis I (cytosolic)	2.7.1.90	Cycling	ZT8
Zm.4823.1.A1_at	GRMZM2G314094_P01	GO:0016301	kinase activity	Molecular Function	glycolysis II (plastidic)	2.7.1.11	Cycling	ZT8
Zm.4467.2.A1_at	GRMZM2G359070_P02	GO:0003824	catalytic activity	Molecular Function	de novo biosynthesis of purine nucleotides	4.3.2.2	Cycling	ZT12
Zm.4467.2.A1_at	GRMZM2G359070_P02	GO:0003824	catalytic activity	Molecular Function	purine nucleotide metabolism (phosphotransfer and nucleotide modification)	4.3.2.2	Cycling	ZT12
Zm.4467.1.S1_at	GRMZM2G359070_P01	GO:0003824	catalytic activity	Molecular Function	de novo biosynthesis of purine nucleotides	4.3.2.2	Cycling	ZT8
Zm.4467.1.S1_at	GRMZM2G359070_P01	GO:0005488	binding	Molecular Function	de novo biosynthesis of purine nucleotides	4.3.2.2	Cycling	ZT8
Zm.15500.1.A1_at	GRMZM2G569855_P01	GO:0003824	catalytic activity	Molecular Function	threonine biosynthesis from homoserine	4.2.3.1	Cycling	ZT0
Zm.5573.1.A1_at	GRMZM2G112149_P02	GO:0005488	binding	Molecular Function	S-adenosyl-L-methionine cycle	2.1.1.14	Cycling	ZT20
Zm.5828.1.A1_at	GRMZM2G089136_P02	GO:0005488	binding	Molecular Function	Calvin cycle	2.7.2.3	Cycling	ZT20
Zm.6894.1.A1_at	AC207628.4_FGP006	GO:0003824	catalytic activity	Molecular Function	starch degradation	3.2.1.1	Cycling	ZT16
Zm.5828.1.A1_at	GRMZM2G089136_P02	GO:0005488	binding	Molecular Function	glycolysis V	2.7.2.3	Cycling	ZT20
Zm.5828.1.A1_at	GRMZM2G089136_P02	GO:0016301	kinase activity	Molecular Function	glycolysis I (cytosolic)	2.7.2.3	Cycling	ZT20
Zm.5828.1.A1_at	GRMZM2G089136_P02	GO:0005488	binding	Molecular Function	glycolysis I (cytosolic)	2.7.2.3	Cycling	ZT20
Zm.5828.1.A1_at	GRMZM2G089136_P02	GO:0016301	kinase activity	Molecular Function	glycolysis II (plastidic)	2.7.2.3	Cycling	ZT20
Zm.5828.1.A1_at	GRMZM2G089136_P02	GO:0005488	binding	Molecular Function	glycolysis II (plastidic)	2.7.2.3	Cycling	ZT20
Zm.5828.1.A1_at	GRMZM2G089136_P02	GO:0016301	kinase activity	Molecular Function	gluconeogenesis	2.7.2.3	Cycling	ZT20
Zm.5678.1.A1_at	GRMZM2G141510_P01	GO:0016740	transferase activity	Molecular Function	xylose degradation	2.7.1.17	Cycling	ZT12
Zm.5828.1.A1_at	GRMZM2G089136_P02	GO:0016301	kinase activity	Molecular Function	Calvin cycle	2.7.2.3	Cycling	ZT20
Zm.5785.1.S1_at	GRMZM2G117198_P02	GO:0000166	nucleotide binding	Molecular Function	S-adenosyl-L-methionine cycle	2.5.1.6	Cycling	ZT20
Zm.5799.1.A1_at	GRMZM2G035213_P01	GO:0016740	transferase activity	Molecular Function	cyclopropane and cyclopropene fatty acid biosynthesis	2.1.1.79	Cycling	ZT12
Zm.5785.1.S1_at	GRMZM2G117198_P02	GO:0016740	transferase activity	Molecular Function	2'-deoxymugineic acid phytosiderophore biosynthesis	2.5.1.6	Cycling	ZT20
Zm.5785.1.S1_at	GRMZM2G117198_P02	GO:0000166	nucleotide binding	Molecular Function	2'-deoxymugineic acid phytosiderophore biosynthesis	2.5.1.6	Cycling	ZT20
Zm.5785.1.S1_at	GRMZM2G117198_P02	GO:0016740	transferase activity	Molecular Function	ethylene biosynthesis from methionine	2.5.1.6	Cycling	ZT20
Zm.5785.1.S1_at	GRMZM2G117198_P02	GO:0000166	nucleotide binding	Molecular Function	ethylene biosynthesis from methionine	2.5.1.6	Cycling	ZT20
Zm.5785.1.S1_at	GRMZM2G117198_P02	GO:0016740	transferase activity	Molecular Function	S-adenosylmethionine biosynthesis	2.5.1.6	Cycling	ZT20
Zm.5785.1.S1_at	GRMZM2G117198_P02	GO:0000166	nucleotide binding	Molecular Function	S-adenosylmethionine biosynthesis	2.5.1.6	Cycling	ZT20
Zm.5969.2.A1_x_at	GRMZM2G144730_P01	GO:0005488	binding	Molecular Function	RUBISCO shunt	2.7.1.40	Cycling	ZT0
Zm.5828.1.A1_at	GRMZM2G089136_P02	GO:0005488	binding	Molecular Function	gluconeogenesis	2.7.2.3	Cycling	ZT20
Zm.9358.1.A1_at	GRMZM2G065928_P02	GO:0003824	catalytic activity	Molecular Function	phaseic acid biosynthesis	1.14.13.93	Cycling	ZT4
Zm.9568.1.A1_x_at	GRMZM2G032003_P01	GO:0016740	transferase activity	Molecular Function	UDP-glucose biosynthesis (from glucose 6-phosphate)	2.7.7.9	Cycling	ZT0
Zm.9568.1.A1_x_at	GRMZM2G032003_P01	GO:0016740	transferase activity	Molecular Function	galactose degradation	2.7.7.9	Cycling	ZT0
Zm.9568.1.A1_x_at	GRMZM2G032003_P01	GO:0016740	transferase activity	Molecular Function	UDP-galactose biosynthesis (salvage pathway from galactose using UDP-glucose)	2.7.7.9	Cycling	ZT0
Zm.9568.1.A1_x_at	GRMZM2G032003_P01	GO:0016740	transferase activity	Molecular Function	sucrose biosynthesis	2.7.7.9	Cycling	ZT0
Zm.9568.1.A1_a_at	GRMZM2G032003_P01	GO:0016740	transferase activity	Molecular Function	sucrose degradation	2.7.7.9	Cycling	ZT0
Zm.9568.1.A1_a_at	GRMZM2G032003_P01	GO:0016740	transferase activity	Molecular Function	UDP-glucose biosynthesis (from glucose 6-phosphate)	2.7.7.9	Cycling	ZT0
Zm.9568.1.A1_a_at	GRMZM2G032003_P01	GO:0016740	transferase activity	Molecular Function	galactose degradation	2.7.7.9	Cycling	ZT0
Zm.908.1.A1_at	GRMZM2G169462_P01	GO:0016301	kinase activity	Molecular Function	Calvin cycle	2.7.1.19	Cycling	ZT0
Zm.9568.1.A1_a_at	GRMZM2G032003_P01	GO:0016740	transferase activity	Molecular Function	sucrose biosynthesis	2.7.7.9	Cycling	ZT0
ZmAffx.1096.1.S1_at	GRMZM2G456471_P01	GO:0003824	catalytic activity	Molecular Function	GDP-D-mannose biosynthesis	5.3.1.8	Cycling	ZT16
Zm.9358.1.A1_at	GRMZM2G065928_P02	GO:0005488	binding	Molecular Function	phaseic acid biosynthesis	1.14.13.93	Cycling	ZT4
Zm.9358.1.A1_at	GRMZM2G065928_P02	GO:0003674	molecular_function	Molecular Function	phaseic acid biosynthesis	1.14.13.93	Cycling	ZT4
Zm.908.1.A1_at	GRMZM2G169462_P01	GO:0016787	hydrolase activity	Molecular Function	RUBISCO shunt	2.7.1.19	Cycling	ZT0
Zm.908.1.A1_at	GRMZM2G169462_P01	GO:0016301	kinase activity	Molecular Function	RUBISCO shunt	2.7.1.19	Cycling	ZT0
Zm.908.1.A1_at	GRMZM2G169462_P01	GO:0016740	transferase activity	Molecular Function	RUBISCO shunt	2.7.1.19	Cycling	ZT0
Zm.908.1.A1_at	GRMZM2G169462_P01	GO:0000166	nucleotide binding	Molecular Function	RUBISCO shunt	2.7.1.19	Cycling	ZT0
Zm.6780.3.A1_x_at	GRMZM2G382914_P04	GO:0016301	kinase activity	Molecular Function	glycolysis I (cytosolic)	2.7.2.3	Cycling	ZT20
Zm.9568.1.A1_a_at	GRMZM2G032003_P01	GO:0016740	transferase activity	Molecular Function	UDP-galactose biosynthesis (salvage pathway from galactose using UDP-glucose)	2.7.7.9	Cycling	ZT0
ZmAffx.1096.1.S1_at	GRMZM2G456471_P01	GO:0003824	catalytic activity	Molecular Function	mannitol degradation	5.3.1.8	Cycling	ZT16
Zm.10388.1.A1_at	GRMZM2G078569_P01	GO:0006629	lipid metabolic process	Biological Process	glycolipid desaturation	1.14.99.-	Cycling	ZT0
ZmAffx.536.1.S1_at	GRMZM2G006678_P01	GO:0016301	kinase activity	Molecular Function	NAD/NADH phosphorylation and dephosphorylation	2.7.1.23	Cycling	ZT4
ZmAffx.519.1.A1_at	GRMZM2G021704_P02	GO:0016787	hydrolase activity	Molecular Function	de novo biosynthesis of pyrimidine ribonucleotides	3.5.2.3	Cycling	ZT12
ZmAffx.5.1.S1_at	GRMZM2G142898_P02	GO:0016740	transferase activity	Molecular Function	cellulose biosynthesis	2.4.1.12	Cycling	ZT0
ZmAffx.5.1.S1_at	GRMZM2G142898_P02	GO:0005515	protein binding	Molecular Function	cellulose biosynthesis	2.4.1.12	Cycling	ZT0
ZmAffx.5.1.S1_at	GRMZM2G142898_P02	GO:0005488	binding	Molecular Function	cellulose biosynthesis	2.4.1.12	Cycling	ZT0
ZmAffx.13.1.S1_s_at	GRMZM2G055795_P03	GO:0016740	transferase activity	Molecular Function	cellulose biosynthesis	2.4.1.12	Cycling	ZT20
Zm.9568.1.A1_x_at	GRMZM2G032003_P01	GO:0016740	transferase activity	Molecular Function	sucrose degradation	2.7.7.9	Cycling	ZT0
ZmAffx.13.1.S1_s_at	GRMZM2G055795_P03	GO:0005488	binding	Molecular Function	cellulose biosynthesis	2.4.1.12	Cycling	ZT20
ZmAffx.1096.1.S1_at	GRMZM2G456471_P01	GO:0005488	binding	Molecular Function	GDP-D-mannose biosynthesis	5.3.1.8	Cycling	ZT16
ZmAffx.1096.1.S1_at	GRMZM2G456471_P01	GO:0005488	binding	Molecular Function	mannitol degradation	5.3.1.8	Cycling	ZT16
ZmAffx.1096.1.S1_at	GRMZM2G456471_P01	GO:0003824	catalytic activity	Molecular Function	mannose degradation	5.3.1.8	Cycling	ZT16
ZmAffx.1096.1.S1_at	GRMZM2G456471_P01	GO:0005488	binding	Molecular Function	mannose degradation	5.3.1.8	Cycling	ZT16
ZmAffx.1096.1.S1_at	GRMZM2G456471_P01	GO:0003824	catalytic activity	Molecular Function	ascorbate biosynthesis I (L-galactose pathway)	5.3.1.8	Cycling	ZT16
ZmAffx.1096.1.S1_at	GRMZM2G456471_P01	GO:0005488	binding	Molecular Function	ascorbate biosynthesis I (L-galactose pathway)	5.3.1.8	Cycling	ZT16
ZmAffx.1096.1.S1_at	GRMZM2G456471_P01	GO:0003824	catalytic activity	Molecular Function	mannitol biosynthesis	5.3.1.8	Cycling	ZT16
ZmAffx.1096.1.S1_at	GRMZM2G456471_P01	GO:0005488	binding	Molecular Function	mannitol biosynthesis	5.3.1.8	Cycling	ZT16
Zm.908.1.A1_at	GRMZM2G169462_P01	GO:0016740	transferase activity	Molecular Function	Calvin cycle	2.7.1.19	Cycling	ZT0
ZmAffx.13.1.S1_s_at	GRMZM2G055795_P03	GO:0005515	protein binding	Molecular Function	cellulose biosynthesis	2.4.1.12	Cycling	ZT20
Zm.7177.1.A1_at	GRMZM2G057823_P01	GO:0003824	catalytic activity	Molecular Function	glycolysis V	4.1.2.13	Cycling	ZT0
Zm.8052.1.S1_at	GRMZM2G057328_P01	GO:0005488	binding	Molecular Function	brassinosteroid biosynthesis II	1.1.1.145	Cycling	ZT0
Zm.8052.1.S1_at	GRMZM2G057328_P01	GO:0003824	catalytic activity	Molecular Function	brassinosteroid biosynthesis II	1.1.1.145	Cycling	ZT0
Zm.7969.1.S1_a_at	GRMZM2G049588_P01	GO:0003824	catalytic activity	Molecular Function	NAD biosynthesis (from aspartate)	6.3.5.1	Cycling	ZT20
Zm.7969.1.S1_a_at	GRMZM2G049588_P01	GO:0016787	hydrolase activity	Molecular Function	NAD biosynthesis (from aspartate)	6.3.5.1	Cycling	ZT20
Zm.7969.1.S1_a_at	GRMZM2G049588_P01	GO:0000166	nucleotide binding	Molecular Function	NAD biosynthesis (from aspartate)	6.3.5.1	Cycling	ZT20
Zm.7969.1.S1_a_at	GRMZM2G049588_P01	GO:0003824	catalytic activity	Molecular Function	pyridine nucleotide cycling (plants)	6.3.5.1	Cycling	ZT20
Zm.7969.1.S1_a_at	GRMZM2G049588_P01	GO:0016787	hydrolase activity	Molecular Function	pyridine nucleotide cycling (plants)	6.3.5.1	Cycling	ZT20
Zm.908.1.A1_at	GRMZM2G169462_P01	GO:0016787	hydrolase activity	Molecular Function	Calvin cycle	2.7.1.19	Cycling	ZT0
Zm.7850.1.A1_at	GRMZM2G168888_P12	GO:0016740	transferase activity	Molecular Function	thiosulfate disproportionation (rhodanese)	2.8.1.1	Cycling	ZT12
Zm.8052.1.S1_at	GRMZM2G057328_P01	GO:0003824	catalytic activity	Molecular Function	brassinosteroid biosynthesis I	1.1.1.145	Cycling	ZT0
Zm.7177.1.A1_at	GRMZM2G057823_P01	GO:0003824	catalytic activity	Molecular Function	glycolysis I (cytosolic)	4.1.2.13	Cycling	ZT0
Zm.7177.1.A1_at	GRMZM2G057823_P01	GO:0003824	catalytic activity	Molecular Function	glycolysis II (plastidic)	4.1.2.13	Cycling	ZT0
Zm.7177.1.A1_at	GRMZM2G057823_P01	GO:0003824	catalytic activity	Molecular Function	gluconeogenesis	4.1.2.13	Cycling	ZT0
Zm.7177.1.A1_at	GRMZM2G057823_P01	GO:0003824	catalytic activity	Molecular Function	Calvin cycle	4.1.2.13	Cycling	ZT0
Zm.6894.1.A1_at	AC207628.4_FGP006	GO:0016787	hydrolase activity	Molecular Function	starch degradation	3.2.1.1	Cycling	ZT16
Zm.6894.1.A1_at	AC207628.4_FGP006	GO:0005488	binding	Molecular Function	starch degradation	3.2.1.1	Cycling	ZT16
Zm.4467.1.S1_a_at	GRMZM2G359070_P01	GO:0003824	catalytic activity	Molecular Function	de novo biosynthesis of purine nucleotides	4.3.2.2	Cycling	ZT12
Zm.7969.1.S1_a_at	GRMZM2G049588_P01	GO:0000166	nucleotide binding	Molecular Function	pyridine nucleotide cycling (plants)	6.3.5.1	Cycling	ZT20
Zm.8992.1.S1_at	GRMZM2G051004_P01	GO:0005488	binding	Molecular Function	gluconeogenesis	1.2.1.12	Cycling	ZT0
Zm.908.1.A1_at	GRMZM2G169462_P01	GO:0000166	nucleotide binding	Molecular Function	Calvin cycle	2.7.1.19	Cycling	ZT0
Zm.9000.1.A1_at	GRMZM2G147770_P01	GO:0016740	transferase activity	Molecular Function	starch degradation	2.4.1.1	Cycling	ZT12
Zm.9000.1.A1_at	GRMZM2G147770_P01	GO:0008289	lipid binding	Molecular Function	starch degradation	2.4.1.1	Cycling	ZT12
Zm.8992.1.S1_at	GRMZM2G051004_P01	GO:0005488	binding	Molecular Function	glycolysis V	1.2.1.12	Cycling	ZT0
Zm.8992.1.S1_at	GRMZM2G051004_P01	GO:0003824	catalytic activity	Molecular Function	glycolysis V	1.2.1.12	Cycling	ZT0
Zm.8992.1.S1_at	GRMZM2G051004_P01	GO:0005488	binding	Molecular Function	glycolysis I (cytosolic)	1.2.1.12	Cycling	ZT0
Zm.8992.1.S1_at	GRMZM2G051004_P01	GO:0003824	catalytic activity	Molecular Function	glycolysis I (cytosolic)	1.2.1.12	Cycling	ZT0
Zm.8052.1.S1_at	GRMZM2G057328_P01	GO:0003824	catalytic activity	Molecular Function	brassinosteroid biosynthesis III	1.1.1.145	Cycling	ZT0
Zm.8992.1.S1_at	GRMZM2G051004_P01	GO:0003824	catalytic activity	Molecular Function	glycolysis II (plastidic)	1.2.1.12	Cycling	ZT0
Zm.8052.1.S1_at	GRMZM2G057328_P01	GO:0005488	binding	Molecular Function	brassinosteroid biosynthesis III	1.1.1.145	Cycling	ZT0
Zm.8992.1.S1_at	GRMZM2G051004_P01	GO:0003824	catalytic activity	Molecular Function	gluconeogenesis	1.2.1.12	Cycling	ZT0
Zm.8992.1.S1_at	GRMZM2G051004_P01	GO:0005488	binding	Molecular Function	lysine biosynthesis VI	1.3.1.26	Cycling	ZT0
Zm.8992.1.S1_at	GRMZM2G051004_P01	GO:0003824	catalytic activity	Molecular Function	lysine biosynthesis VI	1.3.1.26	Cycling	ZT0
Zm.8243.1.S1_at	AC230013.2_FGP003	GO:0016787	hydrolase activity	Molecular Function	methylglyoxal degradation	3.1.2.6	Cycling	ZT16
Zm.807.1.A1_at	GRMZM2G036708_P01	GO:0008289	lipid binding	Molecular Function	cysteine biosynthesis	2.5.1.47	Cycling	ZT16
Zm.807.1.A1_at	GRMZM2G036708_P01	GO:0003824	catalytic activity	Molecular Function	cysteine biosynthesis	2.5.1.47	Cycling	ZT16
Zm.8052.1.S1_at	GRMZM2G057328_P01	GO:0005488	binding	Molecular Function	brassinosteroid biosynthesis I	1.1.1.145	Cycling	ZT0
Zm.6780.3.A1_x_at	GRMZM2G382914_P04	GO:0016301	kinase activity	Molecular Function	glycolysis V	2.7.2.3	Cycling	ZT20
Zm.8992.1.S1_at	GRMZM2G051004_P01	GO:0005488	binding	Molecular Function	glycolysis II (plastidic)	1.2.1.12	Cycling	ZT0
Zm.1826.1.A1_at	GRMZM2G142386_P01	GO:0005488	binding	Molecular Function	nitrate assimilation pathway	1.7.1.1	Cycling	ZT0
Zm.4467.1.S1_at	GRMZM2G359070_P01	GO:0003824	catalytic activity	Molecular Function	purine nucleotide metabolism (phosphotransfer and nucleotide modification)	4.3.2.2	Cycling	ZT8
Zm.19093.1.S1_at	GRMZM2G080497_P01	GO:0016740	transferase activity	Molecular Function	geranyldiphosphate biosynthesis	2.5.1.1	Cycling	ZT16
Zm.19093.1.S1_at	GRMZM2G080497_P01	GO:0016740	transferase activity	Molecular Function	polyisoprenoid biosynthesis	2.5.1.10	Cycling	ZT16
Zm.18811.1.A1_at	GRMZM2G137151_P01	GO:0016740	transferase activity	Molecular Function	pyridoxal 5'-phosphate biosynthesis	2.2.1.7	Cycling	ZT20
Zm.18811.1.A1_at	GRMZM2G137151_P01	GO:0003824	catalytic activity	Molecular Function	pyridoxal 5'-phosphate biosynthesis	2.2.1.7	Cycling	ZT20
Zm.18811.1.A1_at	GRMZM2G137151_P01	GO:0016740	transferase activity	Molecular Function	methylerythritol phosphate pathway	2.2.1.7	Cycling	ZT20
Zm.18811.1.A1_at	GRMZM2G137151_P01	GO:0003824	catalytic activity	Molecular Function	methylerythritol phosphate pathway	2.2.1.7	Cycling	ZT20
Zm.19093.1.S1_at	GRMZM2G080497_P01	GO:0016740	transferase activity	Molecular Function	trans|trans-farnesyl diphosphate biosynthesis	2.5.1.1	Cycling	ZT16
Zm.1826.1.A1_at	GRMZM2G142386_P01	GO:0003674	molecular_function	Molecular Function	nitrate assimilation pathway	1.7.1.1	Cycling	ZT0
Zm.19093.1.S1_at	GRMZM2G080497_P01	GO:0016740	transferase activity	Molecular Function	linear furanocoumarin biosynthesis I	2.5.1.-	Cycling	ZT16
Zm.17857.1.A1_at	GRMZM2G082214_P01	GO:0016787	hydrolase activity	Molecular Function	histidine biosynthesis	3.6.1.31	Cycling	ZT8
Zm.17857.1.A1_at	GRMZM2G082214_P01	GO:0016787	hydrolase activity	Molecular Function	histidine biosynthesis	3.5.4.19	Cycling	ZT8
Zm.17543.1.A1_at	GRMZM2G107402_P01	GO:0005488	binding	Molecular Function	tetrapyrrole biosynthesis	1.2.1.70	Cycling	ZT0
Zm.17543.1.A1_at	GRMZM2G107402_P01	GO:0003824	catalytic activity	Molecular Function	tetrapyrrole biosynthesis	1.2.1.70	Cycling	ZT0
Zm.17543.1.A1_at	GRMZM2G107402_P01	GO:0005488	binding	Molecular Function	chorismate biosynthesis	1.1.1.25	Cycling	ZT0
Zm.17543.1.A1_at	GRMZM2G107402_P01	GO:0003824	catalytic activity	Molecular Function	chorismate biosynthesis	1.1.1.25	Cycling	ZT0
Zm.175.1.S1_at	GRMZM2G035268_P03	GO:0003824	catalytic activity	Molecular Function	proline degradation	1.5.1.12	Cycling	ZT0
Zm.1826.1.A1_at	GRMZM2G142386_P01	GO:0003824	catalytic activity	Molecular Function	nitrate assimilation pathway	1.7.1.1	Cycling	ZT0
Zm.1968.1.A1_at	GRMZM2G178892_P01	GO:0016740	transferase activity	Molecular Function	glycolipid biosynthesis	2.4.1.46	Cycling	ZT0
Zm.229.1.S1_at	GRMZM2G437977_P01	GO:0000166	nucleotide binding	Molecular Function	homoserine biosynthesis	1.1.1.3	Cycling	ZT20
Zm.229.1.S1_at	GRMZM2G437977_P01	GO:0005488	binding	Molecular Function	lysine biosynthesis VI	2.7.2.4	Cycling	ZT20
Zm.229.1.S1_at	GRMZM2G437977_P01	GO:0003824	catalytic activity	Molecular Function	lysine biosynthesis VI	2.7.2.4	Cycling	ZT20
Zm.229.1.S1_at	GRMZM2G437977_P01	GO:0000166	nucleotide binding	Molecular Function	lysine biosynthesis VI	2.7.2.4	Cycling	ZT20
Zm.227.1.S2_s_at	GRMZM2G090338_P01	GO:0005488	binding	Molecular Function	sulfate reduction (assimilatory)	1.8.7.1	Cycling	ZT20
Zm.227.1.S2_s_at	GRMZM2G090338_P01	GO:0003824	catalytic activity	Molecular Function	sulfate reduction (assimilatory)	1.8.7.1	Cycling	ZT20
Zm.227.1.S2_s_at	GRMZM2G090338_P01	GO:0003674	molecular_function	Molecular Function	sulfate reduction (assimilatory)	1.8.7.1	Cycling	ZT20
Zm.19093.1.S1_at	GRMZM2G080497_P01	GO:0016740	transferase activity	Molecular Function	trans|trans-farnesyl diphosphate biosynthesis	2.5.1.10	Cycling	ZT16
Zm.1987.1.A1_a_at	GRMZM2G124455_P02	GO:0005488	binding	Molecular Function	removal of superoxide radicals	1.15.1.1	Cycling	ZT8
Zm.17.1.A1_at	GRMZM2G169593_P03	GO:0003824	catalytic activity	Molecular Function	tryptophan biosynthesis	4.2.1.20	Cycling	ZT20
Zm.19201.2.S1_a_at	GRMZM2G104269_P02	GO:0008289	lipid binding	Molecular Function	cysteine biosynthesis	2.5.1.47	Cycling	ZT12
Zm.19201.2.S1_a_at	GRMZM2G104269_P02	GO:0003824	catalytic activity	Molecular Function	cysteine biosynthesis	2.5.1.47	Cycling	ZT12
Zm.19093.1.S1_at	GRMZM2G080497_P01	GO:0016740	transferase activity	Molecular Function	bergamotene biosynthesis II	2.5.1.1	Cycling	ZT16
Zm.19093.1.S1_at	GRMZM2G080497_P01	GO:0016740	transferase activity	Molecular Function	linalool biosynthesis	2.5.1.10	Cycling	ZT16
Zm.19093.1.S1_at	GRMZM2G080497_P01	GO:0016740	transferase activity	Molecular Function	cohumulone biosynthesis	2.5.1.-	Cycling	ZT16
Zm.19093.1.S1_at	GRMZM2G080497_P01	GO:0016740	transferase activity	Molecular Function	humulone biosynthesis	2.5.1.-	Cycling	ZT16
Zm.19093.1.S1_at	GRMZM2G080497_P01	GO:0016740	transferase activity	Molecular Function	hyperforin biosynthesis	2.5.1.-	Cycling	ZT16
Zm.1987.1.A1_a_at	GRMZM2G124455_P02	GO:0003824	catalytic activity	Molecular Function	removal of superoxide radicals	1.15.1.1	Cycling	ZT8
Zm.15500.1.S1_at	GRMZM2G569855_P01	GO:0003824	catalytic activity	Molecular Function	threonine biosynthesis from homoserine	4.2.3.1	Cycling	ZT16
Zm.15851.1.A1_at	GRMZM2G059151_P01	GO:0016301	kinase activity	Molecular Function	glycolysis I (cytosolic)	2.7.1.11	Cycling	ZT20
Zm.15851.1.A1_at	GRMZM2G059151_P01	GO:0000166	nucleotide binding	Molecular Function	glycolysis I (cytosolic)	2.7.1.90	Cycling	ZT20
Zm.15851.1.A1_at	GRMZM2G059151_P01	GO:0016301	kinase activity	Molecular Function	glycolysis I (cytosolic)	2.7.1.90	Cycling	ZT20
Zm.15851.1.A1_at	GRMZM2G059151_P01	GO:0000166	nucleotide binding	Molecular Function	glycolysis II (plastidic)	2.7.1.11	Cycling	ZT20
Zm.15851.1.A1_at	GRMZM2G059151_P01	GO:0016301	kinase activity	Molecular Function	glycolysis II (plastidic)	2.7.1.11	Cycling	ZT20
Zm.15815.1.S1_at	GRMZM2G142386_P01	GO:0003824	catalytic activity	Molecular Function	nitrate assimilation pathway	1.7.1.1	Cycling	ZT0
Zm.15815.1.S1_at	GRMZM2G142386_P01	GO:0003674	molecular_function	Molecular Function	nitrate assimilation pathway	1.7.1.1	Cycling	ZT0
Zm.175.1.S1_at	GRMZM2G035268_P03	GO:0003824	catalytic activity	Molecular Function	citrulline biosynthesis	1.2.1.41	Cycling	ZT0
Zm.15500.1.S1_at	GRMZM2G569855_P01	GO:0008289	lipid binding	Molecular Function	threonine biosynthesis from homoserine	4.2.3.1	Cycling	ZT16
Zm.15851.1.A1_at	GRMZM2G059151_P01	GO:0000166	nucleotide binding	Molecular Function	glycolysis V	2.7.1.11	Cycling	ZT20
Zm.15500.1.S1_at	GRMZM2G569855_P01	GO:0008289	lipid binding	Molecular Function	isoleucine biosynthesis	4.3.1.19	Cycling	ZT16
Zm.15500.1.S1_at	GRMZM2G569855_P01	GO:0003824	catalytic activity	Molecular Function	isoleucine biosynthesis	4.3.1.19	Cycling	ZT16
Zm.15500.1.S1_at	GRMZM2G569855_P01	GO:0008289	lipid binding	Molecular Function	homocysteine and cysteine interconversion	4.2.1.22	Cycling	ZT16
Zm.15500.1.S1_at	GRMZM2G569855_P01	GO:0003824	catalytic activity	Molecular Function	homocysteine and cysteine interconversion	4.2.1.22	Cycling	ZT16
Zm.15500.1.S1_at	GRMZM2G569855_P01	GO:0008289	lipid binding	Molecular Function	cysteine biosynthesis	2.5.1.47	Cycling	ZT16
Zm.15500.1.S1_at	GRMZM2G569855_P01	GO:0003824	catalytic activity	Molecular Function	cysteine biosynthesis	2.5.1.47	Cycling	ZT16
Zm.15500.1.S1_at	GRMZM2G569855_P01	GO:0008289	lipid binding	Molecular Function	hypoglycin biosynthesis	4.3.1.19	Cycling	ZT16
Zm.15815.1.S1_at	GRMZM2G142386_P01	GO:0005488	binding	Molecular Function	nitrate assimilation pathway	1.7.1.1	Cycling	ZT0
Zm.16085.1.A1_at	GRMZM2G048497_P01	GO:0016301	kinase activity	Molecular Function	threonine biosynthesis from homoserine	2.7.1.39	Cycling	ZT16
Zm.229.1.S1_at	GRMZM2G437977_P01	GO:0000166	nucleotide binding	Molecular Function	homoserine biosynthesis	2.7.2.4	Cycling	ZT20
Zm.16854.1.S1_at	GRMZM2G050658_P04	GO:0003824	catalytic activity	Molecular Function	triacylglycerol biosynthesis	3.1.3.4	Cycling	ZT8
Zm.16820.2.A1_at	GRMZM2G079888_P01	GO:0000166	nucleotide binding	Molecular Function	TCA cycle	1.3.5.1	Cycling	ZT0
Zm.16820.2.A1_at	GRMZM2G079888_P01	GO:0003674	molecular_function	Molecular Function	TCA cycle	1.3.5.1	Cycling	ZT0
Zm.16820.2.A1_at	GRMZM2G079888_P01	GO:0003824	catalytic activity	Molecular Function	aerobic respiration	1.3.5.1	Cycling	ZT0
Zm.16820.2.A1_at	GRMZM2G079888_P01	GO:0003674	molecular_function	Molecular Function	aerobic respiration	1.3.5.1	Cycling	ZT0
Zm.16820.2.A1_at	GRMZM2G079888_P01	GO:0000166	nucleotide binding	Molecular Function	aerobic respiration -- electron donor III	1.3.5.1	Cycling	ZT0
Zm.15851.1.A1_at	GRMZM2G059151_P01	GO:0000166	nucleotide binding	Molecular Function	glycolysis I (cytosolic)	2.7.1.11	Cycling	ZT20
Zm.16820.2.A1_at	GRMZM2G079888_P01	GO:0003674	molecular_function	Molecular Function	aerobic respiration -- electron donor III	1.3.5.1	Cycling	ZT0
Zm.15851.1.A1_at	GRMZM2G059151_P01	GO:0016301	kinase activity	Molecular Function	glycolysis V	2.7.1.11	Cycling	ZT20
Zm.16085.1.A1_at	GRMZM2G048497_P01	GO:0016740	transferase activity	Molecular Function	threonine biosynthesis from homoserine	2.7.1.39	Cycling	ZT16
Zm.16085.1.A1_at	GRMZM2G048497_P01	GO:0005488	binding	Molecular Function	threonine biosynthesis from homoserine	2.7.1.39	Cycling	ZT16
Zm.16085.1.A1_at	GRMZM2G048497_P01	GO:0000166	nucleotide binding	Molecular Function	threonine biosynthesis from homoserine	2.7.1.39	Cycling	ZT16
Zm.16085.1.A1_at	GRMZM2G048497_P01	GO:0016301	kinase activity	Molecular Function	methionine biosynthesis	2.7.1.39	Cycling	ZT16
Zm.16085.1.A1_at	GRMZM2G048497_P01	GO:0016740	transferase activity	Molecular Function	methionine biosynthesis	2.7.1.39	Cycling	ZT16
Zm.16085.1.A1_at	GRMZM2G048497_P01	GO:0005488	binding	Molecular Function	methionine biosynthesis	2.7.1.39	Cycling	ZT16
Zm.16085.1.A1_at	GRMZM2G048497_P01	GO:0000166	nucleotide binding	Molecular Function	methionine biosynthesis	2.7.1.39	Cycling	ZT16
Zm.17.1.A1_at	GRMZM2G169593_P03	GO:0008289	lipid binding	Molecular Function	tryptophan biosynthesis	4.2.1.20	Cycling	ZT20
Zm.16820.2.A1_at	GRMZM2G079888_P01	GO:0003824	catalytic activity	Molecular Function	aerobic respiration -- electron donor III	1.3.5.1	Cycling	ZT0
Zm.3066.1.A1_at	GRMZM2G079348_P03	GO:0003824	catalytic activity	Molecular Function	removal of superoxide radicals	1.11.1.6	Cycling	ZT8
Zm.3702.1.S1_at	GRMZM2G105644_P01	GO:0003824	catalytic activity	Molecular Function	chlorophyll a biosynthesis II	1.3.1.-	Cycling	ZT0
Zm.3100.1.A1_at	GRMZM2G083836_P03	GO:0003824	catalytic activity	Molecular Function	tRNA charging pathway	6.1.1.22	Cycling	ZT4
Zm.3100.1.A1_at	GRMZM2G083836_P03	GO:0003676	nucleic acid binding	Molecular Function	tRNA charging pathway	6.1.1.22	Cycling	ZT4
Zm.3100.1.A1_at	GRMZM2G083836_P03	GO:0005488	binding	Molecular Function	tRNA charging pathway	6.1.1.22	Cycling	ZT4
Zm.3100.1.A1_at	GRMZM2G083836_P03	GO:0000166	nucleotide binding	Molecular Function	tRNA charging pathway	6.1.1.22	Cycling	ZT4
Zm.3100.1.A1_at	GRMZM2G083836_P03	GO:0003824	catalytic activity	Molecular Function	tRNA charging pathway	6.1.1.12	Cycling	ZT4
Zm.3100.1.A1_at	GRMZM2G083836_P03	GO:0003676	nucleic acid binding	Molecular Function	tRNA charging pathway	6.1.1.12	Cycling	ZT4
Zm.2682.1.A1_at	GRMZM2G132069_P01	GO:0000166	nucleotide binding	Molecular Function	glycolysis I (cytosolic)	2.7.1.11	Cycling	ZT20
Zm.3100.1.A1_at	GRMZM2G083836_P03	GO:0000166	nucleotide binding	Molecular Function	tRNA charging pathway	6.1.1.12	Cycling	ZT4
Zm.390.1.S1_at	GRMZM2G093195_P01	GO:0003674	molecular_function	Molecular Function	GA<sub>12</sub> biosynthesis	1.14.13.79	Cycling	ZT16
Zm.3066.1.A1_at	GRMZM2G079348_P03	GO:0005488	binding	Molecular Function	removal of superoxide radicals	1.11.1.6	Cycling	ZT8
Zm.3066.1.A1_at	GRMZM2G079348_P03	GO:0003824	catalytic activity	Molecular Function	oxidative ethanol degradation III	1.11.1.6	Cycling	ZT8
Zm.3066.1.A1_at	GRMZM2G079348_P03	GO:0005488	binding	Molecular Function	oxidative ethanol degradation III	1.11.1.6	Cycling	ZT8
Zm.298.1.S1_a_at	GRMZM2G056975_P01	GO:0003824	catalytic activity	Molecular Function	methylerythritol phosphate pathway	1.1.1.267	Cycling	ZT16
Zm.298.1.S1_a_at	GRMZM2G056975_P01	GO:0005488	binding	Molecular Function	methylerythritol phosphate pathway	1.1.1.267	Cycling	ZT16
Zm.2682.1.A1_at	GRMZM2G132069_P01	GO:0000166	nucleotide binding	Molecular Function	glycolysis V	2.7.1.11	Cycling	ZT20
Zm.229.1.S1_at	GRMZM2G437977_P01	GO:0003824	catalytic activity	Molecular Function	homoserine biosynthesis	1.1.1.3	Cycling	ZT20
Zm.3100.1.A1_at	GRMZM2G083836_P03	GO:0005488	binding	Molecular Function	tRNA charging pathway	6.1.1.12	Cycling	ZT4
Zm.3942.1.A1_at	GRMZM2G147882_P03	GO:0005488	binding	Molecular Function	gibberellin biosynthesis II (early C-3 hydroxylation)	1.14.11.-	Cycling	ZT20
Zm.4467.1.S1_a_at	GRMZM2G359070_P01	GO:0005488	binding	Molecular Function	de novo biosynthesis of purine nucleotides	4.3.2.2	Cycling	ZT12
Zm.4467.1.S1_a_at	GRMZM2G359070_P01	GO:0003824	catalytic activity	Molecular Function	purine nucleotide metabolism (phosphotransfer and nucleotide modification)	4.3.2.2	Cycling	ZT12
Zm.4467.1.S1_a_at	GRMZM2G359070_P01	GO:0005488	binding	Molecular Function	purine nucleotide metabolism (phosphotransfer and nucleotide modification)	4.3.2.2	Cycling	ZT12
Zm.4311.1.S1_at	GRMZM2G171688_P01	GO:0003824	catalytic activity	Molecular Function	tRNA charging pathway	6.1.1.15	Cycling	ZT12
Zm.4311.1.S1_at	GRMZM2G171688_P01	GO:0000166	nucleotide binding	Molecular Function	tRNA charging pathway	6.1.1.15	Cycling	ZT12
Zm.4311.1.S1_at	GRMZM2G171688_P01	GO:0003824	catalytic activity	Molecular Function	tRNA charging pathway	6.1.1.14	Cycling	ZT12
Zm.4311.1.S1_at	GRMZM2G171688_P01	GO:0000166	nucleotide binding	Molecular Function	tRNA charging pathway	6.1.1.14	Cycling	ZT12
Zm.3702.1.S1_at	GRMZM2G105644_P01	GO:0003824	catalytic activity	Molecular Function	phytyl-PP biosynthesis	1.3.1.-	Cycling	ZT0
Zm.3942.1.A1_at	GRMZM2G147882_P03	GO:0003824	catalytic activity	Molecular Function	gibberellin biosynthesis I (non C-3| non C-13 hydroxylation)	1.14.11.-	Cycling	ZT20
Zm.3748.1.S1_at	GRMZM2G055331_P01	GO:0016740	transferase activity	Molecular Function	sucrose biosynthesis	2.4.1.14	Cycling	ZT0
Zm.3942.1.A1_at	GRMZM2G147882_P03	GO:0003824	catalytic activity	Molecular Function	gibberellin biosynthesis II (early C-3 hydroxylation)	1.14.11.-	Cycling	ZT20
Zm.3942.1.A1_at	GRMZM2G147882_P03	GO:0005488	binding	Molecular Function	gibberellin biosynthesis III (early C-13 hydroxylation)	1.14.11.12	Cycling	ZT20
Zm.3942.1.A1_at	GRMZM2G147882_P03	GO:0003824	catalytic activity	Molecular Function	gibberellin biosynthesis III (early C-13 hydroxylation)	1.14.11.12	Cycling	ZT20
Zm.3942.1.A1_at	GRMZM2G147882_P03	GO:0005488	binding	Molecular Function	gibberellin biosynthesis III (early C-13 hydroxylation)	1.14.11.-	Cycling	ZT20
Zm.3942.1.A1_at	GRMZM2G147882_P03	GO:0003824	catalytic activity	Molecular Function	gibberellin biosynthesis III (early C-13 hydroxylation)	1.14.11.-	Cycling	ZT20
Zm.390.1.S1_at	GRMZM2G093195_P01	GO:0003824	catalytic activity	Molecular Function	GA<sub>12</sub> biosynthesis	1.14.13.79	Cycling	ZT16
Zm.390.1.S1_at	GRMZM2G093195_P01	GO:0005488	binding	Molecular Function	GA<sub>12</sub> biosynthesis	1.14.13.79	Cycling	ZT16
Zm.2682.1.A1_at	GRMZM2G132069_P01	GO:0016301	kinase activity	Molecular Function	glycolysis I (cytosolic)	2.7.1.11	Cycling	ZT20
Zm.3942.1.A1_at	GRMZM2G147882_P03	GO:0005488	binding	Molecular Function	gibberellin biosynthesis I (non C-3| non C-13 hydroxylation)	1.14.11.-	Cycling	ZT20
Zm.2321.1.A1_at	GRMZM2G088064_P02	GO:0003824	catalytic activity	Molecular Function	histidine biosynthesis	2.6.1.9	Cycling	ZT4
Zm.2321.1.A1_at	GRMZM2G088064_P02	GO:0003824	catalytic activity	Molecular Function	alanine degradation II (to D-lactate)	2.6.1.2	Cycling	ZT4
Zm.2321.1.A1_at	GRMZM2G088064_P02	GO:0008289	lipid binding	Molecular Function	alanine degradation II (to D-lactate)	2.6.1.2	Cycling	ZT4
Zm.2321.1.A1_at	GRMZM2G088064_P02	GO:0016740	transferase activity	Molecular Function	alanine degradation	2.6.1.2	Cycling	ZT4
Zm.2321.1.A1_at	GRMZM2G088064_P02	GO:0003824	catalytic activity	Molecular Function	alanine degradation	2.6.1.2	Cycling	ZT4
Zm.2321.1.A1_at	GRMZM2G088064_P02	GO:0008289	lipid binding	Molecular Function	alanine degradation	2.6.1.2	Cycling	ZT4
Zm.2321.1.A1_at	GRMZM2G088064_P02	GO:0016740	transferase activity	Molecular Function	ethylene biosynthesis from methionine	4.4.1.14	Cycling	ZT4
Zm.2321.1.A1_at	GRMZM2G088064_P02	GO:0003824	catalytic activity	Molecular Function	ethylene biosynthesis from methionine	4.4.1.14	Cycling	ZT4
Zm.2682.1.A1_at	GRMZM2G132069_P01	GO:0016301	kinase activity	Molecular Function	glycolysis V	2.7.1.11	Cycling	ZT20
Zm.2321.1.A1_at	GRMZM2G088064_P02	GO:0016740	transferase activity	Molecular Function	histidine biosynthesis	2.6.1.9	Cycling	ZT4
Zm.2321.4.A1_at	GRMZM2G088064_P02	GO:0003824	catalytic activity	Molecular Function	alanine biosynthesis I	2.6.1.2	Cycling	ZT4
Zm.2321.1.A1_at	GRMZM2G088064_P02	GO:0008289	lipid binding	Molecular Function	histidine biosynthesis	2.6.1.9	Cycling	ZT4
Zm.2321.1.A1_at	GRMZM2G088064_P02	GO:0016740	transferase activity	Molecular Function	alanine biosynthesis I	2.6.1.2	Cycling	ZT4
Zm.2321.1.A1_at	GRMZM2G088064_P02	GO:0003824	catalytic activity	Molecular Function	alanine biosynthesis I	2.6.1.2	Cycling	ZT4
Zm.2321.1.A1_at	GRMZM2G088064_P02	GO:0008289	lipid binding	Molecular Function	alanine biosynthesis I	2.6.1.2	Cycling	ZT4
Zm.229.1.S1_at	GRMZM2G437977_P01	GO:0005488	binding	Molecular Function	homoserine biosynthesis	2.7.2.4	Cycling	ZT20
Zm.229.1.S1_at	GRMZM2G437977_P01	GO:0003824	catalytic activity	Molecular Function	homoserine biosynthesis	2.7.2.4	Cycling	ZT20
Zm.16820.2.A1_at	GRMZM2G079888_P01	GO:0000166	nucleotide binding	Molecular Function	aerobic respiration	1.3.5.1	Cycling	ZT0
Zm.2321.1.A1_at	GRMZM2G088064_P02	GO:0008289	lipid binding	Molecular Function	ethylene biosynthesis from methionine	4.4.1.14	Cycling	ZT4
Zm.2321.4.A1_at	GRMZM2G088064_P02	GO:0008289	lipid binding	Molecular Function	alanine degradation	2.6.1.2	Cycling	ZT4
Zm.2682.1.A1_at	GRMZM2G132069_P01	GO:0000166	nucleotide binding	Molecular Function	glycolysis II (plastidic)	2.7.1.11	Cycling	ZT20
Zm.2682.1.A1_at	GRMZM2G132069_P01	GO:0016301	kinase activity	Molecular Function	glycolysis II (plastidic)	2.7.1.11	Cycling	ZT20
Zm.2360.1.S1_at	GRMZM2G001645_P01	GO:0003824	catalytic activity	Molecular Function	mevalonate pathway	1.1.1.34	Cycling	ZT0
Zm.2360.1.S1_at	GRMZM2G001645_P01	GO:0005488	binding	Molecular Function	mevalonate pathway	1.1.1.34	Cycling	ZT0
Zm.2321.4.A1_at	GRMZM2G088064_P02	GO:0016740	transferase activity	Molecular Function	alanine degradation II (to D-lactate)	2.6.1.2	Cycling	ZT4
Zm.2321.4.A1_at	GRMZM2G088064_P02	GO:0003824	catalytic activity	Molecular Function	alanine degradation II (to D-lactate)	2.6.1.2	Cycling	ZT4
Zm.2321.4.A1_at	GRMZM2G088064_P02	GO:0008289	lipid binding	Molecular Function	alanine degradation II (to D-lactate)	2.6.1.2	Cycling	ZT4
Zm.2321.1.A1_at	GRMZM2G088064_P02	GO:0016740	transferase activity	Molecular Function	alanine degradation II (to D-lactate)	2.6.1.2	Cycling	ZT4
Zm.2321.4.A1_at	GRMZM2G088064_P02	GO:0003824	catalytic activity	Molecular Function	alanine degradation	2.6.1.2	Cycling	ZT4
Zm.2321.4.A1_at	GRMZM2G088064_P02	GO:0008289	lipid binding	Molecular Function	alanine biosynthesis I	2.6.1.2	Cycling	ZT4
Zm.2321.4.A1_at	GRMZM2G088064_P02	GO:0016740	transferase activity	Molecular Function	ethylene biosynthesis from methionine	4.4.1.14	Cycling	ZT4
Zm.2321.4.A1_at	GRMZM2G088064_P02	GO:0003824	catalytic activity	Molecular Function	ethylene biosynthesis from methionine	4.4.1.14	Cycling	ZT4
Zm.2321.4.A1_at	GRMZM2G088064_P02	GO:0008289	lipid binding	Molecular Function	ethylene biosynthesis from methionine	4.4.1.14	Cycling	ZT4
Zm.2321.4.A1_at	GRMZM2G088064_P02	GO:0016740	transferase activity	Molecular Function	histidine biosynthesis	2.6.1.9	Cycling	ZT4
Zm.2321.4.A1_at	GRMZM2G088064_P02	GO:0003824	catalytic activity	Molecular Function	histidine biosynthesis	2.6.1.9	Cycling	ZT4
Zm.2321.4.A1_at	GRMZM2G088064_P02	GO:0008289	lipid binding	Molecular Function	histidine biosynthesis	2.6.1.9	Cycling	ZT4
Zm.2321.4.A1_at	GRMZM2G088064_P02	GO:0016740	transferase activity	Molecular Function	alanine biosynthesis I	2.6.1.2	Cycling	ZT4
Zm.229.1.S1_at	GRMZM2G437977_P01	GO:0005488	binding	Molecular Function	homoserine biosynthesis	1.1.1.3	Cycling	ZT20
Zm.2321.4.A1_at	GRMZM2G088064_P02	GO:0016740	transferase activity	Molecular Function	alanine degradation	2.6.1.2	Cycling	ZT4
Zm.14505.1.S1_at	GRMZM2G469523_P01	GO:0008152	metabolic process	Biological Process	UDP-galactose biosynthesis (salvage pathway from galactose using UDP-glucose)	5.1.3.2	Cycling	ZT0
Zm.13518.1.A1_at	GRMZM2G031311_P02	GO:0008152	metabolic process	Biological Process	brassinosteroid biosynthesis II	1.1.1.145	Cycling	ZT16
Zm.14505.1.S1_at	GRMZM2G469523_P01	GO:0008152	metabolic process	Biological Process	brassinosteroid biosynthesis III	1.1.1.145	Cycling	ZT0
Zm.14505.1.S1_at	GRMZM2G469523_P01	GO:0005975	carbohydrate metabolic process	Biological Process	brassinosteroid biosynthesis III	1.1.1.145	Cycling	ZT0
Zm.14505.1.S1_at	GRMZM2G469523_P01	GO:0008152	metabolic process	Biological Process	brassinosteroid biosynthesis II	1.1.1.145	Cycling	ZT0
Zm.14505.1.S1_at	GRMZM2G469523_P01	GO:0005975	carbohydrate metabolic process	Biological Process	brassinosteroid biosynthesis II	1.1.1.145	Cycling	ZT0
Zm.14505.1.S1_at	GRMZM2G469523_P01	GO:0008152	metabolic process	Biological Process	UDP-galactose biosynthesis	5.1.3.2	Cycling	ZT0
Zm.14505.1.S1_at	GRMZM2G469523_P01	GO:0005975	carbohydrate metabolic process	Biological Process	UDP-galactose biosynthesis	5.1.3.2	Cycling	ZT0
Zm.14505.1.S1_at	GRMZM2G469523_P01	GO:0008152	metabolic process	Biological Process	brassinosteroid biosynthesis I	1.1.1.145	Cycling	ZT0
Zm.14505.1.S1_at	GRMZM2G469523_P01	GO:0005975	carbohydrate metabolic process	Biological Process	galactose degradation	5.1.3.2	Cycling	ZT0
Zm.15348.1.A1_x_at	GRMZM2G053720_P01	GO:0009058	biosynthetic process	Biological Process	citrulline biosynthesis	1.5.99.8	Cycling	ZT20
Zm.14505.1.S1_at	GRMZM2G469523_P01	GO:0005975	carbohydrate metabolic process	Biological Process	UDP-galactose biosynthesis (salvage pathway from galactose using UDP-glucose)	5.1.3.2	Cycling	ZT0
Zm.14048.1.A1_at	GRMZM2G064056_P01	GO:0006629	lipid metabolic process	Biological Process	oleate biosynthesis	1.14.19.2	Cycling	ZT0
Zm.14048.1.A1_at	GRMZM2G064056_P01	GO:0009987	cellular process	Biological Process	oleate biosynthesis	1.14.19.2	Cycling	ZT0
Zm.13788.1.S1_at	GRMZM2G158515_P01	GO:0009987	cellular process	Biological Process	thioredoxin pathway	1.8.1.9	Cycling	ZT20
Zm.13788.1.S1_at	GRMZM2G158515_P01	GO:0008152	metabolic process	Biological Process	thioredoxin pathway	1.8.1.9	Cycling	ZT20
Zm.13788.1.S1_at	GRMZM2G158515_P01	GO:0009628	response to abiotic stimulus	Biological Process	thioredoxin pathway	1.8.1.9	Cycling	ZT20
Zm.13788.1.S1_at	GRMZM2G158515_P01	GO:0006950	response to stress	Biological Process	thioredoxin pathway	1.8.1.9	Cycling	ZT20
Zm.14505.1.S1_at	GRMZM2G469523_P01	GO:0008152	metabolic process	Biological Process	galactose degradation	5.1.3.2	Cycling	ZT0
Zm.15348.2.A1_x_at	GRMZM2G117956_P01	GO:0009056	catabolic process	Biological Process	citrulline biosynthesis	1.5.99.8	Cycling	ZT20
Zm.15500.1.A1_at	GRMZM2G569855_P01	GO:0006519	cellular amino acid and derivative metabolic process	Biological Process	cysteine biosynthesis	2.5.1.47	Cycling	ZT0
Zm.15500.1.A1_at	GRMZM2G569855_P01	GO:0009058	biosynthetic process	Biological Process	cysteine biosynthesis	2.5.1.47	Cycling	ZT0
Zm.15500.1.A1_at	GRMZM2G569855_P01	GO:0008152	metabolic process	Biological Process	cysteine biosynthesis	2.5.1.47	Cycling	ZT0
Zm.15500.1.A1_at	GRMZM2G569855_P01	GO:0006519	cellular amino acid and derivative metabolic process	Biological Process	hypoglycin biosynthesis	4.3.1.19	Cycling	ZT0
Zm.15500.1.A1_at	GRMZM2G569855_P01	GO:0009058	biosynthetic process	Biological Process	hypoglycin biosynthesis	4.3.1.19	Cycling	ZT0
Zm.15500.1.A1_at	GRMZM2G569855_P01	GO:0008152	metabolic process	Biological Process	hypoglycin biosynthesis	4.3.1.19	Cycling	ZT0
Zm.15348.2.A1_x_at	GRMZM2G117956_P01	GO:0009056	catabolic process	Biological Process	proline degradation	1.5.99.8	Cycling	ZT20
Zm.14505.1.S1_at	GRMZM2G469523_P01	GO:0005975	carbohydrate metabolic process	Biological Process	brassinosteroid biosynthesis I	1.1.1.145	Cycling	ZT0
Zm.15348.2.A1_x_at	GRMZM2G117956_P01	GO:0009058	biosynthetic process	Biological Process	proline degradation	1.5.99.8	Cycling	ZT20
Zm.13645.1.S1_at	GRMZM2G016592_P01	GO:0008152	metabolic process	Biological Process	tryptophan biosynthesis	4.2.1.20	Cycling	ZT12
Zm.15348.2.A1_x_at	GRMZM2G117956_P01	GO:0006519	cellular amino acid and derivative metabolic process	Biological Process	citrulline biosynthesis	1.5.99.8	Cycling	ZT20
Zm.15348.2.A1_x_at	GRMZM2G117956_P01	GO:0009058	biosynthetic process	Biological Process	citrulline biosynthesis	1.5.99.8	Cycling	ZT20
Zm.15348.1.A1_x_at	GRMZM2G053720_P01	GO:0009056	catabolic process	Biological Process	proline degradation	1.5.99.8	Cycling	ZT20
Zm.15348.1.A1_x_at	GRMZM2G053720_P01	GO:0006519	cellular amino acid and derivative metabolic process	Biological Process	proline degradation	1.5.99.8	Cycling	ZT20
Zm.15348.1.A1_x_at	GRMZM2G053720_P01	GO:0009058	biosynthetic process	Biological Process	proline degradation	1.5.99.8	Cycling	ZT20
Zm.15348.1.A1_x_at	GRMZM2G053720_P01	GO:0009056	catabolic process	Biological Process	citrulline biosynthesis	1.5.99.8	Cycling	ZT20
Zm.15348.1.A1_x_at	GRMZM2G053720_P01	GO:0006519	cellular amino acid and derivative metabolic process	Biological Process	citrulline biosynthesis	1.5.99.8	Cycling	ZT20
Zm.15348.2.A1_x_at	GRMZM2G117956_P01	GO:0006519	cellular amino acid and derivative metabolic process	Biological Process	proline degradation	1.5.99.8	Cycling	ZT20
Zm.13518.1.A1_at	GRMZM2G031311_P02	GO:0006629	lipid metabolic process	Biological Process	brassinosteroid biosynthesis III	1.1.1.145	Cycling	ZT16
Zm.13570.1.A1_at	GRMZM2G022563_P01	GO:0008152	metabolic process	Biological Process	fatty acid elongation -- saturated	2.3.1.41	Cycling	ZT20
Zm.13534.1.A1_at	GRMZM2G046583_P01	GO:0009058	biosynthetic process	Biological Process	pyridine nucleotide cycling (plants)	2.4.2.11	Cycling	ZT20
Zm.13534.1.A1_at	GRMZM2G046583_P01	GO:0006139	nucleobase| nucleoside| nucleotide and nucleic acid metabolic process	Biological Process	pyridine nucleotide cycling (plants)	2.4.2.11	Cycling	ZT20
Zm.13518.1.A1_at	GRMZM2G031311_P02	GO:0005975	carbohydrate metabolic process	Biological Process	brassinosteroid biosynthesis I	1.1.1.145	Cycling	ZT16
Zm.13518.1.A1_at	GRMZM2G031311_P02	GO:0006629	lipid metabolic process	Biological Process	brassinosteroid biosynthesis I	1.1.1.145	Cycling	ZT16
Zm.13518.1.A1_at	GRMZM2G031311_P02	GO:0009058	biosynthetic process	Biological Process	brassinosteroid biosynthesis I	1.1.1.145	Cycling	ZT16
Zm.13518.1.A1_at	GRMZM2G031311_P02	GO:0009987	cellular process	Biological Process	brassinosteroid biosynthesis I	1.1.1.145	Cycling	ZT16
Zm.13788.1.S1_at	GRMZM2G158515_P01	GO:0008150	biological_process	Biological Process	thioredoxin pathway	1.8.1.9	Cycling	ZT20
Zm.13518.1.A1_at	GRMZM2G031311_P02	GO:0005975	carbohydrate metabolic process	Biological Process	brassinosteroid biosynthesis III	1.1.1.145	Cycling	ZT16
Zm.13570.1.A1_at	GRMZM2G022563_P01	GO:0006629	lipid metabolic process	Biological Process	fatty acid elongation -- saturated	2.3.1.41	Cycling	ZT20
Zm.13518.1.A1_at	GRMZM2G031311_P02	GO:0009058	biosynthetic process	Biological Process	brassinosteroid biosynthesis III	1.1.1.145	Cycling	ZT16
Zm.13518.1.A1_at	GRMZM2G031311_P02	GO:0009987	cellular process	Biological Process	brassinosteroid biosynthesis III	1.1.1.145	Cycling	ZT16
Zm.13518.1.A1_at	GRMZM2G031311_P02	GO:0008152	metabolic process	Biological Process	brassinosteroid biosynthesis III	1.1.1.145	Cycling	ZT16
Zm.13518.1.A1_at	GRMZM2G031311_P02	GO:0005975	carbohydrate metabolic process	Biological Process	brassinosteroid biosynthesis II	1.1.1.145	Cycling	ZT16
Zm.13518.1.A1_at	GRMZM2G031311_P02	GO:0006629	lipid metabolic process	Biological Process	brassinosteroid biosynthesis II	1.1.1.145	Cycling	ZT16
Zm.13518.1.A1_at	GRMZM2G031311_P02	GO:0009058	biosynthetic process	Biological Process	brassinosteroid biosynthesis II	1.1.1.145	Cycling	ZT16
Zm.18811.1.A1_at	GRMZM2G137151_P01	GO:0008152	metabolic process	Biological Process	pyridoxal 5'-phosphate biosynthesis	2.2.1.7	Cycling	ZT20
Zm.13518.1.A1_at	GRMZM2G031311_P02	GO:0008152	metabolic process	Biological Process	brassinosteroid biosynthesis I	1.1.1.145	Cycling	ZT16
Zm.13570.1.A1_at	GRMZM2G022563_P01	GO:0006629	lipid metabolic process	Biological Process	palmitate biosynthesis	2.3.1.41	Cycling	ZT20
Zm.15500.1.A1_at	GRMZM2G569855_P01	GO:0006519	cellular amino acid and derivative metabolic process	Biological Process	homocysteine and cysteine interconversion	4.2.1.22	Cycling	ZT0
Zm.13645.1.S1_at	GRMZM2G016592_P01	GO:0009628	response to abiotic stimulus	Biological Process	tryptophan biosynthesis	4.2.1.20	Cycling	ZT12
Zm.13645.1.S1_at	GRMZM2G016592_P01	GO:0006950	response to stress	Biological Process	tryptophan biosynthesis	4.2.1.20	Cycling	ZT12
Zm.13645.1.S1_at	GRMZM2G016592_P01	GO:0008150	biological_process	Biological Process	tryptophan biosynthesis	4.2.1.20	Cycling	ZT12
Zm.13584.1.A1_at	GRMZM2G046498_P02	GO:0008152	metabolic process	Biological Process	NAD/NADH phosphorylation and dephosphorylation	2.7.1.23	Cycling	ZT4
Zm.13570.1.A1_at	GRMZM2G022563_P01	GO:0006629	lipid metabolic process	Biological Process	petroselinate biosynthesis	RXN-8391	Cycling	ZT20
Zm.13570.1.A1_at	GRMZM2G022563_P01	GO:0009987	cellular process	Biological Process	petroselinate biosynthesis	RXN-8391	Cycling	ZT20
Zm.13570.1.A1_at	GRMZM2G022563_P01	GO:0009058	biosynthetic process	Biological Process	fatty acid elongation -- saturated	2.3.1.41	Cycling	ZT20
Zm.13570.1.A1_at	GRMZM2G022563_P01	GO:0008152	metabolic process	Biological Process	petroselinate biosynthesis	RXN-8391	Cycling	ZT20
Zm.13570.1.A1_at	GRMZM2G022563_P01	GO:0009987	cellular process	Biological Process	fatty acid elongation -- saturated	2.3.1.41	Cycling	ZT20
Zm.13570.1.A1_at	GRMZM2G022563_P01	GO:0009987	cellular process	Biological Process	palmitate biosynthesis	2.3.1.41	Cycling	ZT20
Zm.13570.1.A1_at	GRMZM2G022563_P01	GO:0009058	biosynthetic process	Biological Process	palmitate biosynthesis	2.3.1.41	Cycling	ZT20
Zm.13570.1.A1_at	GRMZM2G022563_P01	GO:0008152	metabolic process	Biological Process	palmitate biosynthesis	2.3.1.41	Cycling	ZT20
Zm.13570.1.A1_at	GRMZM2G022563_P01	GO:0006629	lipid metabolic process	Biological Process	cis-vaccenate biosynthesis	2.3.1.179	Cycling	ZT20
Zm.13570.1.A1_at	GRMZM2G022563_P01	GO:0009987	cellular process	Biological Process	cis-vaccenate biosynthesis	2.3.1.179	Cycling	ZT20
Zm.13570.1.A1_at	GRMZM2G022563_P01	GO:0009058	biosynthetic process	Biological Process	cis-vaccenate biosynthesis	2.3.1.179	Cycling	ZT20
Zm.13570.1.A1_at	GRMZM2G022563_P01	GO:0008152	metabolic process	Biological Process	cis-vaccenate biosynthesis	2.3.1.179	Cycling	ZT20
Zm.13645.1.S1_at	GRMZM2G016592_P01	GO:0006519	cellular amino acid and derivative metabolic process	Biological Process	tryptophan biosynthesis	4.2.1.20	Cycling	ZT12
Zm.13570.1.A1_at	GRMZM2G022563_P01	GO:0009058	biosynthetic process	Biological Process	petroselinate biosynthesis	RXN-8391	Cycling	ZT20
Zm.16085.1.A1_at	GRMZM2G048497_P01	GO:0006519	cellular amino acid and derivative metabolic process	Biological Process	threonine biosynthesis from homoserine	2.7.1.39	Cycling	ZT16
Zm.17378.3.A1_at	GRMZM2G002807_P01	GO:0008152	metabolic process	Biological Process	Calvin cycle	5.3.1.1	Cycling	ZT16
Zm.17.1.A1_at	GRMZM2G169593_P03	GO:0006519	cellular amino acid and derivative metabolic process	Biological Process	tryptophan biosynthesis	4.2.1.20	Cycling	ZT20
Zm.17.1.A1_at	GRMZM2G169593_P03	GO:0008152	metabolic process	Biological Process	tryptophan biosynthesis	4.2.1.20	Cycling	ZT20
Zm.16820.2.A1_at	GRMZM2G079888_P01	GO:0009056	catabolic process	Biological Process	TCA cycle	1.3.5.1	Cycling	ZT0
Zm.16820.2.A1_at	GRMZM2G079888_P01	GO:0006091	generation of precursor metabolites and energy	Biological Process	TCA cycle	1.3.5.1	Cycling	ZT0
Zm.16820.2.A1_at	GRMZM2G079888_P01	GO:0009056	catabolic process	Biological Process	aerobic respiration	1.3.5.1	Cycling	ZT0
Zm.16820.2.A1_at	GRMZM2G079888_P01	GO:0006091	generation of precursor metabolites and energy	Biological Process	aerobic respiration	1.3.5.1	Cycling	ZT0
Zm.16085.1.A1_at	GRMZM2G048497_P01	GO:0008152	metabolic process	Biological Process	methionine biosynthesis	2.7.1.39	Cycling	ZT16
Zm.16820.2.A1_at	GRMZM2G079888_P01	GO:0006091	generation of precursor metabolites and energy	Biological Process	aerobic respiration -- electron donor III	1.3.5.1	Cycling	ZT0
Zm.17378.3.A1_at	GRMZM2G002807_P01	GO:0008152	metabolic process	Biological Process	glycolysis V	5.3.1.1	Cycling	ZT16
Zm.16085.1.A1_at	GRMZM2G048497_P01	GO:0009987	cellular process	Biological Process	threonine biosynthesis from homoserine	2.7.1.39	Cycling	ZT16
Zm.16085.1.A1_at	GRMZM2G048497_P01	GO:0008152	metabolic process	Biological Process	threonine biosynthesis from homoserine	2.7.1.39	Cycling	ZT16
Zm.16085.1.A1_at	GRMZM2G048497_P01	GO:0009628	response to abiotic stimulus	Biological Process	threonine biosynthesis from homoserine	2.7.1.39	Cycling	ZT16
Zm.16085.1.A1_at	GRMZM2G048497_P01	GO:0006950	response to stress	Biological Process	threonine biosynthesis from homoserine	2.7.1.39	Cycling	ZT16
Zm.16085.1.A1_at	GRMZM2G048497_P01	GO:0008150	biological_process	Biological Process	threonine biosynthesis from homoserine	2.7.1.39	Cycling	ZT16
Zm.16085.1.A1_at	GRMZM2G048497_P01	GO:0006519	cellular amino acid and derivative metabolic process	Biological Process	methionine biosynthesis	2.7.1.39	Cycling	ZT16
Zm.15500.1.A1_at	GRMZM2G569855_P01	GO:0008152	metabolic process	Biological Process	homocysteine and cysteine interconversion	4.2.1.22	Cycling	ZT0
Zm.16820.2.A1_at	GRMZM2G079888_P01	GO:0009056	catabolic process	Biological Process	aerobic respiration -- electron donor III	1.3.5.1	Cycling	ZT0
Zm.17857.1.A1_at	GRMZM2G082214_P01	GO:0006519	cellular amino acid and derivative metabolic process	Biological Process	histidine biosynthesis	3.5.4.19	Cycling	ZT8
Zm.18811.1.A1_at	GRMZM2G137151_P01	GO:0019748	secondary metabolic process	Biological Process	methylerythritol phosphate pathway	2.2.1.7	Cycling	ZT20
Zm.18811.1.A1_at	GRMZM2G137151_P01	GO:0006629	lipid metabolic process	Biological Process	methylerythritol phosphate pathway	2.2.1.7	Cycling	ZT20
Zm.18811.1.A1_at	GRMZM2G137151_P01	GO:0009987	cellular process	Biological Process	methylerythritol phosphate pathway	2.2.1.7	Cycling	ZT20
Zm.18811.1.A1_at	GRMZM2G137151_P01	GO:0009058	biosynthetic process	Biological Process	methylerythritol phosphate pathway	2.2.1.7	Cycling	ZT20
Zm.18811.1.A1_at	GRMZM2G137151_P01	GO:0008152	metabolic process	Biological Process	methylerythritol phosphate pathway	2.2.1.7	Cycling	ZT20
Zm.18287.1.A1_at	GRMZM2G018441_P01	GO:0008152	metabolic process	Biological Process	photorespiration	3.1.3.18	Cycling	ZT20
Zm.1826.1.A1_at	GRMZM2G142386_P01	GO:0008152	metabolic process	Biological Process	nitrate assimilation pathway	1.7.1.1	Cycling	ZT0
Zm.17378.3.A1_at	GRMZM2G002807_P01	GO:0008152	metabolic process	Biological Process	glycolysis II (plastidic)	5.3.1.1	Cycling	ZT16
Zm.17857.1.A1_at	GRMZM2G082214_P01	GO:0009058	biosynthetic process	Biological Process	histidine biosynthesis	3.6.1.31	Cycling	ZT8
Zm.17378.3.A1_at	GRMZM2G002807_P01	GO:0008152	metabolic process	Biological Process	glycolysis I (cytosolic)	5.3.1.1	Cycling	ZT16
Zm.17857.1.A1_at	GRMZM2G082214_P01	GO:0009058	biosynthetic process	Biological Process	histidine biosynthesis	3.5.4.19	Cycling	ZT8
Zm.17543.1.A1_at	GRMZM2G107402_P01	GO:0009987	cellular process	Biological Process	tetrapyrrole biosynthesis	1.2.1.70	Cycling	ZT0
Zm.17543.1.A1_at	GRMZM2G107402_P01	GO:0008152	metabolic process	Biological Process	tetrapyrrole biosynthesis	1.2.1.70	Cycling	ZT0
Zm.17543.1.A1_at	GRMZM2G107402_P01	GO:0009987	cellular process	Biological Process	chorismate biosynthesis	1.1.1.25	Cycling	ZT0
Zm.17543.1.A1_at	GRMZM2G107402_P01	GO:0008152	metabolic process	Biological Process	chorismate biosynthesis	1.1.1.25	Cycling	ZT0
Zm.175.1.S1_at	GRMZM2G035268_P03	GO:0008152	metabolic process	Biological Process	proline degradation	1.5.1.12	Cycling	ZT0
Zm.175.1.S1_at	GRMZM2G035268_P03	GO:0008152	metabolic process	Biological Process	citrulline biosynthesis	1.2.1.41	Cycling	ZT0
Zm.16085.1.A1_at	GRMZM2G048497_P01	GO:0009628	response to abiotic stimulus	Biological Process	methionine biosynthesis	2.7.1.39	Cycling	ZT16
Zm.17857.1.A1_at	GRMZM2G082214_P01	GO:0006519	cellular amino acid and derivative metabolic process	Biological Process	histidine biosynthesis	3.6.1.31	Cycling	ZT8
Zm.15500.1.S1_at	GRMZM2G569855_P01	GO:0008152	metabolic process	Biological Process	hypoglycin biosynthesis	4.3.1.19	Cycling	ZT16
Zm.15500.1.S1_at	GRMZM2G569855_P01	GO:0008152	metabolic process	Biological Process	isoleucine biosynthesis	4.3.1.19	Cycling	ZT16
Zm.15500.1.S1_at	GRMZM2G569855_P01	GO:0006519	cellular amino acid and derivative metabolic process	Biological Process	homocysteine and cysteine interconversion	4.2.1.22	Cycling	ZT16
Zm.15500.1.S1_at	GRMZM2G569855_P01	GO:0009058	biosynthetic process	Biological Process	homocysteine and cysteine interconversion	4.2.1.22	Cycling	ZT16
Zm.15500.1.S1_at	GRMZM2G569855_P01	GO:0008152	metabolic process	Biological Process	homocysteine and cysteine interconversion	4.2.1.22	Cycling	ZT16
Zm.15500.1.S1_at	GRMZM2G569855_P01	GO:0006519	cellular amino acid and derivative metabolic process	Biological Process	cysteine biosynthesis	2.5.1.47	Cycling	ZT16
Zm.15500.1.S1_at	GRMZM2G569855_P01	GO:0009058	biosynthetic process	Biological Process	cysteine biosynthesis	2.5.1.47	Cycling	ZT16
Zm.15500.1.S1_at	GRMZM2G569855_P01	GO:0008152	metabolic process	Biological Process	cysteine biosynthesis	2.5.1.47	Cycling	ZT16
Zm.16085.1.A1_at	GRMZM2G048497_P01	GO:0009987	cellular process	Biological Process	methionine biosynthesis	2.7.1.39	Cycling	ZT16
Zm.15500.1.S1_at	GRMZM2G569855_P01	GO:0009058	biosynthetic process	Biological Process	hypoglycin biosynthesis	4.3.1.19	Cycling	ZT16
Zm.15500.1.S1_at	GRMZM2G569855_P01	GO:0008152	metabolic process	Biological Process	threonine biosynthesis from homoserine	4.2.3.1	Cycling	ZT16
Zm.15500.1.A1_at	GRMZM2G569855_P01	GO:0006519	cellular amino acid and derivative metabolic process	Biological Process	threonine biosynthesis from homoserine	4.2.3.1	Cycling	ZT0
Zm.15500.1.A1_at	GRMZM2G569855_P01	GO:0009058	biosynthetic process	Biological Process	threonine biosynthesis from homoserine	4.2.3.1	Cycling	ZT0
Zm.15500.1.A1_at	GRMZM2G569855_P01	GO:0008152	metabolic process	Biological Process	threonine biosynthesis from homoserine	4.2.3.1	Cycling	ZT0
Zm.15500.1.A1_at	GRMZM2G569855_P01	GO:0006519	cellular amino acid and derivative metabolic process	Biological Process	isoleucine biosynthesis	4.3.1.19	Cycling	ZT0
Zm.15500.1.A1_at	GRMZM2G569855_P01	GO:0009058	biosynthetic process	Biological Process	isoleucine biosynthesis	4.3.1.19	Cycling	ZT0
Zm.15500.1.A1_at	GRMZM2G569855_P01	GO:0008152	metabolic process	Biological Process	isoleucine biosynthesis	4.3.1.19	Cycling	ZT0
Zm.13518.1.A1_at	GRMZM2G031311_P02	GO:0005975	carbohydrate metabolic process	Biological Process	UDP-galactose biosynthesis	5.1.3.2	Cycling	ZT16
Zm.15500.1.S1_at	GRMZM2G569855_P01	GO:0006519	cellular amino acid and derivative metabolic process	Biological Process	hypoglycin biosynthesis	4.3.1.19	Cycling	ZT16
Zm.15851.1.A1_at	GRMZM2G059151_P01	GO:0005975	carbohydrate metabolic process	Biological Process	glycolysis I (cytosolic)	2.7.1.90	Cycling	ZT20
Zm.16085.1.A1_at	GRMZM2G048497_P01	GO:0006950	response to stress	Biological Process	methionine biosynthesis	2.7.1.39	Cycling	ZT16
Zm.16085.1.A1_at	GRMZM2G048497_P01	GO:0008150	biological_process	Biological Process	methionine biosynthesis	2.7.1.39	Cycling	ZT16
Zm.15851.1.A1_at	GRMZM2G059151_P01	GO:0009056	catabolic process	Biological Process	glycolysis V	2.7.1.11	Cycling	ZT20
Zm.15851.1.A1_at	GRMZM2G059151_P01	GO:0005975	carbohydrate metabolic process	Biological Process	glycolysis V	2.7.1.11	Cycling	ZT20
Zm.15851.1.A1_at	GRMZM2G059151_P01	GO:0006091	generation of precursor metabolites and energy	Biological Process	glycolysis V	2.7.1.11	Cycling	ZT20
Zm.15851.1.A1_at	GRMZM2G059151_P01	GO:0009056	catabolic process	Biological Process	glycolysis I (cytosolic)	2.7.1.11	Cycling	ZT20
Zm.15851.1.A1_at	GRMZM2G059151_P01	GO:0005975	carbohydrate metabolic process	Biological Process	glycolysis I (cytosolic)	2.7.1.11	Cycling	ZT20
Zm.15500.1.S1_at	GRMZM2G569855_P01	GO:0009058	biosynthetic process	Biological Process	isoleucine biosynthesis	4.3.1.19	Cycling	ZT16
Zm.15851.1.A1_at	GRMZM2G059151_P01	GO:0009056	catabolic process	Biological Process	glycolysis I (cytosolic)	2.7.1.90	Cycling	ZT20
Zm.15500.1.S1_at	GRMZM2G569855_P01	GO:0006519	cellular amino acid and derivative metabolic process	Biological Process	isoleucine biosynthesis	4.3.1.19	Cycling	ZT16
Zm.15851.1.A1_at	GRMZM2G059151_P01	GO:0006091	generation of precursor metabolites and energy	Biological Process	glycolysis I (cytosolic)	2.7.1.90	Cycling	ZT20
Zm.15851.1.A1_at	GRMZM2G059151_P01	GO:0009056	catabolic process	Biological Process	glycolysis II (plastidic)	2.7.1.11	Cycling	ZT20
Zm.15851.1.A1_at	GRMZM2G059151_P01	GO:0005975	carbohydrate metabolic process	Biological Process	glycolysis II (plastidic)	2.7.1.11	Cycling	ZT20
Zm.15851.1.A1_at	GRMZM2G059151_P01	GO:0006091	generation of precursor metabolites and energy	Biological Process	glycolysis II (plastidic)	2.7.1.11	Cycling	ZT20
Zm.15815.1.S1_at	GRMZM2G142386_P01	GO:0008152	metabolic process	Biological Process	nitrate assimilation pathway	1.7.1.1	Cycling	ZT0
Zm.15500.1.S1_at	GRMZM2G569855_P01	GO:0006519	cellular amino acid and derivative metabolic process	Biological Process	threonine biosynthesis from homoserine	4.2.3.1	Cycling	ZT16
Zm.15500.1.S1_at	GRMZM2G569855_P01	GO:0009058	biosynthetic process	Biological Process	threonine biosynthesis from homoserine	4.2.3.1	Cycling	ZT16
Zm.15500.1.A1_at	GRMZM2G569855_P01	GO:0009058	biosynthetic process	Biological Process	homocysteine and cysteine interconversion	4.2.1.22	Cycling	ZT0
Zm.15851.1.A1_at	GRMZM2G059151_P01	GO:0006091	generation of precursor metabolites and energy	Biological Process	glycolysis I (cytosolic)	2.7.1.11	Cycling	ZT20
Zm.10847.1.A1_at	GRMZM2G169160_P03	GO:0006412	translation	Biological Process	tRNA charging pathway	6.1.1.11	Cycling	ZT20
Zm.13518.1.A1_at	GRMZM2G031311_P02	GO:0009987	cellular process	Biological Process	brassinosteroid biosynthesis II	1.1.1.145	Cycling	ZT16
Zm.11730.1.S1_at	GRMZM2G155253_P01	GO:0005975	carbohydrate metabolic process	Biological Process	Calvin cycle	4.1.2.13	Cycling	ZT20
Zm.11730.1.S1_at	GRMZM2G155253_P01	GO:0006091	generation of precursor metabolites and energy	Biological Process	Calvin cycle	4.1.2.13	Cycling	ZT20
Zm.11657.1.A1_at	GRMZM2G164405_P01	GO:0009058	biosynthetic process	Biological Process	ethylene biosynthesis from methionine	4.4.1.14	Cycling	ZT0
Zm.10847.1.A1_at	GRMZM2G169160_P03	GO:0006519	cellular amino acid and derivative metabolic process	Biological Process	tRNA charging pathway	6.1.1.11	Cycling	ZT20
Zm.10847.1.A1_at	GRMZM2G169160_P03	GO:0006139	nucleobase| nucleoside| nucleotide and nucleic acid metabolic process	Biological Process	tRNA charging pathway	6.1.1.11	Cycling	ZT20
Zm.10847.1.A1_at	GRMZM2G169160_P03	GO:0009628	response to abiotic stimulus	Biological Process	tRNA charging pathway	6.1.1.11	Cycling	ZT20
Zm.11730.1.S1_at	GRMZM2G155253_P01	GO:0006091	generation of precursor metabolites and energy	Biological Process	gluconeogenesis	4.1.2.13	Cycling	ZT20
Zm.10847.1.A1_at	GRMZM2G169160_P03	GO:0008150	biological_process	Biological Process	tRNA charging pathway	6.1.1.11	Cycling	ZT20
Zm.11730.1.S1_at	GRMZM2G155253_P01	GO:0005975	carbohydrate metabolic process	Biological Process	gluconeogenesis	4.1.2.13	Cycling	ZT20
Zm.10818.1.S1_at	GRMZM2G046163_P01	GO:0006519	cellular amino acid and derivative metabolic process	Biological Process	tryptophan biosynthesis	4.2.1.20	Cycling	ZT4
Zm.10818.1.S1_at	GRMZM2G046163_P01	GO:0008152	metabolic process	Biological Process	tryptophan biosynthesis	4.2.1.20	Cycling	ZT4
Zm.10792.1.A1_at	GRMZM2G431708_P02	GO:0008152	metabolic process	Biological Process	superpathway of gluconate degradation	1.1.1.44	Cycling	ZT16
Zm.10792.1.A1_at	GRMZM2G431708_P02	GO:0009056	catabolic process	Biological Process	superpathway of gluconate degradation	1.1.1.44	Cycling	ZT16
Zm.10792.1.A1_at	GRMZM2G431708_P02	GO:0005975	carbohydrate metabolic process	Biological Process	superpathway of gluconate degradation	1.1.1.44	Cycling	ZT16
Zm.10792.1.A1_at	GRMZM2G431708_P02	GO:0006091	generation of precursor metabolites and energy	Biological Process	superpathway of gluconate degradation	1.1.1.44	Cycling	ZT16
Zm.10792.1.A1_at	GRMZM2G431708_P02	GO:0008152	metabolic process	Biological Process	oxidative branch of the pentose phosphate pathway	1.1.1.44	Cycling	ZT16
Zm.10847.1.A1_at	GRMZM2G169160_P03	GO:0006950	response to stress	Biological Process	tRNA charging pathway	6.1.1.11	Cycling	ZT20
Zm.11730.1.S1_at	GRMZM2G155253_P01	GO:0006091	generation of precursor metabolites and energy	Biological Process	glycolysis V	4.1.2.13	Cycling	ZT20
Zm.11845.1.A1_at	GRMZM2G054013_P03	GO:0008152	metabolic process	Biological Process	flavonoid biosynthesis	6.2.1.12	Cycling	ZT16
Zm.11845.1.A1_at	GRMZM2G054013_P03	GO:0008152	metabolic process	Biological Process	phenylpropanoid biosynthesis	6.2.1.12	Cycling	ZT16
Zm.11845.1.A1_at	GRMZM2G054013_P03	GO:0008152	metabolic process	Biological Process	suberin biosynthesis	6.2.1.12	Cycling	ZT16
Zm.11759.1.S1_at	GRMZM2G445905_P03	GO:0009987	cellular process	Biological Process	cellulose biosynthesis	2.4.1.12	Cycling	ZT20
Zm.11759.1.S1_at	GRMZM2G445905_P03	GO:0005975	carbohydrate metabolic process	Biological Process	cellulose biosynthesis	2.4.1.12	Cycling	ZT20
Zm.11759.1.S1_at	GRMZM2G445905_P03	GO:0009058	biosynthetic process	Biological Process	cellulose biosynthesis	2.4.1.12	Cycling	ZT20
Zm.11759.1.S1_at	GRMZM2G445905_P03	GO:0006412	translation	Biological Process	cellulose biosynthesis	2.4.1.12	Cycling	ZT20
Zm.11730.1.S1_at	GRMZM2G155253_P01	GO:0009056	catabolic process	Biological Process	Calvin cycle	4.1.2.13	Cycling	ZT20
Zm.11730.1.S1_at	GRMZM2G155253_P01	GO:0005975	carbohydrate metabolic process	Biological Process	glycolysis V	4.1.2.13	Cycling	ZT20
Zm.10792.1.A1_at	GRMZM2G431708_P02	GO:0006091	generation of precursor metabolites and energy	Biological Process	oxidative branch of the pentose phosphate pathway	1.1.1.44	Cycling	ZT16
Zm.11730.1.S1_at	GRMZM2G155253_P01	GO:0009056	catabolic process	Biological Process	glycolysis I (cytosolic)	4.1.2.13	Cycling	ZT20
Zm.11730.1.S1_at	GRMZM2G155253_P01	GO:0005975	carbohydrate metabolic process	Biological Process	glycolysis I (cytosolic)	4.1.2.13	Cycling	ZT20
Zm.11730.1.S1_at	GRMZM2G155253_P01	GO:0006091	generation of precursor metabolites and energy	Biological Process	glycolysis I (cytosolic)	4.1.2.13	Cycling	ZT20
Zm.11730.1.S1_at	GRMZM2G155253_P01	GO:0009056	catabolic process	Biological Process	glycolysis II (plastidic)	4.1.2.13	Cycling	ZT20
Zm.11730.1.S1_at	GRMZM2G155253_P01	GO:0005975	carbohydrate metabolic process	Biological Process	glycolysis II (plastidic)	4.1.2.13	Cycling	ZT20
Zm.11730.1.S1_at	GRMZM2G155253_P01	GO:0006091	generation of precursor metabolites and energy	Biological Process	glycolysis II (plastidic)	4.1.2.13	Cycling	ZT20
Zm.11730.1.S1_at	GRMZM2G155253_P01	GO:0009056	catabolic process	Biological Process	gluconeogenesis	4.1.2.13	Cycling	ZT20
Zm.11730.1.S1_at	GRMZM2G155253_P01	GO:0009056	catabolic process	Biological Process	glycolysis V	4.1.2.13	Cycling	ZT20
Zm.10623.1.S1_at	GRMZM2G080375_P01	GO:0005975	carbohydrate metabolic process	Biological Process	glycolysis I (cytosolic)	2.7.1.11	Cycling	ZT0
Zm.10792.1.A1_at	GRMZM2G431708_P02	GO:0006091	generation of precursor metabolites and energy	Biological Process	gluconeogenesis	4.1.2.13	Cycling	ZT16
Zm.10792.1.A1_at	GRMZM2G431708_P02	GO:0008152	metabolic process	Biological Process	Calvin cycle	4.1.2.13	Cycling	ZT16
Zm.10792.1.A1_at	GRMZM2G431708_P02	GO:0009056	catabolic process	Biological Process	Calvin cycle	4.1.2.13	Cycling	ZT16
Zm.10792.1.A1_at	GRMZM2G431708_P02	GO:0005975	carbohydrate metabolic process	Biological Process	Calvin cycle	4.1.2.13	Cycling	ZT16
Zm.10792.1.A1_at	GRMZM2G431708_P02	GO:0006091	generation of precursor metabolites and energy	Biological Process	Calvin cycle	4.1.2.13	Cycling	ZT16
Zm.10623.1.S1_at	GRMZM2G080375_P01	GO:0009056	catabolic process	Biological Process	glycolysis V	2.7.1.11	Cycling	ZT0
Zm.10623.1.S1_at	GRMZM2G080375_P01	GO:0005975	carbohydrate metabolic process	Biological Process	glycolysis V	2.7.1.11	Cycling	ZT0
Zm.10792.1.A1_at	GRMZM2G431708_P02	GO:0009056	catabolic process	Biological Process	oxidative branch of the pentose phosphate pathway	1.1.1.44	Cycling	ZT16
Zm.10623.1.S1_at	GRMZM2G080375_P01	GO:0009056	catabolic process	Biological Process	glycolysis I (cytosolic)	2.7.1.11	Cycling	ZT0
Zm.10792.1.A1_at	GRMZM2G431708_P02	GO:0008152	metabolic process	Biological Process	gluconeogenesis	4.1.2.13	Cycling	ZT16
Zm.10623.1.S1_at	GRMZM2G080375_P01	GO:0006091	generation of precursor metabolites and energy	Biological Process	glycolysis I (cytosolic)	2.7.1.11	Cycling	ZT0
Zm.10623.1.S1_at	GRMZM2G080375_P01	GO:0009056	catabolic process	Biological Process	glycolysis II (plastidic)	2.7.1.11	Cycling	ZT0
Zm.10623.1.S1_at	GRMZM2G080375_P01	GO:0005975	carbohydrate metabolic process	Biological Process	glycolysis II (plastidic)	2.7.1.11	Cycling	ZT0
Zm.10623.1.S1_at	GRMZM2G080375_P01	GO:0006091	generation of precursor metabolites and energy	Biological Process	glycolysis II (plastidic)	2.7.1.11	Cycling	ZT0
Zm.6988.1.S1_at	GRMZM2G007263_P03	GO:0008152	metabolic process	Biological Process	gluconeogenesis	1.2.1.12	Cycling	ZT0
Zm.16820.2.A1_at	GRMZM2G079888_P01	GO:0003824	catalytic activity	Molecular Function	TCA cycle	1.3.5.1	Cycling	ZT0
Zm.10388.1.A1_at	GRMZM2G078569_P01	GO:0006629	lipid metabolic process	Biological Process	phospholipid desaturation	1.14.99.-	Cycling	ZT0
Zm.10623.1.S1_at	GRMZM2G080375_P01	GO:0006091	generation of precursor metabolites and energy	Biological Process	glycolysis V	2.7.1.11	Cycling	ZT0
Zm.10792.1.A1_at	GRMZM2G431708_P02	GO:0008152	metabolic process	Biological Process	glycolysis II (plastidic)	4.1.2.13	Cycling	ZT16
Zm.11845.1.A1_at	GRMZM2G054013_P03	GO:0008152	metabolic process	Biological Process	scopoletin biosynthesis	6.2.1.12	Cycling	ZT16
Zm.10792.1.A1_at	GRMZM2G431708_P02	GO:0008152	metabolic process	Biological Process	glycolysis V	4.1.2.13	Cycling	ZT16
Zm.10792.1.A1_at	GRMZM2G431708_P02	GO:0009056	catabolic process	Biological Process	glycolysis V	4.1.2.13	Cycling	ZT16
Zm.10792.1.A1_at	GRMZM2G431708_P02	GO:0005975	carbohydrate metabolic process	Biological Process	glycolysis V	4.1.2.13	Cycling	ZT16
Zm.10792.1.A1_at	GRMZM2G431708_P02	GO:0006091	generation of precursor metabolites and energy	Biological Process	glycolysis V	4.1.2.13	Cycling	ZT16
Zm.10792.1.A1_at	GRMZM2G431708_P02	GO:0008152	metabolic process	Biological Process	glycolysis I (cytosolic)	4.1.2.13	Cycling	ZT16
Zm.10792.1.A1_at	GRMZM2G431708_P02	GO:0009056	catabolic process	Biological Process	glycolysis I (cytosolic)	4.1.2.13	Cycling	ZT16
Zm.10792.1.A1_at	GRMZM2G431708_P02	GO:0005975	carbohydrate metabolic process	Biological Process	gluconeogenesis	4.1.2.13	Cycling	ZT16
Zm.10792.1.A1_at	GRMZM2G431708_P02	GO:0006091	generation of precursor metabolites and energy	Biological Process	glycolysis I (cytosolic)	4.1.2.13	Cycling	ZT16
Zm.10792.1.A1_at	GRMZM2G431708_P02	GO:0009056	catabolic process	Biological Process	gluconeogenesis	4.1.2.13	Cycling	ZT16
Zm.10792.1.A1_at	GRMZM2G431708_P02	GO:0009056	catabolic process	Biological Process	glycolysis II (plastidic)	4.1.2.13	Cycling	ZT16
Zm.10792.1.A1_at	GRMZM2G431708_P02	GO:0005975	carbohydrate metabolic process	Biological Process	glycolysis II (plastidic)	4.1.2.13	Cycling	ZT16
Zm.10792.1.A1_at	GRMZM2G431708_P02	GO:0006091	generation of precursor metabolites and energy	Biological Process	glycolysis II (plastidic)	4.1.2.13	Cycling	ZT16
Zm.10792.1.A1_at	GRMZM2G431708_P02	GO:0008152	metabolic process	Biological Process	valine degradation	1.1.1.31	Cycling	ZT16
Zm.10792.1.A1_at	GRMZM2G431708_P02	GO:0009056	catabolic process	Biological Process	valine degradation	1.1.1.31	Cycling	ZT16
Zm.10792.1.A1_at	GRMZM2G431708_P02	GO:0005975	carbohydrate metabolic process	Biological Process	valine degradation	1.1.1.31	Cycling	ZT16
Zm.10792.1.A1_at	GRMZM2G431708_P02	GO:0006091	generation of precursor metabolites and energy	Biological Process	valine degradation	1.1.1.31	Cycling	ZT16
Zm.10792.1.A1_at	GRMZM2G431708_P02	GO:0005975	carbohydrate metabolic process	Biological Process	oxidative branch of the pentose phosphate pathway	1.1.1.44	Cycling	ZT16
Zm.10792.1.A1_at	GRMZM2G431708_P02	GO:0005975	carbohydrate metabolic process	Biological Process	glycolysis I (cytosolic)	4.1.2.13	Cycling	ZT16
Zm.13153.1.A1_at	GRMZM2G166767_P02	GO:0005975	carbohydrate metabolic process	Biological Process	brassinosteroid biosynthesis II	1.1.1.145	Cycling	ZT16
Zm.13153.1.A1_at	GRMZM2G166767_P02	GO:0006629	lipid metabolic process	Biological Process	brassinosteroid biosynthesis I	1.1.1.145	Cycling	ZT16
Zm.13153.1.A1_at	GRMZM2G166767_P02	GO:0009058	biosynthetic process	Biological Process	brassinosteroid biosynthesis I	1.1.1.145	Cycling	ZT16
Zm.13153.1.A1_at	GRMZM2G166767_P02	GO:0009987	cellular process	Biological Process	brassinosteroid biosynthesis I	1.1.1.145	Cycling	ZT16
Zm.13153.1.A1_at	GRMZM2G166767_P02	GO:0008152	metabolic process	Biological Process	brassinosteroid biosynthesis I	1.1.1.145	Cycling	ZT16
Zm.13153.1.A1_at	GRMZM2G166767_P02	GO:0005975	carbohydrate metabolic process	Biological Process	brassinosteroid biosynthesis III	1.1.1.145	Cycling	ZT16
Zm.13153.1.A1_at	GRMZM2G166767_P02	GO:0006629	lipid metabolic process	Biological Process	brassinosteroid biosynthesis III	1.1.1.145	Cycling	ZT16
Zm.13153.1.A1_at	GRMZM2G166767_P02	GO:0009058	biosynthetic process	Biological Process	brassinosteroid biosynthesis III	1.1.1.145	Cycling	ZT16
Zm.13153.1.A1_at	GRMZM2G166767_P02	GO:0009987	cellular process	Biological Process	UDP-galactose biosynthesis	5.1.3.2	Cycling	ZT16
Zm.13153.1.A1_at	GRMZM2G166767_P02	GO:0008152	metabolic process	Biological Process	brassinosteroid biosynthesis III	1.1.1.145	Cycling	ZT16
Zm.13338.1.S1_at	GRMZM2G069203_P01	GO:0006519	cellular amino acid and derivative metabolic process	Biological Process	cysteine biosynthesis	2.3.1.30	Cycling	ZT20
Zm.13153.1.A1_at	GRMZM2G166767_P02	GO:0006629	lipid metabolic process	Biological Process	brassinosteroid biosynthesis II	1.1.1.145	Cycling	ZT16
Zm.13153.1.A1_at	GRMZM2G166767_P02	GO:0009058	biosynthetic process	Biological Process	brassinosteroid biosynthesis II	1.1.1.145	Cycling	ZT16
Zm.13153.1.A1_at	GRMZM2G166767_P02	GO:0009987	cellular process	Biological Process	brassinosteroid biosynthesis II	1.1.1.145	Cycling	ZT16
Zm.13153.1.A1_at	GRMZM2G166767_P02	GO:0008152	metabolic process	Biological Process	brassinosteroid biosynthesis II	1.1.1.145	Cycling	ZT16
Zm.13153.1.A1_at	GRMZM2G166767_P02	GO:0005975	carbohydrate metabolic process	Biological Process	UDP-galactose biosynthesis	5.1.3.2	Cycling	ZT16
Zm.13153.1.A1_at	GRMZM2G166767_P02	GO:0006629	lipid metabolic process	Biological Process	UDP-galactose biosynthesis	5.1.3.2	Cycling	ZT16
Zm.11845.1.A1_at	GRMZM2G054013_P03	GO:0008152	metabolic process	Biological Process	xanthohumol biosynthesis	6.2.1.12	Cycling	ZT16
Zm.13153.1.A1_at	GRMZM2G166767_P02	GO:0009987	cellular process	Biological Process	brassinosteroid biosynthesis III	1.1.1.145	Cycling	ZT16
Zm.13518.1.A1_at	GRMZM2G031311_P02	GO:0005975	carbohydrate metabolic process	Biological Process	galactose degradation	5.1.3.2	Cycling	ZT16
Zm.13518.1.A1_at	GRMZM2G031311_P02	GO:0006629	lipid metabolic process	Biological Process	UDP-galactose biosynthesis	5.1.3.2	Cycling	ZT16
Zm.13518.1.A1_at	GRMZM2G031311_P02	GO:0009058	biosynthetic process	Biological Process	UDP-galactose biosynthesis	5.1.3.2	Cycling	ZT16
Zm.13518.1.A1_at	GRMZM2G031311_P02	GO:0009987	cellular process	Biological Process	UDP-galactose biosynthesis	5.1.3.2	Cycling	ZT16
Zm.13518.1.A1_at	GRMZM2G031311_P02	GO:0008152	metabolic process	Biological Process	UDP-galactose biosynthesis	5.1.3.2	Cycling	ZT16
Zm.13518.1.A1_at	GRMZM2G031311_P02	GO:0005975	carbohydrate metabolic process	Biological Process	GDP-L-fucose biosynthesis I (from GDP-D-mannose)	4.2.1.47	Cycling	ZT16
Zm.13518.1.A1_at	GRMZM2G031311_P02	GO:0006629	lipid metabolic process	Biological Process	GDP-L-fucose biosynthesis I (from GDP-D-mannose)	4.2.1.47	Cycling	ZT16
Zm.13518.1.A1_at	GRMZM2G031311_P02	GO:0009058	biosynthetic process	Biological Process	GDP-L-fucose biosynthesis I (from GDP-D-mannose)	4.2.1.47	Cycling	ZT16
Zm.13153.1.A1_at	GRMZM2G166767_P02	GO:0005975	carbohydrate metabolic process	Biological Process	brassinosteroid biosynthesis I	1.1.1.145	Cycling	ZT16
Zm.13518.1.A1_at	GRMZM2G031311_P02	GO:0008152	metabolic process	Biological Process	GDP-L-fucose biosynthesis I (from GDP-D-mannose)	4.2.1.47	Cycling	ZT16
Zm.13338.1.S1_at	GRMZM2G069203_P01	GO:0009058	biosynthetic process	Biological Process	cysteine biosynthesis	2.3.1.30	Cycling	ZT20
Zm.13518.1.A1_at	GRMZM2G031311_P02	GO:0006629	lipid metabolic process	Biological Process	galactose degradation	5.1.3.2	Cycling	ZT16
Zm.13518.1.A1_at	GRMZM2G031311_P02	GO:0009058	biosynthetic process	Biological Process	galactose degradation	5.1.3.2	Cycling	ZT16
Zm.13518.1.A1_at	GRMZM2G031311_P02	GO:0009987	cellular process	Biological Process	galactose degradation	5.1.3.2	Cycling	ZT16
Zm.13518.1.A1_at	GRMZM2G031311_P02	GO:0005975	carbohydrate metabolic process	Biological Process	UDP-galactose biosynthesis (salvage pathway from galactose using UDP-glucose)	5.1.3.2	Cycling	ZT16
Zm.13518.1.A1_at	GRMZM2G031311_P02	GO:0009058	biosynthetic process	Biological Process	UDP-galactose biosynthesis (salvage pathway from galactose using UDP-glucose)	5.1.3.2	Cycling	ZT16
Zm.13518.1.A1_at	GRMZM2G031311_P02	GO:0009987	cellular process	Biological Process	UDP-galactose biosynthesis (salvage pathway from galactose using UDP-glucose)	5.1.3.2	Cycling	ZT16
Zm.13518.1.A1_at	GRMZM2G031311_P02	GO:0008152	metabolic process	Biological Process	UDP-galactose biosynthesis (salvage pathway from galactose using UDP-glucose)	5.1.3.2	Cycling	ZT16
Zm.13153.1.A1_at	GRMZM2G166767_P02	GO:0008152	metabolic process	Biological Process	UDP-galactose biosynthesis	5.1.3.2	Cycling	ZT16
Zm.13518.1.A1_at	GRMZM2G031311_P02	GO:0009987	cellular process	Biological Process	GDP-L-fucose biosynthesis I (from GDP-D-mannose)	4.2.1.47	Cycling	ZT16
Zm.12216.1.S1_at	GRMZM2G105466_P01	GO:0009058	biosynthetic process	Biological Process	riboflavin and FMN and FAD biosynthesis	3.5.4.25	Cycling	ZT20
Zm.1263.1.A1_at	GRMZM2G162672_P02	GO:0009987	cellular process	Biological Process	chlorophyll cycle	2.5.1.62	Cycling	ZT16
Zm.1263.1.A1_at	GRMZM2G162672_P02	GO:0009058	biosynthetic process	Biological Process	chlorophyll cycle	2.5.1.62	Cycling	ZT16
Zm.12513.1.A1_at	GRMZM2G149265_P05	GO:0009058	biosynthetic process	Biological Process	sucrose degradation	2.7.7.9	Cycling	ZT20
Zm.12513.1.A1_at	GRMZM2G149265_P05	GO:0009058	biosynthetic process	Biological Process	UDP-N-acetyl-D-glucosamine biosynthesis	2.7.7.23	Cycling	ZT20
Zm.12513.1.A1_at	GRMZM2G149265_P05	GO:0009058	biosynthetic process	Biological Process	UDP-glucose biosynthesis (from glucose 6-phosphate)	2.7.7.9	Cycling	ZT20
Zm.12513.1.A1_at	GRMZM2G149265_P05	GO:0009058	biosynthetic process	Biological Process	galactose degradation	2.7.7.9	Cycling	ZT20
Zm.12513.1.A1_at	GRMZM2G149265_P05	GO:0009058	biosynthetic process	Biological Process	UDP-galactose biosynthesis (salvage pathway from galactose using UDP-glucose)	2.7.7.9	Cycling	ZT20
Zm.13153.1.A1_at	GRMZM2G166767_P02	GO:0009058	biosynthetic process	Biological Process	UDP-galactose biosynthesis	5.1.3.2	Cycling	ZT16
Zm.12216.1.S1_at	GRMZM2G105466_P01	GO:0009987	cellular process	Biological Process	riboflavin and FMN and FAD biosynthesis	3.5.4.25	Cycling	ZT20
Zm.13138.1.S1_at	GRMZM2G052149_P01	GO:0009058	biosynthetic process	Biological Process	cellulose biosynthesis	2.4.1.12	Cycling	ZT20
Zm.12201.1.A1_at	GRMZM2G391936_P05	GO:0005975	carbohydrate metabolic process	Biological Process	UDP-N-acetyl-D-glucosamine biosynthesis	2.7.7.23	Cycling	ZT20
Zm.12201.1.A1_at	GRMZM2G391936_P05	GO:0006091	generation of precursor metabolites and energy	Biological Process	UDP-N-acetyl-D-glucosamine biosynthesis	2.7.7.23	Cycling	ZT20
Zm.12201.1.A1_at	GRMZM2G391936_P05	GO:0009058	biosynthetic process	Biological Process	UDP-N-acetyl-D-glucosamine biosynthesis	2.7.7.23	Cycling	ZT20
Zm.12201.1.A1_at	GRMZM2G391936_P05	GO:0005975	carbohydrate metabolic process	Biological Process	starch biosynthesis	2.7.7.27	Cycling	ZT20
Zm.12201.1.A1_at	GRMZM2G391936_P05	GO:0006091	generation of precursor metabolites and energy	Biological Process	starch biosynthesis	2.7.7.27	Cycling	ZT20
Zm.12201.1.A1_at	GRMZM2G391936_P05	GO:0009058	biosynthetic process	Biological Process	starch biosynthesis	2.7.7.27	Cycling	ZT20
Zm.13518.1.A1_at	GRMZM2G031311_P02	GO:0008152	metabolic process	Biological Process	galactose degradation	5.1.3.2	Cycling	ZT16
Zm.12513.1.A1_at	GRMZM2G149265_P05	GO:0009058	biosynthetic process	Biological Process	sucrose biosynthesis	2.7.7.9	Cycling	ZT20
Zm.13153.1.A1_at	GRMZM2G166767_P02	GO:0008152	metabolic process	Biological Process	galactose degradation	5.1.3.2	Cycling	ZT16
Zm.13153.1.A1_at	GRMZM2G166767_P02	GO:0005975	carbohydrate metabolic process	Biological Process	GDP-L-fucose biosynthesis I (from GDP-D-mannose)	4.2.1.47	Cycling	ZT16
Zm.13153.1.A1_at	GRMZM2G166767_P02	GO:0006629	lipid metabolic process	Biological Process	GDP-L-fucose biosynthesis I (from GDP-D-mannose)	4.2.1.47	Cycling	ZT16
Zm.13153.1.A1_at	GRMZM2G166767_P02	GO:0009058	biosynthetic process	Biological Process	GDP-L-fucose biosynthesis I (from GDP-D-mannose)	4.2.1.47	Cycling	ZT16
Zm.13153.1.A1_at	GRMZM2G166767_P02	GO:0009987	cellular process	Biological Process	GDP-L-fucose biosynthesis I (from GDP-D-mannose)	4.2.1.47	Cycling	ZT16
Zm.13153.1.A1_at	GRMZM2G166767_P02	GO:0008152	metabolic process	Biological Process	GDP-L-fucose biosynthesis I (from GDP-D-mannose)	4.2.1.47	Cycling	ZT16
Zm.13153.1.A1_at	GRMZM2G166767_P02	GO:0005975	carbohydrate metabolic process	Biological Process	galactose degradation	5.1.3.2	Cycling	ZT16
Zm.13153.1.A1_at	GRMZM2G166767_P02	GO:0006629	lipid metabolic process	Biological Process	galactose degradation	5.1.3.2	Cycling	ZT16
Zm.1263.1.A1_at	GRMZM2G162672_P02	GO:0009058	biosynthetic process	Biological Process	chlorophyll a biosynthesis I	2.5.1.62	Cycling	ZT16
Zm.13153.1.A1_at	GRMZM2G166767_P02	GO:0009987	cellular process	Biological Process	galactose degradation	5.1.3.2	Cycling	ZT16
Zm.1263.1.A1_at	GRMZM2G162672_P02	GO:0009987	cellular process	Biological Process	chlorophyll a biosynthesis I	2.5.1.62	Cycling	ZT16
Zm.13153.1.A1_at	GRMZM2G166767_P02	GO:0005975	carbohydrate metabolic process	Biological Process	UDP-galactose biosynthesis (salvage pathway from galactose using UDP-glucose)	5.1.3.2	Cycling	ZT16
Zm.13153.1.A1_at	GRMZM2G166767_P02	GO:0006629	lipid metabolic process	Biological Process	UDP-galactose biosynthesis (salvage pathway from galactose using UDP-glucose)	5.1.3.2	Cycling	ZT16
Zm.13153.1.A1_at	GRMZM2G166767_P02	GO:0009058	biosynthetic process	Biological Process	UDP-galactose biosynthesis (salvage pathway from galactose using UDP-glucose)	5.1.3.2	Cycling	ZT16
Zm.13153.1.A1_at	GRMZM2G166767_P02	GO:0009987	cellular process	Biological Process	UDP-galactose biosynthesis (salvage pathway from galactose using UDP-glucose)	5.1.3.2	Cycling	ZT16
Zm.13153.1.A1_at	GRMZM2G166767_P02	GO:0008152	metabolic process	Biological Process	UDP-galactose biosynthesis (salvage pathway from galactose using UDP-glucose)	5.1.3.2	Cycling	ZT16
Zm.13138.1.S1_at	GRMZM2G052149_P01	GO:0009987	cellular process	Biological Process	cellulose biosynthesis	2.4.1.12	Cycling	ZT20
Zm.13138.1.S1_at	GRMZM2G052149_P01	GO:0005975	carbohydrate metabolic process	Biological Process	cellulose biosynthesis	2.4.1.12	Cycling	ZT20
Zm.11845.1.A1_at	GRMZM2G054013_P03	GO:0008152	metabolic process	Biological Process	simplecoumarins biosynthesis	6.2.1.12	Cycling	ZT16
Zm.13153.1.A1_at	GRMZM2G166767_P02	GO:0009058	biosynthetic process	Biological Process	galactose degradation	5.1.3.2	Cycling	ZT16
Zm.5785.1.S1_at	GRMZM2G117198_P02	GO:0008152	metabolic process	Biological Process	S-adenosyl-L-methionine cycle	2.5.1.6	Cycling	ZT20
Zm.5799.1.A1_at	GRMZM2G035213_P01	GO:0009058	biosynthetic process	Biological Process	cyclopropane and cyclopropene fatty acid biosynthesis	2.1.1.79	Cycling	ZT12
Zm.5799.1.A1_at	GRMZM2G035213_P01	GO:0008152	metabolic process	Biological Process	cyclopropane and cyclopropene fatty acid biosynthesis	2.1.1.79	Cycling	ZT12
Zm.5785.1.S1_at	GRMZM2G117198_P02	GO:0009987	cellular process	Biological Process	2'-deoxymugineic acid phytosiderophore biosynthesis	2.5.1.6	Cycling	ZT20
Zm.5785.1.S1_at	GRMZM2G117198_P02	GO:0008152	metabolic process	Biological Process	2'-deoxymugineic acid phytosiderophore biosynthesis	2.5.1.6	Cycling	ZT20
Zm.5785.1.S1_at	GRMZM2G117198_P02	GO:0009987	cellular process	Biological Process	ethylene biosynthesis from methionine	2.5.1.6	Cycling	ZT20
Zm.5785.1.S1_at	GRMZM2G117198_P02	GO:0008152	metabolic process	Biological Process	ethylene biosynthesis from methionine	2.5.1.6	Cycling	ZT20
Zm.5785.1.S1_at	GRMZM2G117198_P02	GO:0009987	cellular process	Biological Process	S-adenosylmethionine biosynthesis	2.5.1.6	Cycling	ZT20
Zm.5573.1.A1_at	GRMZM2G112149_P02	GO:0009058	biosynthetic process	Biological Process	S-adenosyl-L-methionine cycle	2.1.1.14	Cycling	ZT20
Zm.5785.1.S1_at	GRMZM2G117198_P02	GO:0009987	cellular process	Biological Process	S-adenosyl-L-methionine cycle	2.5.1.6	Cycling	ZT20
Zm.5828.1.A1_at	GRMZM2G089136_P02	GO:0005975	carbohydrate metabolic process	Biological Process	Calvin cycle	2.7.2.3	Cycling	ZT20
Zm.5678.1.A1_at	GRMZM2G141510_P01	GO:0005975	carbohydrate metabolic process	Biological Process	xylose degradation	2.7.1.17	Cycling	ZT12
Zm.5573.1.A1_at	GRMZM2G112149_P02	GO:0006519	cellular amino acid and derivative metabolic process	Biological Process	methionine biosynthesis	2.1.1.14	Cycling	ZT20
Zm.5573.1.A1_at	GRMZM2G112149_P02	GO:0006519	cellular amino acid and derivative metabolic process	Biological Process	methionine biosynthesis	2.1.1.14	Cycling	ZT20
Zm.5573.1.A1_at	GRMZM2G112149_P02	GO:0009058	biosynthetic process	Biological Process	methionine biosynthesis	2.1.1.14	Cycling	ZT20
Zm.5573.1.A1_at	GRMZM2G112149_P02	GO:0009058	biosynthetic process	Biological Process	methionine biosynthesis	2.1.1.14	Cycling	ZT20
Zm.5573.1.A1_at	GRMZM2G112149_P02	GO:0006519	cellular amino acid and derivative metabolic process	Biological Process	S-adenosyl-L-methionine cycle	2.1.1.14	Cycling	ZT20
Zm.5828.1.A1_at	GRMZM2G089136_P02	GO:0005975	carbohydrate metabolic process	Biological Process	glycolysis I (cytosolic)	2.7.2.3	Cycling	ZT20
Zm.5785.1.S1_at	GRMZM2G117198_P02	GO:0008152	metabolic process	Biological Process	S-adenosylmethionine biosynthesis	2.5.1.6	Cycling	ZT20
Zm.5828.1.A1_at	GRMZM2G089136_P02	GO:0008150	biological_process	Biological Process	gluconeogenesis	2.7.2.3	Cycling	ZT20
Zm.4311.1.S1_at	GRMZM2G171688_P01	GO:0006412	translation	Biological Process	tRNA charging pathway	6.1.1.15	Cycling	ZT12
Zm.5828.1.A1_at	GRMZM2G089136_P02	GO:0009628	response to abiotic stimulus	Biological Process	glycolysis II (plastidic)	2.7.2.3	Cycling	ZT20
Zm.5828.1.A1_at	GRMZM2G089136_P02	GO:0006950	response to stress	Biological Process	glycolysis II (plastidic)	2.7.2.3	Cycling	ZT20
Zm.5828.1.A1_at	GRMZM2G089136_P02	GO:0008150	biological_process	Biological Process	glycolysis II (plastidic)	2.7.2.3	Cycling	ZT20
Zm.5828.1.A1_at	GRMZM2G089136_P02	GO:0009056	catabolic process	Biological Process	glycolysis II (plastidic)	2.7.2.3	Cycling	ZT20
Zm.5828.1.A1_at	GRMZM2G089136_P02	GO:0005975	carbohydrate metabolic process	Biological Process	glycolysis II (plastidic)	2.7.2.3	Cycling	ZT20
Zm.5828.1.A1_at	GRMZM2G089136_P02	GO:0006091	generation of precursor metabolites and energy	Biological Process	glycolysis II (plastidic)	2.7.2.3	Cycling	ZT20
Zm.5799.1.A1_at	GRMZM2G035213_P01	GO:0006629	lipid metabolic process	Biological Process	cyclopropane and cyclopropene fatty acid biosynthesis	2.1.1.79	Cycling	ZT12
Zm.5828.1.A1_at	GRMZM2G089136_P02	GO:0006950	response to stress	Biological Process	gluconeogenesis	2.7.2.3	Cycling	ZT20
Zm.5828.1.A1_at	GRMZM2G089136_P02	GO:0006091	generation of precursor metabolites and energy	Biological Process	Calvin cycle	2.7.2.3	Cycling	ZT20
Zm.5828.1.A1_at	GRMZM2G089136_P02	GO:0009056	catabolic process	Biological Process	gluconeogenesis	2.7.2.3	Cycling	ZT20
Zm.5828.1.A1_at	GRMZM2G089136_P02	GO:0005975	carbohydrate metabolic process	Biological Process	gluconeogenesis	2.7.2.3	Cycling	ZT20
Zm.5828.1.A1_at	GRMZM2G089136_P02	GO:0006091	generation of precursor metabolites and energy	Biological Process	gluconeogenesis	2.7.2.3	Cycling	ZT20
Zm.5828.1.A1_at	GRMZM2G089136_P02	GO:0009628	response to abiotic stimulus	Biological Process	Calvin cycle	2.7.2.3	Cycling	ZT20
Zm.5828.1.A1_at	GRMZM2G089136_P02	GO:0006950	response to stress	Biological Process	Calvin cycle	2.7.2.3	Cycling	ZT20
Zm.5828.1.A1_at	GRMZM2G089136_P02	GO:0008150	biological_process	Biological Process	Calvin cycle	2.7.2.3	Cycling	ZT20
Zm.5828.1.A1_at	GRMZM2G089136_P02	GO:0009056	catabolic process	Biological Process	Calvin cycle	2.7.2.3	Cycling	ZT20
Zm.5573.1.A1_at	GRMZM2G112149_P02	GO:0009058	biosynthetic process	Biological Process	S-adenosyl-L-methionine cycle	2.1.1.14	Cycling	ZT20
Zm.5828.1.A1_at	GRMZM2G089136_P02	GO:0009628	response to abiotic stimulus	Biological Process	gluconeogenesis	2.7.2.3	Cycling	ZT20
Zm.4467.1.S1_a_at	GRMZM2G359070_P01	GO:0006950	response to stress	Biological Process	de novo biosynthesis of purine nucleotides	4.3.2.2	Cycling	ZT12
Zm.4467.1.S1_at	GRMZM2G359070_P01	GO:0009628	response to abiotic stimulus	Biological Process	de novo biosynthesis of purine nucleotides	4.3.2.2	Cycling	ZT8
Zm.4467.1.S1_at	GRMZM2G359070_P01	GO:0006950	response to stress	Biological Process	de novo biosynthesis of purine nucleotides	4.3.2.2	Cycling	ZT8
Zm.4467.1.S1_at	GRMZM2G359070_P01	GO:0008150	biological_process	Biological Process	de novo biosynthesis of purine nucleotides	4.3.2.2	Cycling	ZT8
Zm.4467.1.S1_at	GRMZM2G359070_P01	GO:0006139	nucleobase| nucleoside| nucleotide and nucleic acid metabolic process	Biological Process	purine nucleotide metabolism (phosphotransfer and nucleotide modification)	4.3.2.2	Cycling	ZT8
Zm.4467.1.S1_at	GRMZM2G359070_P01	GO:0009628	response to abiotic stimulus	Biological Process	purine nucleotide metabolism (phosphotransfer and nucleotide modification)	4.3.2.2	Cycling	ZT8
Zm.4467.1.S1_at	GRMZM2G359070_P01	GO:0006950	response to stress	Biological Process	purine nucleotide metabolism (phosphotransfer and nucleotide modification)	4.3.2.2	Cycling	ZT8
Zm.4467.1.S1_at	GRMZM2G359070_P01	GO:0008150	biological_process	Biological Process	purine nucleotide metabolism (phosphotransfer and nucleotide modification)	4.3.2.2	Cycling	ZT8
Zm.5573.1.A1_at	GRMZM2G112149_P02	GO:0006519	cellular amino acid and derivative metabolic process	Biological Process	S-adenosyl-L-methionine cycle	2.1.1.14	Cycling	ZT20
Zm.4467.1.S1_a_at	GRMZM2G359070_P01	GO:0009628	response to abiotic stimulus	Biological Process	de novo biosynthesis of purine nucleotides	4.3.2.2	Cycling	ZT12
Zm.4467.2.A1_at	GRMZM2G359070_P02	GO:0006139	nucleobase| nucleoside| nucleotide and nucleic acid metabolic process	Biological Process	de novo biosynthesis of purine nucleotides	4.3.2.2	Cycling	ZT12
Zm.4467.1.S1_a_at	GRMZM2G359070_P01	GO:0008150	biological_process	Biological Process	de novo biosynthesis of purine nucleotides	4.3.2.2	Cycling	ZT12
Zm.4467.1.S1_a_at	GRMZM2G359070_P01	GO:0006139	nucleobase| nucleoside| nucleotide and nucleic acid metabolic process	Biological Process	purine nucleotide metabolism (phosphotransfer and nucleotide modification)	4.3.2.2	Cycling	ZT12
Zm.4467.1.S1_a_at	GRMZM2G359070_P01	GO:0009628	response to abiotic stimulus	Biological Process	purine nucleotide metabolism (phosphotransfer and nucleotide modification)	4.3.2.2	Cycling	ZT12
Zm.4467.1.S1_a_at	GRMZM2G359070_P01	GO:0006950	response to stress	Biological Process	purine nucleotide metabolism (phosphotransfer and nucleotide modification)	4.3.2.2	Cycling	ZT12
Zm.4467.1.S1_a_at	GRMZM2G359070_P01	GO:0008150	biological_process	Biological Process	purine nucleotide metabolism (phosphotransfer and nucleotide modification)	4.3.2.2	Cycling	ZT12
Zm.4311.1.S1_at	GRMZM2G171688_P01	GO:0006519	cellular amino acid and derivative metabolic process	Biological Process	tRNA charging pathway	6.1.1.15	Cycling	ZT12
Zm.4311.1.S1_at	GRMZM2G171688_P01	GO:0006139	nucleobase| nucleoside| nucleotide and nucleic acid metabolic process	Biological Process	tRNA charging pathway	6.1.1.15	Cycling	ZT12
Zm.4467.1.S1_a_at	GRMZM2G359070_P01	GO:0006139	nucleobase| nucleoside| nucleotide and nucleic acid metabolic process	Biological Process	de novo biosynthesis of purine nucleotides	4.3.2.2	Cycling	ZT12
Zm.4823.1.A1_at	GRMZM2G314094_P01	GO:0005975	carbohydrate metabolic process	Biological Process	glycolysis I (cytosolic)	2.7.1.11	Cycling	ZT8
Zm.521.1.S1_at	GRMZM2G113137_P01	GO:0009987	cellular process	Biological Process	cellulose biosynthesis	2.4.1.12	Cycling	ZT20
Zm.521.1.S1_at	GRMZM2G113137_P01	GO:0005975	carbohydrate metabolic process	Biological Process	cellulose biosynthesis	2.4.1.12	Cycling	ZT20
Zm.521.1.S1_at	GRMZM2G113137_P01	GO:0009058	biosynthetic process	Biological Process	cellulose biosynthesis	2.4.1.12	Cycling	ZT20
Zm.4986.1.S1_at	GRMZM2G328500_P02	GO:0008152	metabolic process	Biological Process	UDP-D-xylose biosynthesis	1.1.1.22	Cycling	ZT20
Zm.4986.1.S1_at	GRMZM2G328500_P02	GO:0008152	metabolic process	Biological Process	galactose degradation	1.1.1.22	Cycling	ZT20
Zm.4823.1.A1_at	GRMZM2G314094_P01	GO:0009056	catabolic process	Biological Process	glycolysis V	2.7.1.11	Cycling	ZT8
Zm.4823.1.A1_at	GRMZM2G314094_P01	GO:0005975	carbohydrate metabolic process	Biological Process	glycolysis V	2.7.1.11	Cycling	ZT8
Zm.4467.1.S1_at	GRMZM2G359070_P01	GO:0006139	nucleobase| nucleoside| nucleotide and nucleic acid metabolic process	Biological Process	de novo biosynthesis of purine nucleotides	4.3.2.2	Cycling	ZT8
Zm.4823.1.A1_at	GRMZM2G314094_P01	GO:0009056	catabolic process	Biological Process	glycolysis I (cytosolic)	2.7.1.11	Cycling	ZT8
Zm.4467.2.A1_at	GRMZM2G359070_P02	GO:0006139	nucleobase| nucleoside| nucleotide and nucleic acid metabolic process	Biological Process	purine nucleotide metabolism (phosphotransfer and nucleotide modification)	4.3.2.2	Cycling	ZT12
Zm.4823.1.A1_at	GRMZM2G314094_P01	GO:0006091	generation of precursor metabolites and energy	Biological Process	glycolysis I (cytosolic)	2.7.1.11	Cycling	ZT8
Zm.4823.1.A1_at	GRMZM2G314094_P01	GO:0009056	catabolic process	Biological Process	glycolysis I (cytosolic)	2.7.1.90	Cycling	ZT8
Zm.4823.1.A1_at	GRMZM2G314094_P01	GO:0005975	carbohydrate metabolic process	Biological Process	glycolysis I (cytosolic)	2.7.1.90	Cycling	ZT8
Zm.4823.1.A1_at	GRMZM2G314094_P01	GO:0006091	generation of precursor metabolites and energy	Biological Process	glycolysis I (cytosolic)	2.7.1.90	Cycling	ZT8
Zm.4823.1.A1_at	GRMZM2G314094_P01	GO:0009056	catabolic process	Biological Process	glycolysis II (plastidic)	2.7.1.11	Cycling	ZT8
Zm.4823.1.A1_at	GRMZM2G314094_P01	GO:0005975	carbohydrate metabolic process	Biological Process	glycolysis II (plastidic)	2.7.1.11	Cycling	ZT8
Zm.4823.1.A1_at	GRMZM2G314094_P01	GO:0006091	generation of precursor metabolites and energy	Biological Process	glycolysis II (plastidic)	2.7.1.11	Cycling	ZT8
Zm.5828.1.A1_at	GRMZM2G089136_P02	GO:0009056	catabolic process	Biological Process	glycolysis I (cytosolic)	2.7.2.3	Cycling	ZT20
Zm.4823.1.A1_at	GRMZM2G314094_P01	GO:0006091	generation of precursor metabolites and energy	Biological Process	glycolysis V	2.7.1.11	Cycling	ZT8
Zm.6780.1.A1_a_at	GRMZM2G382914_P04	GO:0006091	generation of precursor metabolites and energy	Biological Process	gluconeogenesis	2.7.2.3	Cycling	ZT20
Zm.6780.1.A1_a_at	GRMZM2G382914_P04	GO:0006091	generation of precursor metabolites and energy	Biological Process	glycolysis V	2.7.2.3	Cycling	ZT20
Zm.6780.1.A1_a_at	GRMZM2G382914_P04	GO:0009056	catabolic process	Biological Process	glycolysis I (cytosolic)	2.7.2.3	Cycling	ZT20
Zm.6780.1.A1_a_at	GRMZM2G382914_P04	GO:0005975	carbohydrate metabolic process	Biological Process	glycolysis I (cytosolic)	2.7.2.3	Cycling	ZT20
Zm.6780.1.A1_a_at	GRMZM2G382914_P04	GO:0006091	generation of precursor metabolites and energy	Biological Process	glycolysis I (cytosolic)	2.7.2.3	Cycling	ZT20
Zm.6780.1.A1_a_at	GRMZM2G382914_P04	GO:0009056	catabolic process	Biological Process	glycolysis II (plastidic)	2.7.2.3	Cycling	ZT20
Zm.6780.1.A1_a_at	GRMZM2G382914_P04	GO:0005975	carbohydrate metabolic process	Biological Process	glycolysis II (plastidic)	2.7.2.3	Cycling	ZT20
Zm.6780.1.A1_a_at	GRMZM2G382914_P04	GO:0006091	generation of precursor metabolites and energy	Biological Process	glycolysis II (plastidic)	2.7.2.3	Cycling	ZT20
Zm.64.1.A1_at	GRMZM2G110175_P01	GO:0008152	metabolic process	Biological Process	phenylpropanoid biosynthesis	1.1.1.195	Cycling	ZT0
Zm.6780.1.A1_a_at	GRMZM2G382914_P04	GO:0005975	carbohydrate metabolic process	Biological Process	gluconeogenesis	2.7.2.3	Cycling	ZT20
Zm.6780.3.A1_x_at	GRMZM2G382914_P04	GO:0006091	generation of precursor metabolites and energy	Biological Process	Calvin cycle	2.7.2.3	Cycling	ZT20
Zm.6780.1.A1_a_at	GRMZM2G382914_P04	GO:0009056	catabolic process	Biological Process	Calvin cycle	2.7.2.3	Cycling	ZT20
Zm.6780.1.A1_a_at	GRMZM2G382914_P04	GO:0005975	carbohydrate metabolic process	Biological Process	Calvin cycle	2.7.2.3	Cycling	ZT20
Zm.6780.1.A1_a_at	GRMZM2G382914_P04	GO:0006091	generation of precursor metabolites and energy	Biological Process	Calvin cycle	2.7.2.3	Cycling	ZT20
Zm.6763.4.S1_a_at	GRMZM2G113033_P01	GO:0008152	metabolic process	Biological Process	RUBISCO shunt	4.1.1.39	Cycling	ZT20
Zm.6763.4.S1_a_at	GRMZM2G113033_P01	GO:0008152	metabolic process	Biological Process	Calvin cycle	4.1.1.39	Cycling	ZT20
Zm.6578.1.A1_at	GRMZM2G353444_P02	GO:0006629	lipid metabolic process	Biological Process	triacylglycerol degradation	3.1.1.3	Cycling	ZT8
Zm.5828.1.A1_at	GRMZM2G089136_P02	GO:0006091	generation of precursor metabolites and energy	Biological Process	glycolysis I (cytosolic)	2.7.2.3	Cycling	ZT20
Zm.6780.1.A1_a_at	GRMZM2G382914_P04	GO:0009056	catabolic process	Biological Process	gluconeogenesis	2.7.2.3	Cycling	ZT20
Zm.6780.3.A1_x_at	GRMZM2G382914_P04	GO:0009056	catabolic process	Biological Process	glycolysis II (plastidic)	2.7.2.3	Cycling	ZT20
Zm.6894.1.A1_at	AC207628.4_FGP006	GO:0005975	carbohydrate metabolic process	Biological Process	starch degradation	3.2.1.1	Cycling	ZT16
Zm.6780.3.A1_x_at	GRMZM2G382914_P04	GO:0009056	catabolic process	Biological Process	glycolysis V	2.7.2.3	Cycling	ZT20
Zm.6780.3.A1_x_at	GRMZM2G382914_P04	GO:0005975	carbohydrate metabolic process	Biological Process	glycolysis V	2.7.2.3	Cycling	ZT20
Zm.13518.1.A1_at	GRMZM2G031311_P02	GO:0006629	lipid metabolic process	Biological Process	UDP-galactose biosynthesis (salvage pathway from galactose using UDP-glucose)	5.1.3.2	Cycling	ZT16
Zm.18811.1.A1_at	GRMZM2G137151_P01	GO:0009058	biosynthetic process	Biological Process	pyridoxal 5'-phosphate biosynthesis	2.2.1.7	Cycling	ZT20
Zm.6780.3.A1_x_at	GRMZM2G382914_P04	GO:0006091	generation of precursor metabolites and energy	Biological Process	glycolysis V	2.7.2.3	Cycling	ZT20
Zm.6780.3.A1_x_at	GRMZM2G382914_P04	GO:0009056	catabolic process	Biological Process	glycolysis I (cytosolic)	2.7.2.3	Cycling	ZT20
Zm.6780.1.A1_a_at	GRMZM2G382914_P04	GO:0005975	carbohydrate metabolic process	Biological Process	glycolysis V	2.7.2.3	Cycling	ZT20
Zm.6780.3.A1_x_at	GRMZM2G382914_P04	GO:0006091	generation of precursor metabolites and energy	Biological Process	glycolysis I (cytosolic)	2.7.2.3	Cycling	ZT20
Zm.6780.1.A1_a_at	GRMZM2G382914_P04	GO:0009056	catabolic process	Biological Process	glycolysis V	2.7.2.3	Cycling	ZT20
Zm.6780.3.A1_x_at	GRMZM2G382914_P04	GO:0005975	carbohydrate metabolic process	Biological Process	glycolysis II (plastidic)	2.7.2.3	Cycling	ZT20
Zm.6780.3.A1_x_at	GRMZM2G382914_P04	GO:0006091	generation of precursor metabolites and energy	Biological Process	glycolysis II (plastidic)	2.7.2.3	Cycling	ZT20
Zm.6780.3.A1_x_at	GRMZM2G382914_P04	GO:0009056	catabolic process	Biological Process	gluconeogenesis	2.7.2.3	Cycling	ZT20
Zm.6780.3.A1_x_at	GRMZM2G382914_P04	GO:0005975	carbohydrate metabolic process	Biological Process	gluconeogenesis	2.7.2.3	Cycling	ZT20
Zm.6780.3.A1_x_at	GRMZM2G382914_P04	GO:0006091	generation of precursor metabolites and energy	Biological Process	gluconeogenesis	2.7.2.3	Cycling	ZT20
Zm.6780.3.A1_x_at	GRMZM2G382914_P04	GO:0009056	catabolic process	Biological Process	Calvin cycle	2.7.2.3	Cycling	ZT20
Zm.6780.3.A1_x_at	GRMZM2G382914_P04	GO:0005975	carbohydrate metabolic process	Biological Process	Calvin cycle	2.7.2.3	Cycling	ZT20
Zm.6307.1.A1_at	GRMZM2G119300_P02	GO:0009058	biosynthetic process	Biological Process	sucrose degradation	2.7.7.9	Cycling	ZT20
Zm.6780.3.A1_x_at	GRMZM2G382914_P04	GO:0005975	carbohydrate metabolic process	Biological Process	glycolysis I (cytosolic)	2.7.2.3	Cycling	ZT20
Zm.5969.2.A1_x_at	GRMZM2G144730_P01	GO:0006091	generation of precursor metabolites and energy	Biological Process	RUBISCO shunt	2.7.1.40	Cycling	ZT0
Zm.5969.2.A1_x_at	GRMZM2G144730_P01	GO:0006091	generation of precursor metabolites and energy	Biological Process	glycolysis V	2.7.1.40	Cycling	ZT0
Zm.5969.2.A1_x_at	GRMZM2G144730_P01	GO:0009056	catabolic process	Biological Process	glycolysis I (cytosolic)	2.7.1.40	Cycling	ZT0
Zm.5969.2.A1_x_at	GRMZM2G144730_P01	GO:0005975	carbohydrate metabolic process	Biological Process	glycolysis I (cytosolic)	2.7.1.40	Cycling	ZT0
Zm.5969.2.A1_x_at	GRMZM2G144730_P01	GO:0006091	generation of precursor metabolites and energy	Biological Process	glycolysis I (cytosolic)	2.7.1.40	Cycling	ZT0
Zm.5969.2.A1_x_at	GRMZM2G144730_P01	GO:0009056	catabolic process	Biological Process	glycolysis II (plastidic)	2.7.1.40	Cycling	ZT0
Zm.5969.2.A1_x_at	GRMZM2G144730_P01	GO:0005975	carbohydrate metabolic process	Biological Process	glycolysis II (plastidic)	2.7.1.40	Cycling	ZT0
Zm.5969.2.A1_x_at	GRMZM2G144730_P01	GO:0006091	generation of precursor metabolites and energy	Biological Process	glycolysis II (plastidic)	2.7.1.40	Cycling	ZT0
Zm.64.1.A1_at	GRMZM2G110175_P01	GO:0008152	metabolic process	Biological Process	capsiconiate biosynthesis	1.1.1.195	Cycling	ZT0
Zm.5969.2.A1_x_at	GRMZM2G144730_P01	GO:0005975	carbohydrate metabolic process	Biological Process	RUBISCO shunt	2.7.1.40	Cycling	ZT0
Zm.5974.1.A1_a_at	GRMZM2G469150_P01	GO:0006519	cellular amino acid and derivative metabolic process	Biological Process	aspartate biosynthesis	2.6.1.1	Cycling	ZT20
Zm.5828.1.A1_at	GRMZM2G089136_P02	GO:0009628	response to abiotic stimulus	Biological Process	glycolysis V	2.7.2.3	Cycling	ZT20
Zm.5828.1.A1_at	GRMZM2G089136_P02	GO:0006950	response to stress	Biological Process	glycolysis V	2.7.2.3	Cycling	ZT20
Zm.5828.1.A1_at	GRMZM2G089136_P02	GO:0008150	biological_process	Biological Process	glycolysis V	2.7.2.3	Cycling	ZT20
Zm.5828.1.A1_at	GRMZM2G089136_P02	GO:0005975	carbohydrate metabolic process	Biological Process	glycolysis V	2.7.2.3	Cycling	ZT20
Zm.5828.1.A1_at	GRMZM2G089136_P02	GO:0009628	response to abiotic stimulus	Biological Process	glycolysis I (cytosolic)	2.7.2.3	Cycling	ZT20
Zm.5828.1.A1_at	GRMZM2G089136_P02	GO:0006950	response to stress	Biological Process	glycolysis I (cytosolic)	2.7.2.3	Cycling	ZT20
Zm.5828.1.A1_at	GRMZM2G089136_P02	GO:0008150	biological_process	Biological Process	glycolysis I (cytosolic)	2.7.2.3	Cycling	ZT20
Zm.5969.2.A1_x_at	GRMZM2G144730_P01	GO:0009056	catabolic process	Biological Process	RUBISCO shunt	2.7.1.40	Cycling	ZT0
Zm.6149.1.A1_at	GRMZM2G064701_P01	GO:0006629	lipid metabolic process	Biological Process	glycolipid desaturation	1.14.99.-	Cycling	ZT12
Zm.6307.1.A1_at	GRMZM2G119300_P02	GO:0009058	biosynthetic process	Biological Process	UDP-N-acetyl-D-glucosamine biosynthesis	2.7.7.23	Cycling	ZT20
Zm.6307.1.A1_at	GRMZM2G119300_P02	GO:0009058	biosynthetic process	Biological Process	UDP-glucose biosynthesis (from glucose 6-phosphate)	2.7.7.9	Cycling	ZT20
Zm.6307.1.A1_at	GRMZM2G119300_P02	GO:0009058	biosynthetic process	Biological Process	galactose degradation	2.7.7.9	Cycling	ZT20
Zm.6307.1.A1_at	GRMZM2G119300_P02	GO:0009058	biosynthetic process	Biological Process	UDP-galactose biosynthesis (salvage pathway from galactose using UDP-glucose)	2.7.7.9	Cycling	ZT20
Zm.6307.1.A1_at	GRMZM2G119300_P02	GO:0009058	biosynthetic process	Biological Process	sucrose biosynthesis	2.7.7.9	Cycling	ZT20
Zm.6236.1.S1_a_at	GRMZM2G120833_P01	GO:0009058	biosynthetic process	Biological Process	threonine biosynthesis from homoserine	4.2.3.1	Cycling	ZT16
Zm.6236.1.S1_a_at	GRMZM2G120833_P01	GO:0006519	cellular amino acid and derivative metabolic process	Biological Process	threonine biosynthesis from homoserine	4.2.3.1	Cycling	ZT16
Zm.5969.2.A1_x_at	GRMZM2G144730_P01	GO:0005975	carbohydrate metabolic process	Biological Process	glycolysis V	2.7.1.40	Cycling	ZT0
Zm.6149.1.A1_at	GRMZM2G064701_P01	GO:0006629	lipid metabolic process	Biological Process	phospholipid desaturation	1.14.99.-	Cycling	ZT12
Zm.5969.2.A1_x_at	GRMZM2G144730_P01	GO:0009056	catabolic process	Biological Process	glycolysis V	2.7.1.40	Cycling	ZT0
Zm.6.1.A1_at	GRMZM2G036609_P02	GO:0006519	cellular amino acid and derivative metabolic process	Biological Process	ammonia assimilation cycle	1.4.7.1	Cycling	ZT20
Zm.6.1.A1_at	GRMZM2G036609_P02	GO:0009058	biosynthetic process	Biological Process	ammonia assimilation cycle	1.4.7.1	Cycling	ZT20
Zm.6.1.A1_at	GRMZM2G036609_P02	GO:0008152	metabolic process	Biological Process	ammonia assimilation cycle	1.4.7.1	Cycling	ZT20
Zm.6.1.A1_at	GRMZM2G036609_P02	GO:0006519	cellular amino acid and derivative metabolic process	Biological Process	glutamate biosynthesis I	1.4.7.1	Cycling	ZT20
Zm.6.1.A1_at	GRMZM2G036609_P02	GO:0009058	biosynthetic process	Biological Process	glutamate biosynthesis I	1.4.7.1	Cycling	ZT20
Zm.6.1.A1_at	GRMZM2G036609_P02	GO:0008152	metabolic process	Biological Process	glutamate biosynthesis I	1.4.7.1	Cycling	ZT20
Zm.5974.1.A1_a_at	GRMZM2G469150_P01	GO:0009058	biosynthetic process	Biological Process	aspartate biosynthesis	2.6.1.1	Cycling	ZT20
Zm.5828.1.A1_at	GRMZM2G089136_P02	GO:0006091	generation of precursor metabolites and energy	Biological Process	glycolysis V	2.7.2.3	Cycling	ZT20
Zm.6236.1.S1_a_at	GRMZM2G120833_P01	GO:0008152	metabolic process	Biological Process	threonine biosynthesis from homoserine	4.2.3.1	Cycling	ZT16
Zm.2321.4.A1_at	GRMZM2G088064_P02	GO:0009058	biosynthetic process	Biological Process	alanine degradation II (to D-lactate)	2.6.1.2	Cycling	ZT4
Zm.2520.1.A1_at	GRMZM2G071208_P02	GO:0006519	cellular amino acid and derivative metabolic process	Biological Process	isoleucine biosynthesis	2.6.1.42	Cycling	ZT20
Zm.2520.1.A1_at	GRMZM2G071208_P02	GO:0008152	metabolic process	Biological Process	isoleucine biosynthesis	2.6.1.42	Cycling	ZT20
Zm.2360.1.S1_at	GRMZM2G001645_P01	GO:0008152	metabolic process	Biological Process	mevalonate pathway	1.1.1.34	Cycling	ZT0
Zm.2360.1.S1_at	GRMZM2G001645_P01	GO:0006629	lipid metabolic process	Biological Process	mevalonate pathway	1.1.1.34	Cycling	ZT0
Zm.2360.1.S1_at	GRMZM2G001645_P01	GO:0009987	cellular process	Biological Process	mevalonate pathway	1.1.1.34	Cycling	ZT0
Zm.2360.1.S1_at	GRMZM2G001645_P01	GO:0009058	biosynthetic process	Biological Process	mevalonate pathway	1.1.1.34	Cycling	ZT0
Zm.2335.1.A1_at	GRMZM2G105362_P02	GO:0009987	cellular process	Biological Process	phospholipases	3.1.1.4	Cycling	ZT12
Zm.2321.1.A1_at	GRMZM2G088064_P02	GO:0009058	biosynthetic process	Biological Process	histidine biosynthesis	2.6.1.9	Cycling	ZT4
Zm.2335.1.A1_at	GRMZM2G105362_P02	GO:0009056	catabolic process	Biological Process	phospholipases	3.1.1.4	Cycling	ZT12
Zm.2520.1.A1_at	GRMZM2G071208_P02	GO:0008152	metabolic process	Biological Process	valine biosynthesis	2.6.1.42	Cycling	ZT20
Zm.2321.4.A1_at	GRMZM2G088064_P02	GO:0009058	biosynthetic process	Biological Process	alanine degradation	2.6.1.2	Cycling	ZT4
Zm.2321.4.A1_at	GRMZM2G088064_P02	GO:0009058	biosynthetic process	Biological Process	ethylene biosynthesis from methionine	4.4.1.14	Cycling	ZT4
Zm.2321.4.A1_at	GRMZM2G088064_P02	GO:0009058	biosynthetic process	Biological Process	histidine biosynthesis	2.6.1.9	Cycling	ZT4
Zm.2321.4.A1_at	GRMZM2G088064_P02	GO:0009058	biosynthetic process	Biological Process	alanine biosynthesis I	2.6.1.2	Cycling	ZT4
Zm.2321.1.A1_at	GRMZM2G088064_P02	GO:0009058	biosynthetic process	Biological Process	alanine degradation II (to D-lactate)	2.6.1.2	Cycling	ZT4
Zm.2321.1.A1_at	GRMZM2G088064_P02	GO:0009058	biosynthetic process	Biological Process	alanine degradation	2.6.1.2	Cycling	ZT4
Zm.2550.1.S1_at	GRMZM2G131205_P01	GO:0008152	metabolic process	Biological Process	brassinosteroid biosynthesis I	1.1.1.145	Cycling	ZT0
Zm.2335.1.A1_at	GRMZM2G105362_P02	GO:0006629	lipid metabolic process	Biological Process	phospholipases	3.1.1.4	Cycling	ZT12
Zm.2520.1.A1_at	GRMZM2G071208_P02	GO:0008152	metabolic process	Biological Process	valine degradation	2.6.1.42	Cycling	ZT20
Zm.2550.1.S1_at	GRMZM2G131205_P01	GO:0006629	lipid metabolic process	Biological Process	brassinosteroid biosynthesis III	1.1.1.145	Cycling	ZT0
Zm.2550.1.S1_at	GRMZM2G131205_P01	GO:0009058	biosynthetic process	Biological Process	brassinosteroid biosynthesis III	1.1.1.145	Cycling	ZT0
Zm.2550.1.S1_at	GRMZM2G131205_P01	GO:0009987	cellular process	Biological Process	brassinosteroid biosynthesis III	1.1.1.145	Cycling	ZT0
Zm.2550.1.S1_at	GRMZM2G131205_P01	GO:0008152	metabolic process	Biological Process	brassinosteroid biosynthesis III	1.1.1.145	Cycling	ZT0
Zm.2550.1.S1_at	GRMZM2G131205_P01	GO:0006629	lipid metabolic process	Biological Process	brassinosteroid biosynthesis II	1.1.1.145	Cycling	ZT0
Zm.2550.1.S1_at	GRMZM2G131205_P01	GO:0009058	biosynthetic process	Biological Process	brassinosteroid biosynthesis II	1.1.1.145	Cycling	ZT0
Zm.2550.1.S1_at	GRMZM2G131205_P01	GO:0009987	cellular process	Biological Process	brassinosteroid biosynthesis II	1.1.1.145	Cycling	ZT0
Zm.2520.1.A1_at	GRMZM2G071208_P02	GO:0008152	metabolic process	Biological Process	leucine biosynthesis	2.6.1.42	Cycling	ZT20
Zm.2520.1.A1_at	GRMZM2G071208_P02	GO:0006519	cellular amino acid and derivative metabolic process	Biological Process	valine degradation	2.6.1.42	Cycling	ZT20
Zm.2520.1.A1_at	GRMZM2G071208_P02	GO:0006519	cellular amino acid and derivative metabolic process	Biological Process	leucine biosynthesis	2.6.1.42	Cycling	ZT20
Zm.2520.1.A1_at	GRMZM2G071208_P02	GO:0006519	cellular amino acid and derivative metabolic process	Biological Process	leucine degradation	2.6.1.42	Cycling	ZT20
Zm.2520.1.A1_at	GRMZM2G071208_P02	GO:0008152	metabolic process	Biological Process	leucine degradation	2.6.1.42	Cycling	ZT20
Zm.2520.1.A1_at	GRMZM2G071208_P02	GO:0006519	cellular amino acid and derivative metabolic process	Biological Process	isoleucine degradation	2.6.1.42	Cycling	ZT20
Zm.2520.1.A1_at	GRMZM2G071208_P02	GO:0008152	metabolic process	Biological Process	isoleucine degradation	2.6.1.42	Cycling	ZT20
Zm.2520.1.A1_at	GRMZM2G071208_P02	GO:0006519	cellular amino acid and derivative metabolic process	Biological Process	pantothenate biosynthesis I	2.6.1.42	Cycling	ZT20
Zm.2520.1.A1_at	GRMZM2G071208_P02	GO:0008152	metabolic process	Biological Process	pantothenate biosynthesis I	2.6.1.42	Cycling	ZT20
Zm.2520.1.A1_at	GRMZM2G071208_P02	GO:0006519	cellular amino acid and derivative metabolic process	Biological Process	valine biosynthesis	2.6.1.42	Cycling	ZT20
Zm.229.1.S1_at	GRMZM2G437977_P01	GO:0009058	biosynthetic process	Biological Process	homoserine biosynthesis	2.7.2.4	Cycling	ZT20
Zm.2550.1.S1_at	GRMZM2G131205_P01	GO:0008152	metabolic process	Biological Process	brassinosteroid biosynthesis II	1.1.1.145	Cycling	ZT0
Zm.19093.1.S1_at	GRMZM2G080497_P01	GO:0009058	biosynthetic process	Biological Process	trans|trans-farnesyl diphosphate biosynthesis	2.5.1.10	Cycling	ZT16
Zm.1968.1.A1_at	GRMZM2G178892_P01	GO:0009058	biosynthetic process	Biological Process	glycolipid biosynthesis	2.4.1.46	Cycling	ZT0
Zm.19201.2.S1_a_at	GRMZM2G104269_P02	GO:0008152	metabolic process	Biological Process	cysteine biosynthesis	2.5.1.47	Cycling	ZT12
Zm.19093.1.S1_at	GRMZM2G080497_P01	GO:0009058	biosynthetic process	Biological Process	bergamotene biosynthesis II	2.5.1.1	Cycling	ZT16
Zm.19093.1.S1_at	GRMZM2G080497_P01	GO:0009058	biosynthetic process	Biological Process	linalool biosynthesis	2.5.1.10	Cycling	ZT16
Zm.19093.1.S1_at	GRMZM2G080497_P01	GO:0009058	biosynthetic process	Biological Process	cohumulone biosynthesis	2.5.1.-	Cycling	ZT16
Zm.19093.1.S1_at	GRMZM2G080497_P01	GO:0009058	biosynthetic process	Biological Process	humulone biosynthesis	2.5.1.-	Cycling	ZT16
Zm.19093.1.S1_at	GRMZM2G080497_P01	GO:0009058	biosynthetic process	Biological Process	hyperforin biosynthesis	2.5.1.-	Cycling	ZT16
Zm.2321.1.A1_at	GRMZM2G088064_P02	GO:0009058	biosynthetic process	Biological Process	ethylene biosynthesis from methionine	4.4.1.14	Cycling	ZT4
Zm.19093.1.S1_at	GRMZM2G080497_P01	GO:0009058	biosynthetic process	Biological Process	trans|trans-farnesyl diphosphate biosynthesis	2.5.1.1	Cycling	ZT16
Zm.1987.1.A1_a_at	GRMZM2G124455_P02	GO:0008152	metabolic process	Biological Process	removal of superoxide radicals	1.15.1.1	Cycling	ZT8
Zm.4311.1.S1_at	GRMZM2G171688_P01	GO:0006519	cellular amino acid and derivative metabolic process	Biological Process	tRNA charging pathway	6.1.1.14	Cycling	ZT12
Zm.5828.1.A1_at	GRMZM2G089136_P02	GO:0009056	catabolic process	Biological Process	glycolysis V	2.7.2.3	Cycling	ZT20
Zm.19093.1.S1_at	GRMZM2G080497_P01	GO:0009058	biosynthetic process	Biological Process	geranyldiphosphate biosynthesis	2.5.1.1	Cycling	ZT16
Zm.19093.1.S1_at	GRMZM2G080497_P01	GO:0009058	biosynthetic process	Biological Process	polyisoprenoid biosynthesis	2.5.1.10	Cycling	ZT16
Zm.18811.1.A1_at	GRMZM2G137151_P01	GO:0019748	secondary metabolic process	Biological Process	pyridoxal 5'-phosphate biosynthesis	2.2.1.7	Cycling	ZT20
Zm.18811.1.A1_at	GRMZM2G137151_P01	GO:0006629	lipid metabolic process	Biological Process	pyridoxal 5'-phosphate biosynthesis	2.2.1.7	Cycling	ZT20
Zm.18811.1.A1_at	GRMZM2G137151_P01	GO:0009987	cellular process	Biological Process	pyridoxal 5'-phosphate biosynthesis	2.2.1.7	Cycling	ZT20
Zm.19093.1.S1_at	GRMZM2G080497_P01	GO:0009058	biosynthetic process	Biological Process	linear furanocoumarin biosynthesis I	2.5.1.-	Cycling	ZT16
Zm.229.1.S1_at	GRMZM2G437977_P01	GO:0006412	translation	Biological Process	lysine biosynthesis VI	2.7.2.4	Cycling	ZT20
Zm.229.1.S1_at	GRMZM2G437977_P01	GO:0006139	nucleobase| nucleoside| nucleotide and nucleic acid metabolic process	Biological Process	homoserine biosynthesis	2.7.2.4	Cycling	ZT20
Zm.229.1.S1_at	GRMZM2G437977_P01	GO:0006412	translation	Biological Process	homoserine biosynthesis	2.7.2.4	Cycling	ZT20
Zm.229.1.S1_at	GRMZM2G437977_P01	GO:0009058	biosynthetic process	Biological Process	homoserine biosynthesis	1.1.1.3	Cycling	ZT20
Zm.229.1.S1_at	GRMZM2G437977_P01	GO:0006519	cellular amino acid and derivative metabolic process	Biological Process	homoserine biosynthesis	1.1.1.3	Cycling	ZT20
Zm.229.1.S1_at	GRMZM2G437977_P01	GO:0006139	nucleobase| nucleoside| nucleotide and nucleic acid metabolic process	Biological Process	homoserine biosynthesis	1.1.1.3	Cycling	ZT20
Zm.229.1.S1_at	GRMZM2G437977_P01	GO:0006412	translation	Biological Process	homoserine biosynthesis	1.1.1.3	Cycling	ZT20
Zm.229.1.S1_at	GRMZM2G437977_P01	GO:0009058	biosynthetic process	Biological Process	lysine biosynthesis VI	2.7.2.4	Cycling	ZT20
Zm.1968.1.A1_at	GRMZM2G178892_P01	GO:0009987	cellular process	Biological Process	glycolipid biosynthesis	2.4.1.46	Cycling	ZT0
Zm.229.1.S1_at	GRMZM2G437977_P01	GO:0006139	nucleobase| nucleoside| nucleotide and nucleic acid metabolic process	Biological Process	lysine biosynthesis VI	2.7.2.4	Cycling	ZT20
Zm.1968.1.A1_at	GRMZM2G178892_P01	GO:0006629	lipid metabolic process	Biological Process	glycolipid biosynthesis	2.4.1.46	Cycling	ZT0
Zm.228.1.S1_at	GRMZM2G081554_P03	GO:0008152	metabolic process	Biological Process	diterpene phytoalexins precursors biosynthesis	5.5.1.13	Cycling	ZT4
Zm.228.1.S1_at	GRMZM2G081554_P03	GO:0008152	metabolic process	Biological Process	ent-kaurene biosynthesis	5.5.1.13	Cycling	ZT4
Zm.2248.1.A1_at	GRMZM2G463280_P02	GO:0008152	metabolic process	Biological Process	RUBISCO shunt	2.7.1.19	Cycling	ZT16
Zm.2248.1.A1_at	GRMZM2G463280_P02	GO:0005975	carbohydrate metabolic process	Biological Process	RUBISCO shunt	2.7.1.19	Cycling	ZT16
Zm.2248.1.A1_at	GRMZM2G463280_P02	GO:0008152	metabolic process	Biological Process	Calvin cycle	2.7.1.19	Cycling	ZT16
Zm.2248.1.A1_at	GRMZM2G463280_P02	GO:0005975	carbohydrate metabolic process	Biological Process	Calvin cycle	2.7.1.19	Cycling	ZT16
Zm.1987.1.A1_a_at	GRMZM2G124455_P02	GO:0009987	cellular process	Biological Process	removal of superoxide radicals	1.15.1.1	Cycling	ZT8
Zm.2321.1.A1_at	GRMZM2G088064_P02	GO:0009058	biosynthetic process	Biological Process	alanine biosynthesis I	2.6.1.2	Cycling	ZT4
Zm.229.1.S1_at	GRMZM2G437977_P01	GO:0006519	cellular amino acid and derivative metabolic process	Biological Process	lysine biosynthesis VI	2.7.2.4	Cycling	ZT20
Zm.3369.1.A1_at	GRMZM2G098290_P03	GO:0006519	cellular amino acid and derivative metabolic process	Biological Process	ammonia assimilation cycle	6.3.1.2	Cycling	ZT20
Zm.3702.1.S1_at	GRMZM2G105644_P01	GO:0009987	cellular process	Biological Process	phytyl-PP biosynthesis	1.3.1.-	Cycling	ZT0
Zm.3702.1.S1_at	GRMZM2G105644_P01	GO:0009058	biosynthetic process	Biological Process	phytyl-PP biosynthesis	1.3.1.-	Cycling	ZT0
Zm.3702.1.S1_at	GRMZM2G105644_P01	GO:0008152	metabolic process	Biological Process	phytyl-PP biosynthesis	1.3.1.-	Cycling	ZT0
Zm.3702.1.S1_at	GRMZM2G105644_P01	GO:0009058	biosynthetic process	Biological Process	chlorophyll a biosynthesis II	1.3.1.-	Cycling	ZT0
Zm.3702.1.S1_at	GRMZM2G105644_P01	GO:0015979	photosynthesis	Biological Process	chlorophyll a biosynthesis II	1.3.1.-	Cycling	ZT0
Zm.3702.1.S1_at	GRMZM2G105644_P01	GO:0008152	metabolic process	Biological Process	chlorophyll a biosynthesis II	1.3.1.-	Cycling	ZT0
Zm.3369.1.A1_at	GRMZM2G098290_P03	GO:0006519	cellular amino acid and derivative metabolic process	Biological Process	nitrate assimilation pathway	6.3.1.2	Cycling	ZT20
Zm.3100.1.A1_at	GRMZM2G083836_P03	GO:0009628	response to abiotic stimulus	Biological Process	tRNA charging pathway	6.1.1.22	Cycling	ZT4
Zm.3369.1.A1_at	GRMZM2G098290_P03	GO:0008152	metabolic process	Biological Process	nitrate assimilation pathway	6.3.1.2	Cycling	ZT20
Zm.3748.1.S1_at	GRMZM2G055331_P01	GO:0009058	biosynthetic process	Biological Process	sucrose biosynthesis	2.4.1.14	Cycling	ZT0
Zm.3369.1.A1_at	GRMZM2G098290_P03	GO:0009058	biosynthetic process	Biological Process	ammonia assimilation cycle	6.3.1.2	Cycling	ZT20
Zm.3369.1.A1_at	GRMZM2G098290_P03	GO:0008152	metabolic process	Biological Process	ammonia assimilation cycle	6.3.1.2	Cycling	ZT20
Zm.3369.1.A1_at	GRMZM2G098290_P03	GO:0006519	cellular amino acid and derivative metabolic process	Biological Process	glutamine biosynthesis	6.3.1.2	Cycling	ZT20
Zm.3369.1.A1_at	GRMZM2G098290_P03	GO:0009058	biosynthetic process	Biological Process	glutamine biosynthesis	6.3.1.2	Cycling	ZT20
Zm.3369.1.A1_at	GRMZM2G098290_P03	GO:0008152	metabolic process	Biological Process	glutamine biosynthesis	6.3.1.2	Cycling	ZT20
Zm.3100.1.A1_at	GRMZM2G083836_P03	GO:0006519	cellular amino acid and derivative metabolic process	Biological Process	tRNA charging pathway	6.1.1.22	Cycling	ZT4
Zm.3100.1.A1_at	GRMZM2G083836_P03	GO:0006139	nucleobase| nucleoside| nucleotide and nucleic acid metabolic process	Biological Process	tRNA charging pathway	6.1.1.22	Cycling	ZT4
Zm.3369.1.A1_at	GRMZM2G098290_P03	GO:0009058	biosynthetic process	Biological Process	nitrate assimilation pathway	6.3.1.2	Cycling	ZT20
Zm.4018.1.A1_at	GRMZM2G124434_P01	GO:0005975	carbohydrate metabolic process	Biological Process	brassinosteroid biosynthesis III	1.1.1.145	Cycling	ZT20
Zm.4311.1.S1_at	GRMZM2G171688_P01	GO:0006412	translation	Biological Process	tRNA charging pathway	6.1.1.14	Cycling	ZT12
Zm.4018.1.A1_at	GRMZM2G124434_P01	GO:0009987	cellular process	Biological Process	brassinosteroid biosynthesis I	1.1.1.145	Cycling	ZT20
Zm.4018.1.A1_at	GRMZM2G124434_P01	GO:0008152	metabolic process	Biological Process	brassinosteroid biosynthesis I	1.1.1.145	Cycling	ZT20
Zm.4018.1.A1_at	GRMZM2G124434_P01	GO:0005975	carbohydrate metabolic process	Biological Process	brassinosteroid biosynthesis I	1.1.1.145	Cycling	ZT20
Zm.4018.1.A1_at	GRMZM2G124434_P01	GO:0009987	cellular process	Biological Process	brassinosteroid biosynthesis III	1.1.1.145	Cycling	ZT20
Zm.4018.1.A1_at	GRMZM2G124434_P01	GO:0008152	metabolic process	Biological Process	brassinosteroid biosynthesis III	1.1.1.145	Cycling	ZT20
Zm.4311.1.S1_at	GRMZM2G171688_P01	GO:0006139	nucleobase| nucleoside| nucleotide and nucleic acid metabolic process	Biological Process	tRNA charging pathway	6.1.1.14	Cycling	ZT12
Zm.3748.1.S1_at	GRMZM2G055331_P01	GO:0005975	carbohydrate metabolic process	Biological Process	sucrose biosynthesis	2.4.1.14	Cycling	ZT0
Zm.2550.1.S1_at	GRMZM2G131205_P01	GO:0009987	cellular process	Biological Process	brassinosteroid biosynthesis I	1.1.1.145	Cycling	ZT0
Zm.3748.1.S1_at	GRMZM2G055331_P01	GO:0009987	cellular process	Biological Process	sucrose biosynthesis	2.4.1.14	Cycling	ZT0
Zm.4018.1.A1_at	GRMZM2G124434_P01	GO:0009987	cellular process	Biological Process	brassinosteroid biosynthesis II	1.1.1.145	Cycling	ZT20
Zm.4018.1.A1_at	GRMZM2G124434_P01	GO:0008152	metabolic process	Biological Process	brassinosteroid biosynthesis II	1.1.1.145	Cycling	ZT20
Zm.4018.1.A1_at	GRMZM2G124434_P01	GO:0005975	carbohydrate metabolic process	Biological Process	brassinosteroid biosynthesis II	1.1.1.145	Cycling	ZT20
Zm.3829.2.A1_at	GRMZM2G101979_P01	GO:0009058	biosynthetic process	Biological Process	alanine degradation II (to D-lactate)	2.6.1.2	Cycling	ZT20
Zm.3829.2.A1_at	GRMZM2G101979_P01	GO:0009058	biosynthetic process	Biological Process	alanine degradation	2.6.1.2	Cycling	ZT20
Zm.3829.2.A1_at	GRMZM2G101979_P01	GO:0009058	biosynthetic process	Biological Process	ethylene biosynthesis from methionine	4.4.1.14	Cycling	ZT20
Zm.3829.2.A1_at	GRMZM2G101979_P01	GO:0009058	biosynthetic process	Biological Process	alanine biosynthesis I	2.6.1.2	Cycling	ZT20
Zm.3702.1.S1_at	GRMZM2G105644_P01	GO:0009987	cellular process	Biological Process	chlorophyll a biosynthesis II	1.3.1.-	Cycling	ZT0
Zm.229.1.S1_at	GRMZM2G437977_P01	GO:0006519	cellular amino acid and derivative metabolic process	Biological Process	homoserine biosynthesis	2.7.2.4	Cycling	ZT20
Zm.2682.1.A1_at	GRMZM2G132069_P01	GO:0006091	generation of precursor metabolites and energy	Biological Process	glycolysis V	2.7.1.11	Cycling	ZT20
Zm.2986.1.A1_at	GRMZM2G155242_P01	GO:0009058	biosynthetic process	Biological Process	lipid-independent phytate biosynthesis	5.5.1.4	Cycling	ZT0
Zm.2986.1.A1_at	GRMZM2G155242_P01	GO:0008152	metabolic process	Biological Process	lipid-independent phytate biosynthesis	5.5.1.4	Cycling	ZT0
Zm.298.1.S1_a_at	GRMZM2G056975_P01	GO:0008152	metabolic process	Biological Process	methylerythritol phosphate pathway	1.1.1.267	Cycling	ZT16
Zm.298.1.S1_a_at	GRMZM2G056975_P01	GO:0006629	lipid metabolic process	Biological Process	methylerythritol phosphate pathway	1.1.1.267	Cycling	ZT16
Zm.298.1.S1_a_at	GRMZM2G056975_P01	GO:0009987	cellular process	Biological Process	methylerythritol phosphate pathway	1.1.1.267	Cycling	ZT16
Zm.298.1.S1_a_at	GRMZM2G056975_P01	GO:0009058	biosynthetic process	Biological Process	methylerythritol phosphate pathway	1.1.1.267	Cycling	ZT16
Zm.2888.1.A1_at	GRMZM2G058095_P02	GO:0009987	cellular process	Biological Process	mevalonate pathway	1.1.1.34	Cycling	ZT20
Zm.2888.1.A1_at	GRMZM2G058095_P02	GO:0008152	metabolic process	Biological Process	mevalonate pathway	1.1.1.34	Cycling	ZT20
Zm.2986.1.A1_at	GRMZM2G155242_P01	GO:0009987	cellular process	Biological Process	lipid-independent phytate biosynthesis	5.5.1.4	Cycling	ZT0
Zm.2682.1.A1_at	GRMZM2G132069_P01	GO:0005975	carbohydrate metabolic process	Biological Process	glycolysis V	2.7.1.11	Cycling	ZT20
Zm.2550.1.S1_at	GRMZM2G131205_P01	GO:0006629	lipid metabolic process	Biological Process	brassinosteroid biosynthesis I	1.1.1.145	Cycling	ZT0
Zm.2682.1.A1_at	GRMZM2G132069_P01	GO:0009056	catabolic process	Biological Process	glycolysis I (cytosolic)	2.7.1.11	Cycling	ZT20
Zm.3100.1.A1_at	GRMZM2G083836_P03	GO:0006950	response to stress	Biological Process	tRNA charging pathway	6.1.1.22	Cycling	ZT4
Zm.3702.1.S1_at	GRMZM2G105644_P01	GO:0015979	photosynthesis	Biological Process	phytyl-PP biosynthesis	1.3.1.-	Cycling	ZT0
Zm.2682.1.A1_at	GRMZM2G132069_P01	GO:0005975	carbohydrate metabolic process	Biological Process	glycolysis I (cytosolic)	2.7.1.11	Cycling	ZT20
Zm.2682.1.A1_at	GRMZM2G132069_P01	GO:0006091	generation of precursor metabolites and energy	Biological Process	glycolysis I (cytosolic)	2.7.1.11	Cycling	ZT20
Zm.2682.1.A1_at	GRMZM2G132069_P01	GO:0009056	catabolic process	Biological Process	glycolysis II (plastidic)	2.7.1.11	Cycling	ZT20
Zm.2682.1.A1_at	GRMZM2G132069_P01	GO:0005975	carbohydrate metabolic process	Biological Process	glycolysis II (plastidic)	2.7.1.11	Cycling	ZT20
Zm.2682.1.A1_at	GRMZM2G132069_P01	GO:0006091	generation of precursor metabolites and energy	Biological Process	glycolysis II (plastidic)	2.7.1.11	Cycling	ZT20
Zm.2682.1.A1_at	GRMZM2G132069_P01	GO:0009056	catabolic process	Biological Process	glycolysis V	2.7.1.11	Cycling	ZT20
Zm.3100.1.A1_at	GRMZM2G083836_P03	GO:0006412	translation	Biological Process	tRNA charging pathway	6.1.1.12	Cycling	ZT4
Zm.3100.1.A1_at	GRMZM2G083836_P03	GO:0006412	translation	Biological Process	tRNA charging pathway	6.1.1.22	Cycling	ZT4
Zm.3100.1.A1_at	GRMZM2G083836_P03	GO:0006519	cellular amino acid and derivative metabolic process	Biological Process	tRNA charging pathway	6.1.1.12	Cycling	ZT4
Zm.3100.1.A1_at	GRMZM2G083836_P03	GO:0009628	response to abiotic stimulus	Biological Process	tRNA charging pathway	6.1.1.12	Cycling	ZT4
Zm.3100.1.A1_at	GRMZM2G083836_P03	GO:0008150	biological_process	Biological Process	tRNA charging pathway	6.1.1.12	Cycling	ZT4
Zm.3100.1.A1_at	GRMZM2G083836_P03	GO:0006139	nucleobase| nucleoside| nucleotide and nucleic acid metabolic process	Biological Process	tRNA charging pathway	6.1.1.12	Cycling	ZT4
Zm.3066.1.A1_at	GRMZM2G079348_P03	GO:0006950	response to stress	Biological Process	removal of superoxide radicals	1.11.1.6	Cycling	ZT8
Zm.3066.1.A1_at	GRMZM2G079348_P03	GO:0006950	response to stress	Biological Process	oxidative ethanol degradation III	1.11.1.6	Cycling	ZT8
Zm.2986.1.A1_at	GRMZM2G155242_P01	GO:0006629	lipid metabolic process	Biological Process	myo-inositol biosynthesis	5.5.1.4	Cycling	ZT0
Zm.3100.1.A1_at	GRMZM2G083836_P03	GO:0008150	biological_process	Biological Process	tRNA charging pathway	6.1.1.22	Cycling	ZT4
Zm.2986.1.A1_at	GRMZM2G155242_P01	GO:0009987	cellular process	Biological Process	myo-inositol biosynthesis	5.5.1.4	Cycling	ZT0
Zm.2986.1.A1_at	GRMZM2G155242_P01	GO:0009058	biosynthetic process	Biological Process	myo-inositol biosynthesis	5.5.1.4	Cycling	ZT0
Zm.2986.1.A1_at	GRMZM2G155242_P01	GO:0006629	lipid metabolic process	Biological Process	lipid-independent phytate biosynthesis	5.5.1.4	Cycling	ZT0
Zm.2986.1.A1_at	GRMZM2G155242_P01	GO:0008152	metabolic process	Biological Process	myo-inositol biosynthesis	5.5.1.4	Cycling	ZT0
Zm.2550.1.S1_at	GRMZM2G131205_P01	GO:0009058	biosynthetic process	Biological Process	brassinosteroid biosynthesis I	1.1.1.145	Cycling	ZT0
Zm.3100.1.A1_at	GRMZM2G083836_P03	GO:0006950	response to stress	Biological Process	tRNA charging pathway	6.1.1.12	Cycling	ZT4
Zm.18133.1.A1_at	GRMZM2G044281_P03	GO:0009058	biosynthetic process	Biological Process	UDP-galactose biosynthesis	5.1.3.2	Noncycling	-
Zm.18133.1.A1_at	GRMZM2G044281_P03	GO:0008152	metabolic process	Biological Process	galactose degradation	5.1.3.2	Noncycling	-
Zm.18133.1.A1_at	GRMZM2G044281_P03	GO:0005975	carbohydrate metabolic process	Biological Process	UDP-galactose biosynthesis (salvage pathway from galactose using UDP-glucose)	5.1.3.2	Noncycling	-
Zm.18133.1.A1_at	GRMZM2G044281_P03	GO:0006629	lipid metabolic process	Biological Process	UDP-galactose biosynthesis (salvage pathway from galactose using UDP-glucose)	5.1.3.2	Noncycling	-
Zm.18133.1.A1_at	GRMZM2G044281_P03	GO:0009987	cellular process	Biological Process	UDP-galactose biosynthesis (salvage pathway from galactose using UDP-glucose)	5.1.3.2	Noncycling	-
Zm.18133.1.A1_at	GRMZM2G044281_P03	GO:0008152	metabolic process	Biological Process	UDP-galactose biosynthesis (salvage pathway from galactose using UDP-glucose)	5.1.3.2	Noncycling	-
Zm.18133.1.A1_at	GRMZM2G044281_P03	GO:0009987	cellular process	Biological Process	galactose degradation	5.1.3.2	Noncycling	-
Zm.18133.1.A1_at	GRMZM2G044281_P03	GO:0009058	biosynthetic process	Biological Process	UDP-galactose biosynthesis (salvage pathway from galactose using UDP-glucose)	5.1.3.2	Noncycling	-
Zm.18133.1.A1_at	GRMZM2G044281_P03	GO:0009058	biosynthetic process	Biological Process	galactose degradation	5.1.3.2	Noncycling	-
Zm.18133.1.A1_at	GRMZM2G044281_P03	GO:0009987	cellular process	Biological Process	UDP-galactose biosynthesis	5.1.3.2	Noncycling	-
Zm.18133.1.A1_at	GRMZM2G044281_P03	GO:0006629	lipid metabolic process	Biological Process	galactose degradation	5.1.3.2	Noncycling	-
Zm.18133.1.A1_at	GRMZM2G044281_P03	GO:0005975	carbohydrate metabolic process	Biological Process	galactose degradation	5.1.3.2	Noncycling	-
Zm.18133.1.A1_at	GRMZM2G044281_P03	GO:0009058	biosynthetic process	Biological Process	GDP-L-fucose biosynthesis I (from GDP-D-mannose)	4.2.1.47	Noncycling	-
Zm.18133.1.A1_at	GRMZM2G044281_P03	GO:0008152	metabolic process	Biological Process	GDP-L-fucose biosynthesis I (from GDP-D-mannose)	4.2.1.47	Noncycling	-
Zm.18133.1.A1_at	GRMZM2G044281_P03	GO:0006629	lipid metabolic process	Biological Process	GDP-L-fucose biosynthesis I (from GDP-D-mannose)	4.2.1.47	Noncycling	-
Zm.18133.1.A1_at	GRMZM2G044281_P03	GO:0009987	cellular process	Biological Process	GDP-L-fucose biosynthesis I (from GDP-D-mannose)	4.2.1.47	Noncycling	-
Zm.18133.1.A1_at	GRMZM2G044281_P03	GO:0005975	carbohydrate metabolic process	Biological Process	GDP-L-fucose biosynthesis I (from GDP-D-mannose)	4.2.1.47	Noncycling	-
Zm.1811.1.A1_a_at	GRMZM2G036861_P01	GO:0006519	cellular amino acid and derivative metabolic process	Biological Process	chorismate biosynthesis	4.2.3.5	Noncycling	-
Zm.18007.1.A1_at	GRMZM2G155899_P01	GO:0006139	nucleobase| nucleoside| nucleotide and nucleic acid metabolic process	Biological Process	tRNA charging pathway	6.1.1.6	Noncycling	-
Zm.18133.1.A1_at	GRMZM2G044281_P03	GO:0008152	metabolic process	Biological Process	UDP-galactose biosynthesis	5.1.3.2	Noncycling	-
Zm.18007.1.A1_at	GRMZM2G155899_P01	GO:0006139	nucleobase| nucleoside| nucleotide and nucleic acid metabolic process	Biological Process	tRNA charging pathway	6.1.1.12	Noncycling	-
Zm.17997.1.A1_at	GRMZM2G060886_P03	GO:0008152	metabolic process	Biological Process	phosphatidylcholine biosynthesis III	2.1.1.103	Noncycling	-
Zm.17997.1.A1_at	GRMZM2G060886_P03	GO:0009058	biosynthetic process	Biological Process	phosphatidylcholine biosynthesis III	2.1.1.103	Noncycling	-
Zm.17997.1.A1_at	GRMZM2G060886_P03	GO:0006629	lipid metabolic process	Biological Process	phosphatidylcholine biosynthesis III	2.1.1.103	Noncycling	-
Zm.17997.1.A1_at	GRMZM2G060886_P03	GO:0008152	metabolic process	Biological Process	phosphatidylcholine biosynthesis IV	2.1.1.103	Noncycling	-
Zm.18363.1.S1_at	GRMZM2G452523_P01	GO:0009058	biosynthetic process	Biological Process	biotin biosynthesis	RXN-5985	Noncycling	-
Zm.18133.1.A1_at	GRMZM2G044281_P03	GO:0006629	lipid metabolic process	Biological Process	UDP-galactose biosynthesis	5.1.3.2	Noncycling	-
Zm.17997.1.A1_at	GRMZM2G060886_P03	GO:0009058	biosynthetic process	Biological Process	phosphatidylcholine biosynthesis IV	2.1.1.103	Noncycling	-
Zm.17997.1.A1_at	GRMZM2G060886_P03	GO:0006629	lipid metabolic process	Biological Process	phosphatidylcholine biosynthesis IV	2.1.1.103	Noncycling	-
Zm.18007.1.A1_at	GRMZM2G155899_P01	GO:0006412	translation	Biological Process	tRNA charging pathway	6.1.1.12	Noncycling	-
Zm.18007.1.A1_at	GRMZM2G155899_P01	GO:0006519	cellular amino acid and derivative metabolic process	Biological Process	tRNA charging pathway	6.1.1.6	Noncycling	-
Zm.1811.1.A1_a_at	GRMZM2G036861_P01	GO:0009058	biosynthetic process	Biological Process	chorismate biosynthesis	4.2.3.5	Noncycling	-
Zm.17997.1.A1_at	GRMZM2G060886_P03	GO:0006629	lipid metabolic process	Biological Process	phosphatidylcholine biosynthesis II	2.1.1.103	Noncycling	-
Zm.17997.1.A1_at	GRMZM2G060886_P03	GO:0009058	biosynthetic process	Biological Process	phosphatidylcholine biosynthesis II	2.1.1.103	Noncycling	-
Zm.18007.1.A1_at	GRMZM2G155899_P01	GO:0006519	cellular amino acid and derivative metabolic process	Biological Process	tRNA charging pathway	6.1.1.12	Noncycling	-
Zm.18007.1.A1_at	GRMZM2G155899_P01	GO:0006412	translation	Biological Process	tRNA charging pathway	6.1.1.22	Noncycling	-
Zm.18007.1.A1_at	GRMZM2G155899_P01	GO:0006139	nucleobase| nucleoside| nucleotide and nucleic acid metabolic process	Biological Process	tRNA charging pathway	6.1.1.22	Noncycling	-
Zm.18007.1.A1_at	GRMZM2G155899_P01	GO:0006519	cellular amino acid and derivative metabolic process	Biological Process	tRNA charging pathway	6.1.1.22	Noncycling	-
Zm.18069.1.S1_at	GRMZM2G123987_P02	GO:0008152	metabolic process	Biological Process	CDP-diacylglycerol biosynthesis I	2.3.1.51	Noncycling	-
Zm.18081.1.S1_at	GRMZM2G164562_P02	GO:0009058	biosynthetic process	Biological Process	chorismate biosynthesis	4.2.3.5	Noncycling	-
Zm.18081.1.S1_at	GRMZM2G164562_P02	GO:0006519	cellular amino acid and derivative metabolic process	Biological Process	chorismate biosynthesis	4.2.3.5	Noncycling	-
Zm.18007.1.A1_at	GRMZM2G155899_P01	GO:0006412	translation	Biological Process	tRNA charging pathway	6.1.1.6	Noncycling	-
Zm.18363.1.S1_at	GRMZM2G452523_P01	GO:0009987	cellular process	Biological Process	biotin biosynthesis	2.8.1.6	Noncycling	-
Zm.18317.1.A1_at	GRMZM2G140107_P01	GO:0009058	biosynthetic process	Biological Process	pyruvate fermentation to lactate	1.1.1.27	Noncycling	-
Zm.18297.1.S1_at	GRMZM2G306732_P01	GO:0005975	carbohydrate metabolic process	Biological Process	glycolysis II (plastidic)	3.1.3.11	Noncycling	-
Zm.18317.1.A1_at	GRMZM2G140107_P01	GO:0005975	carbohydrate metabolic process	Biological Process	sucrose biosynthesis	2.4.1.14	Noncycling	-
Zm.18317.1.A1_at	GRMZM2G140107_P01	GO:0009987	cellular process	Biological Process	sucrose biosynthesis	2.4.1.14	Noncycling	-
Zm.18317.1.A1_at	GRMZM2G140107_P01	GO:0009058	biosynthetic process	Biological Process	sucrose biosynthesis	2.4.1.14	Noncycling	-
Zm.18317.1.A1_at	GRMZM2G140107_P01	GO:0005975	carbohydrate metabolic process	Biological Process	pyruvate fermentation to lactate	1.1.1.27	Noncycling	-
Zm.18317.1.A1_at	GRMZM2G140107_P01	GO:0009987	cellular process	Biological Process	pyruvate fermentation to lactate	1.1.1.27	Noncycling	-
Zm.18342.1.A1_at	GRMZM2G099101_P01	GO:0005975	carbohydrate metabolic process	Biological Process	cellulose biosynthesis	3.2.1.4	Noncycling	-
Zm.18297.1.S1_at	GRMZM2G306732_P01	GO:0005975	carbohydrate metabolic process	Biological Process	Calvin cycle	3.1.3.11	Noncycling	-
Zm.18363.1.S1_at	GRMZM2G452523_P01	GO:0009058	biosynthetic process	Biological Process	biotin biosynthesis	2.8.1.6	Noncycling	-
Zm.18276.1.A1_at	GRMZM2G095579_P02	GO:0009987	cellular process	Biological Process	tetrahydrofolate biosynthesis II	4.1.2.25	Noncycling	-
Zm.18444.1.A1_at	GRMZM2G145814_P03	GO:0006629	lipid metabolic process	Biological Process	triacylglycerol degradation	3.1.1.3	Noncycling	-
Zm.18490.1.A1_at	GRMZM2G141009_P01	GO:0006139	nucleobase| nucleoside| nucleotide and nucleic acid metabolic process	Biological Process	de novo biosynthesis of pyrimidine deoxyribonucleotides	2.7.4.9	Noncycling	-
Zm.18490.1.A1_at	GRMZM2G141009_P01	GO:0006139	nucleobase| nucleoside| nucleotide and nucleic acid metabolic process	Biological Process	pyrimidine nucleotide metabolism (phosphotransfer and nucleotide modification)	2.7.4.14	Noncycling	-
Zm.18488.1.A1_at	GRMZM2G077659_P01	GO:0008152	metabolic process	Biological Process	trehalose biosynthesis	2.4.1.15	Noncycling	-
Zm.18488.1.A1_at	GRMZM2G077659_P01	GO:0009058	biosynthetic process	Biological Process	trehalose biosynthesis	2.4.1.15	Noncycling	-
Zm.17997.1.A1_at	GRMZM2G060886_P03	GO:0008152	metabolic process	Biological Process	phosphatidylcholine biosynthesis II	2.1.1.103	Noncycling	-
Zm.17660.1.S1_at	GRMZM2G131539_P01	GO:0005975	carbohydrate metabolic process	Biological Process	glycolysis V	4.2.1.11	Noncycling	-
Zm.18488.1.A1_at	GRMZM2G077659_P01	GO:0005975	carbohydrate metabolic process	Biological Process	trehalose biosynthesis	2.4.1.15	Noncycling	-
Zm.18488.1.A1_at	GRMZM2G077659_P01	GO:0009987	cellular process	Biological Process	trehalose biosynthesis	2.4.1.15	Noncycling	-
Zm.18363.1.S1_at	GRMZM2G452523_P01	GO:0009987	cellular process	Biological Process	biotin biosynthesis	RXN-5985	Noncycling	-
Zm.18133.1.A1_at	GRMZM2G044281_P03	GO:0008152	metabolic process	Biological Process	brassinosteroid biosynthesis I	1.1.1.145	Noncycling	-
Zm.18133.1.A1_at	GRMZM2G044281_P03	GO:0008152	metabolic process	Biological Process	brassinosteroid biosynthesis II	1.1.1.145	Noncycling	-
Zm.18133.1.A1_at	GRMZM2G044281_P03	GO:0009987	cellular process	Biological Process	brassinosteroid biosynthesis II	1.1.1.145	Noncycling	-
Zm.18133.1.A1_at	GRMZM2G044281_P03	GO:0009058	biosynthetic process	Biological Process	brassinosteroid biosynthesis II	1.1.1.145	Noncycling	-
Zm.18133.1.A1_at	GRMZM2G044281_P03	GO:0006629	lipid metabolic process	Biological Process	brassinosteroid biosynthesis II	1.1.1.145	Noncycling	-
Zm.18133.1.A1_at	GRMZM2G044281_P03	GO:0005975	carbohydrate metabolic process	Biological Process	brassinosteroid biosynthesis II	1.1.1.145	Noncycling	-
Zm.18133.1.A1_at	GRMZM2G044281_P03	GO:0008152	metabolic process	Biological Process	brassinosteroid biosynthesis III	1.1.1.145	Noncycling	-
Zm.18133.1.A1_at	GRMZM2G044281_P03	GO:0009987	cellular process	Biological Process	brassinosteroid biosynthesis III	1.1.1.145	Noncycling	-
Zm.18133.1.A1_at	GRMZM2G044281_P03	GO:0009058	biosynthetic process	Biological Process	brassinosteroid biosynthesis III	1.1.1.145	Noncycling	-
Zm.18297.1.S1_at	GRMZM2G306732_P01	GO:0005975	carbohydrate metabolic process	Biological Process	gluconeogenesis	3.1.3.11	Noncycling	-
Zm.18133.1.A1_at	GRMZM2G044281_P03	GO:0005975	carbohydrate metabolic process	Biological Process	brassinosteroid biosynthesis III	1.1.1.145	Noncycling	-
Zm.18133.1.A1_at	GRMZM2G044281_P03	GO:0005975	carbohydrate metabolic process	Biological Process	UDP-galactose biosynthesis	5.1.3.2	Noncycling	-
Zm.18133.1.A1_at	GRMZM2G044281_P03	GO:0009987	cellular process	Biological Process	brassinosteroid biosynthesis I	1.1.1.145	Noncycling	-
Zm.18133.1.A1_at	GRMZM2G044281_P03	GO:0009058	biosynthetic process	Biological Process	brassinosteroid biosynthesis I	1.1.1.145	Noncycling	-
Zm.18133.1.A1_at	GRMZM2G044281_P03	GO:0006629	lipid metabolic process	Biological Process	brassinosteroid biosynthesis I	1.1.1.145	Noncycling	-
Zm.18133.1.A1_at	GRMZM2G044281_P03	GO:0005975	carbohydrate metabolic process	Biological Process	brassinosteroid biosynthesis I	1.1.1.145	Noncycling	-
Zm.18261.1.A1_at	GRMZM2G032282_P01	GO:0009058	biosynthetic process	Biological Process	chlorophyllide a biosynthesis	1.3.3.3	Noncycling	-
Zm.18261.1.A1_at	GRMZM2G032282_P01	GO:0009987	cellular process	Biological Process	chlorophyllide a biosynthesis	1.3.3.3	Noncycling	-
Zm.18261.1.A1_at	GRMZM2G032282_P01	GO:0009058	biosynthetic process	Biological Process	heme biosynthesis from uroporphyrinogen	1.3.3.3	Noncycling	-
Zm.18261.1.A1_at	GRMZM2G032282_P01	GO:0009987	cellular process	Biological Process	heme biosynthesis from uroporphyrinogen	1.3.3.3	Noncycling	-
Zm.18276.1.A1_at	GRMZM2G095579_P02	GO:0008152	metabolic process	Biological Process	tetrahydrofolate biosynthesis II	4.1.2.25	Noncycling	-
Zm.18133.1.A1_at	GRMZM2G044281_P03	GO:0006629	lipid metabolic process	Biological Process	brassinosteroid biosynthesis III	1.1.1.145	Noncycling	-
Zm.17857.1.A1_s_at	GRMZM2G082214_P01	GO:0006519	cellular amino acid and derivative metabolic process	Biological Process	histidine biosynthesis	3.5.4.19	Noncycling	-
Zm.17847.1.S1_at	GRMZM2G140811_P01	GO:0006629	lipid metabolic process	Biological Process	choline biosynthesis III	3.1.4.4	Noncycling	-
Zm.17847.1.S1_at	GRMZM2G140811_P01	GO:0008152	metabolic process	Biological Process	phospholipases	3.1.4.4	Noncycling	-
Zm.17847.1.S1_at	GRMZM2G140811_P01	GO:0009987	cellular process	Biological Process	phospholipases	3.1.4.4	Noncycling	-
Zm.17847.1.S1_at	GRMZM2G140811_P01	GO:0006629	lipid metabolic process	Biological Process	phospholipases	3.1.4.4	Noncycling	-
Zm.17850.1.S1_at	GRMZM2G154595_P01	GO:0006091	generation of precursor metabolites and energy	Biological Process	pyruvate fermentation to lactate	1.1.1.27	Noncycling	-
Zm.17850.1.S1_at	GRMZM2G154595_P01	GO:0005975	carbohydrate metabolic process	Biological Process	pyruvate fermentation to lactate	1.1.1.27	Noncycling	-
Zm.17850.1.S1_at	GRMZM2G154595_P01	GO:0009056	catabolic process	Biological Process	pyruvate fermentation to lactate	1.1.1.27	Noncycling	-
Zm.17850.1.S1_at	GRMZM2G154595_P01	GO:0008152	metabolic process	Biological Process	pyruvate fermentation to lactate	1.1.1.27	Noncycling	-
Zm.17942.1.A1_at	GRMZM2G055899_P02	GO:0008152	metabolic process	Biological Process	leucine biosynthesis	2.6.1.42	Noncycling	-
Zm.17857.1.A1_s_at	GRMZM2G082214_P01	GO:0009058	biosynthetic process	Biological Process	histidine biosynthesis	3.5.4.19	Noncycling	-
Zm.17806.1.A1_at	GRMZM2G162663_P02	GO:0008152	metabolic process	Biological Process	oxidative ethanol degradation I	6.2.1.1	Noncycling	-
Zm.17857.1.A1_s_at	GRMZM2G082214_P01	GO:0009058	biosynthetic process	Biological Process	histidine biosynthesis	3.6.1.31	Noncycling	-
Zm.17857.1.A1_s_at	GRMZM2G082214_P01	GO:0006519	cellular amino acid and derivative metabolic process	Biological Process	histidine biosynthesis	3.6.1.31	Noncycling	-
Zm.17919.1.A1_at	GRMZM2G393337_P02	GO:0008152	metabolic process	Biological Process	mevalonate pathway	1.1.1.34	Noncycling	-
Zm.17919.1.A1_at	GRMZM2G393337_P02	GO:0009987	cellular process	Biological Process	mevalonate pathway	1.1.1.34	Noncycling	-
Zm.17927.1.S1_at	GRMZM2G122999_P04	GO:0008152	metabolic process	Biological Process	pyrimidine nucleotide metabolism (phosphotransfer and nucleotide modification)	6.3.4.2	Noncycling	-
Zm.17927.1.S1_at	GRMZM2G122999_P04	GO:0006139	nucleobase| nucleoside| nucleotide and nucleic acid metabolic process	Biological Process	pyrimidine nucleotide metabolism (phosphotransfer and nucleotide modification)	6.3.4.2	Noncycling	-
Zm.17942.1.A1_at	GRMZM2G055899_P02	GO:0008152	metabolic process	Biological Process	isoleucine biosynthesis	2.6.1.42	Noncycling	-
Zm.17745.1.A1_at	GRMZM2G124335_P05	GO:0008152	metabolic process	Biological Process	fatty acid elongation -- saturated	2.3.1.41	Noncycling	-
Zm.17850.1.S1_at	GRMZM2G154595_P01	GO:0009987	cellular process	Biological Process	pyruvate fermentation to lactate	1.1.1.27	Noncycling	-
Zm.17660.1.S1_at	GRMZM2G131539_P01	GO:0006091	generation of precursor metabolites and energy	Biological Process	glycolysis I (cytosolic)	4.2.1.11	Noncycling	-
Zm.17660.1.S1_at	GRMZM2G131539_P01	GO:0006091	generation of precursor metabolites and energy	Biological Process	RUBISCO shunt	4.2.1.11	Noncycling	-
Zm.17660.1.S1_at	GRMZM2G131539_P01	GO:0005975	carbohydrate metabolic process	Biological Process	RUBISCO shunt	4.2.1.11	Noncycling	-
Zm.247.1.A1_a_at	GRMZM2G135132_P01	GO:0006139	nucleobase| nucleoside| nucleotide and nucleic acid metabolic process	Biological Process	glycolysis II (plastidic)	2.7.1.11	Noncycling	-
Zm.1883.1.A1_at	GRMZM2G001898_P01	GO:0008152	metabolic process	Biological Process	valine degradation	1.2.1.27	Noncycling	-
Zm.17660.1.S1_at	GRMZM2G131539_P01	GO:0009056	catabolic process	Biological Process	gluconeogenesis	4.2.1.11	Noncycling	-
Zm.17660.1.S1_at	GRMZM2G131539_P01	GO:0005975	carbohydrate metabolic process	Biological Process	gluconeogenesis	4.2.1.11	Noncycling	-
Zm.17660.1.S1_at	GRMZM2G131539_P01	GO:0009056	catabolic process	Biological Process	RUBISCO shunt	4.2.1.11	Noncycling	-
Zm.17660.1.S1_at	GRMZM2G131539_P01	GO:0006091	generation of precursor metabolites and energy	Biological Process	glycolysis II (plastidic)	4.2.1.11	Noncycling	-
Zm.17847.1.S1_at	GRMZM2G140811_P01	GO:0009987	cellular process	Biological Process	choline biosynthesis III	3.1.4.4	Noncycling	-
Zm.17660.1.S1_at	GRMZM2G131539_P01	GO:0009056	catabolic process	Biological Process	glycolysis II (plastidic)	4.2.1.11	Noncycling	-
Zm.17847.1.S1_at	GRMZM2G140811_P01	GO:0008152	metabolic process	Biological Process	choline biosynthesis III	3.1.4.4	Noncycling	-
Zm.17660.1.S1_at	GRMZM2G131539_P01	GO:0005975	carbohydrate metabolic process	Biological Process	glycolysis I (cytosolic)	4.2.1.11	Noncycling	-
Zm.17660.1.S1_at	GRMZM2G131539_P01	GO:0009056	catabolic process	Biological Process	glycolysis I (cytosolic)	4.2.1.11	Noncycling	-
Zm.17660.1.S1_at	GRMZM2G131539_P01	GO:0006091	generation of precursor metabolites and energy	Biological Process	glycolysis V	4.2.1.11	Noncycling	-
Zm.17660.1.S1_at	GRMZM2G131539_P01	GO:0009056	catabolic process	Biological Process	glycolysis V	4.2.1.11	Noncycling	-
Zm.17745.1.A1_at	GRMZM2G124335_P05	GO:0008152	metabolic process	Biological Process	cis-vaccenate biosynthesis	2.3.1.179	Noncycling	-
Zm.17745.1.A1_at	GRMZM2G124335_P05	GO:0008152	metabolic process	Biological Process	palmitate biosynthesis	2.3.1.41	Noncycling	-
Zm.17745.1.A1_at	GRMZM2G124335_P05	GO:0008152	metabolic process	Biological Process	petroselinate biosynthesis	RXN-8391	Noncycling	-
Zm.17806.1.A1_at	GRMZM2G162663_P02	GO:0008152	metabolic process	Biological Process	oxidative ethanol degradation III	6.2.1.1	Noncycling	-
Zm.17942.1.A1_at	GRMZM2G055899_P02	GO:0006519	cellular amino acid and derivative metabolic process	Biological Process	leucine biosynthesis	2.6.1.42	Noncycling	-
Zm.17660.1.S1_at	GRMZM2G131539_P01	GO:0005975	carbohydrate metabolic process	Biological Process	glycolysis II (plastidic)	4.2.1.11	Noncycling	-
Zm.17991.1.A1_at	GRMZM2G007404_P03	GO:0008152	metabolic process	Biological Process	brassinosteroid biosynthesis I	1.1.1.145	Noncycling	-
Zm.17991.1.A1_at	GRMZM2G007404_P03	GO:0008152	metabolic process	Biological Process	brassinosteroid biosynthesis II	1.1.1.145	Noncycling	-
Zm.17991.1.A1_at	GRMZM2G007404_P03	GO:0009987	cellular process	Biological Process	brassinosteroid biosynthesis II	1.1.1.145	Noncycling	-
Zm.17991.1.A1_at	GRMZM2G007404_P03	GO:0009058	biosynthetic process	Biological Process	brassinosteroid biosynthesis II	1.1.1.145	Noncycling	-
Zm.17991.1.A1_at	GRMZM2G007404_P03	GO:0006629	lipid metabolic process	Biological Process	brassinosteroid biosynthesis II	1.1.1.145	Noncycling	-
Zm.17991.1.A1_at	GRMZM2G007404_P03	GO:0005975	carbohydrate metabolic process	Biological Process	brassinosteroid biosynthesis III	1.1.1.145	Noncycling	-
Zm.17991.1.A1_at	GRMZM2G007404_P03	GO:0008152	metabolic process	Biological Process	brassinosteroid biosynthesis III	1.1.1.145	Noncycling	-
Zm.17991.1.A1_at	GRMZM2G007404_P03	GO:0009987	cellular process	Biological Process	brassinosteroid biosynthesis III	1.1.1.145	Noncycling	-
Zm.17991.1.A1_at	GRMZM2G007404_P03	GO:0009058	biosynthetic process	Biological Process	brassinosteroid biosynthesis III	1.1.1.145	Noncycling	-
Zm.17942.1.A1_at	GRMZM2G055899_P02	GO:0006519	cellular amino acid and derivative metabolic process	Biological Process	isoleucine biosynthesis	2.6.1.42	Noncycling	-
Zm.17991.1.A1_at	GRMZM2G007404_P03	GO:0005975	carbohydrate metabolic process	Biological Process	brassinosteroid biosynthesis I	1.1.1.145	Noncycling	-
Zm.17991.1.A1_at	GRMZM2G007404_P03	GO:0009058	biosynthetic process	Biological Process	UDP-D-xylose biosynthesis	4.1.1.35	Noncycling	-
Zm.17991.1.A1_at	GRMZM2G007404_P03	GO:0009987	cellular process	Biological Process	brassinosteroid biosynthesis I	1.1.1.145	Noncycling	-
Zm.17991.1.A1_at	GRMZM2G007404_P03	GO:0009058	biosynthetic process	Biological Process	brassinosteroid biosynthesis I	1.1.1.145	Noncycling	-
Zm.17991.1.A1_at	GRMZM2G007404_P03	GO:0006629	lipid metabolic process	Biological Process	brassinosteroid biosynthesis I	1.1.1.145	Noncycling	-
Zm.17997.1.A1_at	GRMZM2G060886_P03	GO:0008152	metabolic process	Biological Process	choline biosynthesis I	2.1.1.103	Noncycling	-
Zm.17997.1.A1_at	GRMZM2G060886_P03	GO:0009058	biosynthetic process	Biological Process	choline biosynthesis I	2.1.1.103	Noncycling	-
Zm.17997.1.A1_at	GRMZM2G060886_P03	GO:0006629	lipid metabolic process	Biological Process	choline biosynthesis I	2.1.1.103	Noncycling	-
Zm.17997.1.A1_at	GRMZM2G060886_P03	GO:0008152	metabolic process	Biological Process	cyclopropane and cyclopropene fatty acid biosynthesis	2.1.1.79	Noncycling	-
Zm.17997.1.A1_at	GRMZM2G060886_P03	GO:0009058	biosynthetic process	Biological Process	cyclopropane and cyclopropene fatty acid biosynthesis	2.1.1.79	Noncycling	-
Zm.17991.1.A1_at	GRMZM2G007404_P03	GO:0006629	lipid metabolic process	Biological Process	brassinosteroid biosynthesis III	1.1.1.145	Noncycling	-
Zm.17953.1.A1_at	GRMZM2G171688_P01	GO:0006412	translation	Biological Process	tRNA charging pathway	6.1.1.14	Noncycling	-
Zm.17942.1.A1_at	GRMZM2G055899_P02	GO:0008152	metabolic process	Biological Process	valine biosynthesis	2.6.1.42	Noncycling	-
Zm.17942.1.A1_at	GRMZM2G055899_P02	GO:0006519	cellular amino acid and derivative metabolic process	Biological Process	valine biosynthesis	2.6.1.42	Noncycling	-
Zm.17942.1.A1_at	GRMZM2G055899_P02	GO:0008152	metabolic process	Biological Process	pantothenate biosynthesis I	2.6.1.42	Noncycling	-
Zm.17942.1.A1_at	GRMZM2G055899_P02	GO:0006519	cellular amino acid and derivative metabolic process	Biological Process	pantothenate biosynthesis I	2.6.1.42	Noncycling	-
Zm.17942.1.A1_at	GRMZM2G055899_P02	GO:0008152	metabolic process	Biological Process	isoleucine degradation	2.6.1.42	Noncycling	-
Zm.17942.1.A1_at	GRMZM2G055899_P02	GO:0006519	cellular amino acid and derivative metabolic process	Biological Process	isoleucine degradation	2.6.1.42	Noncycling	-
Zm.17942.1.A1_at	GRMZM2G055899_P02	GO:0008152	metabolic process	Biological Process	leucine degradation	2.6.1.42	Noncycling	-
Zm.17942.1.A1_at	GRMZM2G055899_P02	GO:0006519	cellular amino acid and derivative metabolic process	Biological Process	leucine degradation	2.6.1.42	Noncycling	-
Zm.17991.1.A1_at	GRMZM2G007404_P03	GO:0005975	carbohydrate metabolic process	Biological Process	brassinosteroid biosynthesis II	1.1.1.145	Noncycling	-
Zm.17942.1.A1_at	GRMZM2G055899_P02	GO:0006519	cellular amino acid and derivative metabolic process	Biological Process	valine degradation	2.6.1.42	Noncycling	-
Zm.17991.1.A1_at	GRMZM2G007404_P03	GO:0006629	lipid metabolic process	Biological Process	UDP-D-xylose biosynthesis	4.1.1.35	Noncycling	-
Zm.17953.1.A1_at	GRMZM2G171688_P01	GO:0006139	nucleobase| nucleoside| nucleotide and nucleic acid metabolic process	Biological Process	tRNA charging pathway	6.1.1.14	Noncycling	-
Zm.17953.1.A1_at	GRMZM2G171688_P01	GO:0006519	cellular amino acid and derivative metabolic process	Biological Process	tRNA charging pathway	6.1.1.14	Noncycling	-
Zm.17953.1.A1_at	GRMZM2G171688_P01	GO:0006412	translation	Biological Process	tRNA charging pathway	6.1.1.15	Noncycling	-
Zm.17953.1.A1_at	GRMZM2G171688_P01	GO:0006139	nucleobase| nucleoside| nucleotide and nucleic acid metabolic process	Biological Process	tRNA charging pathway	6.1.1.15	Noncycling	-
Zm.17953.1.A1_at	GRMZM2G171688_P01	GO:0006519	cellular amino acid and derivative metabolic process	Biological Process	tRNA charging pathway	6.1.1.15	Noncycling	-
Zm.17991.1.A1_at	GRMZM2G007404_P03	GO:0005975	carbohydrate metabolic process	Biological Process	UDP-D-xylose biosynthesis	4.1.1.35	Noncycling	-
Zm.17991.1.A1_at	GRMZM2G007404_P03	GO:0008152	metabolic process	Biological Process	UDP-D-xylose biosynthesis	4.1.1.35	Noncycling	-
Zm.17991.1.A1_at	GRMZM2G007404_P03	GO:0009987	cellular process	Biological Process	UDP-D-xylose biosynthesis	4.1.1.35	Noncycling	-
Zm.17997.1.A1_at	GRMZM2G060886_P03	GO:0006629	lipid metabolic process	Biological Process	cyclopropane and cyclopropene fatty acid biosynthesis	2.1.1.79	Noncycling	-
Zm.17942.1.A1_at	GRMZM2G055899_P02	GO:0008152	metabolic process	Biological Process	valine degradation	2.6.1.42	Noncycling	-
Zm.2382.1.S1_x_at	GRMZM2G464137_P03	GO:0006519	cellular amino acid and derivative metabolic process	Biological Process	methionine salvage pathway	2.7.1.100	Noncycling	-
Zm.230.1.S1_at	GRMZM2G104546_P01	GO:0006519	cellular amino acid and derivative metabolic process	Biological Process	homoserine biosynthesis	2.7.2.4	Noncycling	-
Zm.230.1.S1_at	GRMZM2G104546_P01	GO:0009058	biosynthetic process	Biological Process	homoserine biosynthesis	2.7.2.4	Noncycling	-
Zm.2321.4.A1_a_at	GRMZM2G088064_P02	GO:0009058	biosynthetic process	Biological Process	alanine biosynthesis I	2.6.1.2	Noncycling	-
Zm.2321.4.A1_a_at	GRMZM2G088064_P02	GO:0009058	biosynthetic process	Biological Process	histidine biosynthesis	2.6.1.9	Noncycling	-
Zm.2321.4.A1_a_at	GRMZM2G088064_P02	GO:0009058	biosynthetic process	Biological Process	ethylene biosynthesis from methionine	4.4.1.14	Noncycling	-
Zm.2321.4.A1_a_at	GRMZM2G088064_P02	GO:0009058	biosynthetic process	Biological Process	alanine degradation	2.6.1.2	Noncycling	-
Zm.2321.4.A1_a_at	GRMZM2G088064_P02	GO:0009058	biosynthetic process	Biological Process	alanine degradation II (to D-lactate)	2.6.1.2	Noncycling	-
Zm.2382.1.S1_a_at	GRMZM2G464137_P03	GO:0009058	biosynthetic process	Biological Process	methionine salvage pathway	2.7.1.100	Noncycling	-
Zm.2415.1.A1_at	GRMZM2G073950_P01	GO:0009058	biosynthetic process	Biological Process	putrescine biosynthesis via N-carbamoylputrescine	3.5.1.53	Noncycling	-
Zm.2382.1.S1_x_at	GRMZM2G464137_P03	GO:0009058	biosynthetic process	Biological Process	methionine salvage pathway	2.7.1.100	Noncycling	-
Zm.230.1.S1_at	GRMZM2G104546_P01	GO:0006412	translation	Biological Process	homoserine biosynthesis	2.7.2.4	Noncycling	-
Zm.2382.2.A1_at	GRMZM2G464137_P02	GO:0009058	biosynthetic process	Biological Process	methionine salvage pathway	2.7.1.100	Noncycling	-
Zm.2382.2.A1_at	GRMZM2G464137_P02	GO:0006519	cellular amino acid and derivative metabolic process	Biological Process	methionine salvage pathway	2.7.1.100	Noncycling	-
Zm.2396.1.A1_at	GRMZM2G111642_P01	GO:0009058	biosynthetic process	Biological Process	cellulose biosynthesis	2.4.1.12	Noncycling	-
Zm.2396.1.A1_at	GRMZM2G111642_P01	GO:0005975	carbohydrate metabolic process	Biological Process	cellulose biosynthesis	2.4.1.12	Noncycling	-
Zm.2396.1.A1_at	GRMZM2G111642_P01	GO:0009987	cellular process	Biological Process	cellulose biosynthesis	2.4.1.12	Noncycling	-
Zm.241.1.S1_at	GRMZM2G169890_P02	GO:0008152	metabolic process	Biological Process	removal of superoxide radicals	1.15.1.1	Noncycling	-
Zm.241.1.S1_at	GRMZM2G169890_P02	GO:0009987	cellular process	Biological Process	removal of superoxide radicals	1.15.1.1	Noncycling	-
Zm.2208.1.S1_at	GRMZM2G029543_P01	GO:0009987	cellular process	Biological Process	fatty acid biosynthesis - initial steps	2.3.1.39	Noncycling	-
Zm.2382.1.S1_a_at	GRMZM2G464137_P03	GO:0006519	cellular amino acid and derivative metabolic process	Biological Process	methionine salvage pathway	2.7.1.100	Noncycling	-
Zm.230.1.S1_at	GRMZM2G104546_P01	GO:0008152	metabolic process	Biological Process	lysine biosynthesis VI	2.7.2.4	Noncycling	-
Zm.247.1.A1_a_at	GRMZM2G135132_P01	GO:0005975	carbohydrate metabolic process	Biological Process	glycolysis II (plastidic)	2.7.1.11	Noncycling	-
Zm.2208.1.S1_at	GRMZM2G029543_P01	GO:0006629	lipid metabolic process	Biological Process	fatty acid biosynthesis - initial steps	2.3.1.39	Noncycling	-
Zm.226.1.S1_at	GRMZM2G088753_P01	GO:0005975	carbohydrate metabolic process	Biological Process	starch biosynthesis	2.4.1.18	Noncycling	-
Zm.2269.1.S1_at	GRMZM2G025854_P04	GO:0005975	carbohydrate metabolic process	Biological Process	starch degradation	5.4.2.2	Noncycling	-
Zm.2269.1.S1_at	GRMZM2G025854_P04	GO:0005975	carbohydrate metabolic process	Biological Process	sucrose biosynthesis	5.4.2.2	Noncycling	-
Zm.2269.1.S1_at	GRMZM2G025854_P04	GO:0005975	carbohydrate metabolic process	Biological Process	GDP-glucose biosynthesis	5.4.2.2	Noncycling	-
Zm.2269.1.S1_at	GRMZM2G025854_P04	GO:0005975	carbohydrate metabolic process	Biological Process	UDP-glucose biosynthesis (from glucose 6-phosphate)	5.4.2.2	Noncycling	-
Zm.2269.1.S1_at	GRMZM2G025854_P04	GO:0005975	carbohydrate metabolic process	Biological Process	starch biosynthesis	5.4.2.2	Noncycling	-
Zm.230.1.S1_at	GRMZM2G104546_P01	GO:0006139	nucleobase| nucleoside| nucleotide and nucleic acid metabolic process	Biological Process	homoserine biosynthesis	2.7.2.4	Noncycling	-
Zm.230.1.S1_at	GRMZM2G104546_P01	GO:0006412	translation	Biological Process	lysine biosynthesis VI	2.7.2.4	Noncycling	-
Zm.230.1.S1_at	GRMZM2G104546_P01	GO:0008152	metabolic process	Biological Process	homoserine biosynthesis	2.7.2.4	Noncycling	-
Zm.230.1.S1_at	GRMZM2G104546_P01	GO:0006139	nucleobase| nucleoside| nucleotide and nucleic acid metabolic process	Biological Process	lysine biosynthesis VI	2.7.2.4	Noncycling	-
Zm.230.1.S1_at	GRMZM2G104546_P01	GO:0006519	cellular amino acid and derivative metabolic process	Biological Process	lysine biosynthesis VI	2.7.2.4	Noncycling	-
Zm.230.1.S1_at	GRMZM2G104546_P01	GO:0009058	biosynthetic process	Biological Process	lysine biosynthesis VI	2.7.2.4	Noncycling	-
Zm.230.1.S1_at	GRMZM2G104546_P01	GO:0006412	translation	Biological Process	homoserine biosynthesis	1.1.1.3	Noncycling	-
Zm.230.1.S1_at	GRMZM2G104546_P01	GO:0008152	metabolic process	Biological Process	homoserine biosynthesis	1.1.1.3	Noncycling	-
Zm.230.1.S1_at	GRMZM2G104546_P01	GO:0006139	nucleobase| nucleoside| nucleotide and nucleic acid metabolic process	Biological Process	homoserine biosynthesis	1.1.1.3	Noncycling	-
Zm.230.1.S1_at	GRMZM2G104546_P01	GO:0006519	cellular amino acid and derivative metabolic process	Biological Process	homoserine biosynthesis	1.1.1.3	Noncycling	-
Zm.230.1.S1_at	GRMZM2G104546_P01	GO:0009058	biosynthetic process	Biological Process	homoserine biosynthesis	1.1.1.3	Noncycling	-
Zm.2415.1.A1_at	GRMZM2G073950_P01	GO:0006519	cellular amino acid and derivative metabolic process	Biological Process	putrescine biosynthesis via N-carbamoylputrescine	3.5.1.53	Noncycling	-
Zm.2269.1.S1_at	GRMZM2G025854_P04	GO:0005975	carbohydrate metabolic process	Biological Process	sucrose degradation	5.4.2.2	Noncycling	-
Zm.247.1.A1_at	GRMZM2G135132_P01	GO:0006091	generation of precursor metabolites and energy	Biological Process	salvage pathways of purine nucleosides	2.7.1.20	Noncycling	-
Zm.247.1.A1_a_at	GRMZM2G135132_P01	GO:0006091	generation of precursor metabolites and energy	Biological Process	glycolysis I (cytosolic)	2.7.1.11	Noncycling	-
Zm.247.1.A1_a_at	GRMZM2G135132_P01	GO:0005975	carbohydrate metabolic process	Biological Process	glycolysis I (cytosolic)	2.7.1.11	Noncycling	-
Zm.247.1.A1_a_at	GRMZM2G135132_P01	GO:0009056	catabolic process	Biological Process	glycolysis I (cytosolic)	2.7.1.11	Noncycling	-
Zm.247.1.A1_a_at	GRMZM2G135132_P01	GO:0006139	nucleobase| nucleoside| nucleotide and nucleic acid metabolic process	Biological Process	glycolysis I (cytosolic)	2.7.1.11	Noncycling	-
Zm.247.1.A1_a_at	GRMZM2G135132_P01	GO:0009987	cellular process	Biological Process	glycolysis I (cytosolic)	2.7.1.11	Noncycling	-
Zm.247.1.A1_a_at	GRMZM2G135132_P01	GO:0006091	generation of precursor metabolites and energy	Biological Process	glycolysis V	2.7.1.11	Noncycling	-
Zm.247.1.A1_a_at	GRMZM2G135132_P01	GO:0005975	carbohydrate metabolic process	Biological Process	glycolysis V	2.7.1.11	Noncycling	-
Zm.247.1.A1_a_at	GRMZM2G135132_P01	GO:0009056	catabolic process	Biological Process	glycolysis V	2.7.1.11	Noncycling	-
Zm.2415.1.A1_at	GRMZM2G073950_P01	GO:0008152	metabolic process	Biological Process	putrescine biosynthesis via N-carbamoylputrescine	3.5.1.53	Noncycling	-
Zm.247.1.A1_a_at	GRMZM2G135132_P01	GO:0009987	cellular process	Biological Process	glycolysis V	2.7.1.11	Noncycling	-
Zm.247.1.A1_a_at	GRMZM2G135132_P01	GO:0006091	generation of precursor metabolites and energy	Biological Process	glycolysis II (plastidic)	2.7.1.11	Noncycling	-
Zm.247.1.A1_at	GRMZM2G135132_P01	GO:0005975	carbohydrate metabolic process	Biological Process	salvage pathways of purine nucleosides	2.7.1.20	Noncycling	-
Zm.247.1.A1_at	GRMZM2G135132_P01	GO:0009056	catabolic process	Biological Process	salvage pathways of purine nucleosides	2.7.1.20	Noncycling	-
Zm.247.1.A1_at	GRMZM2G135132_P01	GO:0006139	nucleobase| nucleoside| nucleotide and nucleic acid metabolic process	Biological Process	salvage pathways of purine nucleosides	2.7.1.20	Noncycling	-
Zm.247.1.A1_at	GRMZM2G135132_P01	GO:0009987	cellular process	Biological Process	salvage pathways of purine nucleosides	2.7.1.20	Noncycling	-
Zm.17660.1.S1_at	GRMZM2G131539_P01	GO:0006091	generation of precursor metabolites and energy	Biological Process	gluconeogenesis	4.2.1.11	Noncycling	-
Zm.15859.1.A1_at	GRMZM2G050514_P03	GO:0005975	carbohydrate metabolic process	Biological Process	ammonia assimilation cycle	6.3.1.2	Noncycling	-
Zm.247.1.A1_at	GRMZM2G135132_P01	GO:0006091	generation of precursor metabolites and energy	Biological Process	glycolysis II (plastidic)	2.7.1.11	Noncycling	-
Zm.247.1.A1_at	GRMZM2G135132_P01	GO:0005975	carbohydrate metabolic process	Biological Process	glycolysis II (plastidic)	2.7.1.11	Noncycling	-
Zm.247.1.A1_a_at	GRMZM2G135132_P01	GO:0006139	nucleobase| nucleoside| nucleotide and nucleic acid metabolic process	Biological Process	glycolysis V	2.7.1.11	Noncycling	-
Zm.2422.1.A1_at	GRMZM2G059151_P01	GO:0009056	catabolic process	Biological Process	glycolysis I (cytosolic)	2.7.1.11	Noncycling	-
Zm.242.1.A1_at	GRMZM2G058522_P09	GO:0008152	metabolic process	Biological Process	removal of superoxide radicals	1.15.1.1	Noncycling	-
Zm.242.1.A1_at	GRMZM2G058522_P09	GO:0009987	cellular process	Biological Process	removal of superoxide radicals	1.15.1.1	Noncycling	-
Zm.2422.1.A1_at	GRMZM2G059151_P01	GO:0006091	generation of precursor metabolites and energy	Biological Process	glycolysis II (plastidic)	2.7.1.11	Noncycling	-
Zm.2422.1.A1_at	GRMZM2G059151_P01	GO:0005975	carbohydrate metabolic process	Biological Process	glycolysis II (plastidic)	2.7.1.11	Noncycling	-
Zm.2422.1.A1_at	GRMZM2G059151_P01	GO:0009056	catabolic process	Biological Process	glycolysis II (plastidic)	2.7.1.11	Noncycling	-
Zm.2422.1.A1_at	GRMZM2G059151_P01	GO:0006091	generation of precursor metabolites and energy	Biological Process	glycolysis I (cytosolic)	2.7.1.90	Noncycling	-
Zm.2422.1.A1_at	GRMZM2G059151_P01	GO:0005975	carbohydrate metabolic process	Biological Process	glycolysis I (cytosolic)	2.7.1.90	Noncycling	-
Zm.2422.1.A1_at	GRMZM2G059151_P01	GO:0009056	catabolic process	Biological Process	glycolysis I (cytosolic)	2.7.1.90	Noncycling	-
Zm.247.1.A1_a_at	GRMZM2G135132_P01	GO:0009987	cellular process	Biological Process	glycolysis II (plastidic)	2.7.1.11	Noncycling	-
Zm.2422.1.A1_at	GRMZM2G059151_P01	GO:0005975	carbohydrate metabolic process	Biological Process	glycolysis I (cytosolic)	2.7.1.11	Noncycling	-
Zm.247.1.A1_a_at	GRMZM2G135132_P01	GO:0009056	catabolic process	Biological Process	glycolysis II (plastidic)	2.7.1.11	Noncycling	-
Zm.2422.1.A1_at	GRMZM2G059151_P01	GO:0006091	generation of precursor metabolites and energy	Biological Process	glycolysis V	2.7.1.11	Noncycling	-
Zm.2422.1.A1_at	GRMZM2G059151_P01	GO:0005975	carbohydrate metabolic process	Biological Process	glycolysis V	2.7.1.11	Noncycling	-
Zm.2422.1.A1_at	GRMZM2G059151_P01	GO:0009056	catabolic process	Biological Process	glycolysis V	2.7.1.11	Noncycling	-
Zm.247.1.A1_a_at	GRMZM2G135132_P01	GO:0006091	generation of precursor metabolites and energy	Biological Process	salvage pathways of purine nucleosides	2.7.1.20	Noncycling	-
Zm.247.1.A1_a_at	GRMZM2G135132_P01	GO:0005975	carbohydrate metabolic process	Biological Process	salvage pathways of purine nucleosides	2.7.1.20	Noncycling	-
Zm.247.1.A1_a_at	GRMZM2G135132_P01	GO:0009056	catabolic process	Biological Process	salvage pathways of purine nucleosides	2.7.1.20	Noncycling	-
Zm.247.1.A1_a_at	GRMZM2G135132_P01	GO:0006139	nucleobase| nucleoside| nucleotide and nucleic acid metabolic process	Biological Process	salvage pathways of purine nucleosides	2.7.1.20	Noncycling	-
Zm.247.1.A1_a_at	GRMZM2G135132_P01	GO:0009987	cellular process	Biological Process	salvage pathways of purine nucleosides	2.7.1.20	Noncycling	-
Zm.2208.1.S1_at	GRMZM2G029543_P01	GO:0009987	cellular process	Biological Process	fatty acid biosynthesis - initial steps	2.3.1.39	Noncycling	-
Zm.2422.1.A1_at	GRMZM2G059151_P01	GO:0006091	generation of precursor metabolites and energy	Biological Process	glycolysis I (cytosolic)	2.7.1.11	Noncycling	-
Zm.19194.1.A1_at	GRMZM2G155323_P01	GO:0009058	biosynthetic process	Biological Process	threonine biosynthesis from homoserine	4.2.3.1	Noncycling	-
Zm.19194.1.A1_at	GRMZM2G155323_P01	GO:0006950	response to stress	Biological Process	isoleucine biosynthesis	4.3.1.19	Noncycling	-
Zm.19194.1.A1_at	GRMZM2G155323_P01	GO:0009628	response to abiotic stimulus	Biological Process	isoleucine biosynthesis	4.3.1.19	Noncycling	-
Zm.19194.1.A1_at	GRMZM2G155323_P01	GO:0008152	metabolic process	Biological Process	isoleucine biosynthesis	4.3.1.19	Noncycling	-
Zm.19194.1.A1_at	GRMZM2G155323_P01	GO:0006519	cellular amino acid and derivative metabolic process	Biological Process	isoleucine biosynthesis	4.3.1.19	Noncycling	-
Zm.19194.1.A1_at	GRMZM2G155323_P01	GO:0009058	biosynthetic process	Biological Process	isoleucine biosynthesis	4.3.1.19	Noncycling	-
Zm.19194.1.A1_at	GRMZM2G155323_P01	GO:0008150	biological_process	Biological Process	threonine biosynthesis from homoserine	4.2.3.1	Noncycling	-
Zm.19194.1.A1_at	GRMZM2G155323_P01	GO:0006950	response to stress	Biological Process	threonine biosynthesis from homoserine	4.2.3.1	Noncycling	-
Zm.19194.1.A1_at	GRMZM2G155323_P01	GO:0009628	response to abiotic stimulus	Biological Process	threonine biosynthesis from homoserine	4.2.3.1	Noncycling	-
Zm.19303.1.S1_at	GRMZM2G060464_P03	GO:0006139	nucleobase| nucleoside| nucleotide and nucleic acid metabolic process	Biological Process	pyrimidine nucleotide metabolism (phosphotransfer and nucleotide modification)	2.7.4.6	Noncycling	-
Zm.19194.1.A1_at	GRMZM2G155323_P01	GO:0006519	cellular amino acid and derivative metabolic process	Biological Process	threonine biosynthesis from homoserine	4.2.3.1	Noncycling	-
Zm.19194.1.A1_at	GRMZM2G155323_P01	GO:0006519	cellular amino acid and derivative metabolic process	Biological Process	homocysteine and cysteine interconversion	4.2.1.22	Noncycling	-
Zm.19254.1.A1_at	GRMZM2G481843_P01	GO:0006350	transcription	Biological Process	brassinosteroid biosynthesis II	1.3.99.-	Noncycling	-
Zm.19254.1.A1_at	GRMZM2G481843_P01	GO:0006629	lipid metabolic process	Biological Process	brassinosteroid biosynthesis II	1.3.99.-	Noncycling	-
Zm.19254.1.A1_at	GRMZM2G481843_P01	GO:0006350	transcription	Biological Process	brassinosteroid biosynthesis III	1.3.99.-	Noncycling	-
Zm.19254.1.A1_at	GRMZM2G481843_P01	GO:0006629	lipid metabolic process	Biological Process	brassinosteroid biosynthesis III	1.3.99.-	Noncycling	-
Zm.19254.1.A1_at	GRMZM2G481843_P01	GO:0006350	transcription	Biological Process	brassinosteroid biosynthesis I	1.3.99.-	Noncycling	-
Zm.19254.1.A1_at	GRMZM2G481843_P01	GO:0006629	lipid metabolic process	Biological Process	brassinosteroid biosynthesis I	1.3.99.-	Noncycling	-
Zm.19282.1.A1_at	GRMZM2G312839_P01	GO:0005975	carbohydrate metabolic process	Biological Process	UDP-galactose biosynthesis (salvage pathway from galactose using UDP-glucose)	2.7.7.12	Noncycling	-
Zm.2208.1.S1_at	GRMZM2G029543_P01	GO:0006629	lipid metabolic process	Biological Process	fatty acid biosynthesis - initial steps	2.3.1.39	Noncycling	-
Zm.19194.1.A1_at	GRMZM2G155323_P01	GO:0008152	metabolic process	Biological Process	threonine biosynthesis from homoserine	4.2.3.1	Noncycling	-
Zm.19194.1.A1_at	GRMZM2G155323_P01	GO:0006950	response to stress	Biological Process	cysteine biosynthesis	2.5.1.47	Noncycling	-
Zm.18983.1.A1_at	GRMZM2G043887_P03	GO:0006519	cellular amino acid and derivative metabolic process	Biological Process	biotin biosynthesis	2.3.1.47	Noncycling	-
Zm.18983.1.A1_at	GRMZM2G043887_P03	GO:0009058	biosynthetic process	Biological Process	biotin biosynthesis	2.3.1.47	Noncycling	-
Zm.19017.1.A1_at	AC234154.1_FGP007	GO:0008152	metabolic process	Biological Process	valine degradation	3.1.2.4	Noncycling	-
Zm.19194.1.A1_at	GRMZM2G155323_P01	GO:0008150	biological_process	Biological Process	hypoglycin biosynthesis	4.3.1.19	Noncycling	-
Zm.19194.1.A1_at	GRMZM2G155323_P01	GO:0006950	response to stress	Biological Process	hypoglycin biosynthesis	4.3.1.19	Noncycling	-
Zm.19194.1.A1_at	GRMZM2G155323_P01	GO:0009628	response to abiotic stimulus	Biological Process	hypoglycin biosynthesis	4.3.1.19	Noncycling	-
Zm.19194.1.A1_at	GRMZM2G155323_P01	GO:0008152	metabolic process	Biological Process	hypoglycin biosynthesis	4.3.1.19	Noncycling	-
Zm.19194.1.A1_at	GRMZM2G155323_P01	GO:0006519	cellular amino acid and derivative metabolic process	Biological Process	hypoglycin biosynthesis	4.3.1.19	Noncycling	-
Zm.19194.1.A1_at	GRMZM2G155323_P01	GO:0008150	biological_process	Biological Process	isoleucine biosynthesis	4.3.1.19	Noncycling	-
Zm.19194.1.A1_at	GRMZM2G155323_P01	GO:0008150	biological_process	Biological Process	cysteine biosynthesis	2.5.1.47	Noncycling	-
Zm.19194.1.A1_at	GRMZM2G155323_P01	GO:0009058	biosynthetic process	Biological Process	homocysteine and cysteine interconversion	4.2.1.22	Noncycling	-
Zm.19194.1.A1_at	GRMZM2G155323_P01	GO:0009628	response to abiotic stimulus	Biological Process	cysteine biosynthesis	2.5.1.47	Noncycling	-
Zm.19194.1.A1_at	GRMZM2G155323_P01	GO:0008152	metabolic process	Biological Process	cysteine biosynthesis	2.5.1.47	Noncycling	-
Zm.19194.1.A1_at	GRMZM2G155323_P01	GO:0006519	cellular amino acid and derivative metabolic process	Biological Process	cysteine biosynthesis	2.5.1.47	Noncycling	-
Zm.19194.1.A1_at	GRMZM2G155323_P01	GO:0009058	biosynthetic process	Biological Process	cysteine biosynthesis	2.5.1.47	Noncycling	-
Zm.19194.1.A1_at	GRMZM2G155323_P01	GO:0008150	biological_process	Biological Process	homocysteine and cysteine interconversion	4.2.1.22	Noncycling	-
Zm.19194.1.A1_at	GRMZM2G155323_P01	GO:0006950	response to stress	Biological Process	homocysteine and cysteine interconversion	4.2.1.22	Noncycling	-
Zm.19194.1.A1_at	GRMZM2G155323_P01	GO:0009628	response to abiotic stimulus	Biological Process	homocysteine and cysteine interconversion	4.2.1.22	Noncycling	-
Zm.19194.1.A1_at	GRMZM2G155323_P01	GO:0008152	metabolic process	Biological Process	homocysteine and cysteine interconversion	4.2.1.22	Noncycling	-
Zm.19303.1.S1_at	GRMZM2G060464_P03	GO:0006139	nucleobase| nucleoside| nucleotide and nucleic acid metabolic process	Biological Process	de novo biosynthesis of pyrimidine deoxyribonucleotides	2.7.4.6	Noncycling	-
Zm.19194.1.A1_at	GRMZM2G155323_P01	GO:0009058	biosynthetic process	Biological Process	hypoglycin biosynthesis	4.3.1.19	Noncycling	-
Zm.2069.1.S1_at	AC199782.5_FGP002	GO:0008152	metabolic process	Biological Process	mevalonate pathway	2.3.3.10	Noncycling	-
Zm.198.2.S1_at	GRMZM2G169481_P02	GO:0009987	cellular process	Biological Process	formylTHF biosynthesis II	6.3.2.17	Noncycling	-
Zm.2051.1.A1_at	GRMZM2G069676_P01	GO:0005975	carbohydrate metabolic process	Biological Process	starch degradation	5.4.2.2	Noncycling	-
Zm.2051.1.A1_at	GRMZM2G069676_P01	GO:0005975	carbohydrate metabolic process	Biological Process	sucrose biosynthesis	5.4.2.2	Noncycling	-
Zm.2051.1.A1_at	GRMZM2G069676_P01	GO:0005975	carbohydrate metabolic process	Biological Process	GDP-glucose biosynthesis	5.4.2.2	Noncycling	-
Zm.2051.1.A1_at	GRMZM2G069676_P01	GO:0005975	carbohydrate metabolic process	Biological Process	UDP-glucose biosynthesis (from glucose 6-phosphate)	5.4.2.2	Noncycling	-
Zm.2051.1.A1_at	GRMZM2G069676_P01	GO:0005975	carbohydrate metabolic process	Biological Process	starch biosynthesis	5.4.2.2	Noncycling	-
Zm.2051.1.A1_at	GRMZM2G069676_P01	GO:0005975	carbohydrate metabolic process	Biological Process	sucrose degradation	5.4.2.2	Noncycling	-
Zm.2069.1.S1_at	AC199782.5_FGP002	GO:0009058	biosynthetic process	Biological Process	mevalonate pathway	2.3.3.10	Noncycling	-
Zm.19282.1.A1_at	GRMZM2G312839_P01	GO:0009987	cellular process	Biological Process	UDP-galactose biosynthesis (salvage pathway from galactose using UDP-glucose)	2.7.7.12	Noncycling	-
Zm.2069.1.S1_at	AC199782.5_FGP002	GO:0006629	lipid metabolic process	Biological Process	mevalonate pathway	2.3.3.10	Noncycling	-
Zm.198.2.S1_at	GRMZM2G169481_P02	GO:0009058	biosynthetic process	Biological Process	tetrahydrofolate biosynthesis II	6.3.2.17	Noncycling	-
Zm.2073.2.S1_a_at	GRMZM2G053669_P01	GO:0008152	metabolic process	Biological Process	asparagine biosynthesis I	6.3.5.4	Noncycling	-
Zm.2073.2.S1_a_at	GRMZM2G053669_P01	GO:0009058	biosynthetic process	Biological Process	asparagine biosynthesis I	6.3.5.4	Noncycling	-
Zm.2073.2.S1_a_at	GRMZM2G053669_P01	GO:0006519	cellular amino acid and derivative metabolic process	Biological Process	asparagine biosynthesis I	6.3.5.4	Noncycling	-
Zm.2168.1.A1_at	GRMZM2G044762_P01	GO:0006139	nucleobase| nucleoside| nucleotide and nucleic acid metabolic process	Biological Process	de novo biosynthesis of pyrimidine deoxyribonucleotides	3.6.1.23	Noncycling	-
Zm.2208.1.S1_at	GRMZM2G029543_P01	GO:0008152	metabolic process	Biological Process	fatty acid biosynthesis - initial steps	2.3.1.39	Noncycling	-
Zm.2208.1.S1_at	GRMZM2G029543_P01	GO:0008152	metabolic process	Biological Process	fatty acid biosynthesis - initial steps	2.3.1.39	Noncycling	-
Zm.2208.1.S1_at	GRMZM2G029543_P01	GO:0009058	biosynthetic process	Biological Process	fatty acid biosynthesis - initial steps	2.3.1.39	Noncycling	-
Zm.2208.1.S1_at	GRMZM2G029543_P01	GO:0009058	biosynthetic process	Biological Process	fatty acid biosynthesis - initial steps	2.3.1.39	Noncycling	-
Zm.2069.1.S1_at	AC199782.5_FGP002	GO:0009987	cellular process	Biological Process	mevalonate pathway	2.3.3.10	Noncycling	-
Zm.1964.1.A1_at	GRMZM2G117593_P03	GO:0006519	cellular amino acid and derivative metabolic process	Biological Process	arginine biosynthesis II (acetyl cycle)	2.7.2.8	Noncycling	-
Zm.19323.1.A1_at	GRMZM2G068917_P07	GO:0008152	metabolic process	Biological Process	brassinosteroid biosynthesis II	1.1.1.145	Noncycling	-
Zm.19323.1.A1_at	GRMZM2G068917_P07	GO:0008152	metabolic process	Biological Process	brassinosteroid biosynthesis III	1.1.1.145	Noncycling	-
Zm.19323.1.A1_at	GRMZM2G068917_P07	GO:0008152	metabolic process	Biological Process	brassinosteroid biosynthesis I	1.1.1.145	Noncycling	-
Zm.19348.1.A1_at	GRMZM2G130062_P01	GO:0008152	metabolic process	Biological Process	leucine biosynthesis	2.3.3.13	Noncycling	-
Zm.19348.1.A1_at	GRMZM2G130062_P01	GO:0009987	cellular process	Biological Process	leucine biosynthesis	2.3.3.13	Noncycling	-
Zm.19348.1.A1_at	GRMZM2G130062_P01	GO:0009058	biosynthetic process	Biological Process	leucine biosynthesis	2.3.3.13	Noncycling	-
Zm.19348.1.A1_at	GRMZM2G130062_P01	GO:0006519	cellular amino acid and derivative metabolic process	Biological Process	leucine biosynthesis	2.3.3.13	Noncycling	-
Zm.1964.1.A1_at	GRMZM2G117593_P03	GO:0009058	biosynthetic process	Biological Process	arginine biosynthesis II (acetyl cycle)	2.3.1.1	Noncycling	-
Zm.198.2.S1_at	GRMZM2G169481_P02	GO:0009058	biosynthetic process	Biological Process	formylTHF biosynthesis II	6.3.2.17	Noncycling	-
Zm.1964.1.A1_at	GRMZM2G117593_P03	GO:0009058	biosynthetic process	Biological Process	arginine biosynthesis II (acetyl cycle)	2.7.2.8	Noncycling	-
Zm.198.2.S1_at	GRMZM2G169481_P02	GO:0009987	cellular process	Biological Process	tetrahydrofolate biosynthesis II	6.3.2.17	Noncycling	-
Zm.1964.1.A1_at	GRMZM2G117593_P03	GO:0009058	biosynthetic process	Biological Process	ornithine biosynthesis	2.7.2.8	Noncycling	-
Zm.1964.1.A1_at	GRMZM2G117593_P03	GO:0006519	cellular amino acid and derivative metabolic process	Biological Process	ornithine biosynthesis	2.7.2.8	Noncycling	-
Zm.1964.1.A1_at	GRMZM2G117593_P03	GO:0009058	biosynthetic process	Biological Process	ornithine biosynthesis	2.3.1.1	Noncycling	-
Zm.1964.1.A1_at	GRMZM2G117593_P03	GO:0006519	cellular amino acid and derivative metabolic process	Biological Process	ornithine biosynthesis	2.3.1.1	Noncycling	-
Zm.198.2.S1_at	GRMZM2G169481_P02	GO:0009058	biosynthetic process	Biological Process	folate polyglutamylation I	6.3.2.17	Noncycling	-
Zm.198.2.S1_at	GRMZM2G169481_P02	GO:0009987	cellular process	Biological Process	folate polyglutamylation I	6.3.2.17	Noncycling	-
Zm.198.2.S1_at	GRMZM2G169481_P02	GO:0009058	biosynthetic process	Biological Process	folate polyglutamylation II	6.3.2.17	Noncycling	-
Zm.198.2.S1_at	GRMZM2G169481_P02	GO:0009987	cellular process	Biological Process	folate polyglutamylation II	6.3.2.17	Noncycling	-
Zm.1883.1.A1_at	GRMZM2G001898_P01	GO:0006519	cellular amino acid and derivative metabolic process	Biological Process	valine degradation	1.2.1.27	Noncycling	-
Zm.1964.1.A1_at	GRMZM2G117593_P03	GO:0006519	cellular amino acid and derivative metabolic process	Biological Process	arginine biosynthesis II (acetyl cycle)	2.3.1.1	Noncycling	-
Zm.16185.1.A1_at	GRMZM2G122277_P02	GO:0009058	biosynthetic process	Biological Process	cellulose biosynthesis	2.4.1.12	Noncycling	-
Zm.15967.1.S1_s_at	GRMZM2G120750_P01	GO:0006139	nucleobase| nucleoside| nucleotide and nucleic acid metabolic process	Biological Process	tRNA charging pathway	6.1.1.3	Noncycling	-
Zm.15967.1.S1_s_at	GRMZM2G120750_P01	GO:0006519	cellular amino acid and derivative metabolic process	Biological Process	tRNA charging pathway	6.1.1.3	Noncycling	-
Zm.15998.1.A1_at	GRMZM2G067453_P01	GO:0006139	nucleobase| nucleoside| nucleotide and nucleic acid metabolic process	Biological Process	de novo biosynthesis of pyrimidine deoxyribonucleotides	2.7.4.9	Noncycling	-
Zm.16080.1.A1_at	GRMZM2G377609_P04	GO:0009058	biosynthetic process	Biological Process	chlorophyllide a biosynthesis	4.1.1.37	Noncycling	-
Zm.16080.1.A1_at	GRMZM2G377609_P04	GO:0009987	cellular process	Biological Process	chlorophyllide a biosynthesis	4.1.1.37	Noncycling	-
Zm.16080.1.A1_at	GRMZM2G377609_P04	GO:0009058	biosynthetic process	Biological Process	heme biosynthesis from uroporphyrinogen	4.1.1.37	Noncycling	-
Zm.16080.1.A1_at	GRMZM2G377609_P04	GO:0009987	cellular process	Biological Process	heme biosynthesis from uroporphyrinogen	4.1.1.37	Noncycling	-
Zm.16146.1.A1_at	GRMZM2G058584_P01	GO:0008152	metabolic process	Biological Process	histidine biosynthesis	1.1.1.23	Noncycling	-
Zm.16196.1.A1_at	GRMZM2G042502_P01	GO:0006091	generation of precursor metabolites and energy	Biological Process	glycolysis I (cytosolic)	2.7.1.11	Noncycling	-
Zm.16146.1.A1_at	GRMZM2G058584_P01	GO:0006519	cellular amino acid and derivative metabolic process	Biological Process	histidine biosynthesis	1.1.1.23	Noncycling	-
Zm.15967.1.S1_s_at	GRMZM2G120750_P01	GO:0006139	nucleobase| nucleoside| nucleotide and nucleic acid metabolic process	Biological Process	tRNA charging pathway	6.1.1.14	Noncycling	-
Zm.16185.1.A1_at	GRMZM2G122277_P02	GO:0005975	carbohydrate metabolic process	Biological Process	cellulose biosynthesis	2.4.1.12	Noncycling	-
Zm.16185.1.A1_at	GRMZM2G122277_P02	GO:0009987	cellular process	Biological Process	cellulose biosynthesis	2.4.1.12	Noncycling	-
Zm.16196.1.A1_at	GRMZM2G042502_P01	GO:0006091	generation of precursor metabolites and energy	Biological Process	glycolysis II (plastidic)	2.7.1.11	Noncycling	-
Zm.16196.1.A1_at	GRMZM2G042502_P01	GO:0005975	carbohydrate metabolic process	Biological Process	glycolysis II (plastidic)	2.7.1.11	Noncycling	-
Zm.16196.1.A1_at	GRMZM2G042502_P01	GO:0009056	catabolic process	Biological Process	glycolysis II (plastidic)	2.7.1.11	Noncycling	-
Zm.16196.1.A1_at	GRMZM2G042502_P01	GO:0006091	generation of precursor metabolites and energy	Biological Process	glycolysis I (cytosolic)	2.7.1.90	Noncycling	-
Zm.16196.1.A1_at	GRMZM2G042502_P01	GO:0005975	carbohydrate metabolic process	Biological Process	glycolysis I (cytosolic)	2.7.1.90	Noncycling	-
Zm.16478.2.S1_at	GRMZM2G094712_P01	GO:0006519	cellular amino acid and derivative metabolic process	Biological Process	ethylene biosynthesis from methionine	4.4.1.14	Noncycling	-
Zm.16146.1.A1_at	GRMZM2G058584_P01	GO:0009058	biosynthetic process	Biological Process	histidine biosynthesis	1.1.1.23	Noncycling	-
Zm.15937.1.A1_at	GRMZM2G034933_P04	GO:0008152	metabolic process	Biological Process	cytokinins degradation	1.5.99.12	Noncycling	-
Zm.1592.1.A1_at	GRMZM2G450163_P01	GO:0009056	catabolic process	Biological Process	glycolysis I (cytosolic)	2.7.1.90	Noncycling	-
Zm.1592.1.A1_at	GRMZM2G450163_P01	GO:0006091	generation of precursor metabolites and energy	Biological Process	glycolysis I (cytosolic)	2.7.1.11	Noncycling	-
Zm.1592.1.A1_at	GRMZM2G450163_P01	GO:0005975	carbohydrate metabolic process	Biological Process	glycolysis I (cytosolic)	2.7.1.11	Noncycling	-
Zm.1592.1.A1_at	GRMZM2G450163_P01	GO:0009056	catabolic process	Biological Process	glycolysis I (cytosolic)	2.7.1.11	Noncycling	-
Zm.1592.1.A1_at	GRMZM2G450163_P01	GO:0006091	generation of precursor metabolites and energy	Biological Process	glycolysis V	2.7.1.11	Noncycling	-
Zm.1592.1.A1_at	GRMZM2G450163_P01	GO:0005975	carbohydrate metabolic process	Biological Process	glycolysis V	2.7.1.11	Noncycling	-
Zm.1592.1.A1_at	GRMZM2G450163_P01	GO:0009056	catabolic process	Biological Process	glycolysis V	2.7.1.11	Noncycling	-
Zm.15927.1.S1_at	GRMZM2G172101_P03	GO:0006412	translation	Biological Process	tRNA charging pathway	6.1.1.11	Noncycling	-
Zm.15967.1.S1_s_at	GRMZM2G120750_P01	GO:0006412	translation	Biological Process	tRNA charging pathway	6.1.1.3	Noncycling	-
Zm.15927.1.S1_at	GRMZM2G172101_P03	GO:0006519	cellular amino acid and derivative metabolic process	Biological Process	tRNA charging pathway	6.1.1.11	Noncycling	-
Zm.15967.1.S1_s_at	GRMZM2G120750_P01	GO:0006519	cellular amino acid and derivative metabolic process	Biological Process	tRNA charging pathway	6.1.1.14	Noncycling	-
Zm.15937.1.A1_at	GRMZM2G034933_P04	GO:0009987	cellular process	Biological Process	cytokinins degradation	1.5.99.12	Noncycling	-
Zm.15967.1.S1_at	GRMZM2G120750_P01	GO:0006412	translation	Biological Process	tRNA charging pathway	6.1.1.14	Noncycling	-
Zm.15967.1.S1_at	GRMZM2G120750_P01	GO:0006139	nucleobase| nucleoside| nucleotide and nucleic acid metabolic process	Biological Process	tRNA charging pathway	6.1.1.14	Noncycling	-
Zm.15967.1.S1_at	GRMZM2G120750_P01	GO:0006519	cellular amino acid and derivative metabolic process	Biological Process	tRNA charging pathway	6.1.1.14	Noncycling	-
Zm.15967.1.S1_at	GRMZM2G120750_P01	GO:0006412	translation	Biological Process	tRNA charging pathway	6.1.1.3	Noncycling	-
Zm.15967.1.S1_at	GRMZM2G120750_P01	GO:0006139	nucleobase| nucleoside| nucleotide and nucleic acid metabolic process	Biological Process	tRNA charging pathway	6.1.1.3	Noncycling	-
Zm.15967.1.S1_at	GRMZM2G120750_P01	GO:0006519	cellular amino acid and derivative metabolic process	Biological Process	tRNA charging pathway	6.1.1.3	Noncycling	-
Zm.15967.1.S1_s_at	GRMZM2G120750_P01	GO:0006412	translation	Biological Process	tRNA charging pathway	6.1.1.14	Noncycling	-
Zm.16196.1.A1_at	GRMZM2G042502_P01	GO:0005975	carbohydrate metabolic process	Biological Process	glycolysis I (cytosolic)	2.7.1.11	Noncycling	-
Zm.15927.1.S1_at	GRMZM2G172101_P03	GO:0006139	nucleobase| nucleoside| nucleotide and nucleic acid metabolic process	Biological Process	tRNA charging pathway	6.1.1.11	Noncycling	-
Zm.16472.1.A1_at	GRMZM2G046284_P01	GO:0009056	catabolic process	Biological Process	glycolysis II (plastidic)	4.1.2.13	Noncycling	-
Zm.16321.1.A1_at	GRMZM2G087275_P02	GO:0009058	biosynthetic process	Biological Process	biotin biosynthesis	2.3.1.47	Noncycling	-
Zm.16467.1.A1_at	GRMZM2G058675_P01	GO:0008152	metabolic process	Biological Process	proline degradation	1.5.1.12	Noncycling	-
Zm.16472.1.A1_at	GRMZM2G046284_P01	GO:0006091	generation of precursor metabolites and energy	Biological Process	Calvin cycle	4.1.2.13	Noncycling	-
Zm.16472.1.A1_at	GRMZM2G046284_P01	GO:0005975	carbohydrate metabolic process	Biological Process	Calvin cycle	4.1.2.13	Noncycling	-
Zm.16472.1.A1_at	GRMZM2G046284_P01	GO:0009056	catabolic process	Biological Process	Calvin cycle	4.1.2.13	Noncycling	-
Zm.16472.1.A1_at	GRMZM2G046284_P01	GO:0006091	generation of precursor metabolites and energy	Biological Process	gluconeogenesis	4.1.2.13	Noncycling	-
Zm.16472.1.A1_at	GRMZM2G046284_P01	GO:0005975	carbohydrate metabolic process	Biological Process	gluconeogenesis	4.1.2.13	Noncycling	-
Zm.16472.1.A1_at	GRMZM2G046284_P01	GO:0009056	catabolic process	Biological Process	gluconeogenesis	4.1.2.13	Noncycling	-
Zm.16196.1.A1_at	GRMZM2G042502_P01	GO:0009056	catabolic process	Biological Process	glycolysis I (cytosolic)	2.7.1.90	Noncycling	-
Zm.16472.1.A1_at	GRMZM2G046284_P01	GO:0005975	carbohydrate metabolic process	Biological Process	glycolysis II (plastidic)	4.1.2.13	Noncycling	-
Zm.16305.1.A1_at	GRMZM2G064753_P01	GO:0008150	biological_process	Biological Process	aerobic respiration	1.9.3.1	Noncycling	-
Zm.16472.1.A1_at	GRMZM2G046284_P01	GO:0006091	generation of precursor metabolites and energy	Biological Process	glycolysis I (cytosolic)	4.1.2.13	Noncycling	-
Zm.16472.1.A1_at	GRMZM2G046284_P01	GO:0005975	carbohydrate metabolic process	Biological Process	glycolysis I (cytosolic)	4.1.2.13	Noncycling	-
Zm.16472.1.A1_at	GRMZM2G046284_P01	GO:0009056	catabolic process	Biological Process	glycolysis I (cytosolic)	4.1.2.13	Noncycling	-
Zm.16472.1.A1_at	GRMZM2G046284_P01	GO:0006091	generation of precursor metabolites and energy	Biological Process	glycolysis V	4.1.2.13	Noncycling	-
Zm.16472.1.A1_at	GRMZM2G046284_P01	GO:0005975	carbohydrate metabolic process	Biological Process	glycolysis V	4.1.2.13	Noncycling	-
Zm.16472.1.A1_at	GRMZM2G046284_P01	GO:0009056	catabolic process	Biological Process	glycolysis V	4.1.2.13	Noncycling	-
Zm.16478.2.S1_at	GRMZM2G094712_P01	GO:0006519	cellular amino acid and derivative metabolic process	Biological Process	aspartate biosynthesis	2.6.1.1	Noncycling	-
Zm.15859.1.A1_at	GRMZM2G050514_P03	GO:0008152	metabolic process	Biological Process	ammonia assimilation cycle	6.3.1.2	Noncycling	-
Zm.16472.1.A1_at	GRMZM2G046284_P01	GO:0006091	generation of precursor metabolites and energy	Biological Process	glycolysis II (plastidic)	4.1.2.13	Noncycling	-
Zm.16207.1.A1_at	GRMZM2G023289_P03	GO:0005975	carbohydrate metabolic process	Biological Process	starch degradation	5.4.2.2	Noncycling	-
Zm.16196.1.A1_at	GRMZM2G042502_P01	GO:0009056	catabolic process	Biological Process	glycolysis I (cytosolic)	2.7.1.11	Noncycling	-
Zm.16196.1.A1_at	GRMZM2G042502_P01	GO:0006091	generation of precursor metabolites and energy	Biological Process	glycolysis V	2.7.1.11	Noncycling	-
Zm.16196.1.A1_at	GRMZM2G042502_P01	GO:0005975	carbohydrate metabolic process	Biological Process	glycolysis V	2.7.1.11	Noncycling	-
Zm.16196.1.A1_at	GRMZM2G042502_P01	GO:0009056	catabolic process	Biological Process	glycolysis V	2.7.1.11	Noncycling	-
Zm.16202.1.A1_s_at	GRMZM2G155329_P02	GO:0009058	biosynthetic process	Biological Process	flavonoid biosynthesis	5.5.1.6	Noncycling	-
Zm.16202.1.A1_s_at	GRMZM2G155329_P02	GO:0006519	cellular amino acid and derivative metabolic process	Biological Process	flavonoid biosynthesis	5.5.1.6	Noncycling	-
Zm.16202.1.A1_s_at	GRMZM2G155329_P02	GO:0019748	secondary metabolic process	Biological Process	flavonoid biosynthesis	5.5.1.6	Noncycling	-
Zm.16202.1.A1_s_at	GRMZM2G155329_P02	GO:0009058	biosynthetic process	Biological Process	pinobanksin biosynthesis	5.5.1.6	Noncycling	-
Zm.16305.1.A1_at	GRMZM2G064753_P01	GO:0009628	response to abiotic stimulus	Biological Process	aerobic respiration	1.9.3.1	Noncycling	-
Zm.16202.1.A1_s_at	GRMZM2G155329_P02	GO:0019748	secondary metabolic process	Biological Process	pinobanksin biosynthesis	5.5.1.6	Noncycling	-
Zm.16305.1.A1_at	GRMZM2G064753_P01	GO:0006950	response to stress	Biological Process	aerobic respiration	1.9.3.1	Noncycling	-
Zm.16207.1.A1_at	GRMZM2G023289_P03	GO:0005975	carbohydrate metabolic process	Biological Process	sucrose biosynthesis	5.4.2.2	Noncycling	-
Zm.16207.1.A1_at	GRMZM2G023289_P03	GO:0005975	carbohydrate metabolic process	Biological Process	GDP-glucose biosynthesis	5.4.2.2	Noncycling	-
Zm.16207.1.A1_at	GRMZM2G023289_P03	GO:0005975	carbohydrate metabolic process	Biological Process	UDP-glucose biosynthesis (from glucose 6-phosphate)	5.4.2.2	Noncycling	-
Zm.16207.1.A1_at	GRMZM2G023289_P03	GO:0005975	carbohydrate metabolic process	Biological Process	starch biosynthesis	5.4.2.2	Noncycling	-
Zm.16207.1.A1_at	GRMZM2G023289_P03	GO:0005975	carbohydrate metabolic process	Biological Process	sucrose degradation	5.4.2.2	Noncycling	-
Zm.16227.1.A1_at	GRMZM2G126900_P02	GO:0009056	catabolic process	Biological Process	UDP-D-glucuronate biosynthesis (from myo-inositol)	1.13.99.1	Noncycling	-
Zm.16227.1.A1_at	GRMZM2G126900_P02	GO:0009987	cellular process	Biological Process	UDP-D-glucuronate biosynthesis (from myo-inositol)	1.13.99.1	Noncycling	-
Zm.16305.1.A1_at	GRMZM2G064753_P01	GO:0006412	translation	Biological Process	aerobic respiration	1.9.3.1	Noncycling	-
Zm.1592.1.A1_at	GRMZM2G450163_P01	GO:0009056	catabolic process	Biological Process	glycolysis II (plastidic)	2.7.1.11	Noncycling	-
Zm.16202.1.A1_s_at	GRMZM2G155329_P02	GO:0006519	cellular amino acid and derivative metabolic process	Biological Process	pinobanksin biosynthesis	5.5.1.6	Noncycling	-
Zm.15859.1.A1_at	GRMZM2G050514_P03	GO:0008152	metabolic process	Biological Process	glutamine biosynthesis	6.3.1.2	Noncycling	-
Zm.15800.5.A1_x_at	GRMZM2G099628_P02	GO:0006519	cellular amino acid and derivative metabolic process	Biological Process	tRNA charging pathway	6.1.1.5	Noncycling	-
Zm.15815.1.A1_at	GRMZM2G142386_P01	GO:0008152	metabolic process	Biological Process	nitrate assimilation pathway	1.7.1.1	Noncycling	-
Zm.15824.2.A1_s_at	GRMZM2G032003_P01	GO:0008152	metabolic process	Biological Process	sucrose biosynthesis	2.7.7.9	Noncycling	-
Zm.15824.2.A1_s_at	GRMZM2G032003_P01	GO:0008152	metabolic process	Biological Process	UDP-galactose biosynthesis (salvage pathway from galactose using UDP-glucose)	2.7.7.9	Noncycling	-
Zm.15824.2.A1_s_at	GRMZM2G032003_P01	GO:0008152	metabolic process	Biological Process	galactose degradation	2.7.7.9	Noncycling	-
Zm.15824.2.A1_s_at	GRMZM2G032003_P01	GO:0008152	metabolic process	Biological Process	UDP-glucose biosynthesis (from glucose 6-phosphate)	2.7.7.9	Noncycling	-
Zm.15824.2.A1_s_at	GRMZM2G032003_P01	GO:0008152	metabolic process	Biological Process	sucrose degradation	2.7.7.9	Noncycling	-
Zm.15859.1.A1_at	GRMZM2G050514_P03	GO:0006091	generation of precursor metabolites and energy	Biological Process	glutamine biosynthesis	6.3.1.2	Noncycling	-
Zm.1592.1.A1_at	GRMZM2G450163_P01	GO:0005975	carbohydrate metabolic process	Biological Process	glycolysis I (cytosolic)	2.7.1.90	Noncycling	-
Zm.15859.1.A1_at	GRMZM2G050514_P03	GO:0009056	catabolic process	Biological Process	glutamine biosynthesis	6.3.1.2	Noncycling	-
Zm.15800.5.A1_x_at	GRMZM2G099628_P02	GO:0006519	cellular amino acid and derivative metabolic process	Biological Process	tRNA charging pathway	6.1.1.20	Noncycling	-
Zm.15859.1.A1_at	GRMZM2G050514_P03	GO:0009058	biosynthetic process	Biological Process	glutamine biosynthesis	6.3.1.2	Noncycling	-
Zm.15859.1.A1_at	GRMZM2G050514_P03	GO:0006519	cellular amino acid and derivative metabolic process	Biological Process	glutamine biosynthesis	6.3.1.2	Noncycling	-
Zm.15859.1.A1_at	GRMZM2G050514_P03	GO:0006091	generation of precursor metabolites and energy	Biological Process	ammonia assimilation cycle	6.3.1.2	Noncycling	-
Zm.15859.1.A1_at	GRMZM2G050514_P03	GO:0009056	catabolic process	Biological Process	ammonia assimilation cycle	6.3.1.2	Noncycling	-
Zm.15859.1.A1_at	GRMZM2G050514_P03	GO:0009058	biosynthetic process	Biological Process	ammonia assimilation cycle	6.3.1.2	Noncycling	-
Zm.15859.1.A1_at	GRMZM2G050514_P03	GO:0006519	cellular amino acid and derivative metabolic process	Biological Process	ammonia assimilation cycle	6.3.1.2	Noncycling	-
Zm.15859.1.A1_at	GRMZM2G050514_P03	GO:0006091	generation of precursor metabolites and energy	Biological Process	nitrate assimilation pathway	6.3.1.2	Noncycling	-
Zm.15859.1.A1_at	GRMZM2G050514_P03	GO:0005975	carbohydrate metabolic process	Biological Process	nitrate assimilation pathway	6.3.1.2	Noncycling	-
Zm.15859.1.A1_at	GRMZM2G050514_P03	GO:0005975	carbohydrate metabolic process	Biological Process	glutamine biosynthesis	6.3.1.2	Noncycling	-
Zm.15800.5.A1_at	GRMZM2G099628_P02	GO:0006519	cellular amino acid and derivative metabolic process	Biological Process	tRNA charging pathway	6.1.1.20	Noncycling	-
Zm.3831.1.S1_at	GRMZM2G143357_P01	GO:0006519	cellular amino acid and derivative metabolic process	Biological Process	isoleucine biosynthesis	2.2.1.6	Noncycling	-
Zm.247.1.A1_at	GRMZM2G135132_P01	GO:0009056	catabolic process	Biological Process	glycolysis II (plastidic)	2.7.1.11	Noncycling	-
Zm.15800.5.A1_a_at	GRMZM2G099628_P02	GO:0006412	translation	Biological Process	tRNA charging pathway	6.1.1.5	Noncycling	-
Zm.15800.5.A1_a_at	GRMZM2G099628_P02	GO:0006139	nucleobase| nucleoside| nucleotide and nucleic acid metabolic process	Biological Process	tRNA charging pathway	6.1.1.5	Noncycling	-
Zm.15800.5.A1_a_at	GRMZM2G099628_P02	GO:0006519	cellular amino acid and derivative metabolic process	Biological Process	tRNA charging pathway	6.1.1.5	Noncycling	-
Zm.15800.5.A1_at	GRMZM2G099628_P02	GO:0006412	translation	Biological Process	tRNA charging pathway	6.1.1.10	Noncycling	-
Zm.15800.5.A1_at	GRMZM2G099628_P02	GO:0006139	nucleobase| nucleoside| nucleotide and nucleic acid metabolic process	Biological Process	tRNA charging pathway	6.1.1.10	Noncycling	-
Zm.15800.5.A1_at	GRMZM2G099628_P02	GO:0006519	cellular amino acid and derivative metabolic process	Biological Process	tRNA charging pathway	6.1.1.10	Noncycling	-
Zm.15800.5.A1_x_at	GRMZM2G099628_P02	GO:0006139	nucleobase| nucleoside| nucleotide and nucleic acid metabolic process	Biological Process	tRNA charging pathway	6.1.1.5	Noncycling	-
Zm.15800.5.A1_at	GRMZM2G099628_P02	GO:0006139	nucleobase| nucleoside| nucleotide and nucleic acid metabolic process	Biological Process	tRNA charging pathway	6.1.1.20	Noncycling	-
Zm.15800.5.A1_x_at	GRMZM2G099628_P02	GO:0006412	translation	Biological Process	tRNA charging pathway	6.1.1.5	Noncycling	-
Zm.15800.5.A1_at	GRMZM2G099628_P02	GO:0006412	translation	Biological Process	tRNA charging pathway	6.1.1.5	Noncycling	-
Zm.15800.5.A1_at	GRMZM2G099628_P02	GO:0006139	nucleobase| nucleoside| nucleotide and nucleic acid metabolic process	Biological Process	tRNA charging pathway	6.1.1.5	Noncycling	-
Zm.15800.5.A1_at	GRMZM2G099628_P02	GO:0006519	cellular amino acid and derivative metabolic process	Biological Process	tRNA charging pathway	6.1.1.5	Noncycling	-
Zm.15800.5.A1_x_at	GRMZM2G099628_P02	GO:0006412	translation	Biological Process	tRNA charging pathway	6.1.1.10	Noncycling	-
Zm.15800.5.A1_x_at	GRMZM2G099628_P02	GO:0006139	nucleobase| nucleoside| nucleotide and nucleic acid metabolic process	Biological Process	tRNA charging pathway	6.1.1.10	Noncycling	-
Zm.15800.5.A1_x_at	GRMZM2G099628_P02	GO:0006519	cellular amino acid and derivative metabolic process	Biological Process	tRNA charging pathway	6.1.1.10	Noncycling	-
Zm.15800.5.A1_x_at	GRMZM2G099628_P02	GO:0006412	translation	Biological Process	tRNA charging pathway	6.1.1.20	Noncycling	-
Zm.15800.5.A1_x_at	GRMZM2G099628_P02	GO:0006139	nucleobase| nucleoside| nucleotide and nucleic acid metabolic process	Biological Process	tRNA charging pathway	6.1.1.20	Noncycling	-
Zm.15859.1.A1_at	GRMZM2G050514_P03	GO:0009058	biosynthetic process	Biological Process	nitrate assimilation pathway	6.3.1.2	Noncycling	-
Zm.15800.5.A1_at	GRMZM2G099628_P02	GO:0006412	translation	Biological Process	tRNA charging pathway	6.1.1.20	Noncycling	-
Zm.15903.3.A1_at	GRMZM2G029048_P02	GO:0009058	biosynthetic process	Biological Process	ephedrine biosynthesis	4.3.1.5	Noncycling	-
Zm.15859.1.A1_at	GRMZM2G050514_P03	GO:0009056	catabolic process	Biological Process	nitrate assimilation pathway	6.3.1.2	Noncycling	-
Zm.15903.2.A1_at	GRMZM2G441347_P01	GO:0009058	biosynthetic process	Biological Process	phenylpropanoid biosynthesis| initial reactions	4.3.1.5	Noncycling	-
Zm.15903.2.A1_at	GRMZM2G441347_P01	GO:0009056	catabolic process	Biological Process	phenylpropanoid biosynthesis| initial reactions	4.3.1.5	Noncycling	-
Zm.15903.2.A1_at	GRMZM2G441347_P01	GO:0006519	cellular amino acid and derivative metabolic process	Biological Process	phenylpropanoid biosynthesis| initial reactions	4.3.1.5	Noncycling	-
Zm.15903.3.A1_at	GRMZM2G029048_P02	GO:0009058	biosynthetic process	Biological Process	salicylate biosynthesis	4.3.1.5	Noncycling	-
Zm.15903.3.A1_at	GRMZM2G029048_P02	GO:0009056	catabolic process	Biological Process	salicylate biosynthesis	4.3.1.5	Noncycling	-
Zm.15903.3.A1_at	GRMZM2G029048_P02	GO:0006519	cellular amino acid and derivative metabolic process	Biological Process	salicylate biosynthesis	4.3.1.5	Noncycling	-
Zm.15903.3.A1_at	GRMZM2G029048_P02	GO:0009058	biosynthetic process	Biological Process	suberin biosynthesis	4.3.1.5	Noncycling	-
Zm.15903.2.A1_at	GRMZM2G441347_P01	GO:0009056	catabolic process	Biological Process	ephedrine biosynthesis	4.3.1.5	Noncycling	-
Zm.15903.3.A1_at	GRMZM2G029048_P02	GO:0006519	cellular amino acid and derivative metabolic process	Biological Process	suberin biosynthesis	4.3.1.5	Noncycling	-
Zm.15903.2.A1_at	GRMZM2G441347_P01	GO:0009058	biosynthetic process	Biological Process	ephedrine biosynthesis	4.3.1.5	Noncycling	-
Zm.15903.3.A1_at	GRMZM2G029048_P02	GO:0009056	catabolic process	Biological Process	ephedrine biosynthesis	4.3.1.5	Noncycling	-
Zm.15903.3.A1_at	GRMZM2G029048_P02	GO:0006519	cellular amino acid and derivative metabolic process	Biological Process	ephedrine biosynthesis	4.3.1.5	Noncycling	-
Zm.15903.3.A1_at	GRMZM2G029048_P02	GO:0009058	biosynthetic process	Biological Process	phenylpropanoid biosynthesis| initial reactions	4.3.1.5	Noncycling	-
Zm.15903.3.A1_at	GRMZM2G029048_P02	GO:0009056	catabolic process	Biological Process	phenylpropanoid biosynthesis| initial reactions	4.3.1.5	Noncycling	-
Zm.15903.3.A1_at	GRMZM2G029048_P02	GO:0006519	cellular amino acid and derivative metabolic process	Biological Process	phenylpropanoid biosynthesis| initial reactions	4.3.1.5	Noncycling	-
Zm.15906.1.A1_at	GRMZM2G124963_P02	GO:0009058	biosynthetic process	Biological Process	ethylene biosynthesis from methionine	4.4.1.14	Noncycling	-
Zm.1592.1.A1_at	GRMZM2G450163_P01	GO:0006091	generation of precursor metabolites and energy	Biological Process	glycolysis II (plastidic)	2.7.1.11	Noncycling	-
Zm.1592.1.A1_at	GRMZM2G450163_P01	GO:0005975	carbohydrate metabolic process	Biological Process	glycolysis II (plastidic)	2.7.1.11	Noncycling	-
Zm.16478.2.S1_at	GRMZM2G094712_P01	GO:0009058	biosynthetic process	Biological Process	ethylene biosynthesis from methionine	4.4.1.14	Noncycling	-
Zm.15903.3.A1_at	GRMZM2G029048_P02	GO:0009056	catabolic process	Biological Process	suberin biosynthesis	4.3.1.5	Noncycling	-
Zm.15903.1.S1_at	GRMZM2G074604_P01	GO:0006519	cellular amino acid and derivative metabolic process	Biological Process	ephedrine biosynthesis	4.3.1.5	Noncycling	-
Zm.1592.1.A1_at	GRMZM2G450163_P01	GO:0006091	generation of precursor metabolites and energy	Biological Process	glycolysis I (cytosolic)	2.7.1.90	Noncycling	-
Zm.15859.1.A1_at	GRMZM2G050514_P03	GO:0006519	cellular amino acid and derivative metabolic process	Biological Process	nitrate assimilation pathway	6.3.1.2	Noncycling	-
Zm.15903.1.S1_at	GRMZM2G074604_P01	GO:0009058	biosynthetic process	Biological Process	salicylate biosynthesis	4.3.1.5	Noncycling	-
Zm.15903.1.S1_at	GRMZM2G074604_P01	GO:0009056	catabolic process	Biological Process	salicylate biosynthesis	4.3.1.5	Noncycling	-
Zm.15903.1.S1_at	GRMZM2G074604_P01	GO:0006519	cellular amino acid and derivative metabolic process	Biological Process	salicylate biosynthesis	4.3.1.5	Noncycling	-
Zm.15903.1.S1_at	GRMZM2G074604_P01	GO:0009058	biosynthetic process	Biological Process	suberin biosynthesis	4.3.1.5	Noncycling	-
Zm.15903.1.S1_at	GRMZM2G074604_P01	GO:0009056	catabolic process	Biological Process	suberin biosynthesis	4.3.1.5	Noncycling	-
Zm.15903.1.S1_at	GRMZM2G074604_P01	GO:0006519	cellular amino acid and derivative metabolic process	Biological Process	suberin biosynthesis	4.3.1.5	Noncycling	-
Zm.15903.2.A1_at	GRMZM2G441347_P01	GO:0006519	cellular amino acid and derivative metabolic process	Biological Process	ephedrine biosynthesis	4.3.1.5	Noncycling	-
Zm.15903.1.S1_at	GRMZM2G074604_P01	GO:0009056	catabolic process	Biological Process	ephedrine biosynthesis	4.3.1.5	Noncycling	-
Zm.15859.1.A1_at	GRMZM2G050514_P03	GO:0008152	metabolic process	Biological Process	nitrate assimilation pathway	6.3.1.2	Noncycling	-
Zm.15903.1.S1_at	GRMZM2G074604_P01	GO:0009058	biosynthetic process	Biological Process	phenylpropanoid biosynthesis| initial reactions	4.3.1.5	Noncycling	-
Zm.15903.1.S1_at	GRMZM2G074604_P01	GO:0009056	catabolic process	Biological Process	phenylpropanoid biosynthesis| initial reactions	4.3.1.5	Noncycling	-
Zm.15903.1.S1_at	GRMZM2G074604_P01	GO:0006519	cellular amino acid and derivative metabolic process	Biological Process	phenylpropanoid biosynthesis| initial reactions	4.3.1.5	Noncycling	-
Zm.15903.2.A1_at	GRMZM2G441347_P01	GO:0009058	biosynthetic process	Biological Process	salicylate biosynthesis	4.3.1.5	Noncycling	-
Zm.15903.2.A1_at	GRMZM2G441347_P01	GO:0009056	catabolic process	Biological Process	salicylate biosynthesis	4.3.1.5	Noncycling	-
Zm.15903.2.A1_at	GRMZM2G441347_P01	GO:0006519	cellular amino acid and derivative metabolic process	Biological Process	salicylate biosynthesis	4.3.1.5	Noncycling	-
Zm.15903.2.A1_at	GRMZM2G441347_P01	GO:0009058	biosynthetic process	Biological Process	suberin biosynthesis	4.3.1.5	Noncycling	-
Zm.15903.2.A1_at	GRMZM2G441347_P01	GO:0009056	catabolic process	Biological Process	suberin biosynthesis	4.3.1.5	Noncycling	-
Zm.15903.2.A1_at	GRMZM2G441347_P01	GO:0006519	cellular amino acid and derivative metabolic process	Biological Process	suberin biosynthesis	4.3.1.5	Noncycling	-
Zm.15903.1.S1_at	GRMZM2G074604_P01	GO:0009058	biosynthetic process	Biological Process	ephedrine biosynthesis	4.3.1.5	Noncycling	-
Zm.17321.1.A1_at	GRMZM2G001991_P01	GO:0008152	metabolic process	Biological Process	brassinosteroid biosynthesis I	1.1.1.145	Noncycling	-
Zm.17289.1.S1_at	GRMZM2G158228_P01	GO:0006519	cellular amino acid and derivative metabolic process	Biological Process	tRNA charging pathway	6.1.1.21	Noncycling	-
Zm.17313.1.A1_at	GRMZM2G020320_P01	GO:0008152	metabolic process	Biological Process	CDP-diacylglycerol biosynthesis I	2.3.1.51	Noncycling	-
Zm.17321.1.A1_at	GRMZM2G001991_P01	GO:0008152	metabolic process	Biological Process	brassinosteroid biosynthesis II	1.1.1.145	Noncycling	-
Zm.17321.1.A1_at	GRMZM2G001991_P01	GO:0009987	cellular process	Biological Process	brassinosteroid biosynthesis II	1.1.1.145	Noncycling	-
Zm.17321.1.A1_at	GRMZM2G001991_P01	GO:0009058	biosynthetic process	Biological Process	brassinosteroid biosynthesis II	1.1.1.145	Noncycling	-
Zm.17321.1.A1_at	GRMZM2G001991_P01	GO:0006629	lipid metabolic process	Biological Process	brassinosteroid biosynthesis II	1.1.1.145	Noncycling	-
Zm.17321.1.A1_at	GRMZM2G001991_P01	GO:0008152	metabolic process	Biological Process	brassinosteroid biosynthesis III	1.1.1.145	Noncycling	-
Zm.17321.1.A1_at	GRMZM2G001991_P01	GO:0009987	cellular process	Biological Process	brassinosteroid biosynthesis III	1.1.1.145	Noncycling	-
Zm.17378.2.A1_x_at	GRMZM2G002807_P01	GO:0008152	metabolic process	Biological Process	glycolysis II (plastidic)	5.3.1.1	Noncycling	-
Zm.17321.1.A1_at	GRMZM2G001991_P01	GO:0006629	lipid metabolic process	Biological Process	brassinosteroid biosynthesis III	1.1.1.145	Noncycling	-
Zm.17261.1.S1_at	GRMZM2G127562_P02	GO:0009987	cellular process	Biological Process	formylTHF biosynthesis II	6.3.4.3	Noncycling	-
Zm.17321.1.A1_at	GRMZM2G001991_P01	GO:0009987	cellular process	Biological Process	brassinosteroid biosynthesis I	1.1.1.145	Noncycling	-
Zm.17321.1.A1_at	GRMZM2G001991_P01	GO:0009058	biosynthetic process	Biological Process	brassinosteroid biosynthesis I	1.1.1.145	Noncycling	-
Zm.17321.1.A1_at	GRMZM2G001991_P01	GO:0006629	lipid metabolic process	Biological Process	brassinosteroid biosynthesis I	1.1.1.145	Noncycling	-
Zm.17378.1.S1_at	GRMZM2G002807_P01	GO:0008152	metabolic process	Biological Process	Calvin cycle	5.3.1.1	Noncycling	-
Zm.17378.1.S1_at	GRMZM2G002807_P01	GO:0008152	metabolic process	Biological Process	glycolysis II (plastidic)	5.3.1.1	Noncycling	-
Zm.17378.1.S1_at	GRMZM2G002807_P01	GO:0008152	metabolic process	Biological Process	glycolysis I (cytosolic)	5.3.1.1	Noncycling	-
Zm.17378.1.S1_at	GRMZM2G002807_P01	GO:0008152	metabolic process	Biological Process	glycolysis V	5.3.1.1	Noncycling	-
Zm.16478.2.S1_at	GRMZM2G094712_P01	GO:0009058	biosynthetic process	Biological Process	aspartate biosynthesis	2.6.1.1	Noncycling	-
Zm.17321.1.A1_at	GRMZM2G001991_P01	GO:0009058	biosynthetic process	Biological Process	brassinosteroid biosynthesis III	1.1.1.145	Noncycling	-
Zm.17224.1.S1_s_at	GRMZM2G138382_P01	GO:0009058	biosynthetic process	Biological Process	tryptophan biosynthesis	4.1.3.27	Noncycling	-
Zm.17207.1.A1_at	GRMZM2G164175_P02	GO:0009058	biosynthetic process	Biological Process	dolichyl-diphosphooligosaccharide biosynthesis	RXN-5467	Noncycling	-
Zm.17207.1.A1_at	GRMZM2G164175_P02	GO:0006464	protein modification process	Biological Process	dolichyl-diphosphooligosaccharide biosynthesis	RXN-5467	Noncycling	-
Zm.17207.1.A1_at	GRMZM2G164175_P02	GO:0006629	lipid metabolic process	Biological Process	dolichyl-diphosphooligosaccharide biosynthesis	RXN-5467	Noncycling	-
Zm.17207.1.A1_at	GRMZM2G164175_P02	GO:0009058	biosynthetic process	Biological Process	dolichyl-diphosphooligosaccharide biosynthesis	2.4.1.132	Noncycling	-
Zm.17207.1.A1_at	GRMZM2G164175_P02	GO:0006464	protein modification process	Biological Process	dolichyl-diphosphooligosaccharide biosynthesis	2.4.1.132	Noncycling	-
Zm.17207.1.A1_at	GRMZM2G164175_P02	GO:0006629	lipid metabolic process	Biological Process	dolichyl-diphosphooligosaccharide biosynthesis	2.4.1.132	Noncycling	-
Zm.17207.1.A1_at	GRMZM2G164175_P02	GO:0009058	biosynthetic process	Biological Process	dolichyl-diphosphooligosaccharide biosynthesis	RXN-5463	Noncycling	-
Zm.17207.1.A1_at	GRMZM2G164175_P02	GO:0006464	protein modification process	Biological Process	dolichyl-diphosphooligosaccharide biosynthesis	RXN-5463	Noncycling	-
Zm.17289.1.S1_at	GRMZM2G158228_P01	GO:0006139	nucleobase| nucleoside| nucleotide and nucleic acid metabolic process	Biological Process	tRNA charging pathway	6.1.1.21	Noncycling	-
Zm.17219.2.S1_a_at	GRMZM2G170101_P03	GO:0006139	nucleobase| nucleoside| nucleotide and nucleic acid metabolic process	Biological Process	salvage pathways of purine nucleosides	2.4.2.7	Noncycling	-
Zm.17289.1.S1_at	GRMZM2G158228_P01	GO:0006412	translation	Biological Process	tRNA charging pathway	6.1.1.21	Noncycling	-
Zm.17224.1.S1_s_at	GRMZM2G138382_P01	GO:0009058	biosynthetic process	Biological Process	acridone alkaloid biosynthesis	4.1.3.27	Noncycling	-
Zm.17261.1.S1_at	GRMZM2G127562_P02	GO:0009058	biosynthetic process	Biological Process	folate polyglutamylation I	6.3.4.3	Noncycling	-
Zm.17261.1.S1_at	GRMZM2G127562_P02	GO:0009987	cellular process	Biological Process	folate polyglutamylation I	6.3.4.3	Noncycling	-
Zm.17261.1.S1_at	GRMZM2G127562_P02	GO:0009058	biosynthetic process	Biological Process	folate transformations	6.3.4.3	Noncycling	-
Zm.17261.1.S1_at	GRMZM2G127562_P02	GO:0009987	cellular process	Biological Process	folate transformations	6.3.4.3	Noncycling	-
Zm.17261.1.S1_at	GRMZM2G127562_P02	GO:0009058	biosynthetic process	Biological Process	tetrahydrofolate biosynthesis II	6.3.4.3	Noncycling	-
Zm.17261.1.S1_at	GRMZM2G127562_P02	GO:0009987	cellular process	Biological Process	tetrahydrofolate biosynthesis II	6.3.4.3	Noncycling	-
Zm.17261.1.S1_at	GRMZM2G127562_P02	GO:0009058	biosynthetic process	Biological Process	formylTHF biosynthesis II	6.3.4.3	Noncycling	-
Zm.17378.2.A1_x_at	GRMZM2G002807_P01	GO:0008152	metabolic process	Biological Process	glycolysis I (cytosolic)	5.3.1.1	Noncycling	-
Zm.17207.1.A1_at	GRMZM2G164175_P02	GO:0006629	lipid metabolic process	Biological Process	dolichyl-diphosphooligosaccharide biosynthesis	RXN-5463	Noncycling	-
Zm.17532.1.A1_at	GRMZM2G002652_P01	GO:0009058	biosynthetic process	Biological Process	rosmarinic acid biosynthesis I	2.6.1.5	Noncycling	-
Zm.17532.1.A1_at	GRMZM2G002652_P01	GO:0009058	biosynthetic process	Biological Process	homocysteine and cysteine interconversion	4.4.1.8	Noncycling	-
Zm.17532.1.A1_at	GRMZM2G002652_P01	GO:0006519	cellular amino acid and derivative metabolic process	Biological Process	homocysteine and cysteine interconversion	4.4.1.8	Noncycling	-
Zm.17532.1.A1_at	GRMZM2G002652_P01	GO:0009058	biosynthetic process	Biological Process	histidine biosynthesis	2.6.1.9	Noncycling	-
Zm.17532.1.A1_at	GRMZM2G002652_P01	GO:0006519	cellular amino acid and derivative metabolic process	Biological Process	histidine biosynthesis	2.6.1.9	Noncycling	-
Zm.17532.1.A1_at	GRMZM2G002652_P01	GO:0009058	biosynthetic process	Biological Process	methionine biosynthesis	4.4.1.8	Noncycling	-
Zm.17532.1.A1_at	GRMZM2G002652_P01	GO:0006519	cellular amino acid and derivative metabolic process	Biological Process	methionine biosynthesis	4.4.1.8	Noncycling	-
Zm.17532.1.A1_at	GRMZM2G002652_P01	GO:0009058	biosynthetic process	Biological Process	ethylene biosynthesis from methionine	4.4.1.14	Noncycling	-
Zm.17532.1.A1_at	GRMZM2G002652_P01	GO:0006519	cellular amino acid and derivative metabolic process	Biological Process	ethylene biosynthesis from methionine	4.4.1.14	Noncycling	-
Zm.17378.2.A1_x_at	GRMZM2G002807_P01	GO:0008152	metabolic process	Biological Process	Calvin cycle	5.3.1.1	Noncycling	-
Zm.17532.1.A1_at	GRMZM2G002652_P01	GO:0006519	cellular amino acid and derivative metabolic process	Biological Process	(S)-reticuline biosynthesis I	2.6.1.5	Noncycling	-
Zm.17494.1.A1_at	GRMZM2G074282_P02	GO:0008152	metabolic process	Biological Process	photorespiration	1.1.1.29	Noncycling	-
Zm.17532.1.A1_at	GRMZM2G002652_P01	GO:0006519	cellular amino acid and derivative metabolic process	Biological Process	rosmarinic acid biosynthesis I	2.6.1.5	Noncycling	-
Zm.17532.1.A1_at	GRMZM2G002652_P01	GO:0009058	biosynthetic process	Biological Process	tyrosine degradation	2.6.1.5	Noncycling	-
Zm.17532.1.A1_at	GRMZM2G002652_P01	GO:0006519	cellular amino acid and derivative metabolic process	Biological Process	tyrosine degradation	2.6.1.5	Noncycling	-
Zm.17556.1.S1_at	GRMZM2G417843_P01	GO:0008152	metabolic process	Biological Process	photorespiration	3.1.3.18	Noncycling	-
Zm.17570.1.A1_at	GRMZM2G452630_P02	GO:0006519	cellular amino acid and derivative metabolic process	Biological Process	glycine biosynthesis	2.1.2.1	Noncycling	-
Zm.17570.1.A1_at	GRMZM2G452630_P02	GO:0006519	cellular amino acid and derivative metabolic process	Biological Process	folate polyglutamylation I	2.1.2.1	Noncycling	-
Zm.17570.1.A1_at	GRMZM2G452630_P02	GO:0006519	cellular amino acid and derivative metabolic process	Biological Process	folate transformations	2.1.2.1	Noncycling	-
Zm.17570.1.A1_at	GRMZM2G452630_P02	GO:0006519	cellular amino acid and derivative metabolic process	Biological Process	formylTHF biosynthesis II	2.1.2.1	Noncycling	-
Zm.17532.1.A1_at	GRMZM2G002652_P01	GO:0009058	biosynthetic process	Biological Process	(S)-reticuline biosynthesis I	2.6.1.5	Noncycling	-
Zm.1742.1.S1_at	GRMZM2G138410_P01	GO:0005975	carbohydrate metabolic process	Biological Process	brassinosteroid biosynthesis II	1.1.1.145	Noncycling	-
Zm.17378.2.A1_x_at	GRMZM2G002807_P01	GO:0008152	metabolic process	Biological Process	glycolysis V	5.3.1.1	Noncycling	-
Zm.1742.1.S1_at	GRMZM2G138410_P01	GO:0005975	carbohydrate metabolic process	Biological Process	UDP-galactose biosynthesis (salvage pathway from galactose using UDP-glucose)	5.1.3.2	Noncycling	-
Zm.1742.1.S1_at	GRMZM2G138410_P01	GO:0008152	metabolic process	Biological Process	UDP-galactose biosynthesis (salvage pathway from galactose using UDP-glucose)	5.1.3.2	Noncycling	-
Zm.1742.1.S1_at	GRMZM2G138410_P01	GO:0009987	cellular process	Biological Process	UDP-galactose biosynthesis (salvage pathway from galactose using UDP-glucose)	5.1.3.2	Noncycling	-
Zm.1742.1.S1_at	GRMZM2G138410_P01	GO:0005975	carbohydrate metabolic process	Biological Process	galactose degradation	5.1.3.2	Noncycling	-
Zm.1742.1.S1_at	GRMZM2G138410_P01	GO:0008152	metabolic process	Biological Process	galactose degradation	5.1.3.2	Noncycling	-
Zm.1742.1.S1_at	GRMZM2G138410_P01	GO:0009987	cellular process	Biological Process	galactose degradation	5.1.3.2	Noncycling	-
Zm.1742.1.S1_at	GRMZM2G138410_P01	GO:0005975	carbohydrate metabolic process	Biological Process	UDP-galactose biosynthesis	5.1.3.2	Noncycling	-
Zm.17532.1.A1_at	GRMZM2G002652_P01	GO:0006519	cellular amino acid and derivative metabolic process	Biological Process	4-hydroxyphenylpyruvate biosynthesis	2.6.1.5	Noncycling	-
Zm.1742.1.S1_at	GRMZM2G138410_P01	GO:0009987	cellular process	Biological Process	UDP-galactose biosynthesis	5.1.3.2	Noncycling	-
Zm.17532.1.A1_at	GRMZM2G002652_P01	GO:0009058	biosynthetic process	Biological Process	4-hydroxyphenylpyruvate biosynthesis	2.6.1.5	Noncycling	-
Zm.1742.1.S1_at	GRMZM2G138410_P01	GO:0008152	metabolic process	Biological Process	brassinosteroid biosynthesis II	1.1.1.145	Noncycling	-
Zm.1742.1.S1_at	GRMZM2G138410_P01	GO:0009987	cellular process	Biological Process	brassinosteroid biosynthesis II	1.1.1.145	Noncycling	-
Zm.1742.1.S1_at	GRMZM2G138410_P01	GO:0005975	carbohydrate metabolic process	Biological Process	brassinosteroid biosynthesis III	1.1.1.145	Noncycling	-
Zm.1742.1.S1_at	GRMZM2G138410_P01	GO:0008152	metabolic process	Biological Process	brassinosteroid biosynthesis III	1.1.1.145	Noncycling	-
Zm.1742.1.S1_at	GRMZM2G138410_P01	GO:0009987	cellular process	Biological Process	brassinosteroid biosynthesis III	1.1.1.145	Noncycling	-
Zm.1742.1.S1_at	GRMZM2G138410_P01	GO:0005975	carbohydrate metabolic process	Biological Process	brassinosteroid biosynthesis I	1.1.1.145	Noncycling	-
Zm.1742.1.S1_at	GRMZM2G138410_P01	GO:0008152	metabolic process	Biological Process	brassinosteroid biosynthesis I	1.1.1.145	Noncycling	-
Zm.1742.1.S1_at	GRMZM2G138410_P01	GO:0009987	cellular process	Biological Process	brassinosteroid biosynthesis I	1.1.1.145	Noncycling	-
Zm.17207.1.A1_at	GRMZM2G164175_P02	GO:0009058	biosynthetic process	Biological Process	dolichyl-diphosphooligosaccharide biosynthesis	RXN-5469	Noncycling	-
Zm.1742.1.S1_at	GRMZM2G138410_P01	GO:0008152	metabolic process	Biological Process	UDP-galactose biosynthesis	5.1.3.2	Noncycling	-
Zm.16820.1.S1_a_at	GRMZM2G064799_P01	GO:0009056	catabolic process	Biological Process	aerobic respiration	1.3.5.1	Noncycling	-
Zm.16794.1.A1_at	GRMZM2G108285_P01	GO:0006629	lipid metabolic process	Biological Process	mevalonate pathway	5.3.3.2	Noncycling	-
Zm.16794.1.A1_at	GRMZM2G108285_P01	GO:0009058	biosynthetic process	Biological Process	methylerythritol phosphate pathway	5.3.3.2	Noncycling	-
Zm.16794.1.A1_at	GRMZM2G108285_P01	GO:0009987	cellular process	Biological Process	methylerythritol phosphate pathway	5.3.3.2	Noncycling	-
Zm.16794.1.A1_at	GRMZM2G108285_P01	GO:0006629	lipid metabolic process	Biological Process	methylerythritol phosphate pathway	5.3.3.2	Noncycling	-
Zm.16794.1.A1_at	GRMZM2G108285_P01	GO:0009058	biosynthetic process	Biological Process	trans|trans-farnesyl diphosphate biosynthesis	5.3.3.2	Noncycling	-
Zm.16794.1.A1_at	GRMZM2G108285_P01	GO:0009987	cellular process	Biological Process	trans|trans-farnesyl diphosphate biosynthesis	5.3.3.2	Noncycling	-
Zm.16794.1.A1_at	GRMZM2G108285_P01	GO:0006629	lipid metabolic process	Biological Process	trans|trans-farnesyl diphosphate biosynthesis	5.3.3.2	Noncycling	-
Zm.16820.1.S1_a_at	GRMZM2G064799_P01	GO:0006091	generation of precursor metabolites and energy	Biological Process	aerobic respiration -- electron donor III	1.3.5.1	Noncycling	-
Zm.17207.1.A1_at	GRMZM2G164175_P02	GO:0006629	lipid metabolic process	Biological Process	dolichyl-diphosphooligosaccharide biosynthesis	RXN-5469	Noncycling	-
Zm.16820.1.S1_a_at	GRMZM2G064799_P01	GO:0006091	generation of precursor metabolites and energy	Biological Process	aerobic respiration	1.3.5.1	Noncycling	-
Zm.1678.1.S1_at	GRMZM2G094655_P01	GO:0008152	metabolic process	Biological Process	fatty acid &beta;-oxidation III (unsaturated| even number)	4.2.1.17	Noncycling	-
Zm.16820.1.S1_a_at	GRMZM2G064799_P01	GO:0006091	generation of precursor metabolites and energy	Biological Process	TCA cycle	1.3.5.1	Noncycling	-
Zm.16820.1.S1_a_at	GRMZM2G064799_P01	GO:0009056	catabolic process	Biological Process	TCA cycle	1.3.5.1	Noncycling	-
Zm.16820.1.S1_at	GRMZM2G064799_P01	GO:0006091	generation of precursor metabolites and energy	Biological Process	aerobic respiration -- electron donor III	1.3.5.1	Noncycling	-
Zm.16820.1.S1_at	GRMZM2G064799_P01	GO:0009056	catabolic process	Biological Process	aerobic respiration -- electron donor III	1.3.5.1	Noncycling	-
Zm.16820.1.S1_at	GRMZM2G064799_P01	GO:0006091	generation of precursor metabolites and energy	Biological Process	aerobic respiration	1.3.5.1	Noncycling	-
Zm.16820.1.S1_at	GRMZM2G064799_P01	GO:0009056	catabolic process	Biological Process	aerobic respiration	1.3.5.1	Noncycling	-
Zm.16820.1.S1_at	GRMZM2G064799_P01	GO:0006091	generation of precursor metabolites and energy	Biological Process	TCA cycle	1.3.5.1	Noncycling	-
Zm.16820.1.S1_at	GRMZM2G064799_P01	GO:0009056	catabolic process	Biological Process	TCA cycle	1.3.5.1	Noncycling	-
Zm.16820.1.S1_a_at	GRMZM2G064799_P01	GO:0009056	catabolic process	Biological Process	aerobic respiration -- electron donor III	1.3.5.1	Noncycling	-
Zm.16583.1.A1_at	GRMZM2G475293_P04	GO:0008152	metabolic process	Biological Process	photorespiration	3.1.3.18	Noncycling	-
Zm.16489.1.S1_at	GRMZM2G085474_P04	GO:0008152	metabolic process	Biological Process	mevalonate pathway	2.3.1.9	Noncycling	-
Zm.16489.1.S1_at	GRMZM2G085474_P04	GO:0008152	metabolic process	Biological Process	lysine degradation II	2.3.1.9	Noncycling	-
Zm.16490.1.S1_at	GRMZM2G010596_P01	GO:0009058	biosynthetic process	Biological Process	pantothenate biosynthesis I	2.1.2.11	Noncycling	-
Zm.16490.1.S1_at	GRMZM2G010596_P01	GO:0009987	cellular process	Biological Process	pantothenate biosynthesis I	2.1.2.11	Noncycling	-
Zm.16525.3.A1_x_at	GRMZM2G442551_P02	GO:0008152	metabolic process	Biological Process	choline biosynthesis III	3.1.4.4	Noncycling	-
Zm.16525.3.A1_x_at	GRMZM2G442551_P02	GO:0009987	cellular process	Biological Process	choline biosynthesis III	3.1.4.4	Noncycling	-
Zm.16525.3.A1_x_at	GRMZM2G442551_P02	GO:0006629	lipid metabolic process	Biological Process	choline biosynthesis III	3.1.4.4	Noncycling	-
Zm.16525.3.A1_x_at	GRMZM2G442551_P02	GO:0008152	metabolic process	Biological Process	phospholipases	3.1.4.4	Noncycling	-
Zm.16794.1.A1_at	GRMZM2G108285_P01	GO:0009987	cellular process	Biological Process	mevalonate pathway	5.3.3.2	Noncycling	-
Zm.16525.3.A1_x_at	GRMZM2G442551_P02	GO:0006629	lipid metabolic process	Biological Process	phospholipases	3.1.4.4	Noncycling	-
Zm.16794.1.A1_at	GRMZM2G108285_P01	GO:0009058	biosynthetic process	Biological Process	mevalonate pathway	5.3.3.2	Noncycling	-
Zm.16732.1.S1_at	GRMZM2G135027_P01	GO:0008152	metabolic process	Biological Process	CDP-diacylglycerol biosynthesis I	2.3.1.51	Noncycling	-
Zm.16775.1.A1_at	GRMZM2G061988_P01	GO:0009058	biosynthetic process	Biological Process	pyridoxal 5'-phosphate salvage pathway	1.4.3.5	Noncycling	-
Zm.16775.1.A1_at	GRMZM2G061988_P01	GO:0009987	cellular process	Biological Process	pyridoxal 5'-phosphate salvage pathway	1.4.3.5	Noncycling	-
Zm.16775.1.A1_at	GRMZM2G061988_P01	GO:0009058	biosynthetic process	Biological Process	pyridoxal 5'-phosphate biosynthesis	1.4.3.5	Noncycling	-
Zm.16775.1.A1_at	GRMZM2G061988_P01	GO:0009987	cellular process	Biological Process	pyridoxal 5'-phosphate biosynthesis	1.4.3.5	Noncycling	-
Zm.1678.1.S1_at	GRMZM2G094655_P01	GO:0008152	metabolic process	Biological Process	isoleucine degradation	4.2.1.17	Noncycling	-
Zm.1678.1.S1_at	GRMZM2G094655_P01	GO:0008152	metabolic process	Biological Process	valine degradation	4.2.1.17	Noncycling	-
Zm.1678.1.S1_at	GRMZM2G094655_P01	GO:0008152	metabolic process	Biological Process	fatty acid &beta;-oxidation I (core path)	4.2.1.17	Noncycling	-
Zm.16907.1.S1_at	GRMZM2G170400_P01	GO:0008152	metabolic process	Biological Process	cyclopropane and cyclopropene fatty acid biosynthesis	2.1.1.79	Noncycling	-
Zm.16525.3.A1_x_at	GRMZM2G442551_P02	GO:0009987	cellular process	Biological Process	phospholipases	3.1.4.4	Noncycling	-
Zm.1701.1.S1_at	GRMZM2G138907_P02	GO:0009987	cellular process	Biological Process	brassinosteroid biosynthesis I	1.1.1.145	Noncycling	-
Zm.16845.1.A1_at	GRMZM2G065030_P01	GO:0008150	biological_process	Biological Process	PRPP biosynthesis	2.7.6.1	Noncycling	-
Zm.16994.2.A1_a_at	GRMZM2G149751_P06	GO:0006519	cellular amino acid and derivative metabolic process	Biological Process	methionine biosynthesis	2.1.1.14	Noncycling	-
Zm.1701.1.S1_at	GRMZM2G138907_P02	GO:0005975	carbohydrate metabolic process	Biological Process	brassinosteroid biosynthesis II	1.1.1.145	Noncycling	-
Zm.1701.1.S1_at	GRMZM2G138907_P02	GO:0008152	metabolic process	Biological Process	brassinosteroid biosynthesis II	1.1.1.145	Noncycling	-
Zm.1701.1.S1_at	GRMZM2G138907_P02	GO:0009987	cellular process	Biological Process	brassinosteroid biosynthesis II	1.1.1.145	Noncycling	-
Zm.1701.1.S1_at	GRMZM2G138907_P02	GO:0005975	carbohydrate metabolic process	Biological Process	brassinosteroid biosynthesis III	1.1.1.145	Noncycling	-
Zm.1701.1.S1_at	GRMZM2G138907_P02	GO:0008152	metabolic process	Biological Process	brassinosteroid biosynthesis III	1.1.1.145	Noncycling	-
Zm.1701.1.S1_at	GRMZM2G138907_P02	GO:0009987	cellular process	Biological Process	brassinosteroid biosynthesis III	1.1.1.145	Noncycling	-
Zm.16994.2.A1_a_at	GRMZM2G149751_P06	GO:0009058	biosynthetic process	Biological Process	methionine biosynthesis	2.1.1.14	Noncycling	-
Zm.1701.1.S1_at	GRMZM2G138907_P02	GO:0008152	metabolic process	Biological Process	brassinosteroid biosynthesis I	1.1.1.145	Noncycling	-
Zm.16994.2.A1_a_at	GRMZM2G149751_P06	GO:0009058	biosynthetic process	Biological Process	methionine biosynthesis	2.1.1.14	Noncycling	-
Zm.1708.1.S1_at	GRMZM2G134708_P01	GO:0006810	transport	Biological Process	branched-chain &alpha;-keto acid dehydrogenase complex	1.8.1.4	Noncycling	-
Zm.1708.1.S1_at	GRMZM2G134708_P01	GO:0006810	transport	Biological Process	ascorbate glutathione cycle	1.6.5.4	Noncycling	-
Zm.17147.1.A1_at	GRMZM2G068506_P01	GO:0009058	biosynthetic process	Biological Process	starch biosynthesis	2.7.7.27	Noncycling	-
Zm.17147.1.A1_at	GRMZM2G068506_P01	GO:0006091	generation of precursor metabolites and energy	Biological Process	starch biosynthesis	2.7.7.27	Noncycling	-
Zm.17147.1.A1_at	GRMZM2G068506_P01	GO:0005975	carbohydrate metabolic process	Biological Process	starch biosynthesis	2.7.7.27	Noncycling	-
Zm.17181.1.S1_at	GRMZM2G450498_P01	GO:0006519	cellular amino acid and derivative metabolic process	Biological Process	homocysteine and cysteine interconversion	4.4.1.8	Noncycling	-
Zm.17181.1.S1_at	GRMZM2G450498_P01	GO:0006519	cellular amino acid and derivative metabolic process	Biological Process	methionine biosynthesis	4.4.1.8	Noncycling	-
Zm.17181.1.S1_at	GRMZM2G450498_P01	GO:0006519	cellular amino acid and derivative metabolic process	Biological Process	methionine degradation	4.4.1.11	Noncycling	-
Zm.17570.1.A1_at	GRMZM2G452630_P02	GO:0006519	cellular amino acid and derivative metabolic process	Biological Process	photorespiration	2.1.2.1	Noncycling	-
Zm.1701.1.S1_at	GRMZM2G138907_P02	GO:0005975	carbohydrate metabolic process	Biological Process	brassinosteroid biosynthesis I	1.1.1.145	Noncycling	-
Zm.16994.1.A1_at	GRMZM2G149751_P03	GO:0006519	cellular amino acid and derivative metabolic process	Biological Process	S-adenosyl-L-methionine cycle	2.1.1.14	Noncycling	-
Zm.17207.1.A1_at	GRMZM2G164175_P02	GO:0006464	protein modification process	Biological Process	dolichyl-diphosphooligosaccharide biosynthesis	RXN-5469	Noncycling	-
Zm.16907.1.S1_at	GRMZM2G170400_P01	GO:0009058	biosynthetic process	Biological Process	cyclopropane and cyclopropene fatty acid biosynthesis	2.1.1.79	Noncycling	-
Zm.16907.1.S1_at	GRMZM2G170400_P01	GO:0006629	lipid metabolic process	Biological Process	cyclopropane and cyclopropene fatty acid biosynthesis	2.1.1.79	Noncycling	-
Zm.16971.1.A1_at	GRMZM2G167220_P01	GO:0008152	metabolic process	Biological Process	cytokinins degradation	1.5.99.12	Noncycling	-
Zm.16971.1.A1_at	GRMZM2G167220_P01	GO:0009987	cellular process	Biological Process	cytokinins degradation	1.5.99.12	Noncycling	-
Zm.16971.1.A1_s_at	GRMZM2G167220_P01	GO:0008152	metabolic process	Biological Process	cytokinins degradation	1.5.99.12	Noncycling	-
Zm.16971.1.A1_s_at	GRMZM2G167220_P01	GO:0009987	cellular process	Biological Process	cytokinins degradation	1.5.99.12	Noncycling	-
Zm.16984.1.S1_at	GRMZM2G020801_P02	GO:0008152	metabolic process	Biological Process	leucine biosynthesis	4.2.1.33	Noncycling	-
Zm.16994.2.A1_a_at	GRMZM2G149751_P06	GO:0006519	cellular amino acid and derivative metabolic process	Biological Process	methionine biosynthesis	2.1.1.14	Noncycling	-
Zm.16994.1.A1_at	GRMZM2G149751_P03	GO:0009058	biosynthetic process	Biological Process	S-adenosyl-L-methionine cycle	2.1.1.14	Noncycling	-
Zm.16845.1.A1_at	GRMZM2G065030_P01	GO:0006139	nucleobase| nucleoside| nucleotide and nucleic acid metabolic process	Biological Process	PRPP biosynthesis	2.7.6.1	Noncycling	-
Zm.16994.1.A1_at	GRMZM2G149751_P03	GO:0006519	cellular amino acid and derivative metabolic process	Biological Process	S-adenosyl-L-methionine cycle	2.1.1.14	Noncycling	-
Zm.16994.1.A1_at	GRMZM2G149751_P03	GO:0009058	biosynthetic process	Biological Process	methionine biosynthesis	2.1.1.14	Noncycling	-
Zm.16994.1.A1_at	GRMZM2G149751_P03	GO:0009058	biosynthetic process	Biological Process	methionine biosynthesis	2.1.1.14	Noncycling	-
Zm.16994.1.A1_at	GRMZM2G149751_P03	GO:0006519	cellular amino acid and derivative metabolic process	Biological Process	methionine biosynthesis	2.1.1.14	Noncycling	-
Zm.16994.1.A1_at	GRMZM2G149751_P03	GO:0006519	cellular amino acid and derivative metabolic process	Biological Process	methionine biosynthesis	2.1.1.14	Noncycling	-
Zm.16994.2.A1_a_at	GRMZM2G149751_P06	GO:0009058	biosynthetic process	Biological Process	S-adenosyl-L-methionine cycle	2.1.1.14	Noncycling	-
Zm.16994.2.A1_a_at	GRMZM2G149751_P06	GO:0009058	biosynthetic process	Biological Process	S-adenosyl-L-methionine cycle	2.1.1.14	Noncycling	-
Zm.16994.2.A1_a_at	GRMZM2G149751_P06	GO:0006519	cellular amino acid and derivative metabolic process	Biological Process	S-adenosyl-L-methionine cycle	2.1.1.14	Noncycling	-
Zm.16994.2.A1_a_at	GRMZM2G149751_P06	GO:0006519	cellular amino acid and derivative metabolic process	Biological Process	S-adenosyl-L-methionine cycle	2.1.1.14	Noncycling	-
Zm.16994.1.A1_at	GRMZM2G149751_P03	GO:0009058	biosynthetic process	Biological Process	S-adenosyl-L-methionine cycle	2.1.1.14	Noncycling	-
Zm.3531.1.A1_at	GRMZM2G375504_P06	GO:0008152	metabolic process	Biological Process	citrulline biosynthesis	2.7.2.11	Noncycling	-
Zm.351.1.S1_at	GRMZM2G087323_P01	GO:0008152	metabolic process	Biological Process	pyruvate fermentation to ethanol	1.1.1.1	Noncycling	-
Zm.351.1.S1_at	GRMZM2G087323_P01	GO:0009058	biosynthetic process	Biological Process	pyruvate fermentation to ethanol	1.1.1.1	Noncycling	-
Zm.351.1.S1_at	GRMZM2G087323_P01	GO:0009987	cellular process	Biological Process	pyruvate fermentation to ethanol	1.1.1.1	Noncycling	-
Zm.3531.1.A1_at	GRMZM2G375504_P06	GO:0008152	metabolic process	Biological Process	citrulline biosynthesis	1.2.1.41	Noncycling	-
Zm.3531.1.A1_at	GRMZM2G375504_P06	GO:0008152	metabolic process	Biological Process	citrulline biosynthesis	1.2.1.41	Noncycling	-
Zm.3531.1.A1_at	GRMZM2G375504_P06	GO:0009058	biosynthetic process	Biological Process	citrulline biosynthesis	1.2.1.41	Noncycling	-
Zm.3531.1.A1_at	GRMZM2G375504_P06	GO:0009058	biosynthetic process	Biological Process	citrulline biosynthesis	1.2.1.41	Noncycling	-
Zm.3531.1.A1_at	GRMZM2G375504_P06	GO:0006519	cellular amino acid and derivative metabolic process	Biological Process	citrulline biosynthesis	1.2.1.41	Noncycling	-
Zm.3547.1.A1_at	GRMZM2G019121_P01	GO:0006139	nucleobase| nucleoside| nucleotide and nucleic acid metabolic process	Biological Process	tRNA charging pathway	6.1.1.12	Noncycling	-
Zm.3531.1.A1_at	GRMZM2G375504_P06	GO:0008152	metabolic process	Biological Process	citrulline biosynthesis	2.7.2.11	Noncycling	-
Zm.351.1.S1_at	GRMZM2G087323_P01	GO:0008152	metabolic process	Biological Process	oxidative ethanol degradation I	1.1.1.1	Noncycling	-
Zm.3531.1.A1_at	GRMZM2G375504_P06	GO:0009058	biosynthetic process	Biological Process	citrulline biosynthesis	2.7.2.11	Noncycling	-
Zm.3531.1.A1_at	GRMZM2G375504_P06	GO:0009058	biosynthetic process	Biological Process	citrulline biosynthesis	2.7.2.11	Noncycling	-
Zm.3531.1.A1_at	GRMZM2G375504_P06	GO:0006519	cellular amino acid and derivative metabolic process	Biological Process	citrulline biosynthesis	2.7.2.11	Noncycling	-
Zm.3531.1.A1_at	GRMZM2G375504_P06	GO:0006519	cellular amino acid and derivative metabolic process	Biological Process	citrulline biosynthesis	2.7.2.11	Noncycling	-
Zm.3547.1.A1_at	GRMZM2G019121_P01	GO:0006412	translation	Biological Process	tRNA charging pathway	6.1.1.6	Noncycling	-
Zm.3547.1.A1_at	GRMZM2G019121_P01	GO:0006139	nucleobase| nucleoside| nucleotide and nucleic acid metabolic process	Biological Process	tRNA charging pathway	6.1.1.6	Noncycling	-
Zm.3547.1.A1_at	GRMZM2G019121_P01	GO:0006519	cellular amino acid and derivative metabolic process	Biological Process	tRNA charging pathway	6.1.1.6	Noncycling	-
Zm.3455.3.A1_at	GRMZM2G050514_P03	GO:0006519	cellular amino acid and derivative metabolic process	Biological Process	nitrate assimilation pathway	6.3.1.2	Noncycling	-
Zm.3531.1.A1_at	GRMZM2G375504_P06	GO:0006519	cellular amino acid and derivative metabolic process	Biological Process	citrulline biosynthesis	1.2.1.41	Noncycling	-
Zm.3478.1.S1_a_at	GRMZM2G318780_P02	GO:0009987	cellular process	Biological Process	sucrose degradation	2.4.1.13	Noncycling	-
Zm.3831.1.S1_at	GRMZM2G143357_P01	GO:0009628	response to abiotic stimulus	Biological Process	isoleucine biosynthesis	2.2.1.6	Noncycling	-
Zm.3478.1.S1_a_at	GRMZM2G318780_P02	GO:0009987	cellular process	Biological Process	sucrose biosynthesis	2.4.1.13	Noncycling	-
Zm.3478.1.S1_a_at	GRMZM2G318780_P02	GO:0009058	biosynthetic process	Biological Process	sucrose biosynthesis	2.4.1.13	Noncycling	-
Zm.3478.1.S1_a_at	GRMZM2G318780_P02	GO:0005975	carbohydrate metabolic process	Biological Process	galactose degradation	2.4.1.13	Noncycling	-
Zm.3478.1.S1_a_at	GRMZM2G318780_P02	GO:0009987	cellular process	Biological Process	galactose degradation	2.4.1.13	Noncycling	-
Zm.3478.1.S1_a_at	GRMZM2G318780_P02	GO:0009058	biosynthetic process	Biological Process	galactose degradation	2.4.1.13	Noncycling	-
Zm.3478.1.S1_a_at	GRMZM2G318780_P02	GO:0005975	carbohydrate metabolic process	Biological Process	UDP-glucose biosynthesis (from sucrose)	2.4.1.13	Noncycling	-
Zm.3478.1.S1_a_at	GRMZM2G318780_P02	GO:0009987	cellular process	Biological Process	UDP-glucose biosynthesis (from sucrose)	2.4.1.13	Noncycling	-
Zm.351.1.S1_at	GRMZM2G087323_P01	GO:0009987	cellular process	Biological Process	oxidative ethanol degradation I	1.1.1.1	Noncycling	-
Zm.3478.1.S1_a_at	GRMZM2G318780_P02	GO:0005975	carbohydrate metabolic process	Biological Process	sucrose degradation	2.4.1.13	Noncycling	-
Zm.351.1.S1_at	GRMZM2G087323_P01	GO:0009058	biosynthetic process	Biological Process	oxidative ethanol degradation I	1.1.1.1	Noncycling	-
Zm.3478.1.S1_a_at	GRMZM2G318780_P02	GO:0009058	biosynthetic process	Biological Process	sucrose degradation	2.4.1.13	Noncycling	-
Zm.3497.1.A1_at	GRMZM2G012479_P01	GO:0008150	biological_process	Biological Process	glutathione redox reactions	1.11.1.9	Noncycling	-
Zm.3497.1.A1_at	GRMZM2G012479_P01	GO:0006950	response to stress	Biological Process	glutathione redox reactions	1.11.1.9	Noncycling	-
Zm.3497.1.A1_at	GRMZM2G012479_P01	GO:0009628	response to abiotic stimulus	Biological Process	glutathione redox reactions	1.11.1.9	Noncycling	-
Zm.3507.1.A1_at	GRMZM2G150844_P03	GO:0008152	metabolic process	Biological Process	fatty acid &beta;-oxidation I (core path)	6.2.1.3	Noncycling	-
Zm.351.1.S1_at	GRMZM2G087323_P01	GO:0008152	metabolic process	Biological Process	ethanol degradation	1.1.1.1	Noncycling	-
Zm.351.1.S1_at	GRMZM2G087323_P01	GO:0009058	biosynthetic process	Biological Process	ethanol degradation	1.1.1.1	Noncycling	-
Zm.351.1.S1_at	GRMZM2G087323_P01	GO:0009987	cellular process	Biological Process	ethanol degradation	1.1.1.1	Noncycling	-
Zm.3547.1.A1_at	GRMZM2G019121_P01	GO:0006519	cellular amino acid and derivative metabolic process	Biological Process	tRNA charging pathway	6.1.1.12	Noncycling	-
Zm.3478.1.S1_a_at	GRMZM2G318780_P02	GO:0009058	biosynthetic process	Biological Process	UDP-glucose biosynthesis (from sucrose)	2.4.1.13	Noncycling	-
Zm.3600.2.S1_a_at	GRMZM2G443985_P01	GO:0009056	catabolic process	Biological Process	glycolysis V	2.7.1.11	Noncycling	-
Zm.3600.2.A1_at	GRMZM2G443985_P01	GO:0005975	carbohydrate metabolic process	Biological Process	glycolysis V	2.7.1.11	Noncycling	-
Zm.3600.2.A1_at	GRMZM2G443985_P01	GO:0009056	catabolic process	Biological Process	glycolysis V	2.7.1.11	Noncycling	-
Zm.3600.2.S1_a_at	GRMZM2G443985_P01	GO:0006091	generation of precursor metabolites and energy	Biological Process	glycolysis II (plastidic)	2.7.1.11	Noncycling	-
Zm.3600.2.S1_a_at	GRMZM2G443985_P01	GO:0005975	carbohydrate metabolic process	Biological Process	glycolysis II (plastidic)	2.7.1.11	Noncycling	-
Zm.3600.2.S1_a_at	GRMZM2G443985_P01	GO:0009056	catabolic process	Biological Process	glycolysis II (plastidic)	2.7.1.11	Noncycling	-
Zm.3600.2.S1_a_at	GRMZM2G443985_P01	GO:0006091	generation of precursor metabolites and energy	Biological Process	glycolysis I (cytosolic)	2.7.1.11	Noncycling	-
Zm.3600.2.S1_a_at	GRMZM2G443985_P01	GO:0005975	carbohydrate metabolic process	Biological Process	glycolysis I (cytosolic)	2.7.1.11	Noncycling	-
Zm.3600.2.S1_a_at	GRMZM2G443985_P01	GO:0009056	catabolic process	Biological Process	glycolysis I (cytosolic)	2.7.1.11	Noncycling	-
Zm.3547.1.A1_at	GRMZM2G019121_P01	GO:0006412	translation	Biological Process	tRNA charging pathway	6.1.1.12	Noncycling	-
Zm.3600.2.S1_a_at	GRMZM2G443985_P01	GO:0005975	carbohydrate metabolic process	Biological Process	glycolysis V	2.7.1.11	Noncycling	-
Zm.3600.2.A1_at	GRMZM2G443985_P01	GO:0005975	carbohydrate metabolic process	Biological Process	glycolysis I (cytosolic)	2.7.1.11	Noncycling	-
Zm.3621.1.A1_at	GRMZM2G027166_P04	GO:0008152	metabolic process	Biological Process	photorespiration	3.1.3.18	Noncycling	-
Zm.3633.2.S1_x_at	GRMZM2G137839_P01	GO:0006950	response to stress	Biological Process	oxidative ethanol degradation III	1.11.1.6	Noncycling	-
Zm.3633.2.S1_x_at	GRMZM2G137839_P01	GO:0006950	response to stress	Biological Process	removal of superoxide radicals	1.11.1.6	Noncycling	-
Zm.3633.2.S1_x_at	GRMZM2G137839_P01	GO:0006950	response to stress	Biological Process	ascorbate glutathione cycle	1.11.1.11	Noncycling	-
Zm.3633.2.S1_x_at	GRMZM2G137839_P01	GO:0006950	response to stress	Biological Process	betanidin degradation	1.11.1.7	Noncycling	-
Zm.3633.3.S1_a_at	GRMZM2G137839_P01	GO:0006950	response to stress	Biological Process	oxidative ethanol degradation III	1.11.1.6	Noncycling	-
Zm.3633.3.S1_a_at	GRMZM2G137839_P01	GO:0006950	response to stress	Biological Process	removal of superoxide radicals	1.11.1.6	Noncycling	-
Zm.3633.3.S1_a_at	GRMZM2G137839_P01	GO:0006950	response to stress	Biological Process	ascorbate glutathione cycle	1.11.1.11	Noncycling	-
Zm.3600.2.S1_a_at	GRMZM2G443985_P01	GO:0006091	generation of precursor metabolites and energy	Biological Process	glycolysis V	2.7.1.11	Noncycling	-
Zm.3550.1.A1_at	GRMZM2G152908_P01	GO:0009987	cellular process	Biological Process	UDP-glucose biosynthesis (from sucrose)	2.4.1.13	Noncycling	-
Zm.3547.1.A1_at	GRMZM2G019121_P01	GO:0006412	translation	Biological Process	tRNA charging pathway	6.1.1.22	Noncycling	-
Zm.3547.1.A1_at	GRMZM2G019121_P01	GO:0006139	nucleobase| nucleoside| nucleotide and nucleic acid metabolic process	Biological Process	tRNA charging pathway	6.1.1.22	Noncycling	-
Zm.3547.1.A1_at	GRMZM2G019121_P01	GO:0006519	cellular amino acid and derivative metabolic process	Biological Process	tRNA charging pathway	6.1.1.22	Noncycling	-
Zm.3550.1.A1_at	GRMZM2G152908_P01	GO:0005975	carbohydrate metabolic process	Biological Process	sucrose biosynthesis	2.4.1.13	Noncycling	-
[truncated: 6,008 more rows]
