# Supplementary material for: Coordination of the maize transcriptome by a conserved circadian clock
Source: BMC Plant Biol. 2010 Jun 24;10:126. doi: 10.1186/1471-2229-10-126 (PMC3095283; doi:10.1186/1471-2229-10-126)
Supplement: Additional file 6 — Functional annotation of maize transcripts represented on the microarray by identification of orthologous proteins from Oryza sativa and Arabidopsis thaliana. High and low confidence genes were determined as described in "Methods". The high and low confidence gene sets are segregated into separate worksheets. [file 1471-2229-10-126-S6.XLS]

## Sheet: high confidence
Probe Set ID	Maize InterproID	At GeneID	HSP Zm to At	Percent Identity Zm to At	Zm to At Function	Os GeneID	HSP Zm to Os	Percent Identity Zm to Os	Feat ID	Zm to Os Function	Zm Classical	Affy Gene	Cycling Noncycling	Phase
Zm.17858.1.S1_at	GRMZM2G133937_P02	AT3G59770	1651	56	SAC9| inositol or phosphatidylinositol phosphatase	LOC_Os01g25330	1066	78	13101.t02231	SAC9| putative| expressed		hypothetical protein AY111541	Cycling	ZT0
Zm.1085.1.A1_a_at	GRMZM2G453805_P01	AT5G24090	276	57	acidic endochitinase (CHIB1)	LOC_Os01g47070	302	73	13101.t04075	glycosyl hydrolase| putative| expressed		Full-length cDNA clone ZM_BFc0157G11	Cycling	ZT0
ZmAffx.668.1.S1_at	GRMZM2G088849_P03	AT5G19980	329	70	integral membrane family protein	LOC_Os08g10350	340	82	13108.t00927	integral membrane family protein| putative| expressed		hypothetical protein LOC100191349	Cycling	ZT0
Zm.2427.1.S1_at	GRMZM2G072339_P02	AT2G43970	253	55	La domain-containing protein	LOC_Os12g12360	363	66	13112.t01106	transposon protein| putative| Mutator sub-class| expressed		hypothetical protein LOC100217316	Cycling	ZT0
Zm.8147.1.A1_s_at	GRMZM2G152258_P01	AT5G06060	257	55	tropinone reductase| putative / tropine dehydrogenase| putative	LOC_Os11g43200	256	62	13111.t03844	tropinone reductase 2| putative		---	Cycling	ZT0
Zm.8147.1.A1_at	GRMZM2G152258_P01	AT5G06060	257	55	tropinone reductase| putative / tropine dehydrogenase| putative	LOC_Os11g43200	256	62	13111.t03844	tropinone reductase 2| putative		---	Cycling	ZT0
Zm.2405.1.S1_at	GRMZM2G149662_P03	AT1G43130	263	74	LCV2 (LIKE COV 2)	LOC_Os01g64780	257	98	13101.t05770	COV1| putative| expressed		hypothetical protein LOC100193368	Cycling	ZT0
Zm.6820.1.A1_at	GRMZM2G078887_P01	AT3G07090	264	59	unknown protein	LOC_Os02g56900	263	79	13102.t05316	thioredoxin family protein| putative| expressed		---	Cycling	ZT0
Zm.12021.1.A1_at	GRMZM2G108480_P01	AT3G29240	243	53	unknown protein	LOC_Os10g18370	306	67	13110.t01377	transcriptional regulator| putative| expressed		---	Cycling	ZT0
Zm.5108.1.A1_at	GRMZM2G413006_P01	AT5G57560	273	63	TCH4 (Touch 4)| hydrolase| acting on glycosyl bonds / xyloglucan:xyloglucosyl transferase	LOC_Os06g48160	297	78	13106.t04483	glycosyl hydrolases family 16| putative| expressed		---	Cycling	ZT0
Zm.2611.1.A1_a_at	GRMZM2G077486_P01	AT3G62000	241	70	O-methyltransferase family 3 protein	LOC_Os08g05790	227	87	13108.t00476	caffeoyl-CoA O-methyltransferase| putative| expressed		---	Cycling	ZT0
Zm.1436.1.S1_at	GRMZM2G176692_P02	AT3G55260	276	72	HEXO1 (BETA-HEXOSAMINIDASE 1)| beta-N-acetylhexosaminidase/ hexosaminidase/ hydrolase| hydrolyzing O-glycosyl compounds	LOC_Os05g02510	276	88	13105.t00151	beta-hexosaminidase precursor| putative| expressed		---	Cycling	ZT0
Zm.607.1.A1_at	GRMZM2G047368_P02	AT2G37170	276	83	PIP2B (PLASMA MEMBRANE INTRINSIC PROTEIN 2)| water channel	LOC_Os07g26630	288	91	13107.t02352	aquaporin protein| putative| expressed	plasma membrane intrinsic protein2	plasma membrane integral protein ZmPIP2-6	Cycling	ZT0
Zm.5860.4.A1_a_at	GRMZM2G337248_P01	AT1G47128	277	69	RD21 (responsive to dehydration 21)| cysteine-type endopeptidase/ cysteine-type peptidase	LOC_Os04g57440	281	59	13104.t05219	oryzain beta chain precursor| putative| expressed		---	Cycling	ZT0
Zm.605.1.S1_a_at	GRMZM2G092125_P01	AT2G37170	277	82	PIP2B (PLASMA MEMBRANE INTRINSIC PROTEIN 2)| water channel	LOC_Os07g26690	292	89	13107.t02357	aquaporin protein| putative| expressed	plasma membrane intrinsic protein2	plasma membrane integral protein ZmPIP2-2	Cycling	ZT0
Zm.7577.1.S1_at	GRMZM2G026807_P01	AT5G61410	280	81	RPE| catalytic/ ribulose-phosphate 3-epimerase	LOC_Os03g07300	264	93	13103.t00606	ribulose-phosphate 3-epimerase| chloroplast precursor| putative| expressed		---	Cycling	ZT0
Zm.12105.1.A1_at	GRMZM2G075336_P02	AT1G03905	281	77	ABC transporter family protein	LOC_Os02g56550	291	94	13102.t05280	ABC transporter| ATP-binding protein| putative| expressed		---	Cycling	ZT0
Zm.17910.1.S1_at	GRMZM2G051541_P01	AT2G02250	265	43	AtPP2-B2 (Phloem protein 2-B2)| carbohydrate binding	LOC_Os02g56840	293	51	13102.t05310	OsFBX70 - F-box domain containing protein| expressed		---	Cycling	ZT0
Zm.13194.1.S1_at	GRMZM2G102365_P01	AT1G08570	223	64	ACHT4 (ATYPICAL CYS HIS RICH THIOREDOXIN 4)| oxidoreductase| acting on sulfur group of donors| disulfide as acceptor	LOC_Os03g21000	274	71	13103.t01882	thioredoxin| putative| expressed		hypothetical protein LOC100191145	Cycling	ZT0
Zm.1459.1.S1_at	GRMZM2G040030_P01	AT3G50830	209	60	COR413-PM2 (COLD-REGULATED 413-PLASMA MEMBRANE 2)	LOC_Os03g55850	212	85	13103.t04851	cold acclimation protein WCOR413| putative| expressed		cold acclimation protein COR413-PM1	Cycling	ZT0
Zm.369.1.A1_at	GRMZM2G007729_P02	AT5G51440	213	44	23.5 kDa mitochondrial small heat shock protein (HSP23.5-M)	LOC_Os02g52150	222	76	13102.t04844	heat shock 22 kDa protein| mitochondrial precursor| putative| expressed		low molecular weight heat shock protein precursor	Cycling	ZT0
Zm.12529.1.A1_at	GRMZM2G368827_P01	AT5G13170	214	50	SAG29 (SENESCENCE-ASSOCIATED PROTEIN 29)	LOC_Os08g42350	314	77	13108.t03975	nodulin MtN3 family protein| putative| expressed		---	Cycling	ZT0
Zm.17519.1.A1_at	GRMZM2G114153_P01	AT5G23350	215	44	GRAM domain-containing protein / ABA-responsive protein-related	LOC_Os04g44510	219	73	13104.t03977	GEM| putative| expressed		---	Cycling	ZT0
Zm.2221.1.S1_at	AC234522.1_FGP005	AT4G23890	215	49	unknown protein	LOC_Os07g09800	195	74	13107.t00856	expressed protein		---	Cycling	ZT0
Zm.18501.1.A1_at	GRMZM2G060837_P04	AT1G32170	217	58	XTR4 (XYLOGLUCAN ENDOTRANSGLYCOSYLASE 4)| hydrolase| acting on glycosyl bonds / hydrolase| hydrolyzing O-glycosyl compounds / xyloglucan:xyloglucosyl transferase	LOC_Os02g46910	227	86	13102.t04311	glycosyl hydrolases family 16| putative| expressed		hypothetical protein LOC100191978	Cycling	ZT0
Zm.614.1.A1_at	GRMZM2G056908_P01	AT5G47450	248	78	AtTIP2|3| ammonia transporter/ methylammonium transmembrane transporter/ water channel	LOC_Os02g44080	250	92	13102.t04023	aquaporin protein| putative| expressed		tonoplast membrane integral protein ZmTIP2-2	Cycling	ZT0
Zm.2830.1.A1_at	GRMZM2G022279_P01	AT1G28600	223	48	lipase| putative	LOC_Os01g42730	244	83	13101.t03709	GDSL-like lipase/acylhydrolase| putative| expressed		---	Cycling	ZT0
Zm.600.1.S1_at	GRMZM2G178693_P01	AT2G37170	283	83	PIP2B (PLASMA MEMBRANE INTRINSIC PROTEIN 2)| water channel	LOC_Os04g44060	288	91	13104.t03932	aquaporin protein| putative| expressed	plasma membrane intrinsic protein2	plasma membrane intrinsic protein	Cycling	ZT0
Zm.562.1.A1_at	GRMZM2G178079_P02	AT1G10360	224	45	ATGSTU18 (GLUTATHIONE S-TRANSFERASE TAU 18)| glutathione transferase	LOC_Os10g38160	220	59	13110.t03071	glutathione S-transferase| putative| expressed		glutathione transferase37	Cycling	ZT0
Zm.13422.1.A1_at	GRMZM2G074173_P01	AT5G47180	229	53	vesicle-associated membrane family protein / VAMP family protein	LOC_Os10g40140	234	86	13110.t03255	MSP domain containing protein| expressed		hypothetical protein LOC100217229	Cycling	ZT0
Zm.5979.1.A1_at	GRMZM2G145041_P01	AT5G37260	230	49	RVE2 (REVEILLE 2)| DNA binding / transcription factor	LOC_Os06g51260	458	60	13106.t04791	MYB family transcription factor| putative| expressed		---	Cycling	ZT0
Zm.13885.1.S1_s_at	GRMZM2G048136_P02	AT5G59780	233	55	MYB59 (MYB DOMAIN PROTEIN 59)| DNA binding / transcription factor	LOC_Os11g47460	229	78	13111.t04232	MYB family transcription factor| putative| expressed		R2R3MYB-domain protein /// R2R3MYB-domain protein	Cycling	ZT0
Zm.13595.1.A1_at	GRMZM2G015908_P01	AT1G73010	235	55	phosphatase	LOC_Os01g52230	271	76	13101.t04572	phosphoethanolamine/phosphocholine phosphatase| putative| expressed		---	Cycling	ZT0
Zm.6167.1.S1_at	GRMZM2G475293_P02	AT2G38740	237	61	haloacid dehalogenase-like hydrolase family protein	LOC_Os09g24230	250	86	13109.t02115	haloacid dehalogenase-like hydrolase family protein| putative| expressed		---	Cycling	ZT0
Zm.6548.1.A1_at	GRMZM2G097726_P02	AT4G22140	219	62	DNA binding / protein binding / zinc ion binding	LOC_Os07g08880	217	95	13107.t00765	ES43 protein| putative| expressed		---	Cycling	ZT0
Zm.11991.1.A1_at	GRMZM2G141289_P01	AT3G47520	318	65	MDH (MALATE DEHYDROGENASE)| L-malate dehydrogenase/ binding / catalytic/ malate dehydrogenase/ oxidoreductase/ oxidoreductase| acting on the CH-OH group of donors| NAD or NADP as acceptor	LOC_Os07g43700	401	72	13107.t04004	lactate/malate dehydrogenase| putative| expressed		---	Cycling	ZT0
Zm.19214.1.S1_at	GRMZM2G471926_P03	AT4G35450	309	64	AKR2 (ANKYRIN REPEAT-CONTAINING PROTEIN 2)| protein binding	LOC_Os03g63480	364	76	13103.t05576	ankyrin repeat domain containing protein| expressed		---	Cycling	ZT0
Zm.6067.1.S1_at	GRMZM2G155281_P01	AT5G50740	312	45	metal ion binding	LOC_Os02g30650	314	62	13102.t02774	heavy metal-associated domain containing protein| expressed		---	Cycling	ZT0
Zm.9937.1.A1_at	GRMZM2G057451_P01	AT1G03610	312	47	unknown protein	LOC_Os10g35150	323	78	13110.t02804	expressed protein		---	Cycling	ZT0
Zm.8052.1.S1_at	GRMZM2G057328_P01	AT1G15950	312	59	CCR1 (CINNAMOYL COA REDUCTASE 1)| cinnamoyl-CoA reductase	LOC_Os02g08420	345	83	13102.t00751	cinnamoyl CoA reductase| putative| expressed		---	Cycling	ZT0
Zm.7909.1.A1_at	GRMZM2G166639_P02	AT1G77330	312	65	1-aminocyclopropane-1-carboxylate oxidase| putative / ACC oxidase| putative	LOC_Os05g05680	313	81	13105.t00462	1-aminocyclopropane-1-carboxylate oxidase| putative| expressed		---	Cycling	ZT0
Zm.74.1.S1_at	GRMZM2G061950_P01	AT5G65020	313	62	ANNAT2 (Annexin Arabidopsis 2)| calcium ion binding / calcium-dependent phospholipid binding	LOC_Os02g51750	314	90	13102.t04804	annexin| putative| expressed		annexin p35	Cycling	ZT0
Zm.17299.1.S1_at	GRMZM2G068984_P01	AT1G18180	282	72	oxidoreductase| acting on the CH-CH group of donors	LOC_Os03g50070	291	86	13103.t04362	DUF1295 domain containing protein| putative| expressed		---	Cycling	ZT0
Zm.14507.1.A1_x_at	GRMZM2G180870_P03	AT4G03210	317	52	XTH9 (XYLOGLUCAN ENDOTRANSGLUCOSYLASE/HYDROLASE 9)| hydrolase| acting on glycosyl bonds / xyloglucan:xyloglucosyl transferase	LOC_Os04g53950	301	84	13104.t04874	glycosyl hydrolases family 16 protein| protein| expressed		---	Cycling	ZT0
Zm.11809.1.A1_at	GRMZM2G380432_P01	AT4G08950	305	53	EXO (EXORDIUM)	LOC_Os02g52010	322	78	13102.t04830	phosphate-induced protein 1 conserved region domain containing protein| expressed		---	Cycling	ZT0
Zm.17823.1.A1_at	GRMZM2G007160_P02	AT4G10030	320	75	hydrolase| alpha/beta fold family protein	LOC_Os01g66240	396	85	13101.t05910	mitochondrion protein| putative| expressed		---	Cycling	ZT0
Zm.15172.1.A1_at	GRMZM2G119623_P01	AT5G36250	322	50	protein phosphatase 2C| putative / PP2C| putative	LOC_Os02g13100	365	74	13102.t01120	protein phosphatase 2C| putative| expressed		---	Cycling	ZT0
Zm.13498.1.S1_at	GRMZM2G055698_P02	AT1G63120	323	59	ATRBL2 (Arabidopsis thaliana Rhomboid-like 2)| serine-type endopeptidase	LOC_Os03g02530	326	76	13103.t00150	OsRhmbd7 - Putative Rhomboid homologue| expressed		---	Cycling	ZT0
Zm.10534.1.A1_x_at	GRMZM2G176394_P02	AT4G18670	324	55	protein binding / structural constituent of cell wall	LOC_Os07g07990	332	78	13107.t00682	uncharacterized protein At4g06744 precursor| putative| expressed		---	Cycling	ZT0
ZmAffx.60.1.A1_at	GRMZM2G137816_P01	AT5G67370	324	60	unknown protein	LOC_Os03g32490	268	92	13103.t02863	DUF1230 domain containing protein| expressed		---	Cycling	ZT0
Zm.2550.1.S1_at	GRMZM2G131205_P01	AT1G15950	314	74	CCR1 (CINNAMOYL COA REDUCTASE 1)| cinnamoyl-CoA reductase	LOC_Os08g34280	346	87	13108.t03178	cinnamoyl-CoA reductase| putative| expressed		cinnamoyl CoA reductase1	Cycling	ZT0
Zm.386.1.S1_at	GRMZM2G455809_P01	AT3G51680	297	61	short-chain dehydrogenase/reductase (SDR) family protein	LOC_Os03g18740	340	83	13103.t01664	oxidoreductase| short chain dehydrogenase/reductase family| putative| expressed		tassel seed2	Cycling	ZT0
Zm.17490.1.A1_a_at	GRMZM2G114873_P02	AT1G05805	208	48	basic helix-loop-helix (bHLH) family protein	LOC_Os01g67480	213	72	13101.t06029	helix-loop-helix DNA-binding domain containing protein| expressed		---	Cycling	ZT0
Zm.606.1.A2_s_at	GRMZM2G081192_P01	AT2G37170	290	83	PIP2B (PLASMA MEMBRANE INTRINSIC PROTEIN 2)| water channel	LOC_Os02g41860	289	93	13102.t03799	aquaporin protein| putative| expressed	plasma membrane intrinsic protein2	plasma membrane integral protein ZmPIP2-2 /// plasma membrane intrinsic protein2	Cycling	ZT0
Zm.606.1.A1_at	GRMZM2G081192_P01	AT2G37170	290	83	PIP2B (PLASMA MEMBRANE INTRINSIC PROTEIN 2)| water channel	LOC_Os02g41860	289	93	13102.t03799	aquaporin protein| putative| expressed	plasma membrane intrinsic protein2	plasma membrane intrinsic protein2	Cycling	ZT0
Zm.16315.3.S1_x_at	GRMZM2G392975_P02	AT4G00430	292	86	PIP1|4 (PLASMA MEMBRANE INTRINSIC PROTEIN 1|4)| water channel	LOC_Os02g44630	292	96	13102.t04086	aquaporin protein| putative| expressed	plasma membrane intrinsic protein1	plasma membrane integral protein ZmPIP1-3	Cycling	ZT0
Zm.16315.3.S1_a_at	GRMZM2G392975_P02	AT4G00430	292	86	PIP1|4 (PLASMA MEMBRANE INTRINSIC PROTEIN 1|4)| water channel	LOC_Os02g44630	292	96	13102.t04086	aquaporin protein| putative| expressed	plasma membrane intrinsic protein1	plasma membrane integral protein ZmPIP1-3	Cycling	ZT0
Zm.16315.1.S1_x_at	GRMZM2G392975_P02	AT4G00430	292	86	PIP1|4 (PLASMA MEMBRANE INTRINSIC PROTEIN 1|4)| water channel	LOC_Os02g44630	292	96	13102.t04086	aquaporin protein| putative| expressed	plasma membrane intrinsic protein1	plasma membrane integral protein ZmPIP1-3	Cycling	ZT0
Zm.9423.1.A1_at	GRMZM2G139600_P02	AT4G29210	308	56	GGT4 (GAMMA-GLUTAMYL TRANSPEPTIDASE 4)| gamma-glutamyltransferase/ glutathione gamma-glutamylcysteinyltransferase	LOC_Os01g05810	303	78	13101.t00461	gamma-glutamyltranspeptidase 1 precursor| putative| expressed		IDP2449 protein	Cycling	ZT0
Zm.7352.1.A1_at	GRMZM2G017351_P01	AT5G19010	294	61	MPK16| MAP kinase	LOC_Os05g05160	312	80	13105.t00410	CGMC_MAPKCGMC_2.1 - CGMC includes CDA| MAPK| GSK3| and CLKC kinases| expressed		---	Cycling	ZT0
Zm.4358.1.S1_at	GRMZM2G410175_P01	AT3G21770	308	55	peroxidase 30 (PER30) (P30) (PRXR9)	LOC_Os05g41990	309	82	13105.t03771	peroxidase precursor| putative| expressed		---	Cycling	ZT0
Zm.386.1.S1_at	GRMZM2G455809_P01	AT3G51680	297	61	short-chain dehydrogenase/reductase (SDR) family protein	LOC_Os03g18740	340	83	13103.t01664	oxidoreductase| short chain dehydrogenase/reductase family| putative| expressed	tassel seed2	tassel seed2	Cycling	ZT0
Zm.5793.1.S1_at	GRMZM2G064386_P04	AT5G04250	298	51	OTU-like cysteine protease family protein	LOC_Os02g57410	295	83	13102.t05366	OTU-like cysteine protease family protein| putative| expressed		---	Cycling	ZT0
Zm.5793.1.A1_at	GRMZM2G064386_P04	AT5G04250	298	51	OTU-like cysteine protease family protein	LOC_Os02g57410	295	83	13102.t05366	OTU-like cysteine protease family protein| putative| expressed		---	Cycling	ZT0
Zm.5458.1.A1_at	GRMZM2G126988_P01	AT3G01180	301	75	AtSS2 (starch synthase 2)| transferase| transferring glycosyl groups	LOC_Os10g30156	301	93	13110.t02348	starch synthase| putative| expressed		starch synthase IIc precursor	Cycling	ZT0
Zm.788.1.A1_x_at	GRMZM2G032367_P03	AT5G40810	301	86	cytochrome c1| putative	LOC_Os05g23620	304	96	13105.t02046	cytochrome c1-1| heme protein| mitochondrial precursor| putative| expressed		Hypothetical protein LOC100194151 (LOC100194151)| mRNA	Cycling	ZT0
Zm.788.1.A1_a_at	GRMZM2G032367_P03	AT5G40810	301	86	cytochrome c1| putative	LOC_Os05g23620	304	96	13105.t02046	cytochrome c1-1| heme protein| mitochondrial precursor| putative| expressed		hypothetical protein LOC100194151	Cycling	ZT0
Zm.5438.1.A1_at	GRMZM2G414528_P01	AT4G33580	283	57	carbonic anhydrase family protein / carbonate dehydratase family protein	LOC_Os09g28910	308	78	13109.t02576	carbonic anhydrase| chloroplast precursor| putative| expressed		---	Cycling	ZT0
Zm.16315.1.S1_a_at	GRMZM2G392975_P02	AT4G00430	292	86	PIP1|4 (PLASMA MEMBRANE INTRINSIC PROTEIN 1|4)| water channel	LOC_Os02g44630	292	96	13102.t04086	aquaporin protein| putative| expressed	plasma membrane intrinsic protein1	plasma membrane integral protein ZmPIP1-3	Cycling	ZT0
Zm.5543.1.A1_at	GRMZM2G113052_P01	AT4G16146	70	67		LOC_Os03g19220	77	79	13103.t01710	expressed protein		---	Cycling	ZT0
Zm.1882.1.S1_at	GRMZM2G072890_P01	AT4G02380	50	52	SAG21 (SENESCENCE-ASSOCIATED GENE 21)	LOC_Os01g21250	99	69	13101.t01851	late embryogenesis abundant protein| putative		---	Cycling	ZT0
Zm.4600.1.A1_at	GRMZM2G137546_P02	AT2G44080	59	59	ARL (ARGOS-LIKE)	LOC_Os11g14190	105	70	13111.t01260	ARGOS| putative| expressed		---	Cycling	ZT0
Zm.17712.1.S1_at	GRMZM2G115476_P01	AT5G19855	106	77	unknown protein	LOC_Os03g59320	110	85	13103.t05187	expressed protein		---	Cycling	ZT0
Zm.7612.1.A1_at	GRMZM2G322817_P01	AT5G47060	70	50	senescence-associated protein-related	LOC_Os04g49670	67	82	13104.t04474	DUF581 domain containing protein		---	Cycling	ZT0
Zm.11636.1.A1_at	GRMZM2G144024_P01	AT5G02220	71	51	unknown protein	LOC_Os03g60760	92	60	13103.t05323	hypothetical protein		---	Cycling	ZT0
Zm.2885.1.A1_at	GRMZM2G434506_P01	AT3G05700	73	41		LOC_Os01g73960	107	75	13101.t06611	drought induced 19 protein| putative| expressed		---	Cycling	ZT0
Zm.10417.1.S1_at	GRMZM2G323888_P01	AT3G15630	73	51	unknown protein	LOC_Os05g08420	121	69	13105.t00730	expressed protein		---	Cycling	ZT0
Zm.10115.1.S1_x_at	GRMZM2G037189_P01	AT2G41430	77	48	ERD15 (EARLY RESPONSIVE TO DEHYDRATION 15)| protein binding	LOC_Os07g46670	125	56	13107.t04296	early response to dehydration 15| putative| expressed		---	Cycling	ZT0
Zm.11900.1.A1_at	GRMZM2G016435_P01	AT1G52240	93	73	ROPGEF11 (RHO GUANYL-NUCLEOTIDE EXCHANGE FACTOR 11)| Rho guanyl-nucleotide exchange factor	LOC_Os01g55510	93	85	13101.t04885	dynein light chain type 1 domain containing protein| expressed		---	Cycling	ZT0
Zm.1079.1.A1_a_at	GRMZM2G121878_P02	AT5G14740	208	60	CA2 (CARBONIC ANHYDRASE 2)| carbonate dehydratase/ zinc ion binding	LOC_Os01g45274	272	66	13101.t03903	carbonic anhydrase| chloroplast precursor| putative| expressed		carbonic anhydrase	Cycling	ZT0
Zm.1007.1.S1_at	GRMZM2G371793_P01	AT5G24780	60	57	VSP1 (VEGETATIVE STORAGE PROTEIN 1)| acid phosphatase/ transcription factor binding	LOC_Os07g27580	66	80	13107.t02446	HAD superfamily phosphatase| putative		---	Cycling	ZT0
Zm.8535.1.A1_at	GRMZM2G075227_P01	AT1G23150	116	47	unknown protein	LOC_Os02g21925	165	59	13102.t05570	expressed protein		---	Cycling	ZT0
Zm.18520.1.A1_at	GRMZM2G438202_P01	AT3G15210	191	46	ERF4 (ETHYLENE RESPONSIVE ELEMENT BINDING FACTOR 4)| DNA binding / protein binding / transcription factor/ transcription repressor	LOC_Os04g52090	229	66	13104.t04687	AP2 domain containing protein| expressed		---	Cycling	ZT0
Zm.12517.1.A1_at	GRMZM2G098167_P01	AT1G54050	165	47	17.4 kDa class III heat shock protein (HSP17.4-CIII)	LOC_Os02g54140	172	74	13102.t05041	hsp20/alpha crystallin family protein| putative| expressed		Hypothetical protein LOC100191598 (LOC100191598)| mRNA	Cycling	ZT0
Zm.2361.1.A1_at	GRMZM2G306679_P01	AT1G53540	166	66	17.6 kDa class I small heat shock protein (HSP17.6C-CI) (AA 1-156)	LOC_Os03g16040	160	81	13103.t01409	hsp20/alpha crystallin family protein| putative		hypothetical protein LOC100191552	Cycling	ZT0
Zm.8879.1.A1_at	GRMZM2G017532_P01	AT3G12600	167	68	atnudt16 (Arabidopsis thaliana Nudix hydrolase homolog 16)| hydrolase	LOC_Os03g59580	181	88	13103.t05212	hydrolase| NUDIX family| domain containing protein| expressed		---	Cycling	ZT0
Zm.2137.1.S1_at	GRMZM2G098751_P01	AT1G76080	176	46	CDSP32 (CHLOROPLASTIC DROUGHT-INDUCED STRESS PROTEIN OF 32 KD)	LOC_Os07g29410	183	56	13107.t02623	thioredoxin| putative| expressed		---	Cycling	ZT0
Zm.4225.1.S1_at	GRMZM2G161302_P01	AT1G04960	180	61		LOC_Os09g30478	178	87	13109.t02733	expressed protein		hypothetical protein LOC100192639	Cycling	ZT0
Zm.17250.1.S1_at	GRMZM2G061408_P01	AT4G23810	185	42	WRKY53| DNA binding / protein binding / transcription activator/ transcription factor	LOC_Os09g16510	236	63	13109.t01447	OsWRKY74 - Superfamily of TFs having WRKY and zinc finger domains| expressed		hypothetical protein LOC100193434	Cycling	ZT0
Zm.8801.1.A1_at	GRMZM2G401328_P01	AT5G47550	99	48	cysteine protease inhibitor| putative / cystatin| putative	LOC_Os03g31510	100	64	13103.t02772	cysteine proteinase inhibitor 8 precursor| putative| expressed		cystatin-like	Cycling	ZT0
Zm.705.1.S1_at	GRMZM2G015285_P01	AT3G23400	189	78	plastid-lipid associated protein PAP / fibrillin family protein	LOC_Os11g38260	235	85	13111.t03367	PAP fibrillin family domain containing protein| expressed		---	Cycling	ZT0
Zm.10621.1.A1_at	GRMZM2G151319_P04	AT1G70550	149	74	unknown protein	LOC_Os01g36660	151	92	13101.t03135	carboxyl-terminal peptidase| putative| expressed		---	Cycling	ZT0
ZmAffx.1079.1.A1_at	GRMZM2G464328_P01	AT3G59400	194	57	GUN4| enzyme binding / tetrapyrrole binding	LOC_Os11g16550	277	68	13111.t01446	uncharacterized protein ycf53| putative| expressed		---	Cycling	ZT0
Zm.7012.12.S1_a_at	GRMZM2G360677_P03	AT5G59240	201	84	40S ribosomal protein S8 (RPS8B)	LOC_Os04g28180	214	94	13104.t02497	ribosomal protein| putative| expressed		Clone 259872 mRNA sequence	Cycling	ZT0
ZmAffx.196.1.A1_at	GRMZM2G087896_P02	AT3G15820	202	63	phosphatidic acid phosphatase-related / PAP2-related	LOC_Os06g40500	240	81	13106.t03720	expressed protein		---	Cycling	ZT0
Zm.3987.1.S1_at	GRMZM2G422644_P01	AT4G38960	206	57	zinc finger (B-box type) family protein	LOC_Os09g35880	211	86	13109.t03072	B-box zinc finger family protein| putative| expressed		hypothetical protein LOC100193329	Cycling	ZT0
Zm.10773.1.A1_at	GRMZM2G312510_P01	AT1G73010	207	58	phosphatase	LOC_Os01g52230	211	71	13101.t04572	phosphoethanolamine/phosphocholine phosphatase| putative| expressed		hypothetical protein LOC100191227	Cycling	ZT0
Zm.6180.1.S1_at	GRMZM2G159142_P01	AT1G33230	332	64		LOC_Os02g01720	327	90	13102.t00074	transmembrane protein 120A| putative| expressed		---	Cycling	ZT0
Zm.5798.1.A1_at	GRMZM2G124644_P01	AT4G09350	188	62	DNAJ heat shock N-terminal domain-containing protein	LOC_Os11g10990	254	73	13111.t00997	heat shock protein DnaJ| putative| expressed		---	Cycling	ZT0
Zm.3480.1.S1_at	GRMZM2G079559_P01	AT3G26510	134	49	octicosapeptide/Phox/Bem1p (PB1) domain-containing protein	LOC_Os11g25780	209	58	13111.t02188	PB1 domain containing protein| expressed		---	Cycling	ZT0
Zm.5802.1.A1_at	GRMZM2G073228_P03	AT3G63530	117	52	BB (BIG BROTHER)| protein binding / ubiquitin-protein ligase/ zinc ion binding	LOC_Os09g35690	175	86	13109.t03054	zinc RING finger protein| putative| expressed		hypothetical protein LOC100193125	Cycling	ZT0
Zm.7654.1.A1_at	GRMZM2G106177_P01	AT1G10030	120	53	ERG28 (Arabidopsis homolog of yeast ergosterol28)	LOC_Os12g43670	141	50	13112.t04052	ergosterol biosynthetic protein 28| putative| expressed		---	Cycling	ZT0
Zm.14505.1.S1_at	GRMZM2G469523_P01	AT4G10960	120	74	UGE5 (UDP-D-glucose/UDP-D-galactose 4-epimerase 5)| UDP-glucose 4-epimerase/ protein dimerization	LOC_Os08g28730	165	79	13108.t02635	NAD dependent epimerase/dehydratase family protein| putative| expressed		hypothetical protein LOC100193904	Cycling	ZT0
Zm.790.2.A1_at	GRMZM2G162814_P01	AT5G64850	121	44	unknown protein	LOC_Os10g26540	119	63	13110.t02058	expressed protein		---	Cycling	ZT0
Zm.19127.1.A1_at	GRMZM2G003417_P01	AT4G01660	124	73	ATABC1 (ARABIDOPSIS THALIANA ABC TRANSPORTER 1)| transporter	LOC_Os01g21610	130	92	13101.t01885	uncharacterized aarF domain-containing protein kinase 4| putative| expressed		---	Cycling	ZT0
Zm.16311.1.A1_at	GRMZM2G091534_P01	AT4G12510	125	58	protease inhibitor/seed storage/lipid transfer protein (LTP) family protein	LOC_Os04g46810	130	82	13104.t04198	LTPL120 - Protease inhibitor/seed storage/LTP family protein precursor| expressed		---	Cycling	ZT0
Zm.16959.2.A1_at	GRMZM2G046382_P01	AT1G53540	164	68	17.6 kDa class I small heat shock protein (HSP17.6C-CI) (AA 1-156)	LOC_Os03g15960	161	87	13103.t01401	hsp20/alpha crystallin family protein| putative| expressed		---	Cycling	ZT0
Zm.16779.2.A1_at	GRMZM2G028986_P01	AT2G32720	129	75	CB5-B (CYTOCHROME B5 ISOFORM B)| heme binding	LOC_Os05g01820	131	89	13105.t00082	cytochrome b5-like Heme/Steroid binding domain containing protein| expressed		---	Cycling	ZT0
Zm.19275.1.A1_at	GRMZM2G088849_P04	AT5G19980	164	63	integral membrane family protein	LOC_Os08g10350	174	78	13108.t00927	integral membrane family protein| putative| expressed		hypothetical protein LOC100191349	Cycling	ZT0
Zm.4496.1.A1_at	GRMZM2G146378_P02	AT2G35800	135	77	mitochondrial substrate carrier family protein	LOC_Os11g01270	145	87	13111.t00025	mitochondrial substrate carrier family protein| putative| expressed		---	Cycling	ZT0
Zm.13908.1.S1_x_at	GRMZM2G041415_P01	AT4G38620	135	85	MYB4| DNA binding / transcription factor	LOC_Os11g07890	208	66	13111.t00692	transposon protein| putative| CACTA| En/Spm sub-class| expressed		R2R3MYB-domain protein /// transcription factor MYB8	Cycling	ZT0
Zm.11947.1.A1_at	GRMZM2G137120_P02	AT2G31560	141	57	unknown protein	LOC_Os11g17930	106	72	13111.t01577	expressed protein		---	Cycling	ZT0
Zm.1167.1.S1_at	GRMZM2G085469_P01	AT5G47830	142	54	unknown protein	LOC_Os02g06390	178	81	13102.t00544	expressed protein		---	Cycling	ZT0
Zm.1019.1.A1_at	GRMZM2G077942_P02	AT2G16700	143	74	ADF5 (ACTIN DEPOLYMERIZING FACTOR 5)| actin binding	LOC_Os03g13950	143	97	13103.t01205	actin-depolymerizing factor| putative| expressed		---	Cycling	ZT0
Zm.3198.2.A1_a_at	AC209755.3_FGP003	AT4G27960	143	96	UBC9 (UBIQUITIN CONJUGATING ENZYME 9)| ubiquitin-protein ligase	LOC_Os01g46926	143	99	13101.t04060	ubiquitin-conjugating enzyme| putative| expressed		---	Cycling	ZT0
Zm.1079.1.A1_x_at	GRMZM2G121878_P02	AT5G14740	208	60	CA2 (CARBONIC ANHYDRASE 2)| carbonate dehydratase/ zinc ion binding	LOC_Os01g45274	272	66	13101.t03903	carbonic anhydrase| chloroplast precursor| putative| expressed		carbonic anhydrase	Cycling	ZT0
Zm.13505.1.A1_at	GRMZM2G352678_P01	AT2G02850	128	52	ARPN (PLANTACYANIN)| copper ion binding / electron carrier	LOC_Os03g15340	121	76	13103.t01339	plastocyanin-like domain containing protein| putative| expressed		---	Cycling	ZT0
Zm.4309.1.S1_at	GRMZM2G138152_P02	AT1G64060	627	76	ATRBOH F (ARABIDOPSIS THALIANA RESPIRATORY BURST OXIDASE PROTEIN F)| NAD(P)H oxidase	LOC_Os01g53294	622	94	13101.t04672	respiratory burst oxidase protein B| putative| expressed		respiratory burst oxidase protein B	Cycling	ZT0
Zm.5163.1.S1_at	GRMZM2G011923_P02	AT3G27090	326	56		LOC_Os05g41930	326	78	13105.t03765	N-rich protein| putative| expressed		---	Cycling	ZT0
Zm.4723.1.A1_at	GRMZM2G091276_P02	AT2G46370	576	59	JAR1 (JASMONATE RESISTANT 1)| ATP binding / adenylyltransferase/ catalytic/ jasmonate-amino synthetase	LOC_Os05g50890	583	80	13105.t04572	OsGH3.5 - Probable indole-3-acetic acid-amido synthetase| expressed		---	Cycling	ZT0
Zm.17744.1.A1_at	GRMZM2G089140_P01	AT1G68570	581	53	proton-dependent oligopeptide transport (POT) family protein	LOC_Os05g33960	603	78	13105.t03018	peptide transporter PTR2| putative| expressed		---	Cycling	ZT0
Zm.2360.1.S1_at	GRMZM2G001645_P01	AT1G76490	582	70	HMG1 (HYDROXY METHYLGLUTARYL COA REDUCTASE 1)| hydroxymethylglutaryl-CoA reductase	LOC_Os09g31970	541	91	13109.t02813	3-hydroxy-3-methylglutaryl-coenzyme A reductase| putative| expressed		---	Cycling	ZT0
Zm.2641.1.A1_at	GRMZM2G001421_P04	AT2G46370	588	56	JAR1 (JASMONATE RESISTANT 1)| ATP binding / adenylyltransferase/ catalytic/ jasmonate-amino synthetase	LOC_Os01g12160	601	78	13101.t01077	OsGH3.3 - Probable indole-3-acetic acid-amido synthetase| expressed		hypothetical protein LOC100193303	Cycling	ZT0
Zm.6665.1.S1_at	GRMZM2G110735_P01	AT5G49720	610	73	ATGH9A1 (ARABIDOPSIS THALIANA GLYCOSYL HYDROLASE 9A1)| cellulase/ hydrolase| hydrolyzing O-glycosyl compounds	LOC_Os03g52630	621	93	13103.t04591	endoglucanase| putative| expressed		---	Cycling	ZT0
Zm.13613.1.A1_at	GRMZM2G145972_P02	AT4G05020	561	70	NDB2 (NAD(P)H dehydrogenase B2)| FAD binding / disulfide oxidoreductase/ oxidoreductase	LOC_Os05g26660	567	73	13105.t02351	NADH-ubiquinone oxidoreductase| mitochondrial precursor| putative| expressed		---	Cycling	ZT0
Zm.19192.1.A1_at	GRMZM2G105922_P01	AT3G24180	626	67	catalytic/ glucosylceramidase	LOC_Os07g26210	427	90	13107.t02309	non-lysosomal glucosylceramidase| putative| expressed		---	Cycling	ZT0
Zm.1939.1.A1_at	AC206223.3_FGP002	AT3G08970	561	48	ATERDJ3A| oxidoreductase	LOC_Os03g18200	579	75	13103.t01612	heat shock protein DnaJ| putative| expressed		---	Cycling	ZT0
Zm.18002.1.S1_at	GRMZM2G160370_P01	AT1G29340	628	49	PUB17 (PLANT U-BOX 17)| ubiquitin-protein ligase	LOC_Os02g13960	660	84	13102.t01207	spotted leaf 11| putative| expressed		---	Cycling	ZT0
Zm.14649.1.A1_at	GRMZM2G073223_P01	AT4G34980	630	42	SLP2| serine-type peptidase	LOC_Os06g41880	619	74	13106.t03858	OsSub51 - Putative Subtilisin homologue| expressed		---	Cycling	ZT0
Zm.5705.1.S1_at	GRMZM2G150201_P03	AT1G30000	631	63	glycoside hydrolase family 47 protein	LOC_Os05g11850	637	86	13105.t01029	glycosyl hydrolase family 47 domain contain protein| expressed		---	Cycling	ZT0
Zm.16820.2.A1_at	GRMZM2G079888_P01	AT5G66760	636	90	SDH1-1| ATP binding / succinate dehydrogenase	LOC_Os07g04240	630	92	13107.t00318	succinate dehydrogenase flavoprotein subunit|mitochondrial precursor| putative| expressed		---	Cycling	ZT0
Zm.18249.1.A1_at	GRMZM2G048806_P01	AT2G26570	646	51	unknown protein	LOC_Os07g42700	803	65	13107.t03908	paramyosin| putative| expressed		---	Cycling	ZT0
Zm.5496.1.S1_at	GRMZM2G351074_P01	AT5G14720	646	57	protein kinase family protein	LOC_Os06g29120	639	80	13106.t02602	STE_PAK_Ste20_STLK.5 - STE kinases include homologs to sterile 7| sterile 11 and sterile 20 from yeast| expressed		---	Cycling	ZT0
Zm.10614.1.A1_at	GRMZM2G395114_P01	AT1G23090	622	71	AST91 (SULFATE TRANSPORTER 91)| sulfate transmembrane transporter	LOC_Os04g55800	663	85	13104.t05057	sulfate transporter| putative| expressed		---	Cycling	ZT0
Zm.10739.1.A1_at	GRMZM2G459363_P01	AT3G10320	507	47	transferase| transferring glycosyl groups	LOC_Os07g46380	546	79	13107.t04265	glycosyltransferase| putative| expressed		---	Cycling	ZT0
Zm.5969.2.A1_x_at	GRMZM2G144730_P01	AT5G52920	480	76	PKP-BETA1 (PLASTIDIC PYRUVATE KINASE BETA SUBUNIT 1)| pyruvate kinase	LOC_Os10g42100	530	88	13110.t03436	pyruvate kinase| putative| expressed		---	Cycling	ZT0
Zm.4461.1.A1_at	GRMZM2G116638_P01	AT5G48150	487	58	PAT1 (phytochrome a signal transduction 1)| signal transducer/ transcription factor	LOC_Os10g22430	542	82	13110.t01720	gibberellin response modulator protein| putative| expressed		---	Cycling	ZT0
Zm.18471.1.S1_at	GRMZM2G113216_P02	AT1G15020	492	57	thioredoxin family protein	LOC_Os05g47930	482	75	13105.t04273	OsQSOXL1 quiescin-sulfhydryl oxidase-like OsQSOXL1| expressed		Clone 208181 mRNA sequence	Cycling	ZT0
Zm.274.3.S1_x_at	GRMZM2G049351_P01	AT3G55320	494	72	PGP20 (P-GLYCOPROTEIN 20)| ATPase| coupled to transmembrane movement of substances	LOC_Os01g74470	491	94	13101.t06661	ABC transporter| ATP-binding protein| putative| expressed		Clone 334866 mRNA sequence	Cycling	ZT0
Zm.7955.1.A1_at	GRMZM2G090736_P01	AT4G04950	496	67	thioredoxin family protein	LOC_Os10g35720	495	88	13110.t02860	OsGrx_S17 - glutaredoxin subgroup II| expressed		---	Cycling	ZT0
Zm.175.1.S1_at	GRMZM2G035268_P03	AT2G24270	496	87	ALDH11A3| 3-chloroallyl aldehyde dehydrogenase/ glyceraldehyde-3-phosphate dehydrogenase (NADP+)	LOC_Os08g34210	497	95	13108.t03171	aldehyde dehydrogenase| putative| expressed		glyceraldehyde-3-phosphate dehydrogenase	Cycling	ZT0
Zm.2497.1.S1_at	GRMZM2G070863_P01	AT1G62740	575	69	stress-inducible protein| putative	LOC_Os02g43020	576	81	13102.t03914	heat shock protein STI| putative| expressed		---	Cycling	ZT0
Zm.13067.1.A1_at	GRMZM2G104942_P03	AT3G47420	506	66	glycerol-3-phosphate transporter| putative / glycerol 3-phosphate permease| putative	LOC_Os08g06010	501	84	13108.t00498	transporter| major facilitator family| putative| expressed		hypothetical protein LOC100216884	Cycling	ZT0
Zm.18041.1.A1_at	GRMZM2G444029_P01	AT1G56230	648	44	unknown protein	LOC_Os01g24480	377	76	13101.t02148	DUF1399 containing protein| putative| expressed		hypothetical protein LOC100192913	Cycling	ZT0
Zm.2986.1.A1_at	GRMZM2G155242_P01	AT2G22240	510	88	MIPS2 (MYO-INOSITOL-1-PHOSTPATE SYNTHASE 2)| binding / catalytic/ inositol-3-phosphate synthase	LOC_Os03g09250	510	96	13103.t00794	inositol-3-phosphate synthase| putative| expressed		low phytic acid1	Cycling	ZT0
Zm.2986.1.A1_at	GRMZM2G155242_P01	AT2G22240	510	88	MIPS2 (MYO-INOSITOL-1-PHOSTPATE SYNTHASE 2)| binding / catalytic/ inositol-3-phosphate synthase	LOC_Os03g09250	510	96	13103.t00794	inositol-3-phosphate synthase| putative| expressed	low phytic acid1	low phytic acid1	Cycling	ZT0
Zm.2358.1.A1_at	GRMZM2G038487_P03	AT1G44446	517	73	CH1 (CHLORINA 1)| chlorophyllide a oxygenase	LOC_Os10g41780	542	91	13110.t03405	chlorophyllide a oxygenase| chloroplast precursor| putative| expressed		---	Cycling	ZT0
Zm.6347.1.A1_at	GRMZM2G060509_P04	AT1G59650	524	54	CW14	LOC_Os03g48660	541	81	13103.t04234	DUF1336 domain containing protein| expressed		---	Cycling	ZT0
Zm.3900.2.A1_at	GRMZM2G105004_P02	AT3G59580	526	52	RWP-RK domain-containing protein	LOC_Os04g41850	952	68	13104.t03724	NIN| putative| expressed		hypothetical protein LOC100191188	Cycling	ZT0
Zm.18291.1.A1_at	AF466202.2_FGP011	AT3G47420	527	66	glycerol-3-phosphate transporter| putative / glycerol 3-phosphate permease| putative	LOC_Os04g46880	525	81	13104.t04205	transporter| major facilitator family| putative| expressed		---	Cycling	ZT0
Zm.3483.1.A1_at	GRMZM2G397247_P03	AT1G16720	500	78	HCF173 (high chlorophyll fluorescence phenotype 173)| binding / catalytic/ transcription repressor	LOC_Os06g49120	640	82	13106.t04579	Complex I intermediate-associated protein 30 domain containing protein| putative| expressed		---	Cycling	ZT0
Zm.438.1.S1_at	GRMZM2G360681_P01	AT1G74310	901	85	ATHSP101 (ARABIDOPSIS THALIANA HEAT SHOCK PROTEIN 101)| ATP binding / ATPase/ nucleoside-triphosphatase/ nucleotide binding / protein binding	LOC_Os05g44340	913	96	13105.t03960	heat shock protein 101| putative| expressed	heat-shock protein 101	heat-shock protein 101	Cycling	ZT0
Zm.1826.1.A1_at	GRMZM2G142386_P01	AT1G77760	745	71	NIA1 (NITRATE REDUCTASE 1)| nitrate reductase	LOC_Os08g36480	744	91	13108.t03397	nitrate reductase| putative| expressed	nitrate reductase(NADH)1	nitrate reductase	Cycling	ZT0
Zm.15815.1.S1_at	GRMZM2G142386_P01	AT1G77760	745	71	NIA1 (NITRATE REDUCTASE 1)| nitrate reductase	LOC_Os08g36480	744	91	13108.t03397	nitrate reductase| putative| expressed	nitrate reductase(NADH)1	NADH:nitrate reductase	Cycling	ZT0
Zm.4432.1.A1_at	GRMZM2G013986_P01	AT1G04110	775	41	SDD1 (STOMATAL DENSITY AND DISTRIBUTION)| serine-type endopeptidase	LOC_Os03g02750	752	84	13103.t00173	OsSub25 - Putative Subtilisin homologue| expressed		---	Cycling	ZT0
Zm.14508.1.S1_at	GRMZM2G034626_P03	AT3G14205	788	55	phosphoinositide phosphatase family protein	LOC_Os03g08430	782	85	13103.t00717	SAC domain containing protein| putative| expressed		---	Cycling	ZT0
Zm.4273.2.A1_at	GRMZM2G063676_P01	AT1G79920	834	71	ATP binding	LOC_Os01g08560	846	80	13101.t00734	DnaK family protein| putative| expressed		---	Cycling	ZT0
Zm.4273.1.A1_at	GRMZM2G023232_P01	AT1G79920	851	70	ATP binding	LOC_Os01g08560	842	81	13101.t00734	DnaK family protein| putative| expressed		hypothetical protein LOC100217188	Cycling	ZT0
Zm.4421.1.A1_at	GRMZM2G173387_P09	AT2G40540	646	70	KT2 (POTASSIUM TRANSPORTER 2)| potassium ion transmembrane transporter	LOC_Os03g21890	645	89	13103.t01969	potassium transporter| putative| expressed		---	Cycling	ZT0
Zm.305.1.A1_at	GRMZM2G051637_P01	AT3G59420	889	61	ACR4 (ARABIDOPSIS CRINKLY4)| kinase/ transmembrane receptor protein kinase	LOC_Os03g43670	903	88	13103.t03763	TKL_IRAK_CR4L.1 - The CR4L subfamily has homology with Crinkly4| expressed	crinkly4	crinkly4	Cycling	ZT0
Zm.5809.1.A1_at	GRMZM2G040511_P02	AT5G64940	733	77	ATATH13| transporter	LOC_Os02g36570	714	88	13102.t03311	ABC1 family domain containing protein| putative| expressed		---	Cycling	ZT0
Zm.2394.1.A1_at	GRMZM2G049902_P01	AT4G03430	945	79	EMB2770 (EMBRYO DEFECTIVE 2770)| RNA splicing factor| transesterification mechanism	LOC_Os10g35550	932	93	13110.t02846	pre-mRNA-processing factor 6| putative| expressed		---	Cycling	ZT0
ZmAffx.5.1.S1_at	GRMZM2G142898_P02	AT5G17420	1055	81	IRX3 (IRREGULAR XYLEM 3)| cellulose synthase	LOC_Os09g25490	1056	93	13109.t02236	CESA9 - cellulose synthase| expressed		cellulose synthase catalytic subunit 12	Cycling	ZT0
Zm.3748.1.S1_at	GRMZM2G055331_P01	AT5G20280	1072	65	ATSPS1F (sucrose phosphate synthase 1F)| sucrose-phosphate synthase/ transferase| transferring glycosyl groups	LOC_Os08g20660	1068	87	13108.t01881	sucrose-phosphate synthase| putative| expressed		---	Cycling	ZT0
Zm.3105.1.A1_at	GRMZM2G398288_P01	AT5G04930	1171	56	ALA1 (aminophospholipid ATPase1)| ATPase| coupled to transmembrane movement of ions| phosphorylative mechanism	LOC_Os03g21680	1292	89	13103.t01948	phospholipid-transporting ATPase| putative| expressed		---	Cycling	ZT0
Zm.4471.2.S1_a_at	GRMZM2G097457_P02	AT4G15530	873	81	PPDK (pyruvate orthophosphate dikinase)| kinase/ pyruvate| phosphate dikinase	LOC_Os05g33570	883	89	13105.t02980	pyruvate| phosphate dikinase| chloroplast precursor| putative| expressed		pyruvate| orthophosphate dikinase1	Cycling	ZT0
Zm.4359.2.A1_at	GRMZM2G011404_P01	AT1G34550	692	50	EMB2756 (EMBRYO DEFECTIVE 2756)	LOC_Os11g09170	683	78	13111.t00821	hydrolase| acting on carbon-nitrogen| putative| expressed		---	Cycling	ZT0
Zm.16514.1.S1_at	GRMZM2G446213_P01	AT1G10020	471	53	unknown protein	LOC_Os03g56220	438	81	13103.t04886	stress-induced protein| putative| expressed		---	Cycling	ZT0
Zm.13592.1.A1_at	AC234203.1_FGP002	AT3G57830	653	46	leucine-rich repeat transmembrane protein kinase| putative	LOC_Os08g39590	617	83	13108.t03702	inactive receptor kinase At2g26730 precursor| putative| expressed		---	Cycling	ZT0
Zm.6667.1.A1_at	GRMZM2G042074_P02	AT1G02890	662	63	AAA-type ATPase family protein	LOC_Os03g22420	778	82	13103.t02022	AAA-type ATPase family protein| putative| expressed		---	Cycling	ZT0
Zm.231.1.S1_at	GRMZM2G089836_P01	AT1G62660	666	55	beta-fructosidase (BFRUCT3) / beta-fructofuranosidase / invertase| vacuolar	LOC_Os02g01590	676	79	13102.t00062	glycosyl hydrolases| putative| expressed		invertase2	Cycling	ZT0
Zm.231.1.S1_at	GRMZM2G089836_P01	AT1G62660	666	55	beta-fructosidase (BFRUCT3) / beta-fructofuranosidase / invertase| vacuolar	LOC_Os02g01590	676	79	13102.t00062	glycosyl hydrolases| putative| expressed	invertase2	invertase2	Cycling	ZT0
Zm.16339.1.S1_at	GRMZM2G048883_P01	AT2G43040	672	66	NPG1 (no pollen germination 1)| calmodulin binding	LOC_Os12g37780	666	87	13112.t03473	tetratricopeptide repeat domain containing protein| expressed		---	Cycling	ZT0
Zm.15815.1.S1_at	GRMZM2G142386_P01	AT1G77760	745	71	NIA1 (NITRATE REDUCTASE 1)| nitrate reductase	LOC_Os08g36480	744	91	13108.t03397	nitrate reductase| putative| expressed		NADH:nitrate reductase	Cycling	ZT0
Zm.5841.1.A1_at	GRMZM2G095763_P01	AT5G13640	681	74	ATPDAT| phosphatidylcholine-sterol O-acyltransferase	LOC_Os09g27210	636	94	13109.t02407	lecithine cholesterol acyltransferase| putative| expressed		hypothetical protein LOC100191489	Cycling	ZT0
Zm.1826.1.A1_at	GRMZM2G142386_P01	AT1G77760	745	71	NIA1 (NITRATE REDUCTASE 1)| nitrate reductase	LOC_Os08g36480	744	91	13108.t03397	nitrate reductase| putative| expressed		nitrate reductase	Cycling	ZT0
Zm.4359.2.A1_a_at	GRMZM2G011404_P01	AT1G34550	692	50	EMB2756 (EMBRYO DEFECTIVE 2756)	LOC_Os11g09170	683	78	13111.t00821	hydrolase| acting on carbon-nitrogen| putative| expressed		---	Cycling	ZT0
Zm.6244.1.A1_x_at	GRMZM2G098784_P01	AT2G37650	693	46	scarecrow-like transcription factor 9 (SCL9)	LOC_Os03g48450	736	82	13103.t04215	SCARECROW| putative| expressed		---	Cycling	ZT0
Zm.4883.1.S1_at	GRMZM2G098784_P01	AT2G37650	693	46	scarecrow-like transcription factor 9 (SCL9)	LOC_Os03g48450	736	82	13103.t04215	SCARECROW| putative| expressed		hypothetical protein LOC100216906	Cycling	ZT0
Zm.16505.1.A1_at	GRMZM2G112165_P01	AT5G56000	698	90	heat shock protein 81-4 (HSP81-4)	LOC_Os09g30412	699	95	13109.t02721	heat shock protein| putative| expressed		---	Cycling	ZT0
Zm.16505.3.A1_at	GRMZM2G069651_P01	AT5G56000	699	90	heat shock protein 81-4 (HSP81-4)	LOC_Os09g30412	699	96	13109.t02721	heat shock protein| putative| expressed		---	Cycling	ZT0
Zm.18989.1.S1_at	GRMZM2G068557_P01	AT5G49740	730	54	ATFRO7 (FERRIC REDUCTION OXIDASE 7)| ferric-chelate reductase/ oxidoreductase	LOC_Os04g36720	729	80	13104.t03278	ferric-chelate reductase| putative| expressed		---	Cycling	ZT0
Zm.191.1.A1_at	GRMZM2G310431_P01	AT3G12580	647	92	HSP70 (heat shock protein 70)| ATP binding	LOC_Os05g38530	648	96	13105.t03426	DnaK family protein| putative| expressed	heat shock protein1	---	Cycling	ZT0
Zm.14399.1.S1_at	GRMZM2G105570_P01	AT5G64840	675	74	ATGCN5 (A. THALIANA GENERAL CONTROL NON-REPRESSIBLE 5)| transporter	LOC_Os11g39020	598	93	13111.t03442	ABC transporter| ATP-binding protein| putative| expressed		ABCF-type protein	Cycling	ZT0
Zm.10492.1.S1_at	GRMZM2G041249_P01	AT1G73480	395	55	hydrolase| alpha/beta fold family protein	LOC_Os03g51010	396	82	13103.t04442	hydrolase| alpha/beta fold family domain containing protein| expressed		---	Cycling	ZT0
Zm.8992.1.S1_at	GRMZM2G051004_P01	AT1G16300	373	83	GAPCP-2| NAD or NADH binding / binding / catalytic/ glyceraldehyde-3-phosphate dehydrogenase (phosphorylating)/ glyceraldehyde-3-phosphate dehydrogenase	LOC_Os02g07490	389	93	13102.t00656	glyceraldehyde-3-phosphate dehydrogenase| putative| expressed		---	Cycling	ZT0
Zm.10457.1.A1_a_at	GRMZM2G130348_P01	AT2G32560	374	53	F-box family protein	LOC_Os01g17390	416	79	13101.t01576	OsFBX5 - F-box domain containing protein| expressed		---	Cycling	ZT0
Zm.16513.5.S1_at	GRMZM2G006765_P05	AT5G09810	377	97	ACT7 (ACTIN 7)| structural constituent of cytoskeleton	LOC_Os11g06390	377	98	13111.t00541	actin| putative| expressed		---	Cycling	ZT0
Zm.16513.4.S1_at	GRMZM2G126190_P03	AT5G09810	377	98	ACT7 (ACTIN 7)| structural constituent of cytoskeleton	LOC_Os11g06390	377	99	13111.t00541	actin| putative| expressed		---	Cycling	ZT0
Zm.12619.1.A1_at	GRMZM2G069198_P03	AT1G80830	378	69	NRAMP1 (NATURAL RESISTANCE-ASSOCIATED MACROPHAGE PROTEIN 1)| inorganic anion transmembrane transporter/ manganese ion transmembrane transporter/ metal ion transmembrane transporter	LOC_Os06g46310	373	88	13106.t04298	metal transporter Nramp6| putative| expressed		hypothetical protein LOC100193537	Cycling	ZT0
Zm.4074.1.S1_at	GRMZM2G007489_P01	AT1G08510	384	64	FATB (fatty acyl-ACP thioesterases B)| acyl carrier/ acyl-[acyl-carrier-protein] hydrolase	LOC_Os06g05130	429	86	13106.t00397	myristoyl-acyl carrier protein thioesterase| chloroplast precursor| putative| expressed		---	Cycling	ZT0
Zm.14021.1.S1_at	GRMZM2G394027_P01	AT4G12070	405	55	unknown protein	LOC_Os09g31360	487	77	13109.t02779	expressed protein		---	Cycling	ZT0
Zm.12410.1.A1_at	GRMZM2G069773_P01	AT1G64720	387	60	CP5	LOC_Os04g02910	410	80	13104.t00179	membrane related protein CP5| putative| expressed		---	Cycling	ZT0
Zm.18308.1.S1_at	GRMZM2G115574_P01	AT5G50890	366	55		LOC_Os01g14080	369	76	13101.t01260	lipase class 3 family protein| putative| expressed		---	Cycling	ZT0
Zm.10388.1.A1_at	GRMZM2G078569_P01	AT4G30950	396	76	FAD6 (FATTY ACID DESATURASE 6)| omega-6 fatty acid desaturase	LOC_Os08g34220	456	82	13108.t03172	omega-6 fatty acid desaturase| chloroplast precursor| putative| expressed		Clone 276078 unknown mRNA	Cycling	ZT0
Zm.4445.1.A1_at	GRMZM2G439311_P03	AT3G52870	397	60	calmodulin-binding family protein	LOC_Os12g05420	432	76	13112.t00432	calmodulin-binding protein| putative| expressed		hypothetical protein LOC100194391	Cycling	ZT0
Zm.14592.1.A1_at	GRMZM2G136765_P01	AT3G02750	398	56	protein phosphatase 2C family protein / PP2C family protein	LOC_Os04g25570	412	67	13104.t02254	protein phosphatase 2C| putative| expressed		---	Cycling	ZT0
Zm.3548.1.A1_at	GRMZM2G095302_P04	AT5G65530	398	57	protein kinase| putative	LOC_Os06g45350	448	85	13106.t04205	protein kinase domain containing protein| expressed		---	Cycling	ZT0
ZmAffx.731.1.A1_at	GRMZM2G302245_P01	AT3G55580	402	61	regulator of chromosome condensation (RCC1) family protein	LOC_Os01g62810	408	92	13101.t05581	regulator of chromosome condensation| putative| expressed		---	Cycling	ZT0
Zm.2900.1.S1_at	GRMZM2G131853_P01	AT4G00720	472	70	ATSK32 (SHAGGY-LIKE PROTEIN KINASE 32)| ATP binding / kinase/ protein kinase/ protein serine/threonine kinase/ protein tyrosine kinase	LOC_Os10g37740	470	91	13110.t03034	CGMC_GSK.9 - CGMC includes CDA| MAPK| GSK3| and CLKC kinases| expressed		---	Cycling	ZT0
Zm.3132.1.A1_at	GRMZM2G135770_P02	AT5G16040	386	78	regulator of chromosome condensation (RCC1) family protein	LOC_Os08g33390	385	89	13108.t03089	Regulator of chromosome condensation domain containing protein| expressed		---	Cycling	ZT0
Zm.2481.1.A1_at	GRMZM2G033805_P01	AT5G06700	356	66	unknown protein	LOC_Os06g10560	892	60	13106.t00930	leaf senescence related protein| putative| expressed		---	Cycling	ZT0
Zm.16965.1.A1_at	GRMZM2G055857_P04	AT3G15090	335	69	oxidoreductase| zinc-binding dehydrogenase family protein	LOC_Os01g54940	339	87	13101.t04829	dehydrogenase| putative| expressed		---	Cycling	ZT0
Zm.791.1.S1_s_at	GRMZM2G065585_P01	AT4G16260	339	53	catalytic/ cation binding / hydrolase| hydrolyzing O-glycosyl compounds	LOC_Os01g71340	333	76	13101.t06358	glycosyl hydrolases family 17| putative| expressed		PRm 6b	Cycling	ZT0
Zm.8086.1.A1_at	GRMZM2G069678_P01	AT1G47500	339	59	ATRBP47C' (RNA-binding protein 47C')| RNA binding	LOC_Os04g37690	391	81	13104.t03324	RNA recognition motif containing protein| putative| expressed		hypothetical protein LOC100191587	Cycling	ZT0
ZmAffx.1521.1.S1_at	GRMZM2G119305_P02	AT3G02610	340	57	acyl-[acyl-carrier-protein] desaturase/ oxidoreductase/ transition metal ion binding	LOC_Os08g10010	343	79	13108.t00891	acyl-desaturase| chloroplast precursor| putative| expressed		---	Cycling	ZT0
Zm.6689.1.A1_s_at	GRMZM2G125032_P01	AT4G16260	342	51	catalytic/ cation binding / hydrolase| hydrolyzing O-glycosyl compounds	LOC_Os01g71670	338	75	13101.t06389	glycosyl hydrolases family 17| putative| expressed		---	Cycling	ZT0
Zm.14695.1.S1_at	GRMZM2G174975_P02	AT1G56670	348	55	GDSL-motif lipase/hydrolase family protein	LOC_Os01g22780	341	78	13101.t01991	GDSL-like lipase/acylhydrolase| putative| expressed		hypothetical protein LOC100217075	Cycling	ZT0
Zm.15467.1.A1_at	GRMZM2G155357_P02	AT2G38670	371	68	PECT1 (PHOSPHORYLETHANOLAMINE CYTIDYLYLTRANSFERASE 1)| ethanolamine-phosphate cytidylyltransferase	LOC_Os08g12830	430	87	13108.t01168	cytidylyltransferase domain containing protein| expressed		---	Cycling	ZT0
Zm.3256.2.A1_at	GRMZM2G072612_P01	AT5G48020	355	74	unknown protein	LOC_Os02g48630	356	90	13102.t04488	expressed protein		---	Cycling	ZT0
Zm.6218.1.A1_at	GRMZM2G158021_P01	AT4G39520	369	88	GTP-binding protein| putative	LOC_Os07g43470	369	96	13107.t03984	GTP-binding protein| putative| expressed		---	Cycling	ZT0
Zm.11669.1.A1_at	GRMZM2G388855_P01	AT3G01060	356	76	unknown protein	LOC_Os05g43650	336	86	13105.t03892	expressed protein		hypothetical protein LOC100191662	Cycling	ZT0
Zm.11779.1.A1_at	GRMZM2G041356_P01	AT3G47800	358	52	aldose 1-epimerase family protein	LOC_Os04g38530	346	78	13104.t03405	aldose 1-epimerase| putative| expressed		hypothetical protein LOC100217298	Cycling	ZT0
Zm.7177.1.A1_at	GRMZM2G057823_P01	AT2G36460	358	82	fructose-bisphosphate aldolase| putative	LOC_Os05g33380	358	93	13105.t02959	fructose-bisphospate aldolase isozyme| putative| expressed		aldolase1	Cycling	ZT0
Zm.7177.1.A1_at	GRMZM2G057823_P01	AT2G36460	358	82	fructose-bisphosphate aldolase| putative	LOC_Os05g33380	358	93	13105.t02959	fructose-bisphospate aldolase isozyme| putative| expressed	aldolase1	aldolase1	Cycling	ZT0
Zm.64.1.A1_at	GRMZM2G110175_P01	AT3G19450	363	74	ATCAD4| cinnamyl-alcohol dehydrogenase	LOC_Os02g09490	356	90	13102.t00808	dehydrogenase| putative| expressed		cinnamyl alcohol dehydrogenase	Cycling	ZT0
Zm.64.1.A1_at	GRMZM2G110175_P01	AT3G19450	363	74	ATCAD4| cinnamyl-alcohol dehydrogenase	LOC_Os02g09490	356	90	13102.t00808	dehydrogenase| putative| expressed	brown midrib1	cinnamyl alcohol dehydrogenase	Cycling	ZT0
Zm.1938.1.A1_at	GRMZM2G143202_P01	AT3G53130	405	72	LUT1 (LUTEIN DEFICIENT 1)| epsilon hydroxylase/ oxygen binding	LOC_Os10g39930	396	85	13110.t03232	cytochrome P450 97B2| putative| expressed		---	Cycling	ZT0
Zm.14048.1.A1_at	GRMZM2G064056_P01	AT2G43710	349	84	SSI2| acyl-[acyl-carrier-protein] desaturase/ stearoyl-CoA 9-desaturase	LOC_Os01g69080	359	95	13101.t06183	acyl-desaturase| chloroplast precursor| putative| expressed		hypothetical protein LOC100191672	Cycling	ZT0
Zm.9568.1.A1_a_at	GRMZM2G032003_P01	AT5G17310	465	83	UTP--glucose-1-phosphate uridylyltransferase| putative / UDP-glucose pyrophosphorylase| putative / UGPase| putative	LOC_Os09g38030	461	94	13109.t03291	UTP--glucose-1-phosphate uridylyltransferase| putative| expressed		hypothetical protein LOC100191846	Cycling	ZT0
Zm.11253.1.A1_at	GRMZM2G474546_P03	AT5G58950	445	51	protein kinase family protein	LOC_Os05g44290	613	66	13105.t03955	protein kinase domain containing protein| expressed		Hypothetical protein LOC100193102 (LOC100193102)| mRNA	Cycling	ZT0
Zm.3085.1.S1_at	GRMZM2G046021_P01	AT3G54610	446	66	GCN5| DNA binding / H3 histone acetyltransferase/ histone acetyltransferase	LOC_Os10g28040	515	90	13110.t02154	histone acetyltransferase GCN5| putative| expressed		histone acetyl transferase GNAT/MYST 101	Cycling	ZT0
Zm.6230.1.A1_at	GRMZM2G083058_P01	AT2G25737	451	69	unknown protein	LOC_Os09g17600	433	85	13109.t01555	membrane protein| putative| expressed		---	Cycling	ZT0
Zm.6988.1.S1_at	GRMZM2G007263_P03	AT1G42970	452	80	GAPB (GLYCERALDEHYDE-3-PHOSPHATE DEHYDROGENASE B SUBUNIT)| glyceraldehyde-3-phosphate dehydrogenase (NADP+)/ glyceraldehyde-3-phosphate dehydrogenase	LOC_Os03g03720	448	92	13103.t00261	glyceraldehyde-3-phosphate dehydrogenase| putative| expressed		glyceraldehyde phosphate dehydrogenase B1	Cycling	ZT0
ZmAffx.477.1.A1_at	GRMZM2G339488_P01	AT3G21690	453	76	MATE efflux family protein	LOC_Os03g37640	501	84	13103.t03229	MATE efflux family protein| putative| expressed		---	Cycling	ZT0
Zm.10623.1.S1_at	GRMZM2G080375_P01	AT4G26270	458	78	PFK3 (PHOSPHOFRUCTOKINASE 3)| 6-phosphofructokinase	LOC_Os01g09570	534	92	13101.t00834	6-phosphofructokinase| putative| expressed		hypothetical protein LOC100192478	Cycling	ZT0
Zm.1503.1.A1_at	GRMZM2G057186_P01	AT5G55120	402	68	VTC5 (VITAMIN C DEFECTIVE 5)| GDP-D-glucose phosphorylase/ galactose-1-phosphate guanylyltransferase (GDP)/ quercetin 4'-O-glucosyltransferase	LOC_Os12g08810	440	82	13112.t00764	VTC2| putative| expressed		---	Cycling	ZT0
Zm.9568.1.A1_x_at	GRMZM2G032003_P01	AT5G17310	465	83	UTP--glucose-1-phosphate uridylyltransferase| putative / UDP-glucose pyrophosphorylase| putative / UGPase| putative	LOC_Os09g38030	461	94	13109.t03291	UTP--glucose-1-phosphate uridylyltransferase| putative| expressed		hypothetical protein LOC100191846	Cycling	ZT0
Zm.13530.1.A1_at	GRMZM2G051103_P01	AT1G01140	442	74	CIPK9 (CBL-INTERACTING PROTEIN KINASE 9)| ATP binding / kinase/ protein kinase/ protein serine/threonine kinase	LOC_Os03g03510	433	91	13103.t00241	CAMK_KIN1/SNF1/Nim1_like.15 - CAMK includes calcium/calmodulin depedent protein kinases| expressed		---	Cycling	ZT0
Zm.9568.1.A1_x_at	GRMZM2G032003_P01	AT5G17310	465	83	UTP--glucose-1-phosphate uridylyltransferase| putative / UDP-glucose pyrophosphorylase| putative / UGPase| putative	LOC_Os09g38030	461	94	13109.t03291	UTP--glucose-1-phosphate uridylyltransferase| putative| expressed	UDP-glucose pyrophosphorylase1	hypothetical protein LOC100191846	Cycling	ZT0
Zm.9568.1.A1_a_at	GRMZM2G032003_P01	AT5G17310	465	83	UTP--glucose-1-phosphate uridylyltransferase| putative / UDP-glucose pyrophosphorylase| putative / UGPase| putative	LOC_Os09g38030	461	94	13109.t03291	UTP--glucose-1-phosphate uridylyltransferase| putative| expressed	UDP-glucose pyrophosphorylase1	hypothetical protein LOC100191846	Cycling	ZT0
ZmAffx.1341.1.S1_at	GRMZM2G156713_P01	AT1G32500	466	46	ATNAP6 (NON-INTRINSIC ABC PROTEIN 6)| protein binding / transporter	LOC_Os01g03650	484	75	13101.t00255	sufB/sufD domain containing protein| putative| expressed		---	Cycling	ZT0
Zm.908.1.A1_at	GRMZM2G169462_P01	AT1G55810	466	76	uracil phosphoribosyltransferase| putative / UMP pyrophosphorylase| putative / UPRTase| putative	LOC_Os02g17320	489	91	13102.t01537	uridine/cytidine kinase-like 1| putative| expressed		---	Cycling	ZT0
Zm.17543.1.A1_at	GRMZM2G107402_P01	AT1G58290	467	74	HEMA1| glutamyl-tRNA reductase	LOC_Os10g35840	497	93	13110.t02872	shikimate/quinate 5-dehydrogenase| putative| expressed		---	Cycling	ZT0
Zm.8812.2.A1_at	GRMZM2G143244_P03	AT1G16560	325	56	Per1-like family protein	LOC_Os10g38030	329	78	13110.t03057	per1-like family protein| putative| expressed		---	Cycling	ZT0
Zm.11847.1.A1_at	GRMZM2G023204_P01	AT3G25250	459	47	AGC2-1 (OXIDATIVE SIGNAL-INDUCIBLE1)| kinase	LOC_Os04g41160	456	74	13104.t03659	protein kinase| putative| expressed		---	Cycling	ZT0
Zm.514.1.A1_at	GRMZM2G162200_P02	AT2G39730	427	78	RCA (RUBISCO ACTIVASE)| ADP binding / ATP binding / enzyme regulator/ ribulose-1|5-bisphosphate carboxylase/oxygenase activator	LOC_Os11g47970	420	85	13111.t04284	AAA-type ATPase family protein| putative| expressed		RUBISCO activase1	Cycling	ZT0
Zm.6802.2.S1_at	GRMZM2G024151_P02	AT5G26751	408	86	ATSK11| protein kinase/ protein serine/threonine kinase	LOC_Os01g14860	408	95	13101.t01333	CGMC_GSK.1 - CGMC includes CDA| MAPK| GSK3| and CLKC kinases| expressed		---	Cycling	ZT0
Zm.11933.1.A1_at	GRMZM2G031125_P04	AT5G24910	412	47	CYP714A1| electron carrier/ heme binding / iron ion binding / monooxygenase/ oxygen binding	LOC_Os07g48330	424	74	13107.t04461	cytochrome P450| putative| expressed		---	Cycling	ZT0
Zm.6244.2.A1_x_at	GRMZM2G008497_P02	AT2G31660	412	52	SAD2 (SUPER SENSITIVE TO ABA AND DROUGHT2)| binding / protein transporter	LOC_Os02g27470	678	52	13102.t02452	importin-7| putative| expressed		---	Cycling	ZT0
Zm.1968.1.A1_at	GRMZM2G178892_P01	AT5G20410	413	76	MGD2| 1|2-diacylglycerol 3-beta-galactosyltransferase/ UDP-galactosyltransferase/ transferase| transferring glycosyl groups	LOC_Os02g55910	496	93	13102.t05215	monogalactosyldiacylglycerol synthase| putative| expressed		---	Cycling	ZT0
Zm.9477.1.A1_at	GRMZM2G073041_P01	AT1G03140	418	58	splicing factor Prp18 family protein	LOC_Os07g38420	435	72	13107.t03493	pre-mRNA-splicing factor| putative| expressed		---	Cycling	ZT0
Zm.5083.4.A1_x_at	GRMZM2G134917_P01	AT5G22060	421	80	ATJ2| protein binding	LOC_Os03g57340	420	91	13103.t05008	chaperone protein dnaJ| putative| expressed		---	Cycling	ZT0
Zm.12014.1.A1_at	AC189750.4_FGP004	AT4G21990	443	71	APR3 (APS REDUCTASE 3)| adenylyl-sulfate reductase	LOC_Os07g32570	456	85	13107.t02928	OsAPRL1 adenosine 5'-phosphosulfate reductase-like OsAPRL1| expressed		adenosine 5'-phosphosulfate reductase 1	Cycling	ZT0
Zm.655.1.A1_at	GRMZM2G026833_P02	AT2G20570	423	41	GPRI1 (GBF'S PRO-RICH REGION-INTERACTING FACTOR 1)| transcription factor/ transcription regulator	LOC_Os06g24070	479	68	13106.t02215	myb-like DNA-binding domain containing protein| expressed		Glk1 protein	Cycling	ZT0
Zm.3469.1.A1_at	GRMZM2G305007_P04	AT1G71810	443	63	ABC1 family protein	LOC_Os04g54790	443	88	13104.t04957	ELMO/CED-12 family protein| putative| expressed		---	Cycling	ZT0
Zm.11657.1.A1_at	GRMZM2G164405_P01	AT4G11280	433	66	ACS6 (1-AMINOCYCLOPROPANE-1-CARBOXYLIC ACID (ACC) SYNTHASE 6)| 1-aminocyclopropane-1-carboxylate synthase	LOC_Os04g48850	477	81	13104.t04395	aminotransferase| classes I and II| domain containing protein| expressed		---	Cycling	ZT0
Zm.3702.1.S1_at	GRMZM2G105644_P01	AT1G74470	436	77	geranylgeranyl reductase	LOC_Os02g51080	448	94	13102.t04735	FAD binding domain containing protein| expressed		---	Cycling	ZT0
Zm.1788.1.A1_at	GRMZM2G177659_P03	AT3G30390	438	65	amino acid transporter family protein	LOC_Os06g42720	459	94	13106.t03944	amino acid transporter| putative| expressed		---	Cycling	ZT0
Zm.14025.1.S1_at	GRMZM2G116327_P05	AT2G41705	440	44	camphor resistance CrcB family protein	LOC_Os10g41749	498	76	13110.t03402	crcB-like protein| expressed		---	Cycling	ZT0
Zm.18229.1.A1_at	GRMZM2G158083_P02	AT5G48930	440	65	HCT (HYDROXYCINNAMOYL-COA SHIKIMATE/QUINATE HYDROXYCINNAMOYL TRANSFERASE)| quinate O-hydroxycinnamoyltransferase/ shikimate O-hydroxycinnamoyltransferase/ transferase	LOC_Os04g42250	441	90	13104.t03763	transferase family protein| putative| expressed		---	Cycling	ZT0
Zm.8110.1.A1_at	GRMZM2G013964_P01	AT5G49820	440	70	emb1879 (embryo defective 1879)	LOC_Os05g34650	529	84	13105.t03087	DUF647 domain containing protein| putative| expressed		---	Cycling	ZT0
Zm.4096.1.S1_at	GRMZM2G095562_P01	AT3G15430	472	63	regulator of chromosome condensation (RCC1) family protein	LOC_Os07g27490	481	92	13107.t02437	Regulator of chromosome condensation domain containing protein| expressed		---	Cycling	ZT0
Zm.15500.1.A1_at	GRMZM2G569855_P01	AT3G10050	422	74	OMR1 (L-O-METHYLTHREONINE RESISTANT 1)| L-threonine ammonia-lyase	LOC_Os03g50510	427	92	13103.t04402	threonine dehydratase biosynthetic| chloroplast precursor| putative| expressed		---	Cycling	ZT0
Zm.12152.1.S1_at	GRMZM2G116514_P01	AT5G07250	327	65	ATRBL3 (ARABIDOPSIS RHOMBOID-LIKE PROTEIN 3)	LOC_Os09g35730	325	87	13109.t03058	OsRhmbd16 - Putative Rhomboid homologue| expressed		Hypothetical protein LOC100191668 (LOC100191668)| mRNA	Cycling	ZT0
Zm.6422.1.A1_at	GRMZM2G179677_P06	AT2G02070	530	46	AtIDD5 (Arabidopsis thaliana Indeterminate(ID)-Domain 5)| nucleic acid binding / transcription factor/ zinc ion binding	LOC_Os08g44050	570	66	13108.t04140	ZOS8-12 - C2H2 zinc finger protein| expressed		INDETERMINATE-related protein 1	Cycling	ZT12
Zm.19135.1.A1_at	GRMZM2G146446_P03	AT2G46060	780	44	transmembrane protein-related	LOC_Os10g30910	771	82	13110.t02421	transmembrane protein-related| putative| expressed		---	Cycling	ZT12
Zm.630.1.A1_at	GRMZM2G115564_P02	AT2G24120	836	63	SCA3 (SCABRA 3)| DNA binding / DNA-directed RNA polymerase	LOC_Os06g44230	920	88	13106.t04091	DNA-directed RNA polymerase 3A| chloroplast precursor| putative| expressed		RNA polymerase2	Cycling	ZT12
Zm.8947.1.A1_at	GRMZM2G107101_P02	AT1G22770	970	67	GI (GIGANTEA)	LOC_Os01g08700	961	92	13101.t00748	GIGANTEA| putative| expressed		---	Cycling	ZT12
Zm.19212.1.S1_at	GRMZM2G383623_P01	AT5G48600	1133	65	ATSMC3 (ARABIDOPSIS THALIANA STRUCTURAL MAINTENANCE OF CHROMOSOME 3)| ATP binding / transporter	LOC_Os05g41750	376	83	13105.t03747	RecF/RecN/SMC N terminal domain containing protein| expressed		---	Cycling	ZT12
Zm.12169.1.S1_at	GRMZM2G012923_P01	AT4G35300	745	70	TMT2 (TONOPLAST MONOSACCHARIDE TRANSPORTER2)| carbohydrate transmembrane transporter/ nucleoside transmembrane transporter/ sugar:hydrogen symporter	LOC_Os02g13560	743	88	13102.t01167	transporter family protein| putative| expressed		---	Cycling	ZT12
Zm.4311.1.S1_at	GRMZM2G171688_P01	AT1G29880	619	80	glycyl-tRNA synthetase / glycine--tRNA ligase	LOC_Os04g32650	631	90	13104.t02921	tRNA synthetase class II core domain containing protein| expressed		---	Cycling	ZT12
Zm.9000.1.A1_at	GRMZM2G147770_P01	AT3G46970	530	80	PHS2 (ALPHA-GLUCAN PHOSPHORYLASE 2)| phosphorylase/ transferase| transferring glycosyl groups	LOC_Os01g63270	527	94	13101.t05624	alpha-glucan phosphorylast isozyme| putative| expressed		---	Cycling	ZT12
Zm.7731.1.A1_at	GRMZM2G082180_P01	AT1G78010	535	64	tRNA modification GTPase| putative	LOC_Os08g31460	542	82	13108.t02900	GTPase of unknown function domain containing protein| putative| expressed		---	Cycling	ZT12
Zm.4622.1.A1_at	GRMZM2G008263_P03	AT1G32900	535	72	starch synthase| putative	LOC_Os07g22930	609	85	13107.t01994	starch synthase| putative| expressed		---	Cycling	ZT12
Zm.5556.1.A1_at	GRMZM2G110897_P02	AT5G49960	543	64	binding / catalytic	LOC_Os01g64980	643	80	13101.t05790	ion channel DMI1| chloroplast precursor| putative| expressed		hypothetical protein LOC100193241	Cycling	ZT12
Zm.18022.1.S1_at	GRMZM2G032219_P02	AT2G39200	558	49	MLO12 (MILDEW RESISTANCE LOCUS O 12)| calmodulin binding	LOC_Os03g03700	570	73	13103.t00259	MLO domain containing protein| putative| expressed		barley mlo defense gene homolog1	Cycling	ZT12
Zm.2923.1.A1_at	GRMZM2G012213_P01	AT4G16835	576	55	pentatricopeptide (PPR) repeat-containing protein	LOC_Os08g05750	615	82	13108.t00473	pentatricopeptide| putative| expressed		---	Cycling	ZT12
Zm.12483.1.A1_at	GRMZM2G111224_P01	AT1G19110	757	47	inter-alpha-trypsin inhibitor heavy chain-related	LOC_Os07g42280	753	78	13107.t03867	von Willebrand factor type A domain containing protein| expressed		---	Cycling	ZT12
Zm.15423.1.S1_at	GRMZM2G159542_P01	AT5G09420	597	55	ATTOC64-V (ARABIDOPSIS THALIANA TRANSLOCON AT THE OUTER MEMBRANE OF CHLOROPLASTS 64-V)| amidase/ binding / carbon-nitrogen ligase| with glutamine as amido-N-donor	LOC_Os02g51810	595	76	13102.t04810	expressed protein		---	Cycling	ZT12
ZmAffx.182.1.A1_at	GRMZM2G149786_P01	AT3G13682	756	56	LDL2 (LSD1-LIKE2)| amine oxidase/ electron carrier/ oxidoreductase	LOC_Os08g04780	744	78	13108.t00379	amine oxidase| putative| expressed		---	Cycling	ZT12
Zm.8053.1.A1_at	GRMZM2G169095_P01	AT4G36760	640	68	ATAPP1| N-1-naphthylphthalamic acid binding / aminopeptidase	LOC_Os06g45360	642	84	13106.t04206	peptidase| M24 family protein| putative| expressed		---	Cycling	ZT12
Zm.6749.1.A1_at	GRMZM2G451882_P01	AT5G57580	641	59	calmodulin-binding protein	LOC_Os02g08120	625	85	13102.t00720	calmodulin binding protein| putative| expressed		---	Cycling	ZT12
Zm.5103.1.A1_at	GRMZM2G126338_P02	AT3G13460	682	46	ECT2| protein binding	LOC_Os03g53670	664	78	13103.t04691	YT521-B-like family domain containing protein| expressed		---	Cycling	ZT12
Zm.12629.1.S1_at	GRMZM2G106056_P03	AT5G54260	684	68	MRE11 (meiotic recombination 11)| endonuclease/ exonuclease/ hydrolase/ manganese ion binding / protein serine/threonine phosphatase	LOC_Os04g54340	660	86	13104.t04914	double-strand break repair protein MRE11| putative| expressed		---	Cycling	ZT12
Zm.14765.1.A1_at	GRMZM2G416817_P02	AT1G02660	744	42	lipase class 3 family protein	LOC_Os01g15000	696	66	13101.t01348	lipase| putative| expressed		---	Cycling	ZT12
Zm.2791.1.A1_at	GRMZM2G174572_P01	AT5G24260	745	62	prolyl oligopeptidase family protein	LOC_Os02g18850	596	87	13102.t01692	OsPOP5 - Putative Prolyl Oligopeptidase homologue| expressed		---	Cycling	ZT12
Zm.17533.1.S1_at	GRMZM2G175171_P01	AT5G17380	576	73	pyruvate decarboxylase family protein	LOC_Os01g32080	577	92	13101.t02712	thiamine pyrophosphate enzyme| C-terminal TPP binding domain containing protein| expressed		hypothetical protein LOC100193668	Cycling	ZT12
Zm.17550.1.A1_at	GRMZM2G180575_P02	AT5G10840	87	72	endomembrane protein 70| putative	LOC_Os09g38530	99	75	13109.t03335	transmembrane 9 superfamily member| putative| expressed		---	Cycling	ZT12
Zm.16582.1.A1_at	GRMZM2G038338_P02	AT3G32930	78	45	unknown protein	LOC_Os07g41710	128	70	13107.t03814	expressed protein		---	Cycling	ZT12
Zm.3162.1.A1_at	GRMZM2G063503_P01	AT4G33640	78	83	unknown protein	LOC_Os03g48390	87	90	13103.t04210	expressed protein		---	Cycling	ZT12
Zm.2444.1.S1_at	GRMZM2G313672_P01	AT4G20150	79	78	unknown protein	LOC_Os07g31490	79	89	13107.t02827	expressed protein		hypothetical protein LOC100192083	Cycling	ZT12
Zm.14937.1.A1_at	GRMZM2G026131_P01	AT1G80360	80	58	aminotransferase class I and II family protein	LOC_Os01g08270	80	64	13101.t00704	aminotransferase| classes I and II| domain containing protein| expressed		---	Cycling	ZT12
Zm.10361.1.A1_at	GRMZM2G042006_P02	AT4G00420	83	45	double-stranded RNA-binding domain (DsRBD)-containing protein	LOC_Os09g24954	150	44	13109.t02184	double-stranded RNA binding motif containing protein| expressed		hypothetical protein LOC100192817	Cycling	ZT12
Zm.17511.1.A1_at	GRMZM2G408174_P01	AT1G20430	84	44	unknown protein	LOC_Os06g11060	95	73	13106.t00980	expressed protein		hypothetical protein LOC100194337	Cycling	ZT12
Zm.3431.1.A1_at	GRMZM2G055527_P01	AT5G57860	90	68	ubiquitin family protein	LOC_Os03g24920	75	76	13103.t02214	ubiquitin family protein| putative| expressed		---	Cycling	ZT12
Zm.8805.1.A1_at	AC205250.3_FGP006	AT1G07730	87	46	disease resistance-responsive family protein	LOC_Os01g62030	168	63	13101.t05504	disease resistance-responsive family protein| putative		---	Cycling	ZT12
Zm.19179.1.S1_at	GRMZM2G438438_P02	AT1G69600	67	73	ZFHD1 (ZINC FINGER HOMEODOMAIN 1)| DNA binding / transcription activator/ transcription factor	LOC_Os09g24820	144	56	13109.t02172	ZF-HD protein dimerisation region containing protein| expressed		hypothetical protein LOC100217065	Cycling	ZT12
Zm.1148.1.A1_at	GRMZM2G338916_P01	AT2G21290	88	58	unknown protein	LOC_Os09g35900	88	86	13109.t03074	expressed protein		---	Cycling	ZT12
Zm.471.1.A1_s_at	GRMZM2G128454_P01	AT5G28750	88	67	thylakoid assembly protein| putative	LOC_Os03g43430	92	84	13103.t03742	mttA/Hcf106 family protein| putative| expressed		tha9 protein	Cycling	ZT12
Zm.470.1.A1_at	GRMZM2G472651_P01	AT5G28750	88	69	thylakoid assembly protein| putative	LOC_Os03g43430	154	77	13103.t03742	mttA/Hcf106 family protein| putative| expressed		tha4 protein	Cycling	ZT12
Zm.5716.1.A1_at	GRMZM2G480850_P01	AT2G47400	89	58	CP12-1	LOC_Os01g19740	107	69	13101.t01754	calvin cycle protein CP12| putative| expressed		---	Cycling	ZT12
Zm.11369.1.A1_at	GRMZM2G023119_P01	AT3G58630	90	58	transcription factor	LOC_Os01g48320	91	85	13101.t04198	transcription factor like protein| putative| expressed		---	Cycling	ZT12
Zm.8152.1.S1_at	GRMZM2G176358_P04	AT4G40030	136	100	histone H3.2	LOC_Os06g04030	136	100	13106.t00291	histone H3| putative| expressed		hypothetical protein LOC100192746	Cycling	ZT12
Zm.1305.1.S1_at	GRMZM2G080603_P03	AT2G21660	85	75	CCR2 (COLD| CIRCADIAN RHYTHM| AND RNA BINDING 2)| RNA binding / double-stranded DNA binding / single-stranded DNA binding	LOC_Os12g43600	87	87	13112.t04044	RNA recognition motif containing protein| expressed	glycine-rich protein1	glycine-rich RNA binding protein	Cycling	ZT12
Zm.1295.1.A1_at	GRMZM2G324478_P01	AT3G52070	51	55	unknown protein	LOC_Os03g11780	70	81	13103.t00994	expressed protein		---	Cycling	ZT12
Zm.16499.1.S1_at	GRMZM2G172442_P04	AT4G20150	75	81	unknown protein	LOC_Os07g31490	78	90	13107.t02827	expressed protein		---	Cycling	ZT12
Zm.4813.1.A1_at	GRMZM2G703261_P01	AT3G45100	69	75	SETH2| transferase| transferring glycosyl groups	LOC_Os07g16960	71	85	13107.t01559	glycosyl transferase| group 1 domain containing protein| expressed		---	Cycling	ZT12
Zm.4153.1.A1_at	GRMZM2G099984_P01	AT3G05880	53	74	RCI2A (RARE-COLD-INDUCIBLE 2A)	LOC_Os05g04700	55	87	13105.t00366	OsRCI2-6 - Hydrophobic protein LTI6B| expressed		---	Cycling	ZT12
Zm.2578.1.A1_at	GRMZM2G065276_P02	AT4G16280	57	72	FCA| RNA binding	LOC_Os09g03610	183	65	13109.t00263	flowering time control protein FCA| putative| expressed		---	Cycling	ZT12
Zm.3949.1.S1_at	GRMZM2G482720_P01	AT5G14590	62	73	isocitrate dehydrogenase| putative / NADP+ isocitrate dehydrogenase| putative	LOC_Os04g42920	66	73	13104.t03823	dehydrogenase| putative| expressed		---	Cycling	ZT12
Zm.8923.1.A1_at	GRMZM2G120484_P02	AT2G04900	64	75	unknown protein	LOC_Os03g53980	64	92	13103.t04719	expressed protein		---	Cycling	ZT12
Zm.14818.1.A1_at	GRMZM2G030809_P02	AT2G21195	65	46	unknown protein	LOC_Os07g16150	96	64	13107.t01479	expressed protein		---	Cycling	ZT12
Zm.14584.1.S1_at	GRMZM2G036837_P04	AT2G47850	66	53	zinc finger (CCCH-type) family protein	LOC_Os01g15460	78	71	13101.t01392	zinc finger C-x8-C-x5-C-x3-H type family protein| expressed		---	Cycling	ZT12
Zm.2813.1.A1_at	GRMZM2G099049_P02	AT1G56220	91	49	dormancy/auxin associated family protein	LOC_Os09g26620	148	66	13109.t02347	auxin-repressed protein| putative| expressed		---	Cycling	ZT12
Zm.13218.1.A1_at	GRMZM2G016734_P02	AT1G56300	129	62	DNAJ heat shock N-terminal domain-containing protein	LOC_Os03g18870	148	82	13103.t01677	heat shock protein DnaJ| putative| expressed		---	Cycling	ZT12
Zm.14415.1.A1_a_at	GRMZM2G123896_P04	AT2G33830	115	57	dormancy/auxin associated family protein	LOC_Os11g44810	126	81	13111.t04004	auxin-repressed protein| putative| expressed		---	Cycling	ZT12
Zm.955.1.A1_at	GRMZM2G481103_P03	AT3G27100	115	63		LOC_Os01g69110	110	87	13101.t06186	expressed protein		---	Cycling	ZT12
Zm.9917.1.A1_at	GRMZM2G091921_P01	AT1G69485	116	55	structural constituent of ribosome	LOC_Os03g07290	94	81	13103.t00605	structural constituent of ribosome| putative| expressed		---	Cycling	ZT12
Zm.5860.2.A1_at	GRMZM2G172357_P01	AT5G20500	117	68	glutaredoxin| putative	LOC_Os06g44910	136	78	13106.t04160	OsGrx_C4 - glutaredoxin subgroup I| expressed		---	Cycling	ZT12
Zm.4290.1.A1_at	GRMZM2G385945_P01	AT3G02790	118	63	zinc finger (C2H2 type) family protein	LOC_Os06g49490	118	84	13106.t04617	ZOS6-10 - C2H2 zinc finger protein| expressed		---	Cycling	ZT12
Zm.1193.1.A1_at	GRMZM2G042118_P01	AT4G13850	122	60	GR-RBP2 (GLYCINE-RICH RNA-BINDING PROTEIN 2)| ATP binding / RNA binding / double-stranded DNA binding / single-stranded DNA binding	LOC_Os01g68790	117	70	13101.t06155	RNA recognition motif containing protein| putative| expressed		---	Cycling	ZT12
Zm.1812.1.A1_at	GRMZM2G135446_P02	AT2G46670	90	59	pseudo-response regulator| putative / timing of CAB expression 1-like protein| putative	LOC_Os11g05930	409	67	13111.t00494	response regulator receiver domain containing protein| expressed		---	Cycling	ZT12
Zm.17978.1.A1_at	GRMZM2G355525_P01	AT2G27030	126	45	CAM5 (CALMODULIN 5)| calcium ion binding	LOC_Os05g41200	132	72	13105.t03692	OsCML9 - Calmodulin-related calcium sensor protein| expressed		---	Cycling	ZT12
Zm.2539.1.A1_at	GRMZM2G060067_P01	AT4G36480	107	70	ATLCB1 (LONG-CHAIN BASE1)| protein binding / serine C-palmitoyltransferase	LOC_Os03g14800	116	86	13103.t01286	serine palmitoyltransferase 1| putative| expressed		---	Cycling	ZT12
Zm.1704.1.S1_at	GRMZM2G419969_P01	AT1G78190	131	48	unknown protein	LOC_Os07g43020	131	70	13107.t03938	TRM112| putative| expressed		hypothetical protein LOC100217212	Cycling	ZT12
Zm.10099.1.A1_at	GRMZM2G152056_P01	AT5G27280	132	72	zinc finger (DNL type) family protein	LOC_Os06g50870	212	79	13106.t04755	DNL zinc finger domain containing protein| putative| expressed		---	Cycling	ZT12
Zm.7685.3.A1_a_at	GRMZM2G115925_P01	AT1G20580	132	79	small nuclear ribonucleoprotein| putative / snRNP| putative / Sm protein| putative	LOC_Os02g01250	102	99	13102.t00025	LSM domain containing protein| expressed		---	Cycling	ZT12
Zm.8790.1.A1_at	GRMZM2G138842_P01	AT1G17080	133	44	unknown protein	LOC_Os06g25294	103	78	13106.t02333	60S ribosomal protein L18a-1| putative| expressed		---	Cycling	ZT12
Zm.11594.1.S1_at	GRMZM2G402092_P01	AT3G17930	133	65	unknown protein	LOC_Os01g59080	192	64	13101.t05224	expressed protein		---	Cycling	ZT12
Zm.8563.1.A1_at	GRMZM2G475536_P03	AT1G23110	133	77	unknown protein	LOC_Os08g33640	133	86	13108.t03114	expressed protein		hypothetical protein LOC100193983	Cycling	ZT12
Zm.3633.5.A1_at	GRMZM2G150656_P02	AT5G42890	123	70	SCP2 (STEROL CARRIER PROTEIN 2)| oxidoreductase/ sterol carrier	LOC_Os02g52720	122	74	13102.t04899	peroxisomal multifunctional enzyme type 2| putative		---	Cycling	ZT12
Zm.1598.1.S1_at	GRMZM2G096348_P02	AT4G26670	100	58	mitochondrial import inner membrane translocase subunit Tim17/Tim22/Tim23 family protein	LOC_Os03g09870	108	73	13103.t00807	mitochondrial import inner membrane translocase subunit Tim17| putative| expressed		hypothetical protein LOC100193849	Cycling	ZT12
Zm.9994.1.A1_at	GRMZM2G159700_P01	AT4G10300	91	67		LOC_Os02g40700	113	89	13102.t03732	enzyme of the cupin superfamily protein| putative| expressed		---	Cycling	ZT12
Zm.7925.1.A1_at	GRMZM2G346133_P01	AT1G52240	91	73	ROPGEF11 (RHO GUANYL-NUCLEOTIDE EXCHANGE FACTOR 11)| Rho guanyl-nucleotide exchange factor	LOC_Os02g16909	89	94	13102.t01497	dynein light chain type 1 domain containing protein| expressed		---	Cycling	ZT12
Zm.6061.1.S1_at	GRMZM2G361074_P01	AT5G20570	92	97	RBX1 (RING-BOX 1)| protein binding	LOC_Os02g47870	114	89	13102.t04408	anaphase-promoting complex subunit 11| putative| expressed		hypothetical protein LOC100192928	Cycling	ZT12
Zm.17364.1.A1_at	GRMZM2G429396_P01	AT4G21870	93	54	26.5 kDa class P-related heat shock protein (HSP26.5-P)	LOC_Os07g33350	173	60	13107.t03004	hsp20/alpha crystallin family protein| putative| expressed		---	Cycling	ZT12
Zm.8465.1.A1_at	GRMZM2G144101_P02	AT3G46560	93	78	TIM9| P-P-bond-hydrolysis-driven protein transmembrane transporter	LOC_Os12g38310	93	98	13112.t03522	mitochondrial import inner membrane translocase subunit Tim| putative| expressed		---	Cycling	ZT12
Zm.12165.1.A1_at	GRMZM2G453438_P02	AT4G19100	95	48	unknown protein	LOC_Os10g38910	222	59	13110.t03130	expressed protein		---	Cycling	ZT12
Zm.13332.1.S1_at	GRMZM2G057950_P02	AT1G69485	115	56	structural constituent of ribosome	LOC_Os03g07290	94	78	13103.t00605	structural constituent of ribosome| putative| expressed		---	Cycling	ZT12
Zm.1039.1.A1_a_at	GRMZM2G031586_P01	AT1G30880	98	45	unknown protein	LOC_Os04g52180	103	82	13104.t04695	expressed protein		---	Cycling	ZT12
Zm.10121.1.A1_at	GRMZM2G048277_P03	AT1G26550	108	92	peptidyl-prolyl cis-trans isomerase PPIC-type family protein	LOC_Os09g24540	151	89	13109.t02144	peptidyl-prolyl cis-trans isomerase| putative| expressed		---	Cycling	ZT12
Zm.12574.1.A1_at	GRMZM2G056093_P01	AT5G20190	100	62	binding	LOC_Os06g40440	301	57	13106.t03714	expressed protein		---	Cycling	ZT12
Zm.13415.1.A1_at	GRMZM2G071602_P02	AT3G63530	101	51	BB (BIG BROTHER)| protein binding / ubiquitin-protein ligase/ zinc ion binding	LOC_Os06g03580	279	53	13106.t00247	zinc RING finger protein| putative| expressed		---	Cycling	ZT12
Zm.13944.2.S1_at	AC196125.3_FGP002	AT3G26420	102	70	ATRZ-1A| RNA binding / nucleotide binding	LOC_Os03g61990	126	88	13103.t05438	glycine-rich RNA-binding protein 7| putative| expressed		---	Cycling	ZT12
Zm.8229.1.S1_at	GRMZM2G141707_P02	AT3G06730	104	77	thioredoxin family protein	LOC_Os08g29110	167	62	13108.t02673	thioredoxin| putative| expressed		hypothetical protein LOC100192960	Cycling	ZT12
Zm.14154.1.A1_at	GRMZM2G139028_P01	AT1G04710	105	56	PKT4 (PEROXISOMAL 3-KETOACYL-COA THIOLASE 4)| acetyl-CoA C-acyltransferase/ catalytic	LOC_Os04g40040	266	40	13104.t03548	copper methylamine oxidase precursor| putative| expressed		---	Cycling	ZT12
Zm.2176.1.S1_at	GRMZM2G448368_P01	AT2G17880	106	49	DNAJ heat shock protein| putative	LOC_Os08g43490	106	55	13108.t04087	heat shock protein DnaJ| putative| expressed		---	Cycling	ZT12
Zm.2988.1.A1_at	AC185532.4_FGP006	AT5G57230	97	69		LOC_Os10g07538	101	91	13110.t03532	expressed protein		---	Cycling	ZT12
Zm.14813.1.S1_at	GRMZM2G077632_P02	AT5G18570	528	68	GTP1/OBG family protein	LOC_Os07g47300	746	72	13107.t04361	spo0B-associated GTP-binding protein| putative| expressed		---	Cycling	ZT12
Zm.12269.2.A1_a_at	GRMZM2G148194_P05	AT3G14130	361	66	(S)-2-hydroxy-acid oxidase| peroxisomal| putative / glycolate oxidase| putative / short chain alpha-hydroxy acid oxidase| putative	LOC_Os07g42440	367	84	13107.t03882	hydroxyacid oxidase 1| putative| expressed		hypothetical protein LOC100193070	Cycling	ZT12
ZmAffx.519.1.A1_at	GRMZM2G021704_P02	AT4G22930	342	77	PYR4 (PYRIMIDIN 4)| dihydroorotase/ hydrolase/ hydrolase| acting on carbon-nitrogen (but not peptide) bonds| in cyclic amides	LOC_Os01g54370	411	82	13101.t04775	dihydropyrimidinase| putative| expressed		hypothetical protein LOC100193190	Cycling	ZT12
Zm.5379.1.S1_at	GRMZM2G054040_P01	AT3G27550	343	75	group II intron splicing factor CRS1-related	LOC_Os05g05300	482	76	13105.t00424	CRS1/YhbY domain containing protein| putative| expressed		---	Cycling	ZT12
Zm.288.1.A1_at	GRMZM2G018375_P02	AT5G54770	347	76	THI1| protein homodimerization	LOC_Os07g34570	359	84	13107.t03124	FAD dependent oxidoreductase domain containing protein| expressed		thiamine biosynthetic enzyme	Cycling	ZT12
Zm.3130.2.A1_at	GRMZM2G080320_P02	AT3G62860	354	65	esterase/lipase/thioesterase family protein	LOC_Os05g29974	347	72	13105.t02622	lipase| putative| expressed		---	Cycling	ZT12
Zm.8850.1.A1_at	AC155417.2_FGP009	AT3G17940	355	67	aldose 1-epimerase family protein	LOC_Os10g06720	358	78	13110.t00533	aldose 1-epimerase| putative| expressed		---	Cycling	ZT12
Zm.3993.1.S1_x_at	GRMZM2G076239_P05	AT4G18360	358	72	(S)-2-hydroxy-acid oxidase| peroxisomal| putative / glycolate oxidase| putative / short chain alpha-hydroxy acid oxidase| putative	LOC_Os04g53210	368	77	13104.t04797	hydroxyacid oxidase 1| putative| expressed		---	Cycling	ZT12
Zm.17859.1.A1_at	GRMZM2G100058_P01	AT4G01400	386	40		LOC_Os09g36230	369	85	13109.t03107	PPR repeat containing protein		---	Cycling	ZT12
Zm.12269.2.A1_at	GRMZM2G148194_P05	AT3G14130	361	66	(S)-2-hydroxy-acid oxidase| peroxisomal| putative / glycolate oxidase| putative / short chain alpha-hydroxy acid oxidase| putative	LOC_Os07g42440	367	84	13107.t03882	hydroxyacid oxidase 1| putative| expressed		Hypothetical protein LOC100193070 (LOC100193070)| mRNA	Cycling	ZT12
Zm.737.1.A1_a_at	GRMZM2G038636_P01	AT5G60360	339	75	AALP (Arabidopsis aleurain-like protease)| cysteine-type peptidase	LOC_Os09g27030	337	88	13109.t02388	oryzain gamma chain precursor| putative| expressed	cysteine protease2	cysteine protease	Cycling	ZT12
Zm.5565.1.S1_at	GRMZM2G098298_P01	AT4G39090	363	67	RD19 (RESPONSIVE TO DEHYDRATION 19)| cysteine-type endopeptidase/ cysteine-type peptidase	LOC_Os02g27030	373	89	13102.t02409	cysteine proteinase 1 precursor| putative| expressed	cysteine protease1	cysteine protease1	Cycling	ZT12
Zm.12006.1.A1_at	GRMZM2G099529_P01	AT1G49970	371	56	CLPR1| serine-type endopeptidase	LOC_Os05g51450	391	88	13105.t04628	OsClp8 - Putative Clp protease homologue| expressed		---	Cycling	ZT12
Zm.10103.1.A1_at	GRMZM2G119361_P03	AT2G01190	372	48	octicosapeptide/Phox/Bem1p (PB1) domain-containing protein	LOC_Os01g04650	377	83	13101.t00350	PB1 domain containing protein| expressed		---	Cycling	ZT12
Zm.4857.1.A1_at	GRMZM2G172021_P03	AT2G45460	376	45	forkhead-associated domain-containing protein / FHA domain-containing protein	LOC_Os03g03560	488	66	13103.t00246	FHA domain containing protein| putative| expressed		hypothetical protein LOC100191448	Cycling	ZT12
Zm.10252.1.A1_at	GRMZM2G178955_P01	AT5G35200	513	60	epsin N-terminal homology (ENTH) domain-containing protein	LOC_Os02g55970	572	74	13102.t05220	ANTH| putative| expressed		---	Cycling	ZT12
Zm.12723.1.A1_at	GRMZM2G098153_P01	AT2G39990	284	69	EIF2| translation initiation factor	LOC_Os05g01450	286	87	13105.t00048	eukaryotic translation initiation factor 3 subunit F| putative| expressed		---	Cycling	ZT12
Zm.12842.1.A1_at	GRMZM2G076239_P05	AT4G18360	358	72	(S)-2-hydroxy-acid oxidase| peroxisomal| putative / glycolate oxidase| putative / short chain alpha-hydroxy acid oxidase| putative	LOC_Os04g53210	368	77	13104.t04797	hydroxyacid oxidase 1| putative| expressed		---	Cycling	ZT12
Zm.5092.1.S1_at	GRMZM2G000256_P01	AT5G11450	300	58	oxygen-evolving complex-related	LOC_Os01g43070	269	83	13101.t03742	psbP-related thylakoid lumenal protein 4| chloroplast precursor| putative| expressed		hypothetical protein LOC100192838	Cycling	ZT12
Zm.9739.1.A1_at	GRMZM2G124509_P01	AT3G01410	290	45	RNase H domain-containing protein	LOC_Os08g08050	337	64	13108.t00693	retrotransposon protein| putative| unclassified		---	Cycling	ZT12
Zm.5861.1.A1_at	GRMZM2G163338_P01	AT1G65930	290	88	isocitrate dehydrogenase| putative / NADP+ isocitrate dehydrogenase| putative	LOC_Os01g46610	290	91	13101.t04027	dehydrogenase| putative| expressed		---	Cycling	ZT12
Zm.6696.1.S1_at	GRMZM2G050118_P01	AT1G08640	291	46	unknown protein	LOC_Os08g03380	279	78	13108.t00240	heat shock protein DnaJ| putative| expressed		---	Cycling	ZT12
Zm.5069.1.A1_at	GRMZM2G065655_P01	AT4G23280	293	42	protein kinase| putative	LOC_Os11g11780	268	65	13111.t01073	cysteine-rich receptor-like protein kinase 21 precursor| putative| expressed		hypothetical protein LOC100192804	Cycling	ZT12
ZmAffx.61.1.S1_at	GRMZM2G098973_P01	AT5G62840	293	65	phosphoglycerate/bisphosphoglycerate mutase family protein	LOC_Os01g47190	229	92	13101.t04086	phosphoglycerate mutase| putative| expressed		---	Cycling	ZT12
ZmAffx.61.1.A1_at	GRMZM2G098973_P01	AT5G62840	293	65	phosphoglycerate/bisphosphoglycerate mutase family protein	LOC_Os01g47190	229	92	13101.t04086	phosphoglycerate mutase| putative| expressed		---	Cycling	ZT12
Zm.1332.1.S1_at	GRMZM2G179146_P01	AT2G31040	341	55	ATP synthase protein I -related	LOC_Os01g48300	364	87	13101.t04196	ATP synthase protein I related| putative| expressed		---	Cycling	ZT12
Zm.11651.1.A1_at	GRMZM2G154211_P03	AT3G51895	294	68	SULTR3|1 (SULFATE TRANSPORTER 3|1)| secondary active sulfate transmembrane transporter/ sulfate transmembrane transporter/ transporter	LOC_Os03g06520	308	84	13103.t00529	sulfate transporter| putative| expressed		---	Cycling	ZT12
Zm.9561.1.A1_at	GRMZM2G018837_P03	AT5G57580	340	46	calmodulin-binding protein	LOC_Os02g08120	326	79	13102.t00720	calmodulin binding protein| putative| expressed		---	Cycling	ZT12
Zm.4467.2.A1_at	GRMZM2G359070_P02	AT1G36280	304	69	adenylosuccinate lyase| putative / adenylosuccinase| putative	LOC_Os03g19930	326	85	13103.t01781	adenylosuccinate lyase| putative| expressed		hypothetical protein LOC100193777	Cycling	ZT12
Zm.6568.1.A1_at	GRMZM2G090908_P01	AT1G17370	305	75	UBP1B (oligouridylate binding protein 1B)| mRNA 3'-UTR binding	LOC_Os11g40510	299	87	13111.t03585	RNA recognition motif containing protein| putative| expressed		---	Cycling	ZT12
Zm.3569.1.A1_at	GRMZM2G028665_P04	AT1G19660	315	49	wound-responsive family protein	LOC_Os01g50622	349	75	13101.t04416	DNA-binding protein DSP1| putative| expressed		---	Cycling	ZT12
Zm.3656.1.A1_at	GRMZM2G006468_P04	AT1G75380	321	55	wound-responsive protein-related	LOC_Os08g26870	326	85	13108.t02454	wound responsive protein| putative| expressed		Clone 1564201 unknown mRNA	Cycling	ZT12
Zm.11214.1.S1_at	GRMZM2G450233_P01	AT1G05260	324	51	RCI3 (RARE COLD INDUCIBLE GENE 3)| peroxidase	LOC_Os05g06970	337	68	13105.t00590	peroxidase precursor| putative| expressed		---	Cycling	ZT12
Zm.737.1.A1_at	GRMZM2G038636_P01	AT5G60360	339	75	AALP (Arabidopsis aleurain-like protease)| cysteine-type peptidase	LOC_Os09g27030	337	88	13109.t02388	oryzain gamma chain precursor| putative| expressed	cysteine protease2	cysteine protease	Cycling	ZT12
Zm.12971.1.A1_at	GRMZM2G063473_P01	AT5G57930	389	66	APO2 (ACCUMULATION OF PHOTOSYSTEM ONE 2)	LOC_Os02g50010	442	79	13102.t04628	APO| putative| expressed		hypothetical protein LOC100194271	Cycling	ZT12
Zm.5799.1.A1_at	GRMZM2G035213_P01	AT1G64970	294	68	G-TMT (GAMMA-TOCOPHEROL METHYLTRANSFERASE)| tocopherol O-methyltransferase	LOC_Os02g47310	290	88	13102.t04351	Cyclopropane-fatty-acyl-phospholipid synthase| putative| expressed		gamma-tocopherol methyltransferase	Cycling	ZT12
Zm.8106.1.S1_at	GRMZM2G078033_P03	AT1G65840	490	60	ATPAO4 (ARABIDOPSIS THALIANA POLYAMINE OXIDASE 4)| amine oxidase/ polyamine oxidase	LOC_Os04g57550	487	90	13104.t05230	amine oxidase| flavin-containing| domain containing protein| expressed		hypothetical protein LOC100191603	Cycling	ZT12
Zm.16510.1.A1_at	GRMZM2G136300_P01	AT1G58360	456	60	AAP1 (AMINO ACID PERMEASE 1)| amino acid transmembrane transporter/ neutral amino acid transmembrane transporter	LOC_Os06g36180	485	84	13106.t03294	amino acid transporter| putative| expressed		---	Cycling	ZT12
Zm.7736.1.S1_at	GRMZM2G150256_P01	AT5G43060	459	57	cysteine proteinase| putative / thiol protease| putative	LOC_Os04g57440	431	57	13104.t05219	oryzain beta chain precursor| putative| expressed		maize insect resistance2	Cycling	ZT12
Zm.13961.1.S1_at	GRMZM2G002178_P02	AT5G42650	465	57	AOS (ALLENE OXIDE SYNTHASE)| allene oxide synthase/ hydro-lyase/ oxygen binding	LOC_Os03g12500	467	78	13103.t01063	cytochrome P450| putative| expressed		hydroperoxide lyase	Cycling	ZT12
Zm.6759.1.A1_at	GRMZM2G472167_P02	AT5G46050	466	57	PTR3 (PEPTIDE TRANSPORTER 3)| dipeptide transporter/ transporter/ tripeptide transporter	LOC_Os03g04570	476	77	13103.t00340	peptide transporter PTR3-A| putative| expressed		---	Cycling	ZT12
Zm.746.1.A1_at	GRMZM2G014833_P02	AT4G18700	469	66	CIPK12 (CBL-INTERACTING PROTEIN KINASE 12)| ATP binding / kinase/ protein kinase/ protein serine/threonine kinase	LOC_Os05g43840	512	74	13105.t03911	CAMK_KIN1/SNF1/Nim1_like.25 - CAMK includes calcium/calmodulin depedent protein kinases| expressed	protein kinase4	protein kinase PK4	Cycling	ZT12
Zm.19152.1.A1_at	GRMZM2G080871_P02	AT3G51850	483	55	CPK13| ATP binding / calcium ion binding / calmodulin-dependent protein kinase/ kinase/ protein kinase/ protein serine/threonine kinase/ protein tyrosine kinase	LOC_Os09g33910	537	68	13109.t02972	CAMK_CAMK_like.39 - CAMK includes calcium/calmodulin depedent protein kinases| expressed		---	Cycling	ZT12
Zm.9470.1.A1_at	GRMZM2G096491_P04	AT1G80210	385	56		LOC_Os05g46490	427	73	13105.t04178	mov34 family protein| putative| expressed		---	Cycling	ZT12
Zm.15758.1.S1_at	GRMZM2G005938_P01	AT3G59040	488	68	pentatricopeptide (PPR) repeat-containing protein	LOC_Os08g09270	610	81	13108.t00818	pentatricopeptide| putative| expressed		---	Cycling	ZT12
Zm.5987.2.A1_at	GRMZM2G166281_P01	AT1G47128	453	68	RD21 (responsive to dehydration 21)| cysteine-type endopeptidase/ cysteine-type peptidase	LOC_Os04g57440	452	63	13104.t05219	oryzain beta chain precursor| putative| expressed		---	Cycling	ZT12
Zm.8135.1.A1_at	GRMZM2G150248_P01	AT1G65840	490	62	ATPAO4 (ARABIDOPSIS THALIANA POLYAMINE OXIDASE 4)| amine oxidase/ polyamine oxidase	LOC_Os04g57560	494	88	13104.t05231	amine oxidase| flavin-containing| domain containing protein| expressed		---	Cycling	ZT12
Zm.17525.1.S1_at	GRMZM2G307561_P03	AT1G09960	495	62	SUT4 (SUCROSE TRANSPORTER 4)| carbohydrate transmembrane transporter/ sucrose transmembrane transporter/ sucrose:hydrogen symporter/ sugar:hydrogen symporter	LOC_Os12g44380	487	91	13112.t04120	sucrose transporter| putativ| expressed		sucrose transport protein 4	Cycling	ZT12
ZmAffx.452.1.A1_at	GRMZM2G089259_P01	AT1G11000	506	62	MLO4 (MILDEW RESISTANCE LOCUS O 4)| calmodulin binding	LOC_Os11g07912	517	80	13111.t00696	MLO domain containing protein| putative| expressed		---	Cycling	ZT12
Zm.11141.1.S1_at	GRMZM2G175140_P01	AT4G13510	507	74	AMT1|1 (AMMONIUM TRANSPORTER 1|1)| ammonium transmembrane transporter	LOC_Os04g43070	498	92	13104.t03837	ammonium transporter protein| putative| expressed		---	Cycling	ZT12
Zm.15063.1.S1_at	GRMZM2G138589_P01	AT3G18830	515	57	ATPLT5 (POLYOL TRANSPORTER 5)| D-ribose transmembrane transporter/ D-xylose transmembrane transporter/ carbohydrate transmembrane transporter/ galactose transmembrane transporter/ glucose transmembrane transporter/ glycerol transmembrane transporter/ mann	LOC_Os03g10090	529	88	13103.t00828	transporter family protein| putative| expressed		---	Cycling	ZT12
Zm.9522.1.A1_at	GRMZM2G005938_P01	AT3G59040	488	68	pentatricopeptide (PPR) repeat-containing protein	LOC_Os08g09270	610	81	13108.t00818	pentatricopeptide| putative| expressed		---	Cycling	ZT12
Zm.14820.1.S1_at	GRMZM2G107984_P02	AT3G22330	425	66	PMH2 (putative mitochondrial RNA helicase 2)| ATP binding / ATP-dependent helicase/ helicase/ nucleic acid binding	LOC_Os12g41715	454	83	13112.t04179	DEAD-box ATP-dependent RNA helicase| putative| expressed		---	Cycling	ZT12
Zm.6149.1.A1_at	GRMZM2G064701_P01	AT3G12120	393	66	FAD2 (FATTY ACID DESATURASE 2)| delta12-fatty acid dehydrogenase/ omega-6 fatty acid desaturase	LOC_Os02g48560	394	79	13102.t04481	fatty acid desaturase| putative| expressed		---	Cycling	ZT12
Zm.2673.1.S1_at	GRMZM2G101518_P01	AT4G39870	395	47		LOC_Os02g51770	365	81	13102.t04806	TLD family protein| putative| expressed		---	Cycling	ZT12
Zm.11367.1.A1_at	GRMZM2G002391_P02	AT1G70330	411	66	ENT1|AT (EQUILIBRATIVE NUCLEOTIDE TRANSPORTER 1)| nucleoside transmembrane transporter/ nucleoside transmembrane transporter| against a concentration gradient	LOC_Os08g10450	408	81	13108.t00937	nucleoside transporter| putative| expressed		---	Cycling	ZT12
Zm.8306.1.A1_at	GRMZM2G141216_P01	AT5G01960	412	67	zinc finger (C3HC4-type RING finger) family protein	LOC_Os01g07390	401	85	13101.t00618	zinc finger| C3HC4 type family protein| expressed		---	Cycling	ZT12
Zm.13704.1.A1_at	GRMZM2G058954_P01	AT2G19490	414	65	recA family protein	LOC_Os01g67510	428	82	13101.t06032	recA protein| putative| expressed		---	Cycling	ZT12
Zm.18469.1.S1_at	GRMZM2G170013_P02	AT4G13250	414	75	short-chain dehydrogenase/reductase (SDR) family protein	LOC_Os01g12710	518	88	13101.t01132	oxidoreductase| short chain dehydrogenase/reductase family domain containing protein| expressed		---	Cycling	ZT12
Zm.9834.1.A1_at	GRMZM2G089944_P01	AT4G37560	454	76	formamidase| putative / formamide amidohydrolase| putative	LOC_Os01g55950	412	90	13101.t04927	acetamidase| putative| expressed		---	Cycling	ZT12
Zm.12150.2.S1_at	GRMZM2G084149_P01	AT4G31340	421	46	myosin heavy chain-related	LOC_Os08g40790	408	75	13108.t03821	DNA repair ATPase-related| putative| expressed		---	Cycling	ZT12
Zm.5987.1.A2_at	GRMZM2G166281_P01	AT1G47128	453	68	RD21 (responsive to dehydration 21)| cysteine-type endopeptidase/ cysteine-type peptidase	LOC_Os04g57440	452	63	13104.t05219	oryzain beta chain precursor| putative| expressed		cysteine protease component of protease-inhibitor complex	Cycling	ZT12
Zm.6542.1.A1_at	GRMZM2G051764_P03	AT1G69800	430	63	CBS domain-containing protein	LOC_Os01g40420	449	89	13101.t03488	CBS domain containing membrane protein| putative| expressed		---	Cycling	ZT12
Zm.3673.1.A1_at	GRMZM2G159034_P01	AT1G14000	437	73	VIK (VH1-INTERACTING KINASE)| ATP binding / protein kinase/ protein serine/threonine/tyrosine kinase	LOC_Os07g43900	320	91	13107.t04023	protein kinase domain containing protein| expressed		---	Cycling	ZT12
Zm.11940.1.A1_at	GRMZM2G114093_P01	AT5G58950	438	49	protein kinase family protein	LOC_Os01g54350	639	68	13101.t04773	protein kinase domain containing protein| expressed		---	Cycling	ZT12
Zm.4467.1.S1_a_at	GRMZM2G359070_P01	AT1G36280	447	69	adenylosuccinate lyase| putative / adenylosuccinase| putative	LOC_Os03g19930	513	81	13103.t01781	adenylosuccinate lyase| putative| expressed		hypothetical protein LOC100193777	Cycling	ZT12
Zm.5851.13.S1_a_at	GRMZM2G424857_P01	AT4G37560	451	77	formamidase| putative / formamide amidohydrolase| putative	LOC_Os01g55950	412	94	13101.t04927	acetamidase| putative| expressed		---	Cycling	ZT12
Zm.12748.1.S1_at	GRMZM2G108228_P01	AT1G25280	453	63	AtTLP10 (TUBBY LIKE PROTEIN 10)| phosphoric diester hydrolase/ transcription factor	LOC_Os04g59130	469	73	13104.t05385	OsFBT6 - F-box and tubby domain containing protein| expressed		---	Cycling	ZT12
Zm.6046.1.A1_at	GRMZM2G052546_P06	AT3G52180	378	60	SEX4 (STARCH-EXCESS 4)| polysaccharide binding / protein tyrosine/serine/threonine phosphatase	LOC_Os03g01750	369	87	13103.t00077	dual specificity protein phosphatase| putative| expressed		hypothetical protein LOC100216768	Cycling	ZT12
Zm.5678.1.A1_at	GRMZM2G141510_P01	AT5G49650	420	70	xylulose kinase| putative	LOC_Os07g44660	424	90	13107.t04094	FGGY family of carbohydrate kinases| putative| expressed		---	Cycling	ZT12
Zm.811.1.A1_at	GRMZM2G108849_P01	AT1G02305	196	78	cathepsin B-like cysteine protease| putative	LOC_Os05g24550	210	89	13105.t02137	Papain family cysteine protease domain containing protein| expressed		---	Cycling	ZT12
Zm.10375.1.S1_at	GRMZM2G054827_P02	AT2G35360	214	56	ubiquitin family protein	LOC_Os09g39980	222	76	13109.t03483	ubiquitin family protein| putative| expressed		---	Cycling	ZT12
Zm.12886.1.A1_at	GRMZM2G114707_P02	AT1G12244	190	57	DNA binding / hydrolase| acting on ester bonds / nuclease/ nucleic acid binding / recombinase	LOC_Os10g40650	243	71	13110.t03304	holliday junction resolvase| putative| expressed		---	Cycling	ZT12
Zm.6513.3.S1_a_at	GRMZM2G383540_P01	AT2G33430	192	78	DAL1 (DIFFERENTIATION AND GREENING-LIKE 1)	LOC_Os06g02600	213	85	13106.t00149	DAG protein| chloroplast precursor| putative| expressed		---	Cycling	ZT12
Zm.18522.1.A1_at	GRMZM2G128487_P02	AT1G33730	193	49	CYP76C5| electron carrier/ heme binding / iron ion binding / monooxygenase/ oxygen binding	LOC_Os01g12740	206	57	13101.t01135	cytochrome P450| putative| expressed		hypothetical protein LOC100192876	Cycling	ZT12
Zm.12269.1.A1_at	GRMZM2G148194_P04	AT3G14130	193	62	(S)-2-hydroxy-acid oxidase| peroxisomal| putative / glycolate oxidase| putative / short chain alpha-hydroxy acid oxidase| putative	LOC_Os07g42440	193	83	13107.t03882	hydroxyacid oxidase 1| putative| expressed		hypothetical protein LOC100193070	Cycling	ZT12
Zm.7850.1.A1_at	GRMZM2G168888_P12	AT1G79230	193	62	MST1 (MERCAPTOPYRUVATE SULFURTRANSFERASE 1)| 3-mercaptopyruvate sulfurtransferase/ sulfurtransferase/ thiosulfate sulfurtransferase	LOC_Os02g07044	204	71	13102.t00611	rhodanese-like domain containing protein| putative| expressed		---	Cycling	ZT12
Zm.3486.1.S1_at	GRMZM2G142315_P02	AT1G01630	187	51	SEC14 cytosolic factor| putative / phosphoglyceride transfer protein| putative	LOC_Os01g70210	190	72	13101.t06245	CRAL/TRIO domain containing protein| expressed		---	Cycling	ZT12
Zm.8950.1.S1_at	GRMZM2G046587_P02	AT1G01050	195	81	AtPPa1 (Arabidopsis thaliana pyrophosphorylase 1)| inorganic diphosphatase	LOC_Os02g47600	198	92	13102.t04380	soluble inorganic pyrophosphatase| putative| expressed		---	Cycling	ZT12
Zm.10735.1.S1_at	GRMZM2G350658_P01	AT1G15110	181	62	phosphatidyl serine synthase family protein	LOC_Os05g48060	181	76	13105.t04286	phosphatidylserine synthase| putative| expressed		hypothetical protein LOC100192974	Cycling	ZT12
Zm.15210.1.A1_at	GRMZM2G067702_P02	AT3G46640	203	54	PCL1 (PHYTOCLOCK 1)| DNA binding / transcription factor	LOC_Os01g74020	180	71	13101.t06617	MYB family transcription factor| putative| expressed		---	Cycling	ZT12
ZmAffx.946.1.A1_at	GRMZM2G142922_P01	AT4G05150	205	43	octicosapeptide/Phox/Bem1p (PB1) domain-containing protein	LOC_Os07g37040	339	66	13107.t03357	PB1 domain containing protein| expressed		---	Cycling	ZT12
Zm.6366.1.S1_at	GRMZM2G083551_P03	AT3G07680	206	72	emp24/gp25L/p24 family protein	LOC_Os08g42050	213	94	13108.t03945	emp24/gp25L/p24 family protein| putative| expressed		---	Cycling	ZT12
ZmAffx.165.1.A1_at	GRMZM2G178826_P05	AT3G28760	206	74		LOC_Os03g07420	207	92	13103.t00618	3-dehydroquinate synthase| putative| expressed		---	Cycling	ZT12
Zm.16244.1.S1_a_at	GRMZM2G071034_P02	AT3G12130	214	51	KH domain-containing protein / zinc finger (CCCH type) family protein	LOC_Os04g57010	237	75	13104.t05176	zinc finger C-x8-C-x5-C-x3-H type family protein| expressed		---	Cycling	ZT12
Zm.19201.2.S1_a_at	GRMZM2G104269_P02	AT3G59760	214	52	OASC (O-ACETYLSERINE (THIOL) LYASE ISOFORM C)| ATP binding / cysteine synthase	LOC_Os06g36840	252	70	13106.t03358	cysteine synthase| putative| expressed		hypothetical protein LOC100216991	Cycling	ZT12
Zm.16842.1.A1_at	GRMZM2G381659_P01	AT3G15470	194	55	WD-40 repeat family protein	LOC_Os04g44700	223	76	13104.t03995	WD-40 repeat family protein| putative| expressed		---	Cycling	ZT12
Zm.13794.1.A1_at	GRMZM2G114371_P03	AT2G32910	167	47		LOC_Os02g51140	533	45	13102.t04741	N-rich protein| putative| expressed		---	Cycling	ZT12
Zm.6423.2.A1_at	GRMZM2G415793_P03	AT3G25760	137	66	AOC1 (ALLENE OXIDE CYCLASE 1)| allene-oxide cyclase	LOC_Os03g32314	135	89	13103.t02847	allene oxide cyclase 4| chloroplast precursor| putative| expressed		Hypothetical protein LOC100191251 (LOC100191251)| mRNA	Cycling	ZT12
Zm.12727.1.S1_at	GRMZM2G017821_P01	AT2G15690	385	58	pentatricopeptide (PPR) repeat-containing protein	LOC_Os04g09530	299	91	13104.t00782	pentatricopeptide| putative| expressed		---	Cycling	ZT12
Zm.2335.1.A1_at	GRMZM2G105362_P02	AT2G06925	144	52	PLA2-ALPHA| phospholipase A2	LOC_Os03g50030	128	59	13103.t04359	phospholipase A2| putative| expressed		---	Cycling	ZT12
Zm.8833.1.A1_at	AC233912.1_FGP001	AT5G23260	145	42	TT16 (TRANSPARENT TESTA16)| transcription factor	LOC_Os04g52410	134	84	13104.t04718	OsMADS31 - MADS-box family gene with MIKCc type-box| expressed		---	Cycling	ZT12
Zm.6214.2.A1_at	GRMZM2G044720_P01	AT1G01230	153	82	ORMDL family protein	LOC_Os07g26940	164	93	13107.t02382	ORM1| putative| expressed		---	Cycling	ZT12
Zm.9703.1.A1_at	GRMZM2G043921_P01	AT5G11090	155	41	serine-rich protein-related	LOC_Os02g55610	174	63	13102.t05187	serine-rich protein| putative| expressed		hypothetical protein LOC100191161	Cycling	ZT12
Zm.18946.1.A1_at	GRMZM2G154549_P01	AT3G10405	143	64	unknown protein	LOC_Os10g39800	149	85	13110.t03219	conserved hypothetical protein		---	Cycling	ZT12
Zm.2385.1.S1_a_at	GRMZM2G081580_P04	AT1G20693	157	63	HMGB2 (HIGH MOBILITY GROUP B 2)| DNA binding / chromatin binding / structural constituent of chromatin / transcription factor	LOC_Os06g51220	142	95	13106.t04787	HMG1/2| putative| expressed	high mobility group protein1	DNA-binding protein	Cycling	ZT12
Zm.5048.7.A1_a_at	GRMZM2G110574_P02	AT4G24190	188	74	SHD (SHEPHERD)| ATP binding / unfolded protein binding	LOC_Os06g50300	187	78	13106.t04699	heat shock protein| putative| expressed		---	Cycling	ZT12
Zm.1925.1.A1_at	GRMZM2G139462_P01	AT3G18680	169	89	aspartate/glutamate/uridylate kinase family protein	LOC_Os01g73450	233	83	13101.t06560	amino acid kinase| putative| expressed		---	Cycling	ZT12
Zm.18536.1.S1_at	GRMZM2G157574_P01	AT1G68730	170	45	zinc finger (DNL type) family protein	LOC_Os01g42050	104	77	13101.t03646	DNL zinc finger domain containing protein| putative	etched1	etched1	Cycling	ZT12
Zm.10076.1.S1_at	GRMZM2G129080_P01	AT2G33430	172	87	DAL1 (DIFFERENTIATION AND GREENING-LIKE 1)	LOC_Os04g51280	200	93	13104.t04604	DAG protein| chloroplast precursor| putative| expressed		---	Cycling	ZT12
Zm.1817.1.A1_a_at	GRMZM2G092165_P01	AT2G40780	173	52	RNA binding / translation initiation factor	LOC_Os03g02310	170	76	13103.t00130	RNA binding protein| putative| expressed		---	Cycling	ZT12
Zm.5887.1.S1_at	GRMZM2G317451_P01	AT5G55710	178	57		LOC_Os02g49470	181	86	13102.t04573	tic20 protein-related| putative| expressed		hypothetical protein LOC100193921	Cycling	ZT12
Zm.16096.1.A1_at	GRMZM2G135790_P03	AT3G14750	180	46	unknown protein	LOC_Os07g32450	186	78	13107.t02918	protein kinase PKN/PRK1| effector| putative| expressed		---	Cycling	ZT12
Zm.2385.1.S1_at	GRMZM2G081580_P04	AT1G20693	157	63	HMGB2 (HIGH MOBILITY GROUP B 2)| DNA binding / chromatin binding / structural constituent of chromatin / transcription factor	LOC_Os06g51220	142	95	13106.t04787	HMG1/2| putative| expressed	high mobility group protein1	DNA-binding protein	Cycling	ZT12
Zm.4409.1.A1_at	GRMZM2G041127_P04	AT4G40060	262	42	ATHB16 (ARABIDOPSIS THALIANA HOMEOBOX PROTEIN 16)| sequence-specific DNA binding / transcription activator/ transcription factor	LOC_Os09g29460	260	75	13109.t02625	homeobox associated leucine zipper| putative| expressed		hypothetical protein LOC100194336	Cycling	ZT12
Zm.11378.1.A1_at	GRMZM2G458824_P03	AT4G37000	245	49	ACD2 (ACCELERATED CELL DEATH 2)| red chlorophyll catabolite reductase	LOC_Os10g25030	275	72	13110.t01920	red chlorophyll catabolite reductase| putative| expressed		---	Cycling	ZT12
Zm.17225.1.S1_at	GRMZM2G012119_P01	AT3G15840	246	61	PIFI (post-illumination chlorophyll fluorescence increase)	LOC_Os03g38950	273	75	13103.t03355	chloroplast post-illumination chlorophyll fluorescence increase protein| putative| expressed		---	Cycling	ZT12
Zm.3755.2.S1_at	GRMZM2G082976_P01	AT4G04860	249	81	DER2.2 (DERLIN-2.2)	LOC_Os03g63520	249	98	13103.t05580	Der1-like family domain containing protein| expressed		derlin2-1	Cycling	ZT12
Zm.6475.2.A1_at	GRMZM2G107807_P01	AT3G42790	251	67	AL3 (ALFIN-LIKE 3)| DNA binding / methylated histone residue binding	LOC_Os02g35600	246	88	13102.t03215	PHD finger protein| putative| expressed		---	Cycling	ZT12
Zm.8250.1.A1_at	GRMZM2G031177_P02	AT5G65380	251	73	ripening-responsive protein| putative	LOC_Os03g08900	257	83	13103.t00763	MATE efflux family protein| putative| expressed		---	Cycling	ZT12
Zm.17966.2.A1_a_at	GRMZM2G074914_P02	AT3G48410	270	50	hydrolase| alpha/beta fold family protein	LOC_Os04g33590	249	70	13104.t03015	hydrolase| alpha/beta fold family protein| putative| expressed		---	Cycling	ZT12
Zm.15306.1.A1_at	GRMZM2G104538_P01	AT5G04490	243	59	VTE5 (vitamin E pathway gene5)| phosphatidate cytidylyltransferase/ phytol kinase	LOC_Os04g57500	235	84	13104.t05225	phosphatidate cytidylyltransferase| putative| expressed		phytol kinase	Cycling	ZT12
Zm.13645.1.S1_at	GRMZM2G016592_P01	AT4G02610	261	72	tryptophan synthase| alpha subunit| putative	LOC_Os07g08430	301	84	13107.t00722	indole-3-glycerol phosphate lyase| chloroplast precursor| putative| expressed		tryptophan synthase alpha	Cycling	ZT12
Zm.6096.1.A1_at	GRMZM2G171354_P05	AT2G21520	252	51	transporter	LOC_Os02g04020	250	76	13102.t00303	expressed protein		---	Cycling	ZT12
Zm.1906.1.S1_at	GRMZM2G161611_P01	AT2G44680	262	77	CKB4 (CASEIN KINASE II BETA SUBUNIT 4)| protein serine/threonine kinase	LOC_Os07g31280	269	93	13107.t02806	casein kinase II subunit beta-4| putative| expressed		protein kinase CK2 regulatory subunit CK2B3	Cycling	ZT12
Zm.1425.1.S1_at	GRMZM2G041175_P01	AT2G23810	264	62	TET8 (TETRASPANIN8)	LOC_Os09g25760	276	79	13109.t02262	tetraspanin family protein| putative| expressed		senescence-associated protein DH	Cycling	ZT12
Zm.5998.1.A1_at	GRMZM2G128080_P02	AT2G03780	266	64	translin family protein	LOC_Os01g16100	293	84	13101.t01454	translin| putative| expressed		---	Cycling	ZT12
Zm.17367.1.A1_at	GRMZM2G082448_P01	AT5G18940	268	64	Mo25 family protein	LOC_Os07g45280	263	89	13107.t04156	Mo25| putative| expressed		---	Cycling	ZT12
Zm.14159.1.A1_at	GRMZM2G133400_P01	AT5G13720	184	84		LOC_Os07g46330	286	71	13107.t04260	uncharacterized UPF0114 domain containing protein| expressed		hypothetical protein LOC100192831	Cycling	ZT12
Zm.12930.1.S1_at	GRMZM2G102548_P01	AT4G31790	274	73	diphthine synthase| putative (DPH5)	LOC_Os01g60000	359	75	13101.t05310	pentatricopeptide| putative| expressed		hypothetical protein LOC100191377	Cycling	ZT12
Zm.12554.1.S1_at	AC213464.3_FGP012	AT3G53920	256	41	SIGC (RNA POLYMERASE SIGMA-SUBUNIT C)| DNA binding / DNA-directed RNA polymerase/ sigma factor/ transcription factor	LOC_Os05g51150	270	74	13105.t04598	RNA polymerase sigma factor| putative| expressed		sigma factor protein	Cycling	ZT12
Zm.13347.1.S1_a_at	GRMZM2G121510_P01	AT3G17590	225	63	BSH (BUSHY GROWTH)| chromatin binding / protein binding	LOC_Os02g49190	236	89	13102.t04543	SWI/SNF-related matrix-associated actin-dependent regulator of chromatin subfamily B member 1| putative| expressed		hypothetical protein LOC100191936	Cycling	ZT12
Zm.4145.1.A1_at	GRMZM2G137751_P02	AT5G24270	217	69	SOS3 (SALT OVERLY SENSITIVE 3)| calcium ion binding / calcium-dependent protein serine/threonine phosphatase	LOC_Os02g18880	214	83	13102.t01695	calcineurin B| putative| expressed		---	Cycling	ZT12
Zm.18036.1.A1_at	GRMZM2G105834_P01	AT5G06710	219	52	HAT14 (HOMEOBOX FROM ARABIDOPSIS THALIANA)| DNA binding / transcription factor	LOC_Os03g12860	319	62	13103.t01099	homeobox associated leucine zipper| putative| expressed		---	Cycling	ZT12
Zm.8899.1.A1_at	GRMZM2G140545_P01	AT1G78300	257	80	GRF2 (GENERAL REGULATORY FACTOR 2)| protein binding / protein phosphorylated amino acid binding	LOC_Os08g37490	263	90	13108.t03496	14-3-3 protein| putative| expressed		---	Cycling	ZT12
Zm.14301.1.S1_at	GRMZM2G345039_P05	AT3G61620	242	79	RRP41| 3'-5'-exoribonuclease/ RNA binding	LOC_Os09g07820	242	93	13109.t00581	exosome complex exonuclease| putative| expressed		hypothetical protein LOC100192964	Cycling	ZT12
Zm.13314.1.S1_at	GRMZM2G142119_P01	AT1G34770	221	60	MAGE-8 antigen-related	LOC_Os07g05650	229	80	13107.t00458	MAGE-8 antigen-related| putative| expressed		hypothetical protein LOC100194084	Cycling	ZT12
Zm.8025.1.S1_a_at	GRMZM2G148908_P04	AT3G47160	225	54	protein binding / zinc ion binding	LOC_Os10g30850	234	82	13110.t02415	zinc finger| RING-type| putative| expressed		hypothetical protein LOC100217218	Cycling	ZT12
Zm.8968.1.S1_at	GRMZM2G024389_P03	AT1G28140	219	58	unknown protein	LOC_Os03g63360	216	71	13103.t05565	glutathione S-transferase| putative| expressed		Hypothetical protein LOC100191639 (LOC100191639)| mRNA	Cycling	ZT12
Zm.3118.1.S1_at	GRMZM2G158835_P01	AT2G37220	227	63	29 kDa ribonucleoprotein| chloroplast| putative / RNA-binding protein cp29| putative	LOC_Os07g43810	270	77	13107.t04015	RNA recognition motif containing protein| putative| expressed		---	Cycling	ZT12
Zm.10048.1.S1_at	GRMZM2G020620_P01	AT4G19150	228	54	ankyrin repeat family protein	LOC_Os10g43040	238	79	13110.t03523	ankyrin repeat domain-containing protein 28| putative| expressed		---	Cycling	ZT12
ZmAffx.673.1.A1_at	AC219190.3_FGP002	AT4G38210	230	59	ATEXPA20 (ARABIDOPSIS THALIANA EXPANSIN A20)	LOC_Os06g41700	240	87	13106.t03840	expansin precursor| putative| expressed		---	Cycling	ZT12
Zm.15888.1.S1_at	GRMZM2G068715_P01	AT2G37220	233	64	29 kDa ribonucleoprotein| chloroplast| putative / RNA-binding protein cp29| putative	LOC_Os07g43810	269	72	13107.t04015	RNA recognition motif containing protein| putative| expressed		---	Cycling	ZT12
Zm.12285.1.A1_at	GRMZM2G133684_P01	AT5G62720	236	51	integral membrane HPP family protein	LOC_Os03g48030	256	73	13103.t04176	integral membrane HPP family protein| putative| expressed		hypothetical protein LOC100192782	Cycling	ZT12
Zm.10814.1.A1_at	GRMZM2G010649_P03	AT4G10090	238	53	unknown protein	LOC_Os03g17560	261	70	13103.t01551	expressed protein		---	Cycling	ZT12
Zm.1398.1.S1_at	GRMZM2G015925_P01	AT3G15080	238	57	exonuclease family protein	LOC_Os08g28980	261	80	13108.t02660	exonuclease| putative| expressed		---	Cycling	ZT12
Zm.1488.1.S1_at	GRMZM2G039365_P01	AT1G21460	238	64	nodulin MtN3 family protein	LOC_Os01g65880	252	87	13101.t05876	nodulin MtN3 family protein| putative| expressed		---	Cycling	ZT12
Zm.15088.1.A1_at	GRMZM2G078895_P01	AT5G21070	221	82	unknown protein	LOC_Os01g17020	222	95	13101.t01547	glycosyl hydrolases family 17 protein| putative| expressed		---	Cycling	ZT12
Zm.1671.1.A1_at	GRMZM2G180430_P03	AT2G25620	323	56	protein phosphatase 2C| putative / PP2C| putative	LOC_Os02g55560	356	82	13102.t05182	protein phosphatase 2C| putative| expressed		hypothetical protein LOC100191216	Cycling	ZT16
Zm.9351.2.S1_at	GRMZM2G123807_P01	AT3G05000	170	76	transport protein particle (TRAPP) component Bet3 family protein	LOC_Os09g06970	171	89	13109.t00492	transport protein particle component| Bet3| domain containing protein| expressed		---	Cycling	ZT16
Zm.15444.1.S1_at	GRMZM2G015127_P01	AT4G25590	139	79	ADF7 (actin depolymerizing factor 7)| actin binding	LOC_Os02g44470	139	94	13102.t04070	actin-depolymerizing factor| putative| expressed		---	Cycling	ZT16
Zm.9799.1.A1_at	GRMZM2G035708_P06	AT4G39710	144	68	immunophilin| putative / FKBP-type peptidyl-prolyl cis-trans isomerase| putative	LOC_Os02g51570	209	76	13102.t04787	peptidyl-prolyl cis-trans isomerase| FKBP-type| putative| expressed		hypothetical protein LOC100217145	Cycling	ZT16
Zm.12005.1.A1_at	GRMZM2G102968_P03	AT4G19070	145	48	cadmium-responsive protein / cadmium induced protein (AS8)	LOC_Os07g05040	168	79	13107.t00396	cadmium-induced protein| putative| expressed		hypothetical protein LOC100191251	Cycling	ZT16
Zm.16265.1.S1_at	GRMZM2G391364_P01	AT1G12310	148	75	calmodulin| putative	LOC_Os08g02420	148	94	13108.t00143	OsCML7 - Calmodulin-related calcium sensor protein| expressed		---	Cycling	ZT16
Zm.2005.1.A1_at	GRMZM2G082199_P01	AT3G55470	156	46	C2 domain-containing protein	LOC_Os01g62430	152	72	13101.t05542	C2 domain containing protein| putative| expressed		---	Cycling	ZT16
Zm.10119.1.A1_at	GRMZM2G106164_P02	AT2G47910	131	77	CRR6 (chlororespiratory reduction 6)	LOC_Os08g07060	157	78	13108.t00599	CRR6| putative| expressed		---	Cycling	ZT16
Zm.4077.2.A1_at	GRMZM2G085049_P03	AT3G07880	168	74	Rho GDP-dissociation inhibitor family protein	LOC_Os02g48730	231	76	13102.t04498	rho GDP-dissociation inhibitor 1| putative| expressed		---	Cycling	ZT16
Zm.1817.2.A1_at	GRMZM2G092165_P02	AT2G40780	131	43	RNA binding / translation initiation factor	LOC_Os03g02310	138	54	13103.t00130	RNA binding protein| putative| expressed		---	Cycling	ZT16
Zm.9351.1.A1_at	GRMZM2G123807_P01	AT3G05000	170	76	transport protein particle (TRAPP) component Bet3 family protein	LOC_Os09g06970	171	89	13109.t00492	transport protein particle component| Bet3| domain containing protein| expressed		---	Cycling	ZT16
Zm.1793.1.S1_at	GRMZM2G107620_P01	AT3G13226	171	45	regulatory protein RecX family protein	LOC_Os04g57230	281	61	13104.t05198	regulatory protein RecX family protein| putative| expressed		---	Cycling	ZT16
Zm.8276.1.A1_at	GRMZM2G045270_P01	AT1G17080	174	49	unknown protein	LOC_Os01g47680	185	77	13101.t04136	60S ribosomal protein L18a-1| putative| expressed		---	Cycling	ZT16
Zm.12327.1.A1_at	GRMZM2G118047_P01	AT3G24520	174	56	AT-HSFC1| DNA binding / transcription factor	LOC_Os06g35960	268	73	13106.t03272	HSF-type DNA-binding domain containing protein| expressed		---	Cycling	ZT16
Zm.1996.1.S1_at	GRMZM2G076524_P01	AT1G47420	174	63		LOC_Os04g34100	230	83	13104.t03065	expressed protein		---	Cycling	ZT16
Zm.932.1.S1_at	GRMZM2G067514_P01	AT3G52155	177	66		LOC_Os09g11510	168	92	13109.t00946	phosphoglycerate mutase| putative| expressed		---	Cycling	ZT16
Zm.6484.1.S1_at	GRMZM2G085600_P02	AT3G46460	164	85	UBC13 (ubiquitin-conjugating enzyme 13)| ubiquitin-protein ligase	LOC_Os05g38550	210	76	13105.t03428	ubiquitin-conjugating enzyme| putative| expressed		Ubiquitin carrier protein	Cycling	ZT16
Zm.5420.1.A1_at	GRMZM2G133844_P01	AT1G74880	113	73	NDH-O (NAD(P)H:plastoquinone dehydrogenase complex subunit O)	LOC_Os01g72950	164	72	13101.t06511	expressed protein		---	Cycling	ZT16
Zm.16334.1.A1_at	GRMZM2G363447_P01	AT5G50460	68	93	protein transport protein SEC61 gamma subunit| putative	LOC_Os02g08180	69	97	13102.t00726	protein transport protein SEC61 subunit gamma| putative| expressed		---	Cycling	ZT16
Zm.4156.1.A1_at	GRMZM2G102786_P01	AT4G33520	79	54	PAA1 (P-TYPE ATP-ASE 1)| ATPase| coupled to transmembrane movement of ions| phosphorylative mechanism / copper ion transmembrane transporter	LOC_Os07g43040	79	85	13107.t03940	heavy metal-associated domain containing protein| expressed		---	Cycling	ZT16
Zm.15576.3.A1_a_at	GRMZM2G475732_P01	AT4G34540	80	50	isoflavone reductase family protein	LOC_Os02g47610	80	65	13102.t04383	nmrA-like family domain containing protein| expressed		---	Cycling	ZT16
ZmAffx.1083.1.A1_at	GRMZM2G319262_P01	AT2G04480	95	40	unknown protein	LOC_Os12g31510	246	55	13112.t02861	expressed protein		---	Cycling	ZT16
Zm.11733.1.A1_at	GRMZM2G163883_P01	AT2G30933	102	51		LOC_Os05g50490	235	60	13105.t04531	X8 domain containing protein| expressed		---	Cycling	ZT16
Zm.3445.1.S1_at	GRMZM2G080355_P01	AT4G34190	106	48	SEP1 (STRESS ENHANCED PROTEIN 1)| chlorophyll binding	LOC_Os10g25570	87	77	13110.t01967	expressed protein		---	Cycling	ZT16
Zm.18020.1.A1_at	GRMZM2G115304_P03	AT4G40050	136	51	signal transducer	LOC_Os09g29470	147	83	13109.t02626	AGAP005770-PA| putative| expressed		---	Cycling	ZT16
Zm.3207.1.A1_at	GRMZM2G311961_P01	AT5G18570	109	45	GTP1/OBG family protein	LOC_Os03g58540	192	86	13103.t05117	spo0B-associated GTP-binding protein| putative| expressed		hypothetical protein LOC100191840	Cycling	ZT16
Zm.342.2.A1_at	GRMZM2G073054_P01	AT5G03650	191	84	SBE2.2 (starch branching enzyme 2.2)| 1|4-alpha-glucan branching enzyme	LOC_Os04g33460	348	78	13104.t03002	1|4-alpha-glucan-branching enzyme 2| chloroplast precursor| putative| expressed	starch branching enzyme3	hypothetical protein LOC100193930 /// starch branching enzyme3	Cycling	ZT16
Zm.7003.1.A1_at	GRMZM2G164558_P01	AT2G26500	115	47	cytochrome b6f complex subunit (petM)| putative	LOC_Os03g55720	119	82	13103.t04837	cytochrome b6f complex subunit| putative| expressed		---	Cycling	ZT16
Zm.12800.1.A1_at	GRMZM2G018462_P01	AT1G16840	117	44	unknown protein	LOC_Os04g51770	153	56	13104.t04654	expressed protein		---	Cycling	ZT16
Zm.2313.1.A1_at	GRMZM2G143767_P01	AT1G31160	117	85	zinc-binding protein| putative / protein kinase C inhibitor| putative	LOC_Os06g45660	140	89	13106.t04236	histidine triad family protein| putative| expressed		---	Cycling	ZT16
Zm.1736.1.S1_at	GRMZM2G024071_P02	AT1G64355	122	80	unknown protein	LOC_Os05g49650	177	77	13105.t04445	expressed protein		hypothetical protein LOC100194317	Cycling	ZT16
Zm.1410.1.S1_at	GRMZM2G405368_P04	AT5G15850	124	54	COL1 (constans-like 1)| transcription factor/ zinc ion binding	LOC_Os06g16370	119	80	13106.t01508	CCT/B-box zinc finger protein| putative| expressed	constans1	constans	Cycling	ZT16
Zm.18087.1.A1_at	GRMZM2G036634_P01	AT4G10610	129	74	CID12| RNA binding	LOC_Os08g02330	115	91	13108.t00133	RNA recognition motif containing protein| putative| expressed		---	Cycling	ZT16
Zm.9953.1.S1_at	GRMZM2G025072_P01	AT4G14930	107	63	acid phosphatase survival protein SurE| putative	LOC_Os07g10460	107	89	13107.t00923	5-nucleotidase surE| putative| expressed		---	Cycling	ZT16
ZmAffx.1201.1.S1_at	GRMZM2G085885_P06	AT5G35100	281	57	peptidyl-prolyl cis-trans isomerase	LOC_Os08g19610	319	83	13108.t01785	peptidyl-prolyl cis-trans isomerase| putative| expressed		hypothetical protein LOC100193669	Cycling	ZT16
Zm.5725.1.A1_at	GRMZM2G042639_P03	AT3G55040	231	53	GSTL2	LOC_Os03g17480	243	77	13103.t01543	IN2-1 protein| putative| expressed		In2-1 protein	Cycling	ZT16
Zm.5135.1.A1_at	GRMZM2G000660_P01	AT3G10940	239	73	protein phosphatase-related	LOC_Os12g02120	280	76	13112.t00112	dual specificity protein phosphatase| putative| expressed		Clone 399764 unknown mRNA	Cycling	ZT16
Zm.7648.1.A1_at	GRMZM2G019838_P01	AT5G40160	243	61	EMB506 (embryo defective 506)| protein binding	LOC_Os06g13000	266	76	13106.t01176	ankyrin repeat domain-containing protein| chloroplast precursor| putative| expressed		hypothetical protein LOC100191181	Cycling	ZT16
Zm.1263.1.A1_at	GRMZM2G162672_P02	AT3G51820	248	87	G4| chlorophyll synthetase	LOC_Os05g28200	249	93	13105.t02497	prenyltransferase| putative| expressed		---	Cycling	ZT16
Zm.19297.1.A1_at	GRMZM2G170161_P01	AT5G65910	257	50	BSD domain-containing protein	LOC_Os11g35320	449	59	13111.t03078	BSD domain-containing protein| putative| expressed		hypothetical protein LOC100193577	Cycling	ZT16
Zm.17378.3.A1_at	GRMZM2G002807_P01	AT2G21170	259	80	TIM (TRIOSEPHOSPHATE ISOMERASE)| catalytic/ triose-phosphate isomerase	LOC_Os09g36450	303	89	13109.t03130	triosephosphate isomerase| chloroplast precursor| putative| expressed		---	Cycling	ZT16
Zm.8243.1.S1_at	AC230013.2_FGP003	AT1G53580	187	74	GLY3 (GLYOXALASE II 3)| hydrolase/ hydroxyacylglutathione hydrolase	LOC_Os01g47690	200	81	13101.t04137	metallo-beta-lactamase family protein| putative| expressed		---	Cycling	ZT16
Zm.5445.1.S1_at	GRMZM2G022625_P02	AT5G11480	276	69	GTP binding	LOC_Os01g53150	298	86	13101.t04659	GTPase of unknown function domain containing protein| putative| expressed		---	Cycling	ZT16
Zm.2028.1.S1_at	GRMZM2G064967_P01	AT4G22300	222	70	SOBER1 (SUPPRESSOR OF AVRBST-ELICITED RESISTANCE 1)| carboxylesterase	LOC_Os04g57370	265	82	13104.t05212	acyl-protein thioesterase| putative| expressed		---	Cycling	ZT16
Zm.9135.2.A1_at	GRMZM2G127232_P01	AT1G14130	291	51	2-oxoglutarate-dependent dioxygenase| putative	LOC_Os04g39980	301	77	13104.t03541	gibberellin 20 oxidase 2| putative| expressed		---	Cycling	ZT16
Zm.18118.1.S1_at	GRMZM2G007288_P01	AT1G78420	302	54	protein binding / zinc ion binding	LOC_Os02g14720	429	82	13102.t01280	expressed protein		---	Cycling	ZT16
Zm.3591.2.A1_at	GRMZM2G156486_P02	AT5G12040	302	81	carbon-nitrogen hydrolase family protein	LOC_Os03g07910	326	88	13103.t00663	nitrilase| putative| expressed		---	Cycling	ZT16
Zm.11705.1.A1_at	GRMZM2G173684_P01	AT3G59310	305	61	unknown protein	LOC_Os08g42720	344	83	13108.t04012	solute carrier family 35 member F1| putative| expressed		hypothetical protein LOC100193708	Cycling	ZT16
ZmAffx.938.1.A1_at	GRMZM2G027331_P08	AT5G45170	306	61	CbbY protein-related	LOC_Os12g43520	371	76	13112.t04035	cbbY protein-related| putative| expressed		---	Cycling	ZT16
Zm.17428.1.A1_at	GRMZM2G120652_P01	AT5G01410	314	84	RSR4 (REDUCED SUGAR RESPONSE 4)| protein heterodimerization/ protein homodimerization	LOC_Os07g01020	319	94	13107.t00002	SOR/SNZ family protein| putative| expressed		---	Cycling	ZT16
Zm.18289.1.S1_at	GRMZM2G107557_P01	AT1G18490	266	48	unknown protein	LOC_Os08g03870	269	70	13108.t00290	2-aminoethanethiol dioxygenase| putative| expressed		---	Cycling	ZT16
Zm.5391.2.A1_a_at	AC233850.1_FGP006	AT5G06290	216	87	2-Cys Prx B (2-Cysteine peroxiredoxin B)| antioxidant/ peroxiredoxin	LOC_Os02g33450	265	83	13102.t03004	peroxiredoxin| putative| expressed		hypothetical protein LOC100217217	Cycling	ZT16
Zm.2008.1.A1_at	GRMZM2G118047_P02	AT3G24520	61	69	AT-HSFC1| DNA binding / transcription factor	LOC_Os06g35960	60	95	13106.t03272	HSF-type DNA-binding domain containing protein| expressed		---	Cycling	ZT16
Zm.9038.1.S1_at	GRMZM2G360021_P01	AT3G27850	198	55	RPL12-C (ribosomal protein l12-c)| structural constituent of ribosome	LOC_Os01g47330	151	88	13101.t04102	ribosomal protein L7/L12 C-terminal domain containing protein| expressed		---	Cycling	ZT16
Zm.14290.1.S1_at	GRMZM2G063754_P01	AT3G51610	200	69	unknown protein	LOC_Os05g07640	228	85	13105.t00652	expressed protein		---	Cycling	ZT16
Zm.11586.1.A1_at	GRMZM2G092916_P01	AT1G55520	201	68	TBP2 (TATA BINDING PROTEIN 2)| DNA binding / RNA polymerase II transcription factor/ TATA-binding protein binding	LOC_Os03g45410	201	70	13103.t03925	TATA-binding protein| putative		---	Cycling	ZT16
Zm.14310.1.S1_at	GRMZM2G111756_P01	AT5G23140	204	69	NCLPP7 (NUCLEAR-ENCODED CLP PROTEASE P7)| serine-type endopeptidase	LOC_Os02g42290	309	79	13102.t03840	OsClp3 - Putative Clp protease homologue| expressed		---	Cycling	ZT16
Zm.17808.1.S1_at	GRMZM2G150714_P01	AT5G07620	205	46	protein kinase family protein	LOC_Os02g43870	200	65	13102.t04000	inactive receptor kinase At2g26730 precursor| putative| expressed		---	Cycling	ZT16
Zm.2440.1.A1_a_at	GRMZM2G029824_P03	AT1G01820	229	75	PEX11C (PEROXIN 11C)	LOC_Os03g02590	236	92	13103.t00157	peroxisomal biogenesis factor 11| putative| expressed		---	Cycling	ZT16
Zm.3449.1.S1_at	GRMZM2G158746_P02	AT4G09650	211	55	ATPD (ATP SYNTHASE DELTA-SUBUNIT GENE)| hydrogen ion transporting ATP synthase| rotational mechanism / proton-transporting ATPase| rotational mechanism	LOC_Os02g51470	248	76	13102.t04777	ATP synthase F1| delta subunit family protein| putative| expressed		H(+)-transporting ATP synthase	Cycling	ZT16
Zm.6583.1.A1_at	GRMZM2G042552_P03	AT5G22950	229	73	VPS24.1	LOC_Os03g01810	231	92	13103.t00083	SNF7 domain containing protein| putative| expressed		---	Cycling	ZT16
Zm.9153.1.A1_a_at	GRMZM2G105523_P01	AT1G56700	217	63	pyrrolidone-carboxylate peptidase family protein	LOC_Os03g25270	220	76	13103.t02247	pyrrolidone-carboxylate peptidase| putative| expressed		---	Cycling	ZT16
Zm.556.2.A1_x_at	GRMZM2G475059_P01	AT1G10370	218	49	ERD9 (EARLY-RESPONSIVE TO DEHYDRATION 9)| glutathione transferase	LOC_Os10g38140	227	66	13110.t03069	glutathione S-transferase| putative| expressed		glutathione transferase31	Cycling	ZT16
Zm.556.2.A1_a_at	GRMZM2G475059_P01	AT1G10370	218	49	ERD9 (EARLY-RESPONSIVE TO DEHYDRATION 9)| glutathione transferase	LOC_Os10g38140	227	66	13110.t03069	glutathione S-transferase| putative| expressed		glutathione transferase31	Cycling	ZT16
Zm.556.1.S1_x_at	GRMZM2G475059_P01	AT1G10370	218	49	ERD9 (EARLY-RESPONSIVE TO DEHYDRATION 9)| glutathione transferase	LOC_Os10g38140	227	66	13110.t03069	glutathione S-transferase| putative| expressed		glutathione transferase31	Cycling	ZT16
Zm.556.1.S1_a_at	GRMZM2G475059_P01	AT1G10370	218	49	ERD9 (EARLY-RESPONSIVE TO DEHYDRATION 9)| glutathione transferase	LOC_Os10g38140	227	66	13110.t03069	glutathione S-transferase| putative| expressed		glutathione transferase31	Cycling	ZT16
Zm.549.1.A1_at	GRMZM2G428168_P01	AT3G09270	220	42	ATGSTU8 (GLUTATHIONE S-TRANSFERASE TAU 8)| glutathione transferase	LOC_Os03g39850	231	59	13103.t03435	glutathione S-transferase| putative| expressed		glutathione S-transferase GST 21	Cycling	ZT16
Zm.342.2.A1_at	GRMZM2G073054_P01	AT5G03650	191	84	SBE2.2 (starch branching enzyme 2.2)| 1|4-alpha-glucan branching enzyme	LOC_Os04g33460	348	78	13104.t03002	1|4-alpha-glucan-branching enzyme 2| chloroplast precursor| putative| expressed		hypothetical protein LOC100193930 /// starch branching enzyme3	Cycling	ZT16
Zm.818.2.S1_at	AC209858.4_FGP004	AT2G39020	208	52	GCN5-related N-acetyltransferase (GNAT) family protein	LOC_Os03g05710	227	87	13103.t00451	acetyltransferase| GNAT family| putative| expressed		hypothetical protein LOC100216560	Cycling	ZT16
Zm.10116.1.A1_at	GRMZM2G003765_P04	AT1G11430	64	75	plastid developmental protein DAG| putative	LOC_Os08g04450	72	85	13108.t00346	DAG protein| chloroplast precursor| putative| expressed		---	Cycling	ZT16
Zm.1240.1.A1_at	GRMZM2G153745_P01	AT1G30475	63	41		LOC_Os02g05890	113	81	13102.t00493	EMB1303| putative| expressed		---	Cycling	ZT16
Zm.8309.1.S1_at	GRMZM2G008728_P02	AT4G21580	325	69	oxidoreductase| zinc-binding dehydrogenase family protein	LOC_Os02g56180	328	87	13102.t05242	dehydrogenase| putative| expressed		---	Cycling	ZT16
Zm.4117.2.A1_at	GRMZM2G376731_P01	AT2G16950	894	70	TRN1 (TRANSPORTIN 1)| protein transporter	LOC_Os04g59494	848	92	13104.t05420	transportin-2| putative| expressed		---	Cycling	ZT16
Zm.13152.1.A1_at	GRMZM2G074158_P02	AT3G29320	902	75	glucan phosphorylase| putative	LOC_Os03g55090	981	83	13103.t04778	alpha-glucan phosphorylast isozyme| putative| expressed		alpha-1|4-glucan phosphorylase L isozyme	Cycling	ZT16
Zm.16449.1.S1_at	GRMZM2G372870_P02	AT2G20560	340	64	DNAJ heat shock family protein	LOC_Os01g13760	351	75	13101.t01229	dnaJ domain containing protein| expressed		---	Cycling	ZT16
Zm.1546.3.A1_x_at	GRMZM2G094699_P01	AT4G31480	952	73	coatomer beta subunit| putative / beta-coat protein| putative / beta-COP| putative	LOC_Os11g07280	953	88	13111.t00631	coatomer subunit beta-1| putative| expressed		---	Cycling	ZT16
Zm.8590.1.A1_at	GRMZM2G440916_P02	AT5G15920	1047	58	structural maintenance of chromosomes (SMC) family protein (MSS2)	LOC_Os05g51790	1066	73	13105.t04662	RecF/RecN/SMC N terminal domain containing protein| expressed		---	Cycling	ZT16
Zm.16899.1.A1_at	GRMZM2G366146_P01	AT3G16340	1153	69	PDR1| ATPase| coupled to transmembrane movement of substances	LOC_Os06g36090	1152	92	13106.t03285	ABC-2 type transporter| putative| expressed		---	Cycling	ZT16
ZmAffx.833.1.S1_at	GRMZM2G006474_P01	AT1G13980	1440	69	GN (GNOM)| GTP:GDP antiporter/ protein homodimerization	LOC_Os03g46330	1170	92	13103.t04007	pattern formation protein EMB30| putative| expressed		---	Cycling	ZT16
Zm.14054.1.S1_at	GRMZM2G335287_P01	AT3G43300	1433	70	ATMIN7 (ARABIDOPSIS THALIANA HOPM INTERACTOR 7)| guanyl-nucleotide exchange factor/ protein binding	LOC_Os07g37750	1400	89	13107.t03427	ATMIN7| putative| expressed		---	Cycling	ZT16
Zm.9015.1.A1_a_at	GRMZM2G123922_P01	AT5G50920	868	90	CLPC1| ATP binding / ATP-dependent peptidase/ ATPase	LOC_Os04g32560	921	97	13104.t02912	ATP-dependent Clp protease ATP-binding subunit clpA homolog CD4B|chloroplast precursor| putative| expressed		---	Cycling	ZT16
Zm.15732.2.A1_a_at	GRMZM2G113267_P02	AT3G06980	442	69	DEAD/DEAH box helicase| putative	LOC_Os03g01830	661	80	13103.t00085	DEAD-box ATP-dependent RNA helicase| putative| expressed		---	Cycling	ZT16
Zm.14511.1.S1_at	GRMZM2G178254_P01	AT1G74910	411	82	ADP-glucose pyrophosphorylase family protein	LOC_Os03g11050	415	95	13103.t00924	mannose-1-phosphate guanyltransferase| putative| expressed		hypothetical protein LOC100192721	Cycling	ZT16
ZmAffx.1096.1.S1_at	GRMZM2G456471_P01	AT1G67070	419	54	DIN9 (DARK INDUCIBLE 9)| mannose-6-phosphate isomerase	LOC_Os11g38810	411	77	13111.t03422	mannose-6-phosphate isomerase| putative| expressed		---	Cycling	ZT16
Zm.5652.1.A1_at	GRMZM2G013398_P04	AT3G07650	422	49	COL9 (CONSTANS-LIKE 9)| transcription factor/ zinc ion binding	LOC_Os06g19444	410	87	13106.t01764	CCT/B-box zinc finger protein| putative| expressed		---	Cycling	ZT16
Zm.15500.1.S1_at	GRMZM2G569855_P01	AT3G10050	422	74	OMR1 (L-O-METHYLTHREONINE RESISTANT 1)| L-threonine ammonia-lyase	LOC_Os03g50510	427	92	13103.t04402	threonine dehydratase biosynthetic| chloroplast precursor| putative| expressed		---	Cycling	ZT16
Zm.18250.1.A1_at	GRMZM2G075562_P01	AT3G07650	423	47	COL9 (CONSTANS-LIKE 9)| transcription factor/ zinc ion binding	LOC_Os02g49230	408	75	13102.t04547	CCT/B-box zinc finger protein| putative| expressed		---	Cycling	ZT16
Zm.17275.1.A1_s_at	GRMZM2G110158_P02	AT5G42090	427	72		LOC_Os06g04130	427	92	13106.t00300	lung seven transmembrane domain containing protein| putative| expressed		---	Cycling	ZT16
Zm.8600.1.S1_at	GRMZM2G142437_P01	AT3G08840	878	63	D-alanine--D-alanine ligase family	LOC_Os07g49110	945	80	13107.t04538	D-alanine--D-alanine ligase family| putative| expressed		---	Cycling	ZT16
Zm.17178.1.A1_at	GRMZM2G383088_P02	AT5G12860	436	74	DiT1 (dicarboxylate transporter 1)| oxoglutarate:malate antiporter	LOC_Os12g33080	351	93	13112.t03009	2-oxoglutarate/malate translocator| chloroplast precursor| putative| expressed		plastidic 2-oxoglutarate/malate transporter	Cycling	ZT16
Zm.2248.1.A1_at	GRMZM2G463280_P02	AT1G32060	388	74	PRK (PHOSPHORIBULOKINASE)| ATP binding / phosphoribulokinase/ protein binding	LOC_Os02g47020	397	76	13102.t04323	phosphoribulokinase/Uridine kinase family protein| expressed		---	Cycling	ZT16
Zm.15732.1.A1_x_at	GRMZM2G113267_P02	AT3G06980	442	69	DEAD/DEAH box helicase| putative	LOC_Os03g01830	661	80	13103.t00085	DEAD-box ATP-dependent RNA helicase| putative| expressed		---	Cycling	ZT16
Zm.1923.1.S1_at	GRMZM2G546254_P01	AT1G71720	452	42	S1 RNA-binding domain-containing protein	LOC_Os05g45920	463	61	13105.t04121	S1 RNA binding domain containing protein| expressed		---	Cycling	ZT16
Zm.10745.1.A1_at	GRMZM2G012717_P01	AT1G25440	459	41	zinc finger (B-box type) family protein	LOC_Os06g15330	438	65	13106.t01406	CCT/B-box zinc finger protein| putative| expressed		---	Cycling	ZT16
Zm.18345.1.S1_at	GRMZM2G137847_P01	AT5G42660	459	57	unknown protein	LOC_Os03g55920	450	80	13103.t04857	hydrolase| acting on carbon-nitrogen| putative| expressed		---	Cycling	ZT16
Zm.5025.1.A1_at	GRMZM2G460078_P03	AT3G16170	468	60	acyl-activating enzyme 13 (AAE13)	LOC_Os01g55590	468	85	13101.t04893	AMP-binding enzyme| putative| expressed		---	Cycling	ZT16
Zm.17434.1.A1_at	GRMZM2G038309_P03	AT3G51270	469	66	ATP binding / catalytic/ protein serine/threonine kinase	LOC_Os01g66520	497	76	13101.t05936	serine/threonine-protein kinase RIO-like| putative| expressed		---	Cycling	ZT16
Zm.4652.1.A1_at	GRMZM2G052515_P01	AT2G36010	432	50	E2F3 (E2F TRANSCRIPTION FACTOR 3)| DNA binding / transcription factor	LOC_Os12g06200	446	81	13112.t00507	E2F family transcription factor protein| putative| expressed		hypothetical protein LOC100192057	Cycling	ZT16
Zm.13356.1.S1_at	GRMZM2G156630_P03	AT3G20320	362	63	TGD2 (TRIGALACTOSYLDIACYLGLYCEROL2)| lipid transporter/ phospholipid binding	LOC_Os01g74280	364	84	13101.t06644	TGD2| putative| expressed		---	Cycling	ZT16
Zm.807.1.A1_at	GRMZM2G036708_P01	AT3G61440	325	77	CYSC1 (CYSTEINE SYNTHASE C1)| L-3-cyanoalanine synthase/ cysteine synthase	LOC_Os04g08350	384	85	13104.t00699	cysteine synthase| chloroplast/chromoplast precursor| putative| expressed		hypothetical protein LOC100216722	Cycling	ZT16
Zm.19093.1.S1_at	GRMZM2G080497_P01	AT4G23660	337	68	AtPPT1 (Arabidopsis thaliana polyprenyltransferase 1)| 4-hydroxybenzoate nonaprenyltransferase	LOC_Os08g23320	293	90	13108.t02107	para-hydroxybenzoate--polyprenyltransferase| mitochondrial precursor| putative| expressed		---	Cycling	ZT16
Zm.8415.1.A1_at	GRMZM2G020631_P01	AT1G60710	343	76	ATB2| oxidoreductase	LOC_Os04g26910	339	86	13104.t02383	oxidoreductase| aldo/keto reductase family protein| putative| expressed		---	Cycling	ZT16
Zm.16085.1.A1_at	GRMZM2G048497_P01	AT2G17265	346	64	HSK (HOMOSERINE KINASE)| homoserine kinase	LOC_Os02g58510	354	88	13102.t05478	GHMP kinases ATP-binding protein| putative		hypothetical protein LOC100216919	Cycling	ZT16
Zm.13605.1.S1_at	GRMZM2G137868_P04	AT2G13360	401	81	AGT (ALANINE:GLYOXYLATE AMINOTRANSFERASE)| alanine-glyoxylate transaminase/ serine-glyoxylate transaminase/ serine-pyruvate transaminase	LOC_Os08g39300	403	88	13108.t03673	aminotransferase| putative| expressed		---	Cycling	ZT16
Zm.18465.1.A1_at	GRMZM2G001551_P02	AT1G80770	355	64	PDE318 (pigment defective 318)| GTP binding	LOC_Os08g06230	455	76	13108.t00518	nucleolar GTP-binding protein 1| putative| expressed		---	Cycling	ZT16
Zm.19120.1.A1_at	GRMZM2G052908_P01	AT3G20810	396	60	transcription factor jumonji (jmjC) domain-containing protein	LOC_Os09g31380	364	83	13109.t02781	jmjC domain-containing protein 5| putative		---	Cycling	ZT16
Zm.13313.1.S1_at	GRMZM2G073045_P01	AT1G66680	368	58	AR401	LOC_Os01g49250	215	80	13101.t04286	methyltransferase| putative| expressed		---	Cycling	ZT16
Zm.10590.1.S1_at	GRMZM2G011858_P01	AT1G30510	373	76	ATRFNR2 (ROOT FNR 2)| FAD binding / NADP or NADPH binding / electron carrier/ ferredoxin-NADP+ reductase/ oxidoreductase	LOC_Os07g05400	377	85	13107.t00433	ferredoxin--NADP reductase| chloroplast precursor| putative| expressed		hypothetical protein LOC100194249	Cycling	ZT16
Zm.9947.1.A1_at	AC206761.3_FGP002	AT5G10690	374	51	pentatricopeptide (PPR) repeat-containing protein / CBS domain-containing protein	LOC_Os09g26190	428	73	13109.t02304	CBS domain containing protein| expressed		---	Cycling	ZT16
Zm.9829.1.A1_at	GRMZM2G110932_P04	AT5G04620	384	66	ATBIOF (BIOTIN F)| 8-amino-7-oxononanoate synthase/ transaminase	LOC_Os01g53450	389	85	13101.t04687	aminotransferase| classes I and II| domain containing protein| expressed		hypothetical protein LOC100191565	Cycling	ZT16
Zm.2110.1.A1_at	GRMZM2G054703_P01	AT3G45400	385	62	exostosin family protein	LOC_Os12g03100	485	79	13112.t00205	exostosin family domain containing protein| expressed		---	Cycling	ZT16
Zm.1856.1.A1_at	GRMZM2G009717_P01	AT5G46170	388	60	F-box family protein	LOC_Os05g43490	427	76	13105.t03875	OsFBX169 - F-box domain containing protein| expressed		---	Cycling	ZT16
Zm.10182.2.S1_a_at	GRMZM2G160842_P04	AT5G55130	476	57	CNX5 (CO-FACTOR FOR NITRATE| REDUCTASE AND XANTHINE DEHYDROGENASE 5)| Mo-molybdopterin cofactor sulfurase	LOC_Os02g32460	228	71	13102.t02909	ThiF family domain containing protein| putative| expressed		hypothetical protein LOC100191959	Cycling	ZT16
Zm.5729.1.A1_at	GRMZM2G031721_P01	AT4G13670	354	51	PTAC5 (PLASTID TRANSCRIPTIONALLY ACTIVE5)| heat shock protein binding / unfolded protein binding	LOC_Os04g43420	381	62	13104.t03871	PTAC5| putative| expressed		---	Cycling	ZT16
Zm.17162.1.S1_at	GRMZM2G163072_P01	AT5G26742	740	67	emb1138 (embryo defective 1138)| ATP binding / ATP-dependent helicase/ RNA binding / helicase/ nucleic acid binding / zinc ion binding	LOC_Os03g61220	731	87	13103.t05365	DEAD-box ATP-dependent RNA helicase 3| putative| expressed		hypothetical protein LOC100191761	Cycling	ZT16
Zm.390.1.S1_at	GRMZM2G093195_P01	AT2G32440	475	56	KAO2 (ENT-KAURENOIC ACID HYDROXYLASE 2)| ent-kaurenoate oxidase/ oxygen binding	LOC_Os06g02019	468	82	13106.t00094	cytochrome P450| putative| expressed		dwarf plant3	Cycling	ZT16
Zm.10062.1.A1_at	GRMZM2G019317_P05	AT5G16000	624	71	NIK1 (NSP-INTERACTING KINASE 1)| kinase	LOC_Os06g16330	615	78	13106.t01504	BRASSINOSTEROID INSENSITIVE 1-associated receptor kinase 1 precursor| putative| expressed		---	Cycling	ZT16
Zm.3219.3.S1_at	GRMZM2G027663_P03	AT2G29630	636	81	THIC (ThiaminC)| ADP-ribose pyrophosphohydrolase/ catalytic/ iron-sulfur cluster binding	LOC_Os03g47610	643	93	13103.t04132	thiamine biosynthesis protein thiC| putative| expressed		---	Cycling	ZT16
Zm.626.1.S1_at	GRMZM2G159632_P01	AT1G22150	648	70	SULTR1|3| sulfate transmembrane transporter	LOC_Os03g09970	661	84	13103.t00816	sulfate transporter| putative| expressed		sulfate transporter ST1	Cycling	ZT16
Zm.16212.1.A1_s_at	GRMZM2G702026_P01	AT1G59750	655	62	ARF1 (AUXIN RESPONSE FACTOR 1)| DNA binding / transcription factor	LOC_Os02g35140	666	83	13102.t03167	auxin response factor 7| putative| expressed		---	Cycling	ZT16
Zm.11505.1.S1_at	GRMZM2G438524_P01	AT5G46580	660	50	pentatricopeptide (PPR) repeat-containing protein	LOC_Os03g63910	648	81	13103.t05620	PPR repeat domain containing protein| putative| expressed		Hypothetical protein LOC100191385 (LOC100191385)| mRNA	Cycling	ZT16
Zm.11845.1.A1_at	GRMZM2G054013_P03	AT1G65060	578	64	4CL3| 4-coumarate-CoA ligase	LOC_Os02g46970	573	83	13102.t04318	AMP-binding domain containing protein| expressed		---	Cycling	ZT16
Zm.13153.1.A1_at	GRMZM2G166767_P02	AT1G78570	673	84	RHM1 (RHAMNOSE BIOSYNTHESIS 1)| UDP-L-rhamnose synthase/ UDP-glucose 4|6-dehydratase/ catalytic	LOC_Os03g17000	675	94	13103.t01498	NAD dependent epimerase/dehydratase family domain containing protein| expressed		---	Cycling	ZT16
Zm.13287.1.S1_at	GRMZM2G100707_P02	AT1G69340	565	75	appr-1-p processing enzyme family protein	LOC_Os10g30750	597	82	13110.t02405	appr-1-p processing enzyme family protein| putative| expressed		---	Cycling	ZT16
Zm.15204.1.A1_at	GRMZM2G050697_P01	AT3G09650	751	53	HCF152 (HIGH CHLOROPHYLL FLUORESCENCE 152)| mRNA binding	LOC_Os12g01210	660	72	13112.t00020	HCF152| putative| expressed		---	Cycling	ZT16
Zm.6433.1.S1_at	GRMZM2G094072_P01	AT3G01370	758	48	ATCFM2 (CRM FAMILY MEMBER 2)| RNA binding	LOC_Os04g39060	1047	63	13104.t03459	CRS1/YhbY domain containing protein| expressed		CFM family member 2	Cycling	ZT16
Zm.10661.1.A1_s_at	GRMZM2G122116_P03	AT1G74850	786	54	PTAC2 (PLASTID TRANSCRIPTIONALLY ACTIVE2)	LOC_Os03g60910	869	85	13103.t05336	PPR repeat domain containing protein| putative| expressed		---	Cycling	ZT16
Zm.15450.1.A1_at	GRMZM2G038536_P01	AT5G22470	833	57	NAD+ ADP-ribosyltransferase	LOC_Os02g32860	832	81	13102.t02945	poly synthetase 3| putative| expressed		---	Cycling	ZT16
Zm.10792.1.A1_at	GRMZM2G431708_P02	AT1G18270	838	71	ketose-bisphosphate aldolase class-II family protein	LOC_Os06g14740	837	88	13106.t01348	NAD binding domain of 6-phosphogluconate dehydrogenase containing protein| expressed		---	Cycling	ZT16
Zm.17818.1.A1_at	GRMZM2G109509_P02	AT4G35270	846	41	RWP-RK domain-containing protein	LOC_Os03g03900	917	77	13103.t00279	NIN| putative| expressed		---	Cycling	ZT16
Zm.16349.1.S1_at	GRMZM2G139892_P03	AT5G23720	944	52	PHS1 (PROPYZAMIDE-HYPERSENSITIVE 1)| phosphoprotein phosphatase/ protein tyrosine/serine/threonine phosphatase	LOC_Os01g20940	908	81	13101.t01822	PHS1| putative| expressed		---	Cycling	ZT16
Zm.13518.1.A1_at	GRMZM2G031311_P02	AT1G78570	666	82	RHM1 (RHAMNOSE BIOSYNTHESIS 1)| UDP-L-rhamnose synthase/ UDP-glucose 4|6-dehydratase/ catalytic	LOC_Os03g17000	672	82	13103.t01498	NAD dependent epimerase/dehydratase family domain containing protein| expressed		hypothetical protein LOC100191391	Cycling	ZT16
Zm.2032.1.S1_at	GRMZM2G083574_P01	AT5G58860	508	71	CYP86A1 (CYTOCHROME P450 86 A1)| fatty acid (omega-1)-hydroxylase/ oxygen binding	LOC_Os01g63540	547	89	13101.t05648	cytochrome P450| putative| expressed		Hypothetical protein LOC100192044 (LOC100192044)| mRNA	Cycling	ZT16
Zm.7297.1.S1_at	GRMZM2G009443_P01	AT5G50920	876	88	CLPC1| ATP binding / ATP-dependent peptidase/ ATPase	LOC_Os12g12850	921	95	13112.t01154	ATP-dependent Clp protease ATP-binding subunit clpA homolog|chloroplast precursor| putative| expressed	cytokinin inducible protease1	---	Cycling	ZT16
Zm.298.1.S1_a_at	GRMZM2G056975_P01	AT5G62790	477	83	DXR (1-DEOXY-D-XYLULOSE 5-PHOSPHATE REDUCTOISOMERASE)| 1-deoxy-D-xylulose-5-phosphate reductoisomerase	LOC_Os01g01710	472	92	13101.t00071	1-deoxy-D-xylulose 5-phosphate reductoisomerase| chloroplast precursor| putative| expressed		dxr protein	Cycling	ZT16
Zm.11099.1.A1_at	GRMZM2G169539_P02	AT3G21690	480	67	MATE efflux family protein	LOC_Os07g33310	445	86	13107.t03000	MATE efflux family protein| putative| expressed		---	Cycling	ZT16
Zm.5680.1.A1_at	GRMZM2G172642_P02	AT4G12420	487	64	SKU5| copper ion binding / oxidoreductase	LOC_Os08g05820	511	82	13108.t00479	monocopper oxidase| putative| expressed		---	Cycling	ZT16
Zm.18431.1.S1_at	GRMZM2G170128_P01	AT3G21690	494	72	MATE efflux family protein	LOC_Os03g37490	516	86	13103.t03219	MATE efflux family protein| putative| expressed		---	Cycling	ZT16
Zm.1555.1.A1_at	GRMZM2G014395_P01	AT3G14680	497	56	CYP72A14| electron carrier/ heme binding / iron ion binding / monooxygenase/ oxygen binding	LOC_Os01g43740	538	75	13101.t03810	cytochrome P450 72A1| putative| expressed		---	Cycling	ZT16
Zm.2099.1.A1_at	GRMZM2G122135_P03	AT3G25800	587	89	PP2AA2 (PROTEIN PHOSPHATASE 2A SUBUNIT A2)| protein phosphatase type 2A regulator	LOC_Os09g07510	587	96	13109.t00548	HEAT repeat family protein| putative| expressed		Clone 487103 mRNA sequence	Cycling	ZT16
Zm.6236.1.S1_a_at	GRMZM2G120833_P01	AT4G29840	507	74	MTO2 (METHIONINE OVER-ACCUMULATOR 2)| threonine synthase	LOC_Os05g47640	527	91	13105.t04245	threonine synthase| chloroplast precursor| putative| expressed		---	Cycling	ZT16
Zm.390.1.S1_at	GRMZM2G093195_P01	AT2G32440	475	56	KAO2 (ENT-KAURENOIC ACID HYDROXYLASE 2)| ent-kaurenoate oxidase/ oxygen binding	LOC_Os06g02019	468	82	13106.t00094	cytochrome P450| putative| expressed	dwarf plant3	dwarf plant3	Cycling	ZT16
ZmAffx.166.1.A1_at	GRMZM2G114988_P01	AT4G37330	511	42	CYP81D4| electron carrier/ heme binding / iron ion binding / monooxygenase/ oxygen binding	LOC_Os03g55240	540	66	13103.t04793	cytochrome P450| putative| expressed		---	Cycling	ZT16
Zm.10131.1.A1_at	GRMZM2G025832_P01	AT5G07990	513	59	TT7 (TRANSPARENT TESTA 7)| flavonoid 3'-monooxygenase/ oxygen binding	LOC_Os10g17260	525	82	13110.t01280	cytochrome P450| putative| expressed		---	Cycling	ZT16
Zm.18269.1.S1_at	GRMZM2G090432_P01	AT4G37330	515	43	CYP81D4| electron carrier/ heme binding / iron ion binding / monooxygenase/ oxygen binding	LOC_Os03g55240	523	73	13103.t04793	cytochrome P450| putative| expressed		---	Cycling	ZT16
Zm.458.1.S1_at	GRMZM2G454952_P01	AT3G04870	537	81	ZDS (ZETA-CAROTENE DESATURASE)| carotene 7|8-desaturase	LOC_Os07g10490	539	95	13107.t00926	zeta-carotene desaturase| chloroplast/chromoplast precursor| putative| expressed		zeta carotene desaturase candidate	Cycling	ZT16
Zm.6894.1.A1_at	AC207628.4_FGP006	AT1G69830	550	71	AMY3 (ALPHA-AMYLASE-LIKE 3)| alpha-amylase	LOC_Os01g51754	545	88	13101.t04528	alpha-amylase precursor| putative| expressed		---	Cycling	ZT16
Zm.15646.1.A1_at	GRMZM2G050548_P01	AT2G26730	557	56	leucine-rich repeat transmembrane protein kinase| putative	LOC_Os01g42294	569	77	13101.t03668	inactive receptor kinase At2g26730 precursor| putative| expressed		---	Cycling	ZT16
Zm.5753.1.A1_at	GRMZM2G392700_P01	AT2G26280	558	47	CID7| ATP binding / damaged DNA binding / protein binding	LOC_Os06g09890	541	77	13106.t00865	smr domain containing protein| expressed		---	Cycling	ZT16
ZmAffx.795.1.S1_at	GRMZM2G171428_P01	AT1G13960	498	44	WRKY4| DNA binding / transcription factor	LOC_Os03g33012	464	72	13103.t02911	WRKY DNA-binding domain containing protein| expressed		---	Cycling	ZT16
Zm.2312.1.A1_at	GRMZM2G389233_P03	AT1G63770	899	78	peptidase M1 family protein	LOC_Os08g44860	886	91	13108.t04219	aminopeptidase| putative| expressed		---	Cycling	ZT16
Zm.5503.1.A1_at	GRMZM2G027821_P02	AT4G35920	430	64	MCA1 (mid1-complementing activity 1)	LOC_Os03g06120	428	81	13103.t00493	PLAC8 family protein| expressed		hypothetical protein LOC100192784	Cycling	ZT20
Zm.2928.1.S1_at	GRMZM2G365319_P01	AT5G57670	566	46	protein kinase family protein	LOC_Os08g15060	602	84	13108.t01389	ATP binding protein| putative| expressed		---	Cycling	ZT20
Zm.17.1.A1_at	GRMZM2G169593_P03	AT5G54810	408	87	TSB1 (TRYPTOPHAN SYNTHASE BETA-SUBUNIT 1)| tryptophan synthase	LOC_Os08g04180	427	92	13108.t00321	tryptophan synthase beta chain 1| putative| expressed		orange pericarp1	Cycling	ZT20
Zm.17.1.A1_at	GRMZM2G169593_P03	AT5G54810	408	87	TSB1 (TRYPTOPHAN SYNTHASE BETA-SUBUNIT 1)| tryptophan synthase	LOC_Os08g04180	427	92	13108.t00321	tryptophan synthase beta chain 1| putative| expressed	orange pericarp1	orange pericarp1	Cycling	ZT20
Zm.5083.1.A1_x_at	GRMZM2G134917_P01	AT5G22060	421	80	ATJ2| protein binding	LOC_Os03g57340	420	91	13103.t05008	chaperone protein dnaJ| putative| expressed		---	Cycling	ZT20
Zm.5083.1.A1_a_at	GRMZM2G134917_P01	AT5G22060	421	80	ATJ2| protein binding	LOC_Os03g57340	420	91	13103.t05008	chaperone protein dnaJ| putative| expressed		---	Cycling	ZT20
Zm.743.1.S1_at	GRMZM2G328908_P01	AT1G15980	423	63	NDF1 (NDH-DEPENDENT CYCLIC ELECTRON FLOW 1)	LOC_Os08g17390	470	83	13108.t01615	expressed protein		---	Cycling	ZT20
Zm.6780.1.A1_a_at	GRMZM2G382914_P04	AT1G79550	402	86	PGK (PHOSPHOGLYCERATE KINASE)| phosphoglycerate kinase	LOC_Os02g07260	402	94	13102.t00633	phosphoglycerate kinase protein| putative| expressed		---	Cycling	ZT20
Zm.4967.1.A1_at	GRMZM2G110309_P01	AT1G07540	424	52	TRFL2 (TRF-LIKE 2)| DNA binding	LOC_Os03g16700	698	80	13103.t01468	initiator-binding protein| putative| expressed	initiator-binding protein2	initiator-binding protein	Cycling	ZT20
Zm.6780.3.A1_x_at	GRMZM2G382914_P04	AT1G79550	402	86	PGK (PHOSPHOGLYCERATE KINASE)| phosphoglycerate kinase	LOC_Os02g07260	402	94	13102.t00633	phosphoglycerate kinase protein| putative| expressed		---	Cycling	ZT20
Zm.3369.1.A1_at	GRMZM2G098290_P03	AT5G35630	431	78	GS2 (GLUTAMINE SYNTHETASE 2)| glutamate-ammonia ligase	LOC_Os04g56400	430	87	13104.t05117	glutamine synthetase| catalytic domain containing protein| expressed		glutamine synthetase1	Cycling	ZT20
Zm.3369.1.A1_at	GRMZM2G098290_P03	AT5G35630	431	78	GS2 (GLUTAMINE SYNTHETASE 2)| glutamate-ammonia ligase	LOC_Os04g56400	430	87	13104.t05117	glutamine synthetase| catalytic domain containing protein| expressed	glutamine synthetase1	glutamine synthetase1	Cycling	ZT20
Zm.15348.2.A1_x_at	GRMZM2G117956_P01	AT5G38710	434	51	proline oxidase| putative / osmotic stress-responsive proline dehydrogenase| putative	LOC_Os10g40360	435	82	13110.t03274	proline oxidase| mitochondrial precursor| putative| expressed		---	Cycling	ZT20
ZmAffx.1196.1.S1_at	GRMZM2G060210_P01	AT3G62160	436	40	transferase family protein	LOC_Os05g08640	438	80	13105.t00752	transferase family protein| putative| expressed		---	Cycling	ZT20
Zm.5974.1.A1_a_at	GRMZM2G469150_P01	AT4G31990	436	81	ASP5 (ASPARTATE AMINOTRANSFERASE 5)| L-aspartate:2-oxoglutarate aminotransferase	LOC_Os02g55420	435	93	13102.t05168	aminotransferase| classes I and II| domain containing protein| expressed		---	Cycling	ZT20
Zm.5974.1.A1_a_at	GRMZM2G469150_P01	AT4G31990	436	81	ASP5 (ASPARTATE AMINOTRANSFERASE 5)| L-aspartate:2-oxoglutarate aminotransferase	LOC_Os02g55420	435	93	13102.t05168	aminotransferase| classes I and II| domain containing protein| expressed	glutamate-oxaloacetate transaminase2	---	Cycling	ZT20
Zm.8464.1.S1_at	GRMZM2G329181_P03	AT2G35860	423	74	FLA16 (FASCICLIN-LIKE ARABINOGALACTAN PROTEIN 16 PRECURSOR)	LOC_Os03g57460	480	85	13103.t05019	fasciclin domain containing protein| expressed		hypothetical protein LOC100191430	Cycling	ZT20
Zm.18516.1.A1_at	GRMZM2G376416_P01	AT1G02850	392	49	BGLU11 (BETA GLUCOSIDASE 11)| hydrolase| hydrolyzing O-glycosyl compounds	LOC_Os09g33680	397	72	13109.t02948	Os9bglu31 - beta-glucosidase| dhurrinase| similar to G. max hydroxyisourate hydrolase| expressed		---	Cycling	ZT20
Zm.5641.1.A1_at	GRMZM2G450851_P01	AT3G19490	366	80	ATNHD1| potassium:hydrogen antiporter/ sodium:hydrogen antiporter	LOC_Os09g02214	401	85	13109.t00127	Citrate transporter protein| putative| expressed		---	Cycling	ZT20
Zm.18287.1.A1_at	GRMZM2G018441_P01	AT5G36790	369	76	phosphoglycolate phosphatase| putative	LOC_Os04g41340	373	86	13104.t03676	4-nitrophenylphosphatase| putative| expressed		hypothetical protein LOC100193796	Cycling	ZT20
Zm.4018.1.A1_at	GRMZM2G124434_P01	AT5G28840	371	91	GME (GDP-D-MANNOSE 3'|5'-EPIMERASE)| GDP-mannose 3|5-epimerase/ NAD or NADH binding / catalytic	LOC_Os10g28200	378	97	13110.t02169	NAD dependent epimerase/dehydratase family protein| putative| expressed		hypothetical protein LOC100192102	Cycling	ZT20
Zm.13102.1.A1_at	GRMZM2G045088_P01	AT3G55990	383	60	ESK1 (ESKIMO 1)	LOC_Os05g28630	495	70	13105.t02537	leaf senescence related protein| putative| expressed		---	Cycling	ZT20
Zm.13712.1.S1_at	GRMZM2G007489_P01	AT1G08510	384	64	FATB (fatty acyl-ACP thioesterases B)| acyl carrier/ acyl-[acyl-carrier-protein] hydrolase	LOC_Os06g05130	429	86	13106.t00397	myristoyl-acyl carrier protein thioesterase| chloroplast precursor| putative| expressed		---	Cycling	ZT20
Zm.10332.1.A1_a_at	GRMZM2G096946_P01	AT3G18170	392	44	transferase| transferring glycosyl groups	LOC_Os02g22480	598	77	13102.t02045	glycosyltransferase| putative| expressed		---	Cycling	ZT20
Zm.6929.1.A1_a_at	GRMZM2G162409_P01	AT4G28610	408	43	PHR1 (PHOSPHATE STARVATION RESPONSE 1)| transcription factor	LOC_Os07g25710	423	76	13107.t02261	myb-like DNA-binding domain containing protein| expressed		---	Cycling	ZT20
Zm.18516.1.A1_x_at	GRMZM2G376416_P01	AT1G02850	392	49	BGLU11 (BETA GLUCOSIDASE 11)| catalytic/ cation binding / hydrolase| hydrolyzing O-glycosyl compounds	LOC_Os09g33680	397	72	13109.t02948	Os9bglu31 - beta-glucosidase| dhurrinase| similar to G. max hydroxyisourate hydrolase| expressed		---	Cycling	ZT20
Zm.15348.1.A1_x_at	GRMZM2G053720_P01	AT5G38710	438	53	proline oxidase| putative / osmotic stress-responsive proline dehydrogenase| putative	LOC_Os10g40360	445	82	13110.t03274	proline oxidase| mitochondrial precursor| putative| expressed		---	Cycling	ZT20
Zm.18516.1.A1_at	GRMZM2G376416_P01	AT1G02850	392	49	BGLU11 (BETA GLUCOSIDASE 11)| catalytic/ cation binding / hydrolase| hydrolyzing O-glycosyl compounds	LOC_Os09g33680	397	72	13109.t02948	Os9bglu31 - beta-glucosidase| dhurrinase| similar to G. max hydroxyisourate hydrolase| expressed		---	Cycling	ZT20
Zm.18516.1.A1_a_at	GRMZM2G376416_P01	AT1G02850	392	49	BGLU11 (BETA GLUCOSIDASE 11)| hydrolase| hydrolyzing O-glycosyl compounds	LOC_Os09g33680	397	72	13109.t02948	Os9bglu31 - beta-glucosidase| dhurrinase| similar to G. max hydroxyisourate hydrolase| expressed		---	Cycling	ZT20
Zm.18516.1.A1_a_at	GRMZM2G376416_P01	AT1G02850	392	49	BGLU11 (BETA GLUCOSIDASE 11)| catalytic/ cation binding / hydrolase| hydrolyzing O-glycosyl compounds	LOC_Os09g33680	397	72	13109.t02948	Os9bglu31 - beta-glucosidase| dhurrinase| similar to G. max hydroxyisourate hydrolase| expressed		---	Cycling	ZT20
Zm.16573.2.A1_at	GRMZM2G025250_P02	AT5G19160	393	58	unknown protein	LOC_Os12g05080	391	73	13112.t00398	PMR5| putative| expressed		---	Cycling	ZT20
Zm.5785.1.S1_at	GRMZM2G117198_P02	AT3G17390	393	91	MTO3 (METHIONINE OVER-ACCUMULATOR 3)| methionine adenosyltransferase	LOC_Os05g04510	396	98	13105.t00348	S-adenosylmethionine synthetase| putative| expressed		---	Cycling	ZT20
Zm.12426.1.S1_at	GRMZM2G022375_P04	AT5G13750	401	55	ZIFL1 (ZINC INDUCED FACILITATOR-like 1)| tetracycline:hydrogen antiporter	LOC_Os11g04030	398	79	13111.t00296	major facilitator superfamily antiporter| putative| expressed		---	Cycling	ZT20
Zm.18516.1.A1_x_at	GRMZM2G376416_P01	AT1G02850	392	49	BGLU11 (BETA GLUCOSIDASE 11)| hydrolase| hydrolyzing O-glycosyl compounds	LOC_Os09g33680	397	72	13109.t02948	Os9bglu31 - beta-glucosidase| dhurrinase| similar to G. max hydroxyisourate hydrolase| expressed		---	Cycling	ZT20
Zm.18246.1.A1_at	GRMZM2G084694_P01	AT1G56560	531	76	beta-fructofuranosidase| putative / invertase| putative / saccharase| putative / beta-fructosidase| putative	LOC_Os01g22900	627	89	13101.t02002	neutral/alkaline invertase| putative| expressed		---	Cycling	ZT20
Zm.12216.1.S1_at	GRMZM2G105466_P01	AT5G64300	500	73	ATGCH| 3|4-dihydroxy-2-butanone-4-phosphate synthase/ GTP cyclohydrolase II	LOC_Os02g36340	554	83	13102.t03288	riboflavin biosynthesis protein ribAB| chloroplast precursor| putative| expressed		---	Cycling	ZT20
Zm.1870.1.A1_at	GRMZM2G041418_P02	AT2G29990	503	66	NDA2 (ALTERNATIVE NAD(P)H DEHYDROGENASE 2)| FAD binding / NADH dehydrogenase/ oxidoreductase	LOC_Os07g37730	569	77	13107.t03425	NADH-ubiquinone oxidoreductase| mitochondrial precursor| putative| expressed		---	Cycling	ZT20
Zm.3450.1.A1_at	GRMZM2G150866_P01	AT1G25375	507	50	metallo-beta-lactamase family protein	LOC_Os01g04200	521	76	13101.t00307	metallo-beta-lactamase family protein| putative| expressed		hypothetical protein LOC100191605	Cycling	ZT20
Zm.1774.1.A1_at	GRMZM2G063875_P02	AT2G37570	514	57	SLT1 (sodium- and lithium-tolerant 1)	LOC_Os03g16910	540	86	13103.t01489	SLT1 protein| putative| expressed		---	Cycling	ZT20
Zm.17272.1.S1_at	GRMZM2G083788_P01	AT2G41190	514	60	amino acid transporter family protein	LOC_Os02g54730	539	83	13102.t05097	transmembrane amino acid transporter protein| putative| expressed		---	Cycling	ZT20
Zm.8111.1.S1_at	GRMZM2G147422_P01	AT1G75680	522	64	AtGH9B7 (Arabidopsis thaliana glycosyl hydrolase 9B7)| catalytic/ hydrolase| hydrolyzing O-glycosyl compounds	LOC_Os09g36350	529	89	13109.t03120	endoglucanase| putative| expressed		---	Cycling	ZT20
Zm.12822.1.A1_at	GRMZM2G114098_P01	AT4G36090	437	54	oxidoreductase| 2OG-Fe(II) oxygenase family protein	LOC_Os06g04660	622	70	13106.t00351	oxidoreductase| 2OG-Fe oxygenase family protein| putative| expressed		---	Cycling	ZT20
Zm.9445.1.A1_at	GRMZM2G127717_P02	AT2G22480	528	68	PFK5 (PHOSPHOFRUCTOKINASE 5)| 6-phosphofructokinase	LOC_Os09g24910	530	88	13109.t02181	phosphofructokinase| putative| expressed		---	Cycling	ZT20
Zm.10847.1.A1_at	GRMZM2G169160_P03	AT1G11870	489	73	SRS (SERYL-TRNA SYNTHETASE)| serine-tRNA ligase	LOC_Os11g39670	512	85	13111.t03506	seryl-tRNA synthetase| putative| expressed		seryl-tRNA synthetase	Cycling	ZT20
Zm.17832.1.S1_at	GRMZM2G040933_P01	AT5G64290	545	73	DIT2.1 (DICARBOXYLATE TRANSPORT 2.1)| oxoglutarate:malate antiporter	LOC_Os09g29430	555	84	13109.t02622	citrate transporter| putative| expressed		plastidic general dicarboxylate transporter	Cycling	ZT20
Zm.12227.1.S1_at	GRMZM2G428391_P02	AT3G12580	546	91	HSP70 (heat shock protein 70)| ATP binding	LOC_Os03g16860	546	94	13103.t01483	DnaK family protein| putative| expressed		---	Cycling	ZT20
Zm.13534.1.A1_at	GRMZM2G046583_P01	AT2G23420	553	78	NAPRT2 (NICOTINATE PHOSPHORIBOSYLTRANSFERASE 2)| nicotinate phosphoribosyltransferase	LOC_Os04g35060	543	93	13104.t03159	nicotinate phosphoribosyltransferase family domain containing protein| expressed		---	Cycling	ZT20
Zm.5156.1.A1_at	AC198725.4_FGP007	AT5G11490	556	69	adaptin family protein	LOC_Os01g43630	553	91	13101.t03799	adaptin| putative| expressed		---	Cycling	ZT20
Zm.15851.1.A1_at	GRMZM2G059151_P01	AT1G12000	563	81	pyrophosphate--fructose-6-phosphate 1-phosphotransferase beta subunit| putative / pyrophosphate-dependent 6-phosphofructose-1-kinase| putative	LOC_Os06g13810	548	91	13106.t01256	pyrophosphate--fructose 6-phosphate 1-phosphotransferase subunit beta| putative| expressed		---	Cycling	ZT20
Zm.14465.1.S1_at	GRMZM2G416308_P01	AT3G24550	527	68	ATPERK1 (PROLINE EXTENSIN-LIKE RECEPTOR KINASE 1)| ATP binding / protein kinase	LOC_Os05g12680	490	91	13105.t01111	retrotransposon protein| putative| unclassified| expressed		---	Cycling	ZT20
Zm.9982.1.A1_at	GRMZM2G178829_P02	AT4G16490	454	54	binding	LOC_Os07g39590	470	88	13107.t03609	spotted leaf 11| putative| expressed		---	Cycling	ZT20
Zm.752.1.S1_at	GRMZM2G073725_P01	AT5G15650	362	87	RGP2 (REVERSIBLY GLYCOSYLATED POLYPEPTIDE 2)| transferase| transferring hexosyl groups	LOC_Os03g40270	364	93	13103.t03474	alpha-1|4-glucan-protein synthase| putative| expressed		golgi associated protein se-wap41	Cycling	ZT20
Zm.16238.1.A1_at	GRMZM2G115398_P01	AT5G18520	438	58		LOC_Os05g38720	442	79	13105.t03445	Lung seven transmembrane receptor domain containing protein| putative| expressed		---	Cycling	ZT20
Zm.13835.1.S1_at	GRMZM2G023946_P02	AT5G47900	439	59	unknown protein	LOC_Os04g33200	446	79	13104.t02977	heparan-alpha-glucosaminide N-acetyltransferase| putative| expressed		hypothetical protein LOC100193923	Cycling	ZT20
Zm.3829.2.A1_at	GRMZM2G101979_P01	AT1G70580	445	82	AOAT2 (ALANINE-2-OXOGLUTARATE AMINOTRANSFERASE 2)| L-alanine:2-oxoglutarate aminotransferase/ glycine:2-oxoglutarate aminotransferase	LOC_Os07g01760	446	91	13107.t00076	aminotransferase| classes I and II| domain containing protein| expressed		---	Cycling	ZT20
Zm.741.1.A1_at	GRMZM2G035243_P03	AT1G14330	451	53	kelch repeat-containing F-box family protein	LOC_Os03g07530	432	85	13103.t00628	OsFBK12 - F-box domain and kelch repeat containing protein| expressed		---	Cycling	ZT20
Zm.17360.1.A1_at	GRMZM2G012021_P01	AT3G55990	451	55	ESK1 (ESKIMO 1)	LOC_Os05g28630	500	70	13105.t02537	leaf senescence related protein| putative| expressed		hypothetical protein LOC100191843	Cycling	ZT20
Zm.1831.1.S1_at	GRMZM2G077015_P01	AT3G60130	493	48	BGLU16 (BETA GLUCOSIDASE 16)| catalytic/ cation binding / hydrolase| hydrolyzing O-glycosyl compounds	LOC_Os06g21570	480	49	13106.t01973	Os6bglu24 - beta-glucosidase homologue| similar to G. max isohydroxyurate hydrolase| expressed		---	Cycling	ZT20
Zm.1028.1.S1_at	GRMZM2G339488_P01	AT3G21690	453	76	MATE efflux family protein	LOC_Os03g37640	501	84	13103.t03229	MATE efflux family protein| putative| expressed		---	Cycling	ZT20
Zm.8114.1.A1_at	GRMZM2G048561_P01	AT2G45670	490	56	calcineurin B subunit-related	LOC_Os06g49790	557	78	13106.t04648	acyltransferase| putative| expressed		---	Cycling	ZT20
Zm.2682.1.A1_at	GRMZM2G132069_P01	AT4G26270	458	78	PFK3 (PHOSPHOFRUCTOKINASE 3)| 6-phosphofructokinase	LOC_Os01g09570	528	89	13101.t00834	6-phosphofructokinase| putative| expressed		---	Cycling	ZT20
Zm.5828.1.A1_at	GRMZM2G089136_P02	AT1G56190	465	82	phosphoglycerate kinase| putative	LOC_Os05g41640	484	87	13105.t03736	phosphoglycerate kinase protein| putative| expressed		---	Cycling	ZT20
Zm.12201.1.A1_at	GRMZM2G391936_P05	AT5G19220	472	78	APL1 (ADP GLUCOSE PYROPHOSPHORYLASE LARGE SUBUNIT 1)| glucose-1-phosphate adenylyltransferase	LOC_Os03g52460	445	92	13103.t04577	glucose-1-phosphate adenylyltransferase large subunit| putative| expressed		plastid ADP-glucose pyrophosphorylase large subunit	Cycling	ZT20
Zm.12648.1.A1_at	GRMZM2G347226_P03	AT4G09570	478	76	CPK4| calmodulin-dependent protein kinase/ kinase/ protein kinase	LOC_Os12g07230	526	90	13112.t00606	CAMK_CAMK_like.45 - CAMK includes calcium/calmodulin depedent protein kinases| expressed		---	Cycling	ZT20
Zm.4986.1.S1_at	GRMZM2G328500_P02	AT3G29360	480	90	UDP-glucose 6-dehydrogenase| putative	LOC_Os12g25690	480	96	13112.t02290	UDP-glucose 6-dehydrogenase| putative| expressed		---	Cycling	ZT20
Zm.3277.1.A1_at	GRMZM2G077546_P01	AT1G75220	488	63	integral membrane protein| putative	LOC_Os05g49270	494	80	13105.t04407	transporter family protein| putative| expressed		hypothetical protein LOC100193700	Cycling	ZT20
Zm.6460.1.A1_at	GRMZM2G134888_P01	AT2G39130	437	54	amino acid transporter family protein	LOC_Os02g01100	405	81	13102.t00010	transmembrane amino acid transporter protein| putative| expressed		hypothetical protein LOC100216569	Cycling	ZT20
Zm.8138.1.A1_at	GRMZM2G378907_P03	AT2G47900	451	63	AtTLP3 (TUBBY LIKE PROTEIN 3)| phosphoric diester hydrolase/ transcription factor	LOC_Os03g22800	443	80	13103.t02058	OsFBT5 - F-box and tubby domain containing protein| expressed		---	Cycling	ZT20
ZmAffx.743.1.A1_at	GRMZM2G109352_P02	AT2G41770	180	52	unknown protein	LOC_Os05g32500	179	88	13105.t02873	expressed protein		---	Cycling	ZT20
Zm.6763.4.S1_a_at	GRMZM2G113033_P01	AT5G38410	173	62	ribulose bisphosphate carboxylase small chain 3B / RuBisCO small subunit 3B (RBCS-3B) (ATS3B)	LOC_Os12g19381	171	80	13112.t01779	ribulose bisphosphate carboxylase small chain| chloroplast precursor| putative| expressed		ribulose bisphosphate carboxylase small subunit1	Cycling	ZT20
Zm.6763.4.S1_a_at	GRMZM2G113033_P01	AT5G38410	173	62	ribulose bisphosphate carboxylase small chain 3B / RuBisCO small subunit 3B (RBCS-3B) (ATS3B)	LOC_Os12g19381	171	80	13112.t01779	ribulose bisphosphate carboxylase small chain| chloroplast precursor| putative| expressed	ribulose bisphosphate carboxylase small subunit2	ribulose bisphosphate carboxylase small subunit1	Cycling	ZT20
Zm.2558.1.S1_at	GRMZM2G479423_P03	AT2G37770	173	72	aldo/keto reductase family protein	LOC_Os01g62870	172	90	13101.t05587	oxidoreductase| aldo/keto reductase family protein| putative| expressed		aldose reductase	Cycling	ZT20
Zm.2131.2.A1_at	GRMZM2G054252_P02	AT2G33480	174	43	ANAC041 (Arabidopsis NAC domain containing protein 41)| transcription factor	LOC_Os08g42400	191	59	13108.t03980	no apical meristem protein| putative| expressed		---	Cycling	ZT20
Zm.15446.1.A1_at	GRMZM2G406977_P01	AT5G42090	174	44		LOC_Os04g54350	647	64	13104.t04915	SPRY-domain containing protein| putative| expressed		Hypothetical protein LOC100192810 (LOC100192810)| mRNA	Cycling	ZT20
Zm.10253.1.A1_at	GRMZM2G083894_P01	AT3G12630	177	46	zinc finger (AN1-like) family protein	LOC_Os09g31200	167	66	13109.t02763	AN1-like zinc finger domain containing protein| expressed		Clone 1468822 mRNA sequence	Cycling	ZT20
Zm.2888.1.A1_at	GRMZM2G058095_P02	AT1G76490	232	84	HMG1 (HYDROXY METHYLGLUTARYL COA REDUCTASE 1)| hydroxymethylglutaryl-CoA reductase	LOC_Os08g40180	233	91	13108.t03760	3-hydroxy-3-methylglutaryl-coenzyme A reductase| putative| expressed		hypothetical protein LOC100191922	Cycling	ZT20
Zm.4950.1.A1_at	GRMZM2G322723_P03	AT1G65790	178	56	ARK1 (A. THALIANA RECEPTOR KINASE 1)| kinase/ protein kinase/ protein serine/threonine kinase/ transmembrane receptor protein kinase	LOC_Os01g57560	183	85	13101.t05081	serine/threonine-protein kinase receptor precursor| putative| expressed		receptor-like protein kinase	Cycling	ZT20
Zm.3172.1.A1_at	GRMZM2G108084_P01	AT5G45290	150	57	zinc finger (C3HC4-type RING finger) family protein	LOC_Os02g55520	524	69	13102.t05178	zinc finger| C3HC4 type domain containing protein| expressed		---	Cycling	ZT20
Zm.12518.1.A1_at	GRMZM2G090245_P01	AT1G72610	193	51	GER1 (GERMIN-LIKE PROTEIN 1)| oxalate oxidase	LOC_Os08g35750	219	51	13108.t03326	Cupin domain containing protein| expressed		hypothetical protein LOC100191976	Cycling	ZT20
Zm.1079.3.A1_at	GRMZM2G094165_P01	AT1G70410	200	58	carbonic anhydrase| putative / carbonate dehydratase| putative	LOC_Os01g45274	222	77	13101.t03903	carbonic anhydrase| chloroplast precursor| putative| expressed		---	Cycling	ZT20
Zm.12359.1.S1_at	AC209257.4_FGP008	AT2G38360	210	54	PRA1.B4 (PRENYLATED RAB ACCEPTOR 1.B4)	LOC_Os05g39670	191	88	13105.t03541	prenylated rab acceptor| putative| expressed		hypothetical protein LOC100192789	Cycling	ZT20
Zm.1068.1.S1_at	AC147602.5_FGP003	AT3G55800	214	89	SBPASE (sedoheptulose-bisphosphatase)| phosphoric ester hydrolase/ sedoheptulose-bisphosphatase	LOC_Os04g16680	214	98	13104.t01409	fructose-1|6-bisphosphatase| putative| expressed		---	Cycling	ZT20
Zm.8394.1.A1_at	GRMZM2G151434_P01	AT5G56250	216	44	HAP8 (HAPLESS 8)	LOC_Os04g39560	1249	64	13104.t03507	expressed protein		---	Cycling	ZT20
Zm.13570.1.A1_at	GRMZM2G022563_P01	AT1G62640	364	66	KAS III (3-KETOACYL-ACYL CARRIER PROTEIN SYNTHASE III)| 3-oxoacyl-[acyl-carrier-protein] synthase/ catalytic/ transferase| transferring acyl groups other than amino-acyl groups	LOC_Os04g55060	408	84	13104.t04984	3-oxoacyl-synthase III| chloroplast precursor| putative| expressed		---	Cycling	ZT20
Zm.7611.2.A1_at	GRMZM2G115357_P02	AT1G04240	177	47	SHY2 (SHORT HYPOCOTYL 2)| transcription factor	LOC_Os07g08460	194	63	13107.t00725	OsIAA24 - Auxin-responsive Aux/IAA gene family member| expressed		---	Cycling	ZT20
Zm.15743.1.A1_at	GRMZM2G056093_P01	AT5G20190	100	62	binding	LOC_Os06g40440	301	57	13106.t03714	expressed protein		---	Cycling	ZT20
Zm.6118.1.A1_a_at	GRMZM2G124791_P01	AT2G20820	68	62	unknown protein	LOC_Os03g38520	91	70	13103.t03311	expressed protein		Hypothetical protein LOC100193556 (LOC100193556)| mRNA	Cycling	ZT20
Zm.7444.1.A1_at	AC233979.1_FGP007	AT5G47060	69	57	senescence-associated protein-related	LOC_Os04g49670	64	72	13104.t04474	DUF581 domain containing protein		---	Cycling	ZT20
Zm.10523.1.A1_at	AC233979.1_FGP007	AT5G47060	69	57	senescence-associated protein-related	LOC_Os04g49670	64	72	13104.t04474	DUF581 domain containing protein		---	Cycling	ZT20
Zm.9441.1.A1_at	GRMZM2G168590_P01	AT1G22630	83	67	unknown protein	LOC_Os05g01530	78	83	13105.t00056	expressed protein		---	Cycling	ZT20
Zm.7777.1.A1_at	GRMZM2G481291_P01	AT5G67140	93	62	F-box family protein	LOC_Os06g07000	103	81	13106.t00584	OsFBL28 - F-box domain and LRR containing protein| expressed		---	Cycling	ZT20
Zm.16342.1.S1_at	GRMZM2G063322_P01	AT1G03330	93	94	small nuclear ribonucleoprotein D| putative / snRNP core SM-like protein| putative / U6 snRNA-associated Sm-like protein| putative	LOC_Os08g05850	93	99	13108.t00482	LSM domain containing protein| expressed		---	Cycling	ZT20
Zm.9111.3.A1_x_at	GRMZM2G082792_P02	AT4G27270	166	78	quinone reductase family protein	LOC_Os05g42190	172	88	13105.t03790	NADPH-dependent FMN reductase domain containing protein| expressed		---	Cycling	ZT20
Zm.17436.1.A1_at	GRMZM2G466292_P01	AT1G63490	99	70	transcription factor jumonji (jmjC) domain-containing protein	LOC_Os05g10770	147	50	13105.t00924	transcription factor jumonji| putative| expressed		---	Cycling	ZT20
Zm.1584.1.A1_at	GRMZM2G132607_P02	AT4G28706	151	62	pfkB-type carbohydrate kinase family protein	LOC_Os08g45180	151	81	13108.t04250	kinase| pfkB family| putative| expressed		---	Cycling	ZT20
Zm.5775.1.A1_at	GRMZM2G012140_P01	AT3G13560	111	52	glycosyl hydrolase family 17 protein	LOC_Os03g25790	439	63	13103.t02302	glycosyl hydrolases family 17 protein| expressed		---	Cycling	ZT20
Zm.12139.1.A1_at	AC225718.2_FGP006	AT2G46600	113	53	calcium-binding protein| putative	LOC_Os06g46950	110	92	13106.t04361	EF hand family protein| putative| expressed		---	Cycling	ZT20
Zm.6636.1.A1_at	AC208791.3_FGP003	AT3G59280	115	68	TXR1 (THAXTOMIN A RESISTANT 1)	LOC_Os10g33910	114	93	13110.t02685	mitochondrial import inner membrane translocase subunit Tim16| putative| expressed		hypothetical LOC542699	Cycling	ZT20
Zm.14617.1.A1_at	GRMZM2G454022_P01	AT1G27660	124	62	ethylene-responsive protein -related	LOC_Os01g01600	484	41	13101.t00061	ethylene-responsive protein related| putative| expressed		Hypothetical protein LOC100191188 (LOC100191188)| mRNA	Cycling	ZT20
Zm.1630.1.S1_at	GRMZM2G043162_P01	AT1G60950	131	60	FED A| 2 iron| 2 sulfur cluster binding / electron carrier/ iron-sulfur cluster binding	LOC_Os08g01380	147	63	13108.t00039	2Fe-2S iron-sulfur cluster binding domain containing protein| expressed		---	Cycling	ZT20
Zm.11730.1.S1_at	GRMZM2G155253_P01	AT4G38970	145	84	fructose-bisphosphate aldolase| putative	LOC_Os11g07020	145	90	13111.t00605	fructose-bisphospate aldolase isozyme| putative| expressed		---	Cycling	ZT20
Zm.5152.1.A1_at	GRMZM2G042683_P01	AT2G37220	233	63	29 kDa ribonucleoprotein| chloroplast| putative / RNA-binding protein cp29| putative	LOC_Os03g25960	269	74	13103.t02316	RNA recognition motif containing protein| putative| expressed		---	Cycling	ZT20
Zm.12063.1.S1_at	GRMZM2G135501_P01	AT5G20670	94	50	unknown protein	LOC_Os06g09900	127	77	13106.t00866	expressed protein		---	Cycling	ZT20
Zm.18781.1.A1_at	GRMZM2G095287_P01	AT5G64380	335	74	fructose-1|6-bisphosphatase family protein	LOC_Os06g45370	334	89	13106.t04207	fructose-1|6-bisphosphatase| putative| expressed		---	Cycling	ZT20
Zm.15688.1.S1_at	GRMZM2G165272_P01	AT5G62020	311	43	AT-HSFB2A| DNA binding / transcription factor	LOC_Os09g35790	390	72	13109.t03064	HSF-type DNA-binding domain containing protein| expressed		---	Cycling	ZT20
Zm.9717.1.A1_at	GRMZM2G136016_P02	AT2G47490	311	70	mitochondrial substrate carrier family protein	LOC_Os05g28870	320	88	13105.t02561	mitochondrial carrier protein| putative| expressed		hypothetical protein LOC100192773	Cycling	ZT20
Zm.4753.1.S1_at	GRMZM2G149321_P01	AT1G30470	314	70	SIT4 phosphatase-associated family protein	LOC_Os01g40340	487	74	13101.t03480	SIT4 phosphatase-associated protein domain containing protein| expressed		---	Cycling	ZT20
Zm.6274.1.A1_at	GRMZM2G137286_P01	AT3G05580	315	75	serine/threonine protein phosphatase| putative	LOC_Os01g24750	321	92	13101.t02174	Ser/Thr protein phosphatase family protein| putative| expressed		---	Cycling	ZT20
Zm.3942.1.A1_at	GRMZM2G147882_P03	AT1G35190	322	69	oxidoreductase| 2OG-Fe(II) oxygenase family protein	LOC_Os01g09300	334	87	13101.t00807	oxidoreductase| putative| expressed		hypothetical protein LOC100192575	Cycling	ZT20
Zm.13788.1.S1_at	GRMZM2G158515_P01	AT2G17420	326	77	NTRA (NADPH-DEPENDENT THIOREDOXIN REDUCTASE A)| thioredoxin-disulfide reductase	LOC_Os06g22140	370	90	13106.t02030	thioredoxin reductase 2| putative| expressed		---	Cycling	ZT20
Zm.17956.1.A1_at	GRMZM2G057386_P01	AT5G47230	230	43	ERF5 (ETHYLENE RESPONSIVE ELEMENT BINDING FACTOR 5)| DNA binding / transcription activator/ transcription factor	LOC_Os02g43820	351	59	13102.t03995	AP2 domain containing protein| expressed		---	Cycling	ZT20
Zm.9321.1.A1_at	GRMZM2G040968_P02	AT5G26570	332	65	ATGWD3| carbohydrate kinase/ catalytic/ phosphoglucan| water dikinase	LOC_Os12g20150	378	76	13112.t01852	phosphoglucan| water dikinase| chloroplast precursor| putative| expressed		---	Cycling	ZT20
Zm.13670.1.A1_at	GRMZM2G324297_P02	AT5G34930	304	54	arogenate dehydrogenase	LOC_Os06g35050	364	66	13106.t03181	arogenate dehydrogenase 1| chloroplast precursor| putative| expressed		---	Cycling	ZT20
Zm.229.1.S1_at	GRMZM2G437977_P01	AT4G19710	338	77	bifunctional aspartate kinase/homoserine dehydrogenase| putative / AK-HSDH| putative	LOC_Os08g25390	392	82	13108.t02313	bifunctional aspartokinase/homoserine dehydrogenase| chloroplast precursor| putative| expressed		aspartate kinase-homoserine dehydrogenase	Cycling	ZT20
Zm.16570.1.A1_at	GRMZM2G164797_P01	AT1G71900	349	78		LOC_Os05g35060	361	92	13105.t03128	DUF803 domain containing| putative| expressed		---	Cycling	ZT20
Zm.2520.1.A1_at	GRMZM2G071208_P02	AT5G65780	352	76	ATBCAT-5| branched-chain-amino-acid transaminase/ catalytic	LOC_Os05g48450	409	89	13105.t04325	aminotransferase domain containing protein| putative| expressed		hypothetical protein LOC100191754	Cycling	ZT20
Zm.6307.1.A1_at	GRMZM2G119300_P02	AT2G39770	361	89	CYT1 (CYTOKINESIS DEFECTIVE 1)| mannose-1-phosphate guanylyltransferase/ nucleotidyltransferase	LOC_Os08g13930	361	94	13108.t01281	mannose-1-phosphate guanyltransferase| putative| expressed		---	Cycling	ZT20
Zm.12513.1.A1_at	GRMZM2G149265_P05	AT2G39770	361	89	CYT1 (CYTOKINESIS DEFECTIVE 1)| mannose-1-phosphate guanylyltransferase/ nucleotidyltransferase	LOC_Os08g13930	361	95	13108.t01281	mannose-1-phosphate guanyltransferase| putative| expressed		---	Cycling	ZT20
Zm.6353.1.S1_at	GRMZM2G162688_P01	AT1G62740	580	68	stress-inducible protein| putative	LOC_Os02g43020	581	88	13102.t03914	heat shock protein STI| putative| expressed		---	Cycling	ZT20
Zm.3095.1.S1_at	GRMZM2G419953_P01	AT4G11290	331	52	peroxidase| putative	LOC_Os02g06630	341	75	13102.t00570	peroxidase precursor| putative| expressed		hypothetical protein LOC100192080	Cycling	ZT20
Zm.7117.2.A1_at	GRMZM2G004511_P01	AT2G41870	283	47	remorin family protein	LOC_Os03g59360	289	73	13103.t05191	remorin| putative| expressed		---	Cycling	ZT20
Zm.1706.1.A1_at	GRMZM2G029850_P02	AT5G17300	257	41	myb family transcription factor	LOC_Os02g46030	484	54	13102.t04224	MYB family transcription factor| putative| expressed		---	Cycling	ZT20
Zm.6185.1.A1_at	GRMZM2G071768_P04	AT1G36050	267	79	unknown protein	LOC_Os04g38340	268	93	13104.t03386	endoplasmic reticulum-Golgi intermediate compartment protein 3| putative| expressed		---	Cycling	ZT20
Zm.13338.1.S1_at	GRMZM2G069203_P01	AT5G56760	268	78	ATSERAT1|1 (ARABIDOPSIS THALIANA SERINE ACETYLTRANSFERASE 1|1)| serine O-acetyltransferase	LOC_Os01g52260	310	86	13101.t04575	serine acetyltransferase protein| putative| expressed		satase isoform I	Cycling	ZT20
Zm.19140.1.A1_at	GRMZM2G149317_P03	AT5G17230	269	81	phytoene synthase (PSY) / geranylgeranyl-diphosphate geranylgeranyl transferase	LOC_Os12g43130	270	94	13112.t04000	phytoene synthase| chloroplast precursor| putative| expressed		phytoene synthase 1	Cycling	ZT20
Zm.13514.2.S1_a_at	GRMZM2G149317_P03	AT5G17230	269	81	phytoene synthase (PSY) / geranylgeranyl-diphosphate geranylgeranyl transferase	LOC_Os12g43130	270	94	13112.t04000	phytoene synthase| chloroplast precursor| putative| expressed		phytoene synthase 2	Cycling	ZT20
Zm.16796.2.A1_x_at	GRMZM2G068059_P03	AT5G18400	270	53	unknown protein	LOC_Os04g57810	263	79	13104.t05257	GA18008-PA| putative| expressed		---	Cycling	ZT20
Zm.13384.1.S1_at	GRMZM2G456626_P01	AT5G16760	308	56	inositol 1|3|4-trisphosphate 5/6-kinase	LOC_Os10g42550	325	83	13110.t03476	Inositol 1| 3| 4-trisphosphate 5/6-kinase| putative| expressed	low phytic acid2	low phytic acid2	Cycling	ZT20
Zm.8941.1.A1_at	GRMZM2G179432_P02	AT5G02230	280	66	haloacid dehalogenase-like hydrolase family protein	LOC_Os03g16670	283	90	13103.t01465	haloacid dehalogenase-like hydrolase family protein| putative| expressed		---	Cycling	ZT20
Zm.13384.1.S1_at	GRMZM2G456626_P01	AT5G16760	308	56	inositol 1|3|4-trisphosphate 5/6-kinase	LOC_Os10g42550	325	83	13110.t03476	Inositol 1| 3| 4-trisphosphate 5/6-kinase| putative| expressed		low phytic acid2	Cycling	ZT20
Zm.7117.1.A1_at	GRMZM2G004511_P01	AT2G41870	283	47	remorin family protein	LOC_Os03g59360	289	73	13103.t05191	remorin| putative| expressed		---	Cycling	ZT20
Zm.7117.1.A1_a_at	GRMZM2G004511_P01	AT2G41870	283	47	remorin family protein	LOC_Os03g59360	289	73	13103.t05191	remorin| putative| expressed		---	Cycling	ZT20
Zm.5801.1.A1_at	GRMZM2G138258_P01	AT5G12470	285	65	unknown protein	LOC_Os01g72710	290	77	13101.t06488	expressed protein		---	Cycling	ZT20
Zm.18355.1.A1_at	GRMZM2G080256_P01	AT1G12360	293	67	KEU (keule)| protein transporter	LOC_Os02g25580	291	87	13102.t02265	Sec1 family transport protein| putative| expressed		---	Cycling	ZT20
Zm.12004.1.S1_at	GRMZM2G454425_P03	AT4G25700	297	65	BETA-OHASE 1 (BETA-HYDROXYLASE 1)| carotene beta-ring hydroxylase	LOC_Os04g48880	283	79	13104.t04398	fatty acid hydroxylase| putative| expressed		beta-carotene hydroxylase	Cycling	ZT20
Zm.1361.1.A1_at	GRMZM2G084812_P01	AT4G12730	302	43	FLA2 (FASCICLIN-LIKE ARABINOGALACTAN 2)	LOC_Os08g23180	290	68	13108.t02093	fasciclin-like arabinogalactan protein 8 precursor| putative| expressed		hypothetical protein AY105746	Cycling	ZT20
Zm.8762.1.A1_at	GRMZM2G022050_P02	AT1G54790	363	61	GDSL-motif lipase/hydrolase family protein	LOC_Os05g33270	370	84	13105.t02948	GDSL-like lipase/acylhydrolase| putative| expressed		---	Cycling	ZT20
Zm.4423.1.A1_at	GRMZM2G171677_P01	AT1G62400	276	65	HT1 (high leaf temperature 1)| kinase/ protein serine/threonine/tyrosine kinase	LOC_Os01g01740	357	87	13101.t00074	protein kinase domain containing protein| expressed		hypothetical protein LOC100191726	Cycling	ZT20
Zm.17539.1.S1_at	GRMZM2G066440_P01	AT3G01540	564	69	DRH1 (DEAD BOX RNA HELICASE 1)| ATP-dependent RNA helicase/ ATPase	LOC_Os01g07740	702	75	13101.t00652	DEAD-box ATP-dependent RNA helicase 14| putative| expressed		---	Cycling	ZT20
Zm.14383.1.S1_at	GRMZM2G068158_P01	AT1G19430	723	50	dehydration-responsive protein-related	LOC_Os03g56380	736	79	13103.t04902	methyltransferase| putative| expressed		---	Cycling	ZT20
Zm.4514.1.A1_at	GRMZM2G001289_P03	AT4G04890	676	68	PDF2 (PROTODERMAL FACTOR 2)| DNA binding / transcription factor	LOC_Os04g53540	673	80	13104.t04832	homeobox and START domains containing protein| putative| expressed		---	Cycling	ZT20
Zm.15991.1.S1_x_at	GRMZM2G381782_P01	AT5G15870	678	52	glycosyl hydrolase family 81 protein	LOC_Os09g21210	678	73	13109.t01860	beta-glucan-binding protein 4| putative| expressed		---	Cycling	ZT20
Zm.15991.1.S1_at	GRMZM2G381782_P01	AT5G15870	678	52	glycosyl hydrolase family 81 protein	LOC_Os09g21210	678	73	13109.t01860	beta-glucan-binding protein 4| putative| expressed		---	Cycling	ZT20
Zm.7040.2.S1_x_at	GRMZM2G079668_P02	AT5G49910	680	86	CPHSC70-2EAT SHOCK PROTEIN 70-2 (CHLOROPLAST HEAT SHOCK PROTEIN 70-2)| ATP binding / unfolded protein binding	LOC_Os05g23740	676	94	13105.t02058	DnaK family protein| putative| expressed		---	Cycling	ZT20
Zm.7040.2.S1_a_at	GRMZM2G079668_P02	AT5G49910	680	86	CPHSC70-2EAT SHOCK PROTEIN 70-2 (CHLOROPLAST HEAT SHOCK PROTEIN 70-2)| ATP binding / unfolded protein binding	LOC_Os05g23740	676	94	13105.t02058	DnaK family protein| putative| expressed		---	Cycling	ZT20
Zm.6244.1.A1_a_at	GRMZM2G098784_P01	AT2G37650	693	46	scarecrow-like transcription factor 9 (SCL9)	LOC_Os03g48450	736	82	13103.t04215	SCARECROW| putative| expressed		---	Cycling	ZT20
Zm.17784.1.S1_at	GRMZM2G465764_P01	AT1G06490	765	62	ATGSL07 (glucan synthase-like 7)| 1|3-beta-glucan synthase/ transferase| transferring glycosyl groups	LOC_Os01g34890	687	75	13101.t02969	GLUCAN SYNTHASE-LIKE protein| putative		---	Cycling	ZT20
ZmAffx.1038.1.S1_at	GRMZM2G037624_P01	AT4G16570	708	53	PRMT7 (PROTEIN ARGININE METHYLTRANSFERASE 7)| methyltransferase	LOC_Os06g01640	723	76	13106.t00059	arginine N-methyltransferase 7| putative| expressed		---	Cycling	ZT20
Zm.6451.1.S1_at	GRMZM2G017187_P03	AT1G59750	657	61	ARF1 (AUXIN RESPONSE FACTOR 1)| DNA binding / transcription factor	LOC_Os04g36054	653	81	13104.t03260	auxin response factor 9| putative| expressed		---	Cycling	ZT20
Zm.10220.1.A1_at	GRMZM2G000980_P01	AT5G51300	727	60	splicing factor-related	LOC_Os04g31620	293	77	13104.t02824	retrotransposon protein| putative| unclassified| expressed		---	Cycling	ZT20
Zm.7969.1.S1_a_at	GRMZM2G049588_P01	AT1G55090	732	72	carbon-nitrogen hydrolase family protein	LOC_Os07g07260	734	90	13107.t00610	glutamine-dependent NAD| putative| expressed		---	Cycling	ZT20
Zm.18397.1.A1_at	GRMZM2G128613_P01	AT2G01690	734	70	binding	LOC_Os03g12300	710	89	13103.t01044	HEAT repeat family protein| putative| expressed		---	Cycling	ZT20
Zm.13251.1.A1_at	GRMZM2G138060_P01	AT2G39930	745	69	ISA1 (ISOAMYLASE 1)| alpha-amylase/ isoamylase	LOC_Os08g40930	719	89	13108.t03835	Alpha amylase| catalytic domain containing protein| expressed		sugary1	Cycling	ZT20
Zm.13251.1.A1_at	GRMZM2G138060_P01	AT2G39930	745	69	ISA1 (ISOAMYLASE 1)| alpha-amylase/ isoamylase	LOC_Os08g40930	719	89	13108.t03835	Alpha amylase| catalytic domain containing protein| expressed	sugary1	sugary1	Cycling	ZT20
Zm.4030.1.A1_at	GRMZM2G011483_P01	AT5G26850	705	42		LOC_Os03g19520	693	80	13103.t01741	cyclin-related protein| putative| expressed		---	Cycling	ZT20
Zm.6156.1.S1_at	GRMZM2G085027_P01	AT3G13870	629	67	RHD3 (ROOT HAIR DEFECTIVE 3)| GTP binding	LOC_Os01g39310	657	88	13101.t03383	SEY1| putative| expressed		---	Cycling	ZT20
Zm.227.1.S2_s_at	GRMZM2G090338_P01	AT5G04590	581	77	SIR| sulfite reductase (ferredoxin)/ sulfite reductase	LOC_Os05g42350	641	91	13105.t03806	ferredoxin--nitrite reductase| putative| expressed		Clone 272824 mRNA sequence	Cycling	ZT20
Zm.15981.1.S1_at	GRMZM2G069092_P01	AT3G55760	587	52	unknown protein	LOC_Os11g37560	573	75	13111.t03295	expressed protein		---	Cycling	ZT20
Zm.3666.1.A1_at	GRMZM2G406672_P01	AT2G13560	595	81	malate oxidoreductase| putative	LOC_Os07g31380	619	93	13107.t02816	NAD-dependent malic enzyme| mitochondrial precursor| putative| expressed		hypothetical protein LOC100191942	Cycling	ZT20
Zm.5493.1.S1_at	GRMZM2G028758_P01	AT4G24290	611	65		LOC_Os07g07194	608	77	13107.t00604	MAC/Perforin domain containing protein| putative| expressed		hypothetical protein LOC100191776	Cycling	ZT20
Zm.6133.1.A1_at	GRMZM2G003033_P01	AT2G35800	619	69	mitochondrial substrate carrier family protein	LOC_Os11g01270	702	72	13111.t00025	mitochondrial substrate carrier family protein| putative| expressed		---	Cycling	ZT20
Zm.16810.2.A1_at	GRMZM2G301803_P03	AT1G30440	621	60	phototropic-responsive NPH3 family protein	LOC_Os08g03650	680	79	13108.t00267	BTBN17 - Bric-a-Brac| Tramtrack| Broad Complex BTB domain with non-phototropic hypocotyl 3 NPH3 and coiled-coil domains| expressed		hypothetical protein LOC100192849	Cycling	ZT20
Zm.18811.1.A1_at	GRMZM2G137151_P01	AT4G15560	675	85	CLA1 (CLOROPLASTOS ALTERADOS 1)| 1-deoxy-D-xylulose-5-phosphate synthase	LOC_Os05g33840	721	90	13105.t03006	transketolase| putative| expressed		deoxy xylulose synthase 1	Cycling	ZT20
Zm.6800.1.A1_at	GRMZM2G080270_P01	AT5G58300	629	56	leucine-rich repeat transmembrane protein kinase| putative	LOC_Os07g48310	640	78	13107.t04459	inactive receptor kinase At2g26730 precursor| putative| expressed		---	Cycling	ZT20
Zm.18367.1.S1_at	GRMZM2G059671_P04	AT5G03730	667	62	CTR1 (CONSTITUTIVE TRIPLE RESPONSE 1)| kinase/ protein binding / protein serine/threonine kinase/ protein serine/threonine/tyrosine kinase	LOC_Os02g32610	809	75	13102.t02923	protein kinase domain containing protein| expressed		---	Cycling	ZT20
Zm.17829.1.A1_at	GRMZM2G178025_P01	AT1G65610	630	58	KOR2| catalytic/ hydrolase| hydrolyzing O-glycosyl compounds	LOC_Os04g41970	624	87	13104.t03736	endoglucanase| putative| expressed		---	Cycling	ZT20
Zm.1344.1.A1_at	GRMZM2G128179_P01	AT4G00750	633	61	dehydration-responsive family protein	LOC_Os04g48230	649	86	13104.t04333	dehydration response related protein| putative| expressed		---	Cycling	ZT20
Zm.1422.1.A1_at	GRMZM2G033208_P03	AT3G60750	633	87	transketolase| putative	LOC_Os06g04270	633	91	13106.t00312	transketolase| chloroplast precursor| putative| expressed		---	Cycling	ZT20
Zm.3111.1.A1_at	GRMZM2G146951_P01	AT5G10840	640	80	endomembrane protein 70| putative	LOC_Os09g38530	616	84	13109.t03335	transmembrane 9 superfamily member| putative| expressed		hypothetical protein LOC100191479	Cycling	ZT20
Zm.2808.1.A1_at	GRMZM2G130121_P01	AT5G15450	647	84	CLPB3 (CASEIN LYTIC PROTEINASE B3)| ATP binding / ATPase/ nucleoside-triphosphatase/ nucleotide binding / protein binding	LOC_Os03g31300	654	95	13103.t02754	chaperone protein clpB 1| putative| expressed		---	Cycling	ZT20
Zm.15155.1.A1_at	GRMZM2G374302_P02	AT2G16500	653	44	ADC1 (ARGININE DECARBOXYLASE 1)| arginine decarboxylase	LOC_Os04g01690	638	71	13104.t00066	pyridoxal-dependent decarboxylase protein| putative| expressed		hypothetical protein LOC100193626	Cycling	ZT20
Zm.5573.1.A1_at	GRMZM2G112149_P02	AT5G17920	765	87	ATMS1| 5-methyltetrahydropteroyltriglutamate-homocysteine S-methyltransferase/ methionine synthase	LOC_Os12g42884	766	94	13112.t03978	5-methyltetrahydropteroyltriglutamate--homocysteine methyltransferase| putative| expressed		---	Cycling	ZT20
Zm.13381.1.S1_at	GRMZM2G090905_P01	AT1G03310	625	55	isoamylase| putative / starch debranching enzyme| putative	LOC_Os05g32710	745	76	13105.t02893	Alpha amylase| catalytic domain containing protein| expressed		isoamylase-type starch debranching enzyme ISO2	Cycling	ZT20
Zm.17805.1.S1_at	GRMZM2G149406_P01	AT1G62020	1221	78	coatomer protein complex| subunit alpha| putative	LOC_Os09g04110	1218	93	13109.t00310	coatomer alpha subunit| putative| expressed		---	Cycling	ZT20
Zm.1062.1.A1_at	GRMZM2G087787_P01	AT1G10170	1010	57	ATNFXL1 (ARABIDOPSIS THALIANA NF-X-LIKE 1)| protein binding / transcription factor/ zinc ion binding	LOC_Os06g14190	972	80	13106.t01294	NF-X1-type zinc finger protein| putative| expressed		---	Cycling	ZT20
Zm.11759.1.S1_at	GRMZM2G445905_P03	AT5G44030	1063	75	CESA4 (CELLULOSE SYNTHASE A4)| cellulose synthase/ transferase| transferring glycosyl groups	LOC_Os10g32980	1087	90	13110.t02597	CESA7 - cellulose synthase| expressed		cellulose synthase10	Cycling	ZT20
Zm.13736.1.A1_at	GRMZM2G409627_P01	AT1G10170	1075	56	ATNFXL1 (ARABIDOPSIS THALIANA NF-X-LIKE 1)| protein binding / transcription factor/ zinc ion binding	LOC_Os06g14190	970	80	13106.t01294	NF-X1-type zinc finger protein| putative| expressed		---	Cycling	ZT20
Zm.14149.1.A1_at	GRMZM2G376074_P01	AT3G49600	1081	55	UBP26 (UBIQUITIN-SPECIFIC PROTEASE 26)| ubiquitin thiolesterase/ ubiquitin-specific protease	LOC_Os03g09260	312	88	13103.t00795	ubiquitin carboxyl-terminal hydrolase 26| putative| expressed		---	Cycling	ZT20
Zm.521.1.S1_at	GRMZM2G113137_P01	AT5G64740	1096	71	CESA6 (CELLULOSE SYNTHASE 6)| cellulose synthase/ transferase| transferring glycosyl groups	LOC_Os03g62090	1094	94	13103.t05448	CESA5 - cellulose synthase| expressed		cellulose synthase6	Cycling	ZT20
Zm.521.1.S1_at	GRMZM2G113137_P01	AT5G64740	1096	71	CESA6 (CELLULOSE SYNTHASE 6)| cellulose synthase/ transferase| transferring glycosyl groups	LOC_Os03g62090	1094	94	13103.t05448	CESA5 - cellulose synthase| expressed	cellulose synthase6	cellulose synthase6	Cycling	ZT20
Zm.13581.1.A1_at	GRMZM2G017257_P02	AT5G10470	752	66	kinesin motor protein-related	LOC_Os06g11380	555	90	13106.t01013	geminivirus Rep-interacting motor protein| putative| expressed		---	Cycling	ZT20
Zm.6443.1.A1_at	GRMZM2G168629_P05	AT2G02560	1221	77	CAND1 (CULLIN-ASSOCIATED AND NEDDYLATION DISSOCIATED)| binding	LOC_Os02g07120	1219	92	13102.t00619	HEAT repeat family protein| putative| expressed		hypothetical protein AY107910	Cycling	ZT20
Zm.3723.1.A1_at	GRMZM2G180988_P03	AT2G41740	990	65	VLN2 (VILLIN 2)| actin binding	LOC_Os03g24220	985	77	13103.t02149	villin protein| putative| expressed		---	Cycling	ZT20
Zm.14047.1.S1_at	GRMZM2G057402_P03	AT1G48090	1408	53	phosphoinositide binding	LOC_Os02g27110	2732	80	13102.t02417	expressed protein		---	Cycling	ZT20
Zm.17901.1.S1_at	GRMZM2G142870_P01	AT3G62700	1522	61	ATMRP10| ATPase| coupled to transmembrane movement of substances	LOC_Os01g25386	1526	77	13101.t02235	multidrug resistance-associated protein| putative| expressed		---	Cycling	ZT20
Zm.6.1.A1_at	GRMZM2G036609_P02	AT5G04140	1548	82	GLU1 (GLUTAMATE SYNTHASE 1)| glutamate synthase (ferredoxin)	LOC_Os07g46460	1573	93	13107.t04273	ferredoxin-dependent glutamate synthase| chloroplast precursor| putative| expressed		ferredoxin-dependent glutamate synthase1	Cycling	ZT20
Zm.6.1.A1_at	GRMZM2G036609_P02	AT5G04140	1548	82	GLU1 (GLUTAMATE SYNTHASE 1)| glutamate synthase (ferredoxin)	LOC_Os07g46460	1573	93	13107.t04273	ferredoxin-dependent glutamate synthase| chloroplast precursor| putative| expressed	ferredoxin-dependent glutamate synthase1	ferredoxin-dependent glutamate synthase1	Cycling	ZT20
Zm.5516.1.A1_at	GRMZM2G318635_P01	AT4G28080	1894	55	binding	LOC_Os04g55230	1387	56	13104.t05001	tetratricopeptide repeat domain containing protein| putative| expressed		---	Cycling	ZT20
Zm.7878.1.A1_at	GRMZM2G443119_P01	AT3G58050	59	75	unknown protein	LOC_Os10g01610	754	60	13110.t00056	expressed protein		hypothetical protein LOC100193558	Cycling	ZT20
Zm.13138.1.S1_at	GRMZM2G052149_P01	AT3G03050	1172	80	CSLD3 (CELLULOSE SYNTHASE-LIKE D3)| cellulose synthase/ transferase| transferring glycosyl groups	LOC_Os06g02180	1185	92	13106.t00108	CSLD2 - cellulose synthase-like family D| expressed		---	Cycling	ZT20
Zm.4976.2.A1_x_at	GRMZM2G036034_P01	AT4G34450	889	82	coatomer gamma-2 subunit| putative / gamma-2 coat protein| putative / gamma-2 COP| putative	LOC_Os07g10150	889	96	13107.t00891	coatomer subunit gamma-2| putative| expressed		hypothetical protein LOC100194138	Cycling	ZT20
Zm.5573.1.A1_at	GRMZM2G112149_P02	AT5G17920	765	87	ATMS1| 5-methyltetrahydropteroyltriglutamate-homocysteine S-methyltransferase/ copper ion binding / methionine synthase	LOC_Os12g42884	766	94	13112.t03978	5-methyltetrahydropteroyltriglutamate--homocysteine methyltransferase| putative| expressed		---	Cycling	ZT20
Zm.9795.1.A1_at	GRMZM2G156069_P01	AT5G53170	789	72	FTSH11 (FtsH protease 11)| ATP-dependent peptidase/ ATPase/ metallopeptidase	LOC_Os01g43150	666	93	13101.t03750	OsFtsH9 FtsH protease| homologue of AtFtsH11| expressed		---	Cycling	ZT20
Zm.5677.1.A1_at	GRMZM2G335638_P01	AT4G03390	794	46	SRF3 (STRUBBELIG-RECEPTOR FAMILY 3)| ATP binding / kinase/ protein serine/threonine kinase	LOC_Os02g07960	796	80	13102.t00704	STRUBBELIG-RECEPTOR FAMILY 3 precursor| putative| expressed		---	Cycling	ZT20
Zm.2871.1.A1_at	GRMZM2G472770_P01	AT3G01780	794	74	TPLATE| binding	LOC_Os11g07470	779	93	13111.t00650	expressed protein		---	Cycling	ZT20
Zm.12750.2.A1_x_at	GRMZM2G058910_P01	AT4G39080	810	76	VHA-A3 (VACUOLAR PROTON ATPASE A3)| ATPase	LOC_Os10g10500	822	87	13110.t00851	vacuolar ATP synthase 98 kDa subunit| putative| expressed		---	Cycling	ZT20
Zm.12750.1.S1_at	GRMZM2G058910_P01	AT4G39080	810	76	VHA-A3 (VACUOLAR PROTON ATPASE A3)| ATPase	LOC_Os10g10500	822	87	13110.t00851	vacuolar ATP synthase 98 kDa subunit| putative| expressed		---	Cycling	ZT20
ZmAffx.13.1.S1_s_at	GRMZM2G055795_P03	AT4G18780	997	74	IRX1 (IRREGULAR XYLEM 1)| cellulose synthase/ transferase| transferring glycosyl groups	LOC_Os01g54620	985	92	13101.t04800	CESA4 - cellulose synthase| expressed		cellulose synthase 11	Cycling	ZT20
Zm.3727.1.A1_at	GRMZM2G347319_P01	AT4G31480	855	74	coatomer beta subunit| putative / beta-coat protein| putative / beta-COP| putative	LOC_Os01g17430	854	92	13101.t01581	coatomer subunit beta-1| putative| expressed		---	Cycling	ZT20
Zm.12324.1.A1_at	GRMZM2G141517_P01	AT5G65700	991	70	BAM1 (BARELY ANY MERISTEM 1)| ATP binding / kinase/ protein serine/threonine kinase	LOC_Os07g04190	1010	84	13107.t00313	receptor protein kinase CLAVATA1 precursor| putative| expressed		---	Cycling	ZT20
Zm.9770.1.A1_at	GRMZM2G139894_P02	AT1G44900	905	75	ATP binding / DNA binding / DNA-dependent ATPase	LOC_Os11g29380	933	93	13111.t02533	MCM2 - Putative minichromosome maintenance MCM complex subunit 2| expressed		---	Cycling	ZT20
Zm.4570.1.A1_at	GRMZM2G029951_P01	AT1G63440	930	59	HMA5 (HEAVY METAL ATPASE 5)| ATPase| coupled to transmembrane movement of ions| phosphorylative mechanism	LOC_Os02g10290	978	91	13102.t00886	copper-transporting ATPase| putative| expressed		---	Cycling	ZT20
Zm.4900.2.S1_at	GRMZM2G138421_P01	AT2G47070	947	43	SPL1 (SQUAMOSA PROMOTER BINDING PROTEIN-LIKE 1)| DNA binding / transcription factor	LOC_Os03g61760	974	74	13103.t05416	OsSPL6 - SBP-box gene family member| expressed		hypothetical protein LOC100191441	Cycling	ZT20
Zm.2433.1.S1_at	GRMZM2G083841_P01	AT2G42600	960	79	ATPPC2 (PHOSPHOENOLPYRUVATE CARBOXYLASE 2)| catalytic/ phosphoenolpyruvate carboxylase	LOC_Os02g14770	960	82	13102.t01285	phosphoenolpyruvate carboxylase| putative| expressed	phosphoenolpyruvate carboxylase1	hypothetical protein LOC100191762	Cycling	ZT20
Zm.4567.1.A1_at	GRMZM2G061681_P01	AT1G22870	981	59	protein kinase family protein	LOC_Os01g42950	838	81	13101.t03730	protein kinase family protein| putative| expressed		---	Cycling	ZT20
Zm.2907.1.A1_at	GRMZM2G072569_P01	AT5G65700	985	72	BAM1 (BARELY ANY MERISTEM 1)| ATP binding / kinase/ protein serine/threonine kinase	LOC_Os03g56270	1011	86	13103.t04891	receptor protein kinase CLAVATA1 precursor| putative| expressed		---	Cycling	ZT20
Zm.7389.1.S1_at	GRMZM2G036916_P01	AT1G60160	836	71	potassium transporter family protein	LOC_Os09g21000	876	86	13109.t01839	potassium transporter| putative| expressed		---	Cycling	ZT20
Zm.19099.1.S1_at	GRMZM2G307665_P01	AT3G20310	65	78	ERF7 (ETHYLINE RESPONSE FACTOR 7)| DNA binding / protein binding / transcription factor/ transcription repressor	LOC_Os04g57340	193	67	13104.t05209	AP2 domain containing protein| expressed		---	Cycling	ZT20
Zm.2107.1.A1_at	GRMZM2G100349_P01	AT1G53560	57	70	unknown protein	LOC_Os01g14070	68	84	13101.t01259	60S ribosomal protein L18a-1| putative| expressed		---	Cycling	ZT20
Zm.17922.1.A1_at	GRMZM2G003252_P01	AT1G11440	62	45		LOC_Os07g48420	448	53	13107.t04470	expressed protein		---	Cycling	ZT20
Zm.9635.1.A1_at	GRMZM2G157845_P01	AT3G19430	298	44	late embryogenesis abundant protein-related / LEA protein-related	LOC_Os01g73730	315	66	13101.t06588	RCLEA5 - Root cap and Late embryogenesis related family protein precursor| expressed		---	Cycling	ZT4
Zm.15442.1.A1_at	GRMZM2G155216_P02	AT2G34420	267	88	LHB1B2| chlorophyll binding	LOC_Os09g17740	265	92	13109.t01569	chlorophyll A-B binding protein| putative| expressed	light harvesting chlorophyll a/b binding protein3	Clone 1639730 unknown mRNA	Cycling	ZT4
Zm.13239.2.A1_at	GRMZM2G351977_P02	AT2G34420	268	85	LHB1B2| chlorophyll binding	LOC_Os01g41710	264	94	13101.t03612	chlorophyll A-B binding protein| putative| expressed	light harvesting chlorophyll a/b binding protein1	---	Cycling	ZT4
Zm.14398.1.A1_at	GRMZM2G044354_P03	AT5G35080	280	46	protein binding	LOC_Os06g43710	273	80	13106.t04037	glucosidase II beta subunit-like domain containing protein| expressed		---	Cycling	ZT4
Zm.1076.1.S1_at	GRMZM2G033885_P03	AT3G08940	280	81	LHCB4.2 (light harvesting complex PSII)| chlorophyll binding	LOC_Os07g37240	291	91	13107.t03377	chlorophyll A-B binding protein| putative| expressed		photosystem II subunit29	Cycling	ZT4
Zm.8671.1.A1_at	GRMZM2G004352_P02	AT2G21960	283	81	unknown protein	LOC_Os04g54640	325	89	13104.t04944	peptidase| cysteine peptidase active site| putative| expressed		---	Cycling	ZT4
Zm.604.1.A1_at	GRMZM2G136032_P01	AT4G00430	284	80	PIP1|4 (PLASMA MEMBRANE INTRINSIC PROTEIN 1|4)| water channel	LOC_Os02g44630	286	81	13102.t04086	aquaporin protein| putative| expressed	plasma membrane intrinsic protein1	plasma membrane integral protein ZmPIP1-6	Cycling	ZT4
Zm.2618.1.S1_at	GRMZM2G119722_P03	AT4G39150	332	65	DNAJ heat shock N-terminal domain-containing protein	LOC_Os05g46620	338	85	13105.t04191	chaperone protein dnaJ 10| putative| expressed		hypothetical protein LOC100192576	Cycling	ZT4
ZmAffx.1206.1.S1_s_at	GRMZM2G118497_P02	AT3G58060	294	79	cation efflux family protein / metal tolerance protein| putative (MTPc3)	LOC_Os03g12530	295	94	13103.t01066	cation efflux family protein| putative| expressed		---	Cycling	ZT4
Zm.892.1.A1_at	GRMZM2G010884_P01	AT1G61520	259	83	LHCA3| chlorophyll binding	LOC_Os02g10390	269	82	13102.t00896	chlorophyll A-B binding protein| putative| expressed		---	Cycling	ZT4
Zm.16289.1.A1_at	GRMZM2G062531_P01	AT4G12110	299	52	SMO1-1 (STEROL-4ALPHA-METHYL OXIDASE 1-1)| 4|4-dimethyl-9beta|19-cyclopropylsterol-4alpha-methyl oxidase/ C-4 methylsterol oxidase/ catalytic	LOC_Os10g39810	302	58	13110.t03220	fatty acid hydroxylase| putative| expressed		hypothetical protein LOC100217119	Cycling	ZT4
Zm.13321.1.A1_at	GRMZM2G031827_P06	AT5G42820	304	66	U2AF35B| RNA binding / nucleic acid binding / nucleotide binding / zinc ion binding	LOC_Os05g48960	185	96	13105.t04376	splicing factor U2AF| putative| expressed		---	Cycling	ZT4
Zm.4184.1.A1_at	GRMZM2G467059_P03	AT5G23540	308	93	26S proteasome regulatory subunit| putative	LOC_Os05g30800	307	100	13105.t02705	26S proteasome non-ATPase regulatory subunit 14| putative| expressed		26S proteasome non-ATPase regulatory subunit 14	Cycling	ZT4
Zm.4598.1.S1_at	GRMZM2G083783_P01	AT5G04280	320	47	glycine-rich RNA-binding protein	LOC_Os03g47800	318	77	13103.t04151	RNA recognition motif containing protein| expressed		---	Cycling	ZT4
ZmAffx.536.1.S1_at	GRMZM2G006678_P01	AT1G78590	321	56	NADK3 (NAD(H) KINASE 3)| NAD+ kinase/ NADH kinase	LOC_Os09g17680	328	78	13109.t01563	NAD kinase| putative| expressed		---	Cycling	ZT4
Zm.3670.4.S1_at	GRMZM2G003762_P03	AT5G19140	234	71	AILP1	LOC_Os11g05050	238	89	13111.t00404	stem-specific protein TSJT1| putative| expressed		---	Cycling	ZT4
Zm.17021.1.S1_at	GRMZM2G121700_P01	AT1G14130	292	49	2-oxoglutarate-dependent dioxygenase| putative	LOC_Os04g39980	302	81	13104.t03541	gibberellin 20 oxidase 2| putative| expressed		---	Cycling	ZT4
Zm.1753.1.A1_a_at	GRMZM2G028325_P01	AT5G37820	246	46	NIP4|2 (NOD26-LIKE INTRINSIC PROTEIN 4|2)| water channel	LOC_Os02g51110	297	82	13102.t04738	aquaporin protein| putative| expressed		NOD26-like membrane integral protein ZmNIP2-1	Cycling	ZT4
Zm.3670.1.S1_x_at	GRMZM2G003762_P03	AT5G19140	234	71	AILP1	LOC_Os11g05050	238	89	13111.t00404	stem-specific protein TSJT1| putative| expressed		---	Cycling	ZT4
Zm.3314.2.A1_at	GRMZM2G070360_P01	AT1G64200	236	75	VHA-E3 (VACUOLAR H+-ATPASE SUBUNIT E ISOFORM 3)| proton-transporting ATPase| rotational mechanism	LOC_Os01g46980	230	90	13101.t04065	vacuolar ATP synthase subunit E| putative| expressed		Clone 214497 unknown mRNA	Cycling	ZT4
Zm.8559.1.A1_at	GRMZM2G179679_P01	AT5G53190	237	43	nodulin MtN3 family protein	LOC_Os05g12320	238	61	13105.t01076	nodulin MtN3 family protein| putative| expressed		---	Cycling	ZT4
Zm.5915.1.S1_at	GRMZM2G061938_P03	AT4G05400	240	58	unknown protein	LOC_Os01g32790	265	82	13101.t02776	expressed protein		---	Cycling	ZT4
Zm.5527.1.A1_at	GRMZM2G004377_P02	AT4G33500	243	52	protein phosphatase 2C-related / PP2C-related	LOC_Os03g09220	511	68	13103.t00792	stage II sporulation protein E| putative| expressed		---	Cycling	ZT4
Zm.10818.1.S1_at	GRMZM2G046163_P01	AT4G02610	263	62	tryptophan synthase| alpha subunit| putative	LOC_Os03g58300	264	78	13103.t05097	indole-3-glycerol phosphate lyase| chloroplast precursor| putative| expressed		---	Cycling	ZT4
Zm.1753.2.S1_a_at	GRMZM2G028325_P01	AT5G37820	246	46	NIP4|2 (NOD26-LIKE INTRINSIC PROTEIN 4|2)| water channel	LOC_Os02g51110	297	82	13102.t04738	aquaporin protein| putative| expressed		NOD26-like membrane integral protein ZmNIP2-1	Cycling	ZT4
Zm.16923.3.A1_at	AC207722.2_FGP009	AT2G34420	261	87	LHB1B2| chlorophyll binding	LOC_Os01g41710	257	91	13101.t03612	chlorophyll A-B binding protein| putative| expressed		---	Cycling	ZT4
Zm.1747.1.A1_at	GRMZM2G021427_P01	AT1G65680	247	51	ATEXPB2 (ARABIDOPSIS THALIANA EXPANSIN B2)	LOC_Os10g40720	263	83	13110.t03309	expansin precursor| putative| expressed		---	Cycling	ZT4
ZmAffx.1181.1.A1_at	GRMZM2G060732_P01	AT3G10870	253	44	MES17 (METHYL ESTERASE 17)| hydrolase/ hydrolase| acting on ester bonds / methyl indole-3-acetate esterase	LOC_Os12g02510	253	85	13112.t00148	esterase| putative| expressed		---	Cycling	ZT4
Zm.5278.1.A1_at	GRMZM2G177231_P05	AT4G33140	253	66	unknown protein	LOC_Os06g09320	294	84	13106.t00813	expressed protein		---	Cycling	ZT4
Zm.5106.1.A1_at	GRMZM2G180982_P03	AT4G22330	256	75	ATCES1| catalytic/ hydrolase| acting on carbon-nitrogen (but not peptide) bonds| in linear amides	LOC_Os03g49180	257	91	13103.t04281	alkaline phytoceramidase| putative| expressed		---	Cycling	ZT4
Zm.17999.1.A1_at	GRMZM2G092923_P01	AT2G37250	259	71	ADK (ADENOSINE KINASE)| adenylate kinase/ nucleotide kinase	LOC_Os03g03820	293	89	13103.t00271	adenylate kinase| putative| expressed		---	Cycling	ZT4
Zm.17212.1.A1_at	GRMZM2G069708_P01	AT1G32220	259	75	binding / catalytic/ coenzyme binding	LOC_Os04g33060	315	86	13104.t02962	NAD dependent epimerase/dehydratase family protein| putative| expressed		---	Cycling	ZT4
Zm.9297.1.A1_at	GRMZM2G169654_P01	AT1G68840	335	57	RAV2 (REGULATOR OF THE ATPASE OF THE VACUOLAR MEMBRANE)| DNA binding / transcription factor/ transcription repressor	LOC_Os01g49830	403	78	13101.t04340	B3 DNA binding domain containing protein| expressed		---	Cycling	ZT4
Zm.601.1.A1_at	GRMZM2G137108_P01	AT5G37820	245	45	NIP4|2 (NOD26-LIKE INTRINSIC PROTEIN 4|2)| water channel	LOC_Os06g12310	298	86	13106.t01106	aquaporin protein| putative| expressed		NOD26-like membrane intrinsic protein2	Cycling	ZT4
Zm.8100.3.S1_at	GRMZM2G398755_P01	AT4G04910	604	80	NSF (N-ethylmaleimide sensitive factor)| ATP binding / binding / nucleoside-triphosphatase/ nucleotide binding	LOC_Os05g44310	604	94	13105.t03957	vesicle-fusing ATPase| putative| expressed		---	Cycling	ZT4
Zm.2321.4.A1_at	GRMZM2G088064_P02	AT1G72330	478	77	ALAAT2 (ALANINE AMINOTRANSFERASE 2)| ATP binding / L-alanine:2-oxoglutarate aminotransferase	LOC_Os10g25130	481	91	13110.t01929	aminotransferase| classes I and II| domain containing protein| expressed		---	Cycling	ZT4
Zm.2321.1.A1_at	GRMZM2G088064_P02	AT1G72330	478	77	ALAAT2 (ALANINE AMINOTRANSFERASE 2)| ATP binding / L-alanine:2-oxoglutarate aminotransferase	LOC_Os10g25130	481	91	13110.t01929	aminotransferase| classes I and II| domain containing protein| expressed		---	Cycling	ZT4
Zm.274.3.S1_at	GRMZM2G049351_P01	AT3G55320	494	72	PGP20 (P-GLYCOPROTEIN 20)| ATPase| coupled to transmembrane movement of substances	LOC_Os01g74470	491	94	13101.t06661	ABC transporter| ATP-binding protein| putative| expressed		Clone 334866 mRNA sequence	Cycling	ZT4
Zm.13256.1.S1_at	GRMZM2G543629_P01	AT1G64860	510	53	SIGA (SIGMA FACTOR A)| DNA binding / DNA-directed RNA polymerase/ sigma factor/ transcription factor	LOC_Os08g06630	536	76	13108.t00558	RNA polymerase sigma factor| putative| expressed		RNA polymerase sigma factor 2	Cycling	ZT4
Zm.8277.1.S1_at	GRMZM2G008263_P03	AT1G32900	535	72	starch synthase| putative	LOC_Os07g22930	609	85	13107.t01994	starch synthase| putative| expressed		Clone 355213 unknown mRNA	Cycling	ZT4
Zm.19189.1.A1_at	GRMZM2G474651_P04	AT2G45720	545	62	armadillo/beta-catenin repeat family protein	LOC_Os10g37850	545	88	13110.t03043	armadillo| putative| expressed		---	Cycling	ZT4
Zm.19216.1.S1_at	GRMZM2G046911_P01	AT5G44860	332	54	unknown protein	LOC_Os01g58620	332	84	13101.t05180	expressed protein		---	Cycling	ZT4
Zm.8978.1.S1_at	GRMZM2G127139_P02	AT5G67030	590	66	ABA1 (ABA DEFICIENT 1)| zeaxanthin epoxidase	LOC_Os04g37619	590	82	13104.t03317	zeaxanthin epoxidase| chloroplast precursor| putative| expressed		---	Cycling	ZT4
Zm.3892.16.S1_a_at	GRMZM2G149768_P01	AT5G60390	446	96	elongation factor 1-alpha / EF-1-alpha	LOC_Os03g08050	436	98	13103.t00678	elongation factor Tu| putative| expressed		Clone 1388537 unknown mRNA	Cycling	ZT4
ZmAffx.180.1.A1_at	GRMZM2G083176_P01	AT5G13400	630	71	proton-dependent oligopeptide transport (POT) family protein	LOC_Os01g01360	576	77	13101.t00038	peptide transporter PTR2| putative| expressed		---	Cycling	ZT4
Zm.3637.1.A1_at	GRMZM2G135073_P02	AT1G79640	693	53	ATP binding / kinase/ protein kinase/ protein serine/threonine kinase/ protein tyrosine kinase	LOC_Os02g54900	689	63	13102.t05114	STE_PAK_Ste20_STLK.2 - STE kinases include homologs to sterile 7| sterile 11 and sterile 20 from yeast| expressed		---	Cycling	ZT4
Zm.8976.1.A1_at	GRMZM2G166159_P01	AT3G62270	698	79	anion exchange family protein	LOC_Os12g37840	713	93	13112.t03479	boron transporter protein| putative| expressed		---	Cycling	ZT4
Zm.228.1.S1_at	GRMZM2G081554_P03	AT4G02780	733	48	GA1 (GA REQUIRING 1)| ent-copalyl diphosphate synthase/ magnesium ion binding	LOC_Os02g17780	727	72	13102.t01582	ent-kaurene synthase| chloroplast precursor| putative| expressed		anther ear1	Cycling	ZT4
Zm.13584.1.A1_at	GRMZM2G046498_P02	AT1G21640	951	62	NADK2| NAD+ kinase/ calmodulin binding	LOC_Os11g08670	983	83	13111.t00771	NAD kinase| putative| expressed		---	Cycling	ZT4
Zm.3100.1.A1_at	GRMZM2G083836_P03	AT5G56680	570	66	SYNC1| ATP binding / aminoacyl-tRNA ligase/ asparagine-tRNA ligase/ aspartate-tRNA ligase/ nucleic acid binding / nucleotide binding	LOC_Os01g27520	548	88	13101.t02382	tRNA synthetases class II domain containing protein| expressed		---	Cycling	ZT4
Zm.5721.1.S1_at	GRMZM2G104608_P01	AT4G25290	408	56	DNA photolyase	LOC_Os09g36240	446	76	13109.t03108	deoxyribodipyrimidine photolyase family protein| expressed		hypothetical protein LOC100191423	Cycling	ZT4
Zm.11486.1.S1_at	GRMZM2G120300_P01	AT1G06130	337	65	GLX2-4 (glyoxalase 2-4)| hydrolase/ hydroxyacylglutathione hydrolase/ zinc ion binding	LOC_Os09g34100	337	89	13109.t02993	metallo-beta-lactamase family protein| putative| expressed		hypothetical protein LOC100216606	Cycling	ZT4
Zm.6083.2.S1_at	GRMZM2G072054_P01	AT5G23250	342	80	succinyl-CoA ligase (GDP-forming) alpha-chain| mitochondrial| putative / succinyl-CoA synthetase| alpha chain| putative / SCS-alpha| putative	LOC_Os07g38970	331	97	13107.t03548	succinyl-CoA ligase subunit alpha-2| mitochondrial precursor| putative| expressed		---	Cycling	ZT4
Zm.12202.1.A1_at	GRMZM2G165919_P01	AT2G47180	347	73	AtGolS1 (Arabidopsis thaliana galactinol synthase 1)| transferase| transferring glycosyl groups / transferase| transferring hexosyl groups	LOC_Os03g20120	320	91	13103.t01799	glycosyl transferase 8 domain containing protein| putative| expressed		Clone 242635 unknown mRNA	Cycling	ZT4
Zm.6522.1.A1_x_at	GRMZM2G011269_P01	AT1G52870	356	60	peroxisomal membrane protein-related	LOC_Os03g38730	303	88	13103.t03332	peroxisomal membrane protein| putative| expressed		---	Cycling	ZT4
Zm.9252.1.A1_at	GRMZM2G168502_P01	AT4G08290	358	53	nodulin MtN21 family protein	LOC_Os10g14920	361	82	13110.t01156	integral membrane protein DUF6 containing protein| expressed		hypothetical protein LOC100217285	Cycling	ZT4
Zm.6522.2.A1_at	GRMZM2G001724_P03	AT1G52870	361	60	peroxisomal membrane protein-related	LOC_Os03g38730	303	88	13103.t03332	peroxisomal membrane protein| putative| expressed		hypothetical protein LOC100216568	Cycling	ZT4
Zm.9358.1.A1_at	GRMZM2G065928_P02	AT3G19270	475	60	CYP707A4| (+)-abscisic acid 8'-hydroxylase/ oxygen binding	LOC_Os09g28390	491	81	13109.t02524	cytochrome P450| putative| expressed		hypothetical protein LOC100191697	Cycling	ZT4
Zm.5267.1.A1_at	GRMZM2G345544_P02	AT5G14420	395	66	RGLG2 (RING domain Ligase2)| ubiquitin-protein ligase	LOC_Os06g40650	448	87	13106.t03735	copine-1| putative| expressed		---	Cycling	ZT4
Zm.4155.1.A1_at	GRMZM2G149576_P01	AT2G36630	467	60	unknown protein	LOC_Os03g51650	473	89	13103.t04502	membrane protein| putative| expressed		---	Cycling	ZT4
Zm.5721.1.S1_a_at	GRMZM2G104608_P01	AT4G25290	408	56	DNA photolyase	LOC_Os09g36240	446	76	13109.t03108	deoxyribodipyrimidine photolyase family protein| expressed		hypothetical protein LOC100191423	Cycling	ZT4
Zm.17657.1.A1_at	GRMZM2G150876_P02	AT4G28550	411	57	RabGAP/TBC domain-containing protein	LOC_Os02g56570	427	84	13102.t05283	TBC domain containing protein| expressed		---	Cycling	ZT4
Zm.1824.1.S1_at	GRMZM2G170120_P02	AT3G17510	438	61	CIPK1 (CBL-INTERACTING PROTEIN KINASE 1)| kinase/ protein binding	LOC_Os01g18800	461	84	13101.t01664	CAMK_KIN1/SNF1/Nim1_like.9 - CAMK includes calcium/calmodulin depedent protein kinases| expressed		protein kinase-like	Cycling	ZT4
Zm.5473.1.A1_at	GRMZM2G048205_P05	AT5G54130	438	64	calcium-binding EF hand family protein	LOC_Os10g13550	430	90	13110.t01080	endonuclease/exonuclease/phosphatase family domain containing protein| expressed		hypothetical protein LOC100192933	Cycling	ZT4
ZmAffx.38.1.S1_at	GRMZM2G013964_P01	AT5G49820	440	70	emb1879 (embryo defective 1879)	LOC_Os05g34650	529	84	13105.t03087	DUF647 domain containing protein| putative| expressed		---	Cycling	ZT4
Zm.947.1.A1_at	GRMZM2G327595_P01	AT3G63470	441	56	scpl40 (serine carboxypeptidase-like 40)| serine-type carboxypeptidase	LOC_Os07g46350	504	76	13107.t04262	OsSCP40 - Putative Serine Carboxypeptidase homologue| expressed		---	Cycling	ZT4
ZmAffx.736.1.S1_at	GRMZM2G035948_P01	AT1G36390	230	45	co-chaperone grpE family protein	LOC_Os04g35180	233	74	13104.t03170	co-chaperone GrpE protein| putative| expressed		---	Cycling	ZT4
Zm.401.1.A1_at	AC217975.3_FGP001	AT3G06483	370	67	PDK (PYRUVATE DEHYDROGENASE KINASE)| ATP binding / histidine phosphotransfer kinase/ pyruvate dehydrogenase (acetyl-transferring) kinase	LOC_Os07g44330	368	86	13107.t04063	kinase| putative| expressed		pyruvate dehydrogenase kinase isoform 2	Cycling	ZT4
ZmAffx.67.1.S1_at	GRMZM2G025227_P02	AT1G72170	69	67	unknown protein	LOC_Os03g62420	93	88	13103.t05481	expressed protein		---	Cycling	ZT4
Zm.1754.1.A1_a_at	GRMZM2G136364_P01	AT5G05960	93	65	protease inhibitor/seed storage/lipid transfer protein (LTP) family protein	LOC_Os04g33920	94	83	13104.t03047	LTPL102 - Protease inhibitor/seed storage/LTP family protein precursor| expressed		---	Cycling	ZT4
Zm.16469.1.S1_at	GRMZM2G116517_P07	AT1G53030	68	63	cytochrome c oxidase copper chaperone family protein	LOC_Os09g25314	73	70	13109.t02217	cytochrome c oxidase copper chaperone| putative| expressed		---	Cycling	ZT4
Zm.11710.1.A1_at	GRMZM2G384695_P01	AT1G28080	73	48	unknown protein	LOC_Os12g29500	211	61	13112.t02664	conserved hypothetical protein		---	Cycling	ZT4
Zm.7440.1.A1_at	GRMZM2G034469_P01	AT5G57345	75	61	unknown protein	LOC_Os06g47970	78	71	13106.t04464	expressed protein		---	Cycling	ZT4
Zm.3630.2.S1_at	GRMZM2G031354_P01	AT3G22142	84	58	structural constituent of cell wall	LOC_Os04g52260	86	94	13104.t04703	LTPL124 - Protease inhibitor/seed storage/LTP family protein precursor| expressed		---	Cycling	ZT4
Zm.3630.1.A1_at	GRMZM2G345700_P01	AT3G22142	84	58	structural constituent of cell wall	LOC_Os04g52260	121	90	13104.t04703	LTPL124 - Protease inhibitor/seed storage/LTP family protein precursor| expressed		---	Cycling	ZT4
Zm.14345.1.A1_at	GRMZM2G171401_P01	AT2G15270	84	82	unknown protein	LOC_Os09g01690	158	85	13109.t00076	expressed protein		---	Cycling	ZT4
Zm.3670.4.S1_a_at	GRMZM2G003762_P03	AT5G19140	234	71	AILP1	LOC_Os11g05050	238	89	13111.t00404	stem-specific protein TSJT1| putative| expressed		---	Cycling	ZT4
Zm.3992.1.S1_at	GRMZM2G337143_P01	AT4G02920	52	50	unknown protein	LOC_Os05g05140	148	60	13105.t00408	expressed protein		---	Cycling	ZT4
Zm.19110.1.A1_at	GRMZM2G005859_P03	AT4G17840	93	69	unknown protein	LOC_Os03g01014	94	90	13103.t05668	expressed protein		hypothetical protein LOC100217228	Cycling	ZT4
Zm.12057.1.A1_a_at	GRMZM2G099052_P03	AT1G03250	208	53	unknown protein	LOC_Os12g05000	207	77	13112.t00390	expressed protein		---	Cycling	ZT4
Zm.13646.1.S1_at	GRMZM2G054387_P01	AT1G52590	155	66		LOC_Os01g07800	196	75	13101.t00658	thiol-disulphide oxidoreductase DCC| putative| expressed		---	Cycling	ZT4
Zm.7411.1.A1_at	GRMZM2G101664_P01	AT3G15680	157	40	zinc finger (Ran-binding) family protein	LOC_Os01g37460	137	74	13101.t03211	zinc finger family protein| putative| expressed		---	Cycling	ZT4
Zm.2482.1.A1_at	GRMZM2G158232_P01	AT1G53540	160	65	17.6 kDa class I small heat shock protein (HSP17.6C-CI) (AA 1-156)	LOC_Os01g04370	152	89	13101.t00324	hsp20/alpha crystallin family protein| putative| expressed		---	Cycling	ZT4
Zm.4529.1.A1_a_at	GRMZM2G550472_P01	AT1G17640	163	60	RNA recognition motif (RRM)-containing protein	LOC_Os02g12850	179	85	13102.t01095	RNA recognition motif containing protein| expressed		---	Cycling	ZT4
Zm.3763.1.S1_at	GRMZM2G050705_P01	AT4G16710	173	66	glycosyltransferase family protein 28	LOC_Os02g26814	172	84	13102.t02388	UDP-N-acetylglucosamine transferase subunit ALG13| putative| expressed		---	Cycling	ZT4
Zm.5993.1.S1_at	GRMZM2G033971_P01	AT3G61770	181	66		LOC_Os05g45770	270	78	13105.t04105	Divergent PAP2 family domain containing protein| expressed		---	Cycling	ZT4
Zm.12946.1.S1_at	GRMZM2G094532_P01	AT1G74830	92	40	unknown protein	LOC_Os04g38920	304	55	13104.t03445	DUF593 domain containing protein| expressed		zein protein-body ER membrane protein	Cycling	ZT4
Zm.16958.3.S1_at	GRMZM2G053652_P02	AT1G48830	190	72	40S ribosomal protein S7 (RPS7A)	LOC_Os03g18570	192	90	13103.t01648	40S ribosomal protein S7| putative| expressed		---	Cycling	ZT4
Zm.13544.1.A1_at	GRMZM2G170307_P01	AT4G13830	144	47	J20 (DNAJ-LIKE 20)| heat shock protein binding	LOC_Os01g01160	206	66	13101.t00017	heat shock protein DnaJ| putative| expressed		---	Cycling	ZT4
Zm.7012.8.S1_a_at	GRMZM2G360677_P01	AT5G59240	208	84	40S ribosomal protein S8 (RPS8B)	LOC_Os04g28180	221	94	13104.t02497	ribosomal protein| putative| expressed		Clone 259872 mRNA sequence	Cycling	ZT4
Zm.627.1.A1_at	GRMZM2G032856_P01	AT3G09270	213	43	ATGSTU8 (GLUTATHIONE S-TRANSFERASE TAU 8)| glutathione transferase	LOC_Os01g72150	232	65	13101.t06433	glutathione S-transferase| putative| expressed		glutathione S-transferase GST 24	Cycling	ZT4
Zm.5779.1.A1_at	GRMZM2G005710_P03	AT1G75270	213	66	DHAR2 (DEHYDROASCORBATE REDUCTASE 2)| glutathione binding / glutathione dehydrogenase (ascorbate)	LOC_Os05g02530	212	83	13105.t00153	glutathione S-transferase| N-terminal domain containing protein| expressed		---	Cycling	ZT4
ZmAffx.1150.1.S1_at	GRMZM2G125918_P02	AT1G77700	220	68	pathogenesis-related thaumatin family protein	LOC_Os04g59370	287	68	13104.t05408	thaumatin| putative| expressed		---	Cycling	ZT4
Zm.1758.1.S1_at	GRMZM2G114592_P01	AT1G19480	221	67	HhH-GPD base excision DNA repair family protein	LOC_Os05g50290	276	82	13105.t04510	hhH-GPD superfamily base excision DNA repair protein| putative| expressed		---	Cycling	ZT4
Zm.17196.1.A1_at	GRMZM2G347836_P01	AT5G66450	226	40	phosphatidic acid phosphatase-related / PAP2-related	LOC_Os02g47570	228	59	13102.t04377	phosphatase| putative| expressed		---	Cycling	ZT4
Zm.9508.1.A1_at	GRMZM2G145655_P01	AT2G38640	189	43	unknown protein	LOC_Os05g40630	241	69	13105.t03635	DUF567 domain containing protein| putative| expressed		---	Cycling	ZT4
Zm.16785.2.S1_at	GRMZM2G130169_P01	AT5G59300	117	87	UBC7 (UBIQUITIN CARRIER PROTEIN 7)| protein binding / ubiquitin-protein ligase	LOC_Os05g38550	117	97	13105.t03428	ubiquitin-conjugating enzyme| putative| expressed		Clone 986615 unknown mRNA	Cycling	ZT4
Zm.3281.1.A1_at	GRMZM2G093096_P05	AT5G64170	100	53	dentin sialophosphoprotein-related	LOC_Os03g27019	553	60	13103.t02408	expressed protein		---	Cycling	ZT4
Zm.16502.9.S1_at	AC213621.5_FGP005	AT2G37600	101	78	60S ribosomal protein L36 (RPL36A)	LOC_Os01g62350	101	93	13101.t05534	60S ribosomal protein L36-2| putative| expressed		---	Cycling	ZT4
Zm.13239.3.S1_at	GRMZM2G429955_P01	AT2G34420	106	75	LHB1B2| chlorophyll binding	LOC_Os01g41710	103	88	13101.t03612	chlorophyll A-B binding protein| putative| expressed		---	Cycling	ZT4
Zm.7130.1.A1_at	GRMZM2G139349_P01	AT2G21580	108	87	40S ribosomal protein S25 (RPS25B)	LOC_Os08g44480	108	94	13108.t04182	40S ribosomal protein S25| putative| expressed		---	Cycling	ZT4
Zm.8205.1.A1_at	GRMZM2G107499_P01	AT5G64170	110	50	dentin sialophosphoprotein-related	LOC_Os03g27019	581	65	13103.t02408	expressed protein		---	Cycling	ZT4
Zm.3629.1.A1_at	GRMZM2G070199_P01	AT1G22840	112	89	CYTC-1 (CYTOCHROME C-1)| electron carrier/ heme binding / iron ion binding	LOC_Os05g34770	112	92	13105.t03099	cytochrome c| putative| expressed		---	Cycling	ZT4
Zm.17594.1.S1_at	GRMZM2G047860_P01	AT1G74520	155	66	ATHVA22A	LOC_Os06g12220	192	86	13106.t01097	HVA22| putative| expressed		---	Cycling	ZT4
Zm.5834.1.A1_a_at	GRMZM2G019358_P05	AT4G18810	115	77	binding / catalytic/ transcription repressor	LOC_Os02g13970	115	89	13102.t01209	Complex I intermediate-associated protein 30 domain containing protein| putative| expressed		---	Cycling	ZT4
Zm.3198.1.A1_at	GRMZM2G086088_P05	AT4G27960	147	95	UBC9 (UBIQUITIN CONJUGATING ENZYME 9)| ubiquitin-protein ligase	LOC_Os01g46926	147	98	13101.t04060	ubiquitin-conjugating enzyme| putative| expressed		---	Cycling	ZT4
ZmAffx.729.1.S1_at	GRMZM2G078022_P03	AT4G02450	123	63	glycine-rich protein	LOC_Os08g27070	127	89	13108.t02475	co-chaperone protein SBA1| putative| expressed		---	Cycling	ZT4
Zm.2329.1.S1_at	GRMZM2G025175_P01	AT1G29140	130	40	pollen Ole e 1 allergen and extensin family protein	LOC_Os06g36240	137	63	13106.t03299	POEI21 - Pollen Ole e I allergen and extensin family protein precursor| expressed		hypothetical protein LOC100192702	Cycling	ZT4
Zm.16327.1.S1_at	GRMZM2G018228_P03	AT5G59850	130	96	40S ribosomal protein S15A (RPS15aF)	LOC_Os02g27760	130	95	13102.t02484	40S ribosomal protein S15a| putative| expressed		---	Cycling	ZT4
Zm.16923.1.A1_at	GRMZM2G402936_P01	AT2G34420	132	67	LHB1B2| chlorophyll binding	LOC_Os09g17740	132	70	13109.t01569	chlorophyll A-B binding protein| putative| expressed	light harvesting complex mesophyll7	hypothetical protein LOC100193833	Cycling	ZT4
Zm.16941.1.S1_at	GRMZM2G399136_P01	AT2G17880	136	41	DNAJ heat shock protein| putative	LOC_Os08g43490	103	59	13108.t04087	heat shock protein DnaJ| putative| expressed		---	Cycling	ZT4
Zm.31.2.A1_at	GRMZM2G163561_P01	AT5G02960	142	96	40S ribosomal protein S23 (RPS23B)	LOC_Os03g60400	142	99	13103.t05288	40S ribosomal protein S23| putative| expressed		Hypothetical protein LOC100192600 (LOC100192600)| mRNA	Cycling	ZT4
Zm.11624.1.A1_at	GRMZM2G082886_P01	AT3G51030	114	57	ATTRX1| oxidoreductase| acting on sulfur group of donors| disulfide as acceptor	LOC_Os07g08840	120	71	13107.t00761	thioredoxin| putative| expressed		---	Cycling	ZT4
Zm.228.1.S1_at	GRMZM2G081554_P03	AT4G02780	733	48	GA1 (GA REQUIRING 1)| ent-copalyl diphosphate synthase/ magnesium ion binding	LOC_Os02g17780	727	72	13102.t01582	ent-kaurene synthase| chloroplast precursor| putative| expressed	anther ear1	anther ear1	Cycling	ZT4
Zm.18452.1.A1_at	GRMZM2G175816_P03	AT5G47240	278	64	atnudt8 (Arabidopsis thaliana Nudix hydrolase homolog 8)| hydrolase	LOC_Os04g46280	321	84	13104.t04144	hydrolase| NUDIX family| domain containing protein| expressed		hypothetical protein LOC100194205	Cycling	ZT8
Zm.6096.1.A1_a_at	GRMZM2G171354_P05	AT2G21520	252	51	transporter	LOC_Os02g04020	250	76	13102.t00303	expressed protein		---	Cycling	ZT8
Zm.2300.1.A1_at	GRMZM2G045404_P01	AT2G04550	256	53	IBR5 (INDOLE-3-BUTYRIC ACID RESPONSE 5)| MAP kinase phosphatase/ protein tyrosine/serine/threonine phosphatase	LOC_Os02g48840	274	71	13102.t04509	dual specificity protein phosphatase| putative| expressed		---	Cycling	ZT8
Zm.808.1.A1_at	GRMZM2G098208_P01	AT2G44680	256	74	CKB4 (CASEIN KINASE II BETA SUBUNIT 4)| protein serine/threonine kinase	LOC_Os10g41520	263	91	13110.t03384	casein kinase II subunit beta-4| putative| expressed		protein kinase CK2 regulatory subunit CK2B2	Cycling	ZT8
Zm.3121.1.S1_at	GRMZM2G018020_P01	AT2G47580	257	68	U1A (SPLICEOSOMAL PROTEIN U1A)| RNA binding / nucleic acid binding / nucleotide binding	LOC_Os05g06280	255	87	13105.t00523	ATKINESIN-13A/KINESIN-13A| putative| expressed		---	Cycling	ZT8
Zm.17647.1.A1_at	GRMZM2G159008_P01	AT1G71710	259	60	inositol polyphosphate 5-phosphatase| putative	LOC_Os05g45900	489	55	13105.t04119	endonuclease/exonuclease/phosphatase family domain containing protein| expressed		---	Cycling	ZT8
Zm.17363.1.S1_at	GRMZM2G013391_P01	AT1G29280	250	42	WRKY65| transcription factor	LOC_Os01g54600	318	62	13101.t04798	OsWRKY13 - Superfamily of TFs having WRKY and zinc finger domains| expressed		---	Cycling	ZT8
Zm.6999.1.S1_at	GRMZM2G309063_P01	AT3G61790	273	87	seven in absentia (SINA) family protein	LOC_Os01g13370	268	94	13101.t01192	seven in absentia protein family domain containing protein| expressed		SINA1	Cycling	ZT8
Zm.617.1.A1_at	GRMZM2G103945_P02	AT2G25810	249	56	TIP4|1 (tonoplast intrinsic protein 4|1)| water channel	LOC_Os05g14240	248	77	13105.t01220	aquaporin protein| putative| expressed		tonoplast membrane integral protein ZmTIP4-1	Cycling	ZT8
ZmAffx.530.2.A1_at	GRMZM2G168119_P01	AT5G53400	281	56	nuclear movement family protein	LOC_Os06g12530	314	71	13106.t01127	CS domain containing protein| putative| expressed		---	Cycling	ZT8
Zm.15761.1.A1_at	GRMZM2G318772_P02	AT1G10520	285	46	DNA polymerase lambda (POLL)	LOC_Os06g13020	282	70	13106.t01178	DNA polymerase lambda| putative| expressed		---	Cycling	ZT8
Zm.4298.1.A1_at	GRMZM2G027439_P01	AT3G49750	285	59	AtRLP44 (Receptor Like Protein 44)| protein binding	LOC_Os09g04490	282	77	13109.t00347	inactive receptor kinase At1g27190 precursor| putative| expressed		Hypothetical protein LOC100193532 (LOC100193532)| mRNA	Cycling	ZT8
Zm.16854.1.S1_at	GRMZM2G050658_P04	AT1G15080	285	67	LPP2 (LIPID PHOSPHATE PHOSPHATASE 2)| acid phosphatase/ phosphatidate phosphatase	LOC_Os09g13870	307	85	13109.t01179	lipid phosphatase protein| putative| expressed		---	Cycling	ZT8
Zm.4905.1.S1_at	GRMZM2G179429_P02	AT4G27120	288	59	unknown protein	LOC_Os07g01320	312	77	13107.t00032	expressed protein		---	Cycling	ZT8
Zm.13994.1.A1_at	GRMZM2G118497_P02	AT3G58060	294	79	cation efflux family protein / metal tolerance protein| putative (MTPc3)	LOC_Os03g12530	295	94	13103.t01066	cation efflux family protein| putative| expressed		---	Cycling	ZT8
Zm.6074.1.A1_at	GRMZM2G061624_P02	AT3G61790	259	83	seven in absentia (SINA) family protein	LOC_Os03g24040	301	94	13103.t02130	seven in absentia protein family domain containing protein| expressed		SINA4	Cycling	ZT8
Zm.12299.1.A1_at	GRMZM2G098545_P01	AT3G26580	240	61		LOC_Os03g31490	328	80	13103.t02770	expressed protein		---	Cycling	ZT8
Zm.5579.1.A1_at	GRMZM2G156516_P02	AT4G15940	226	70	fumarylacetoacetate hydrolase family protein	LOC_Os03g61330	215	89	13103.t05375	fumarylacetoacetase| putative| expressed		---	Cycling	ZT8
Zm.6474.2.S1_a_at	GRMZM2G043819_P02	AT2G27490	227	62	ATCOAE| ATP binding / dephospho-CoA kinase	LOC_Os01g25880	230	82	13101.t02277	dephospho-CoA kinase| putative| expressed		---	Cycling	ZT8
Zm.5728.1.S1_at	GRMZM2G160770_P01	AT5G57950	228	51	26S proteasome regulatory subunit| putative	LOC_Os09g25310	213	79	13109.t02218	26S proteasome non-ATPase regulatory subunit 9| putative| expressed		---	Cycling	ZT8
Zm.17505.1.S1_at	GRMZM2G144635_P01	AT5G66410	230	75	PLP3b (Phosducin-like protein 3 homolog)| beta-tubulin binding	LOC_Os11g39140	230	91	13111.t03454	thioredoxin domain-containing protein 9| putative| expressed		---	Cycling	ZT8
Zm.4254.1.S1_at	GRMZM2G156734_P02	AT3G47550	231	63	zinc finger (C3HC4-type RING finger) family protein	LOC_Os02g36740	259	88	13102.t03326	zinc finger| C3HC4 type| putative| expressed		---	Cycling	ZT8
Zm.9036.1.A1_at	GRMZM2G106462_P01	AT4G15920	234	54		LOC_Os03g22200	214	53	13103.t02000	nodulin MtN3 family protein| putative| expressed		---	Cycling	ZT8
Zm.5459.1.A1_at	GRMZM2G026311_P02	AT4G27040	250	74	VPS22	LOC_Os09g36020	101	84	13109.t03086	EAP30/Vps36 family domain containing protein| expressed		hypothetical protein LOC100216977	Cycling	ZT8
ZmAffx.169.1.S1_at	GRMZM2G176918_P02	AT4G14300	237	65	heterogeneous nuclear ribonucleoprotein| putative / hnRNP| putative	LOC_Os10g33230	464	76	13110.t02617	RNA recognition motif containing protein| putative| expressed		---	Cycling	ZT8
Zm.15553.1.S1_at	AC208440.3_FGP002	AT1G20270	299	61	oxidoreductase| 2OG-Fe(II) oxygenase family protein	LOC_Os10g35470	250	74	13110.t02838	oxidoreductase| putative| expressed		hypothetical protein LOC100193348	Cycling	ZT8
Zm.3231.1.A1_at	GRMZM2G091258_P01	AT1G10890	242	57	unknown protein	LOC_Os11g34150	286	66	13111.t02964	transposon protein| putative| CACTA| En/Spm sub-class| expressed		---	Cycling	ZT8
Zm.6000.1.S1_at	GRMZM2G180716_P06	AT5G40570	243	41	surfeit locus protein 2 family protein / SURF2 family protein	LOC_Os04g40430	264	71	13104.t03587	surfeit locus protein| putative| expressed		---	Cycling	ZT8
Zm.19028.1.S1_at	GRMZM2G107336_P01	AT1G80750	246	45	60S ribosomal protein L7 (RPL7A)	LOC_Os08g42920	248	79	13108.t04032	60S ribosomal protein L7| putative| expressed		hypothetical protein LOC100192863	Cycling	ZT8
Zm.3422.1.A1_at	GRMZM2G016511_P01	AT2G05840	246	85	PAA2 (20S PROTEASOME SUBUNIT PAA2)| endopeptidase/ peptidase/ threonine-type endopeptidase	LOC_Os03g08280	246	97	13103.t00702	peptidase| T1 family| putative| expressed		maize 20S proteasome alpha subunit	Cycling	ZT8
Zm.4318.1.A1_at	GRMZM2G145213_P01	AT1G34760	247	60	GRF11 (GENERAL REGULATORY FACTOR 11)| ATPase binding / amino acid binding / protein binding / protein phosphorylated amino acid binding	LOC_Os11g39540	250	73	13111.t03493	14-3-3 protein| putative| expressed		hypothetical protein LOC100193401	Cycling	ZT8
Zm.6915.1.S1_at	GRMZM2G087137_P02	AT5G64160	249	47	unknown protein	LOC_Os02g51700	255	75	13102.t04799	expressed protein		---	Cycling	ZT8
Zm.17857.1.A1_at	GRMZM2G082214_P01	AT1G31860	236	69	AT-IE| phosphoribosyl-AMP cyclohydrolase/ phosphoribosyl-ATP diphosphatase	LOC_Os01g16940	262	84	13101.t01539	MazG nucleotide pyrophosphohydrolase domain containing protein| expressed		heat shock protein1	Cycling	ZT8
Zm.19222.1.S1_at	GRMZM2G096705_P01	AT4G32720	408	49	AtLa1 (Arabidopsis thaliana La protein 1)| RNA binding	LOC_Os04g42010	448	71	13104.t03740	RNA binding protein| putative| expressed		hypothetical protein LOC100194092	Cycling	ZT8
Zm.9969.1.A1_at	GRMZM2G438895_P03	AT4G36520	350	53	heat shock protein binding	LOC_Os05g50370	372	73	13105.t04518	dnaJ domain containing protein| expressed		---	Cycling	ZT8
Zm.15845.1.S1_at	GRMZM2G176506_P01	AT2G02710	359	45	PLPB (PAS/LOV PROTEIN B)| signal transducer/ two-component sensor	LOC_Os01g09120	387	79	13101.t00787	Twin LOV 1| putative| expressed		hypothetical protein LOC100216966	Cycling	ZT8
Zm.876.1.S1_at	GRMZM2G154864_P01	AT1G29320	362	52	transducin family protein / WD-40 repeat family protein	LOC_Os07g32350	418	76	13107.t02907	WD domain| G-beta repeat domain containing protein| expressed		---	Cycling	ZT8
Zm.3186.1.S1_a_at	GRMZM2G109425_P03	AT3G02530	383	89	chaperonin| putative	LOC_Os05g05470	383	97	13105.t00441	T-complex protein| putative| expressed		---	Cycling	ZT8
Zm.7306.1.S1_at	GRMZM2G040017_P02	AT3G13320	384	72	CAX2 (CATION EXCHANGER 2)| calcium:cation antiporter/ calcium:hydrogen antiporter	LOC_Os04g55940	416	91	13104.t05071	sodium/calcium exchanger protein| putative| expressed		Ca2+/H+ antiporter	Cycling	ZT8
Zm.5245.1.A1_at	GRMZM2G069773_P01	AT1G64720	387	60	CP5	LOC_Os04g02910	410	80	13104.t00179	membrane related protein CP5| putative| expressed		---	Cycling	ZT8
Zm.13267.1.A1_at	GRMZM2G414995_P01	AT4G28100	296	55	unknown protein	LOC_Os07g37156	328	79	13107.t03369	expressed protein		---	Cycling	ZT8
Zm.4809.2.S1_at	GRMZM2G176443_P02	AT1G35620	404	59	ATPDIL5-2 (PDI-LIKE 5-2)| protein disulfide isomerase	LOC_Os04g35290	389	88	13104.t03181	OsPDIL5-2 protein disulfide isomerase PDIL5-2| expressed		protein disulfide isomerase	Cycling	ZT8
Zm.11758.1.A1_at	GRMZM2G099467_P01	AT5G24530	338	61	DMR6 (DOWNY MILDEW RESISTANT 6)| oxidoreductase/ oxidoreductase| acting on paired donors| with incorporation or reduction of molecular oxygen| 2-oxoglutarate as one donor| and incorporation of one atom each of oxygen into both donors	LOC_Os10g39140	333	84	13110.t03154	flavonol synthase/flavanone 3-hydroxylase| putative| expressed		---	Cycling	ZT8
Zm.5721.1.A1_a_at	GRMZM2G104608_P01	AT4G25290	408	56	DNA photolyase	LOC_Os09g36240	446	76	13109.t03108	deoxyribodipyrimidine photolyase family protein| expressed		Hypothetical protein LOC100191423 (LOC100191423)| mRNA	Cycling	ZT8
Zm.8622.1.A1_at	GRMZM2G472643_P01	AT4G14580	418	51	CIPK4 (CBL-interacting protein kinase 4)| ATP binding / kinase/ protein kinase/ protein serine/threonine kinase	LOC_Os03g43440	425	85	13103.t03743	CAMK_KIN1/SNF1/Nim1_like.17 - CAMK includes calcium/calmodulin depedent protein kinases| expressed		---	Cycling	ZT8
Zm.6048.1.S1_at	GRMZM2G140612_P03	AT4G31170	418	73	protein kinase family protein	LOC_Os08g12750	423	87	13108.t01161	serine/threonine-protein kinase HT1| putative| expressed		---	Cycling	ZT8
Zm.15606.1.S1_at	GRMZM2G135568_P03	AT5G63640	428	49	VHS domain-containing protein / GAT domain-containing protein	LOC_Os08g01740	375	80	13108.t00076	VHS and GAT domain containing protein| expressed		---	Cycling	ZT8
Zm.7707.1.S1_a_at	GRMZM2G103955_P02	AT4G37210	436	43	tetratricopeptide repeat (TPR)-containing protein	LOC_Os07g03070	431	71	13107.t00204	tetratricopeptide repeat containing protein| putative| expressed		Clone 1281211 unknown mRNA	Cycling	ZT8
Zm.366.1.S1_at	AC225147.4_FGP004	AT2G28550	445	41	RAP2.7 (RELATED TO AP2.7)| DNA binding / transcription factor	LOC_Os03g60430	446	62	13103.t05291	AP2 domain containing protein| expressed		indeterminate spikelet1	Cycling	ZT8
Zm.6226.1.A1_at	GRMZM2G345544_P02	AT5G14420	395	66	RGLG2 (RING domain Ligase2)| ubiquitin-protein ligase	LOC_Os06g40650	448	87	13106.t03735	copine-1| putative| expressed		---	Cycling	ZT8
Zm.9633.1.S1_at	GRMZM2G080034_P03	AT2G38820	319	43	unknown protein	LOC_Os03g58230	426	69	13103.t05090	plant-specific domain TIGR01615 family protein| expressed		---	Cycling	ZT8
Zm.8887.1.A1_at	GRMZM2G052610_P01	AT4G27700	210	68	rhodanese-like domain-containing protein	LOC_Os09g36040	229	86	13109.t03088	rhodanese-like domain containing protein| putative| expressed		---	Cycling	ZT8
Zm.2042.1.A1_a_at	GRMZM2G003038_P04	AT4G29510	306	83	PRMT11 (ARGININE METHYLTRANSFERASE 11)| protein-arginine N-methyltransferase	LOC_Os09g19560	306	92	13109.t01695	methyltransferase| putative| expressed		---	Cycling	ZT8
Zm.4785.1.S1_at	GRMZM2G170632_P02	AT2G19385	308	51	zinc ion binding	LOC_Os01g40110	306	71	13101.t03458	ZOS1-11 - C2H2 zinc finger protein| expressed		hypothetical protein LOC100194397	Cycling	ZT8
Zm.17774.1.A1_at	AC233939.1_FGP003	AT1G61620	308	70	phosphoinositide binding	LOC_Os03g17170	306	89	13103.t01515	zinc finger| C3HC4 type domain containing protein| expressed		---	Cycling	ZT8
Zm.4618.1.A1_at	GRMZM2G024451_P01	AT3G18790	311	69		LOC_Os02g39050	311	93	13102.t03564	pre-mRNA-splicing factor ISY1| putative| expressed		---	Cycling	ZT8
Zm.7084.1.S1_at	GRMZM2G142757_P01	AT2G20760	317	45	protein binding / structural molecule	LOC_Os04g58240	315	72	13104.t05297	expressed protein		hypothetical protein LOC100216721	Cycling	ZT8
Zm.6961.1.A1_at	GRMZM2G069916_P02	AT3G03340	344	73	UNE6 (unfertilized embryo sac 6)	LOC_Os03g62640	356	85	13103.t05504	RNA-binding protein Luc7-like| putative| expressed		hypothetical protein LOC100191822	Cycling	ZT8
Zm.2166.1.S1_at	GRMZM2G060842_P01	AT5G22340	317	47	unknown protein	LOC_Os03g20640	319	72	13103.t01847	expressed protein		hypothetical protein LOC100194276	Cycling	ZT8
Zm.5867.2.S1_at	GRMZM2G096409_P01	AT1G59600	340	49	ZCW7	LOC_Os07g39730	340	78	13107.t03623	ZCW7| putative| expressed		---	Cycling	ZT8
Zm.4823.1.A1_at	GRMZM2G314094_P01	AT1G76550	324	80	pyrophosphate--fructose-6-phosphate 1-phosphotransferase alpha subunit| putative / pyrophosphate-dependent 6-phosphofructose-1-kinase| putative	LOC_Os06g22060	324	90	13106.t02022	pyrophosphate--fructose 6-phosphate 1-phosphotransferase subunit alpha| putative| expressed		---	Cycling	ZT8
ZmAffx.1214.1.S1_s_at	GRMZM2G162840_P01	AT2G33550	328	47	gt-2-related	LOC_Os02g31160	389	57	13102.t02825	transcription factor| putative		hypothetical protein LOC100192494	Cycling	ZT8
Zm.2454.1.A1_at	GRMZM2G089562_P01	AT2G33620	331	45	DNA-binding family protein / AT-hook protein 1 (AHP1)	LOC_Os06g22030	367	53	13106.t02019	AT hook motif domain containing protein| expressed		---	Cycling	ZT8
Zm.15510.1.A1_at	GRMZM2G094444_P01	AT1G74240	331	67	mitochondrial substrate carrier family protein	LOC_Os03g11510	354	83	13103.t00969	mitochondrial carrier protein| putative| expressed		---	Cycling	ZT8
Zm.4283.4.A1_at	GRMZM2G083262_P01	AT2G40290	331	76	eukaryotic translation initiation factor 2 subunit 1| putative / eIF-2A| putative / eIF-2-alpha| putative	LOC_Os03g18510	338	93	13103.t01642	expressed protein		hypothetical protein LOC100193869	Cycling	ZT8
Zm.3376.1.A1_at	AC234163.1_FGP004	AT4G37980	335	61	ELI3-1 (ELICITOR-ACTIVATED GENE 3-1)| binding / catalytic/ oxidoreductase/ zinc ion binding	LOC_Os09g23540	323	81	13109.t02044	dehydrogenase| putative| expressed		---	Cycling	ZT8
Zm.6948.1.A1_at	GRMZM2G390076_P02	AT2G39840	298	83	TOPP4| protein serine/threonine phosphatase	LOC_Os02g57450	311	94	13102.t05370	Ser/Thr protein phosphatase family protein| putative| expressed		---	Cycling	ZT8
Zm.17292.1.S1_at	GRMZM2G127548_P01	AT1G26300	317	46	BSD domain-containing protein	LOC_Os02g49450	303	84	13102.t04571	BSD domain-containing protein| putative| expressed		---	Cycling	ZT8
Zm.13016.1.A1_at	GRMZM2G062641_P01	AT5G41270	124	47		LOC_Os01g35990	395	54	13101.t03070	RNAse P Rpr2/Rpp21 subunit domain containing protein| expressed		---	Cycling	ZT8
Zm.6137.1.A1_at	GRMZM2G060067_P01	AT4G36480	107	70	ATLCB1 (LONG-CHAIN BASE1)| protein binding / serine C-palmitoyltransferase	LOC_Os03g14800	116	86	13103.t01286	serine palmitoyltransferase 1| putative| expressed		---	Cycling	ZT8
Zm.19041.1.A1_at	GRMZM2G016296_P06	AT5G64200	108	85	ATSC35| RNA binding / nucleic acid binding / nucleotide binding	LOC_Os08g37960	112	95	13108.t03541	RNA recognition motif containing protein| expressed		---	Cycling	ZT8
Zm.18128.1.S1_at	GRMZM2G178886_P01	AT1G28480	111	56	GRX480| electron carrier/ protein disulfide oxidoreductase	LOC_Os01g47760	159	70	13101.t04144	OsGrx_I1 - glutaredoxin subgroup III| expressed		---	Cycling	ZT8
Zm.11997.1.A1_at	GRMZM2G180054_P01	AT1G18530	117	62	calmodulin| putative	LOC_Os01g41990	124	89	13101.t03639	OsCML12 - Calmodulin-related calcium sensor protein| expressed		---	Cycling	ZT8
Zm.10127.1.A1_at	GRMZM2G039536_P01	AT5G40500	120	59	unknown protein	LOC_Os04g40670	109	84	13104.t03610	expressed protein		---	Cycling	ZT8
Zm.19025.1.S1_at	GRMZM2G059502_P02	AT3G14200	122	52	DNAJ heat shock N-terminal domain-containing protein	LOC_Os08g35160	164	73	13108.t03266	heat shock protein DnaJ| putative| expressed		hypothetical protein LOC100192597	Cycling	ZT8
Zm.8232.1.A1_s_at	GRMZM2G035557_P01	AT2G44310	139	55	calcium-binding EF hand family protein	LOC_Os03g29770	143	92	13103.t02618	EF hand family protein| expressed		hypothetical protein LOC100191804	Cycling	ZT8
Zm.4002.1.A1_at	GRMZM2G132623_P01	AT2G19740	122	79	60S ribosomal protein L31 (RPL31A)	LOC_Os08g39500	122	92	13108.t03693	60S ribosomal protein L31| putative| expressed		hypothetical LOC542196	Cycling	ZT8
Zm.11476.1.A1_at	GRMZM2G443340_P01	AT5G44710	101	65		LOC_Os05g05560	104	88	13105.t00450	expressed protein		---	Cycling	ZT8
Zm.8958.1.A1_at	GRMZM2G134476_P01	AT1G56300	125	66	DNAJ heat shock N-terminal domain-containing protein	LOC_Os03g18870	151	80	13103.t01677	heat shock protein DnaJ| putative| expressed		---	Cycling	ZT8
Zm.8073.1.A1_at	GRMZM2G011520_P01	AT5G03455	131	64	CDC25| arsenate reductase/ protein tyrosine phosphatase	LOC_Os10g39860	131	83	13110.t03225	expressed protein		---	Cycling	ZT8
Zm.12222.1.A1_at	GRMZM2G115925_P01	AT1G20580	132	79	small nuclear ribonucleoprotein| putative / snRNP| putative / Sm protein| putative	LOC_Os02g01250	102	99	13102.t00025	LSM domain containing protein| expressed		---	Cycling	ZT8
Zm.16816.1.S1_a_at	GRMZM2G149775_P02	AT3G54560	137	85	HTA11| DNA binding	LOC_Os03g53190	137	99	13103.t04646	Core histone H2A/H2B/H3/H4 domain containing protein| putative| expressed		hypothetical protein LOC100216551	Cycling	ZT8
Zm.2537.1.A1_at	GRMZM2G026050_P05	AT5G47310	138	70	unknown protein	LOC_Os04g46290	148	77	13104.t04145	ethylene-responsive element-binding protein| putative| expressed		hypothetical protein LOC100191813	Cycling	ZT8
ZmAffx.567.1.A1_at	GRMZM2G012209_P01	AT5G62290	219	50	nucleotide-sensitive chloride conductance regulator (ICln) family protein	LOC_Os10g08879	225	72	13110.t00704	nucleotide-sensitive chloride conductance regulator containing protein| expressed		hypothetical protein LOC100192551	Cycling	ZT8
Zm.8375.1.A1_at	GRMZM2G318346_P01	AT5G25450	122	75	ubiquinol-cytochrome C reductase complex 14 kDa protein| putative	LOC_Os03g59220	126	83	13103.t05179	cytochrome b-c1 complex subunit 7| putative| expressed		---	Cycling	ZT8
Zm.2254.1.S1_at	GRMZM2G449950_P01	AT5G60850	87	64	OBP4| DNA binding / transcription factor	LOC_Os02g49440	100	84	13102.t04570	dof zinc finger domain containing protein| putative| expressed		---	Cycling	ZT8
Zm.16232.1.A1_x_at	GRMZM2G179688_P03	AT5G59613	55	75	unknown protein	LOC_Os03g40920	51	90	13103.t03521	expressed protein		---	Cycling	ZT8
Zm.7021.1.S1_at	GRMZM2G075003_P02	AT5G50810	71	66	TIM8| P-P-bond-hydrolysis-driven protein transmembrane transporter	LOC_Os08g42380	83	73	13108.t03978	mitochondrial import inner membrane translocase subunit Tim| putative| expressed		---	Cycling	ZT8
Zm.7633.1.A1_at	GRMZM2G114503_P01	AT1G75250	74	57	ATRL6 (ARABIDOPSIS RAD-LIKE 6)| transcription factor	LOC_Os05g50340	86	80	13105.t04515	MYB family transcription factor| putative| expressed		---	Cycling	ZT8
Zm.14702.1.A1_at	GRMZM2G168909_P01	AT5G14105	75	65	unknown protein	LOC_Os05g44160	77	82	13105.t03942	expressed protein		---	Cycling	ZT8
Zm.965.1.S1_at	GRMZM2G141499_P01	AT1G16000	76	70	unknown protein	LOC_Os08g17060	80	85	13108.t01586	expressed protein		---	Cycling	ZT8
Zm.17900.1.S1_at	GRMZM2G072300_P02	AT5G16650	103	62	DNAJ heat shock N-terminal domain-containing protein	LOC_Os02g52270	120	88	13102.t04856	heat shock protein DnaJ| putative| expressed		---	Cycling	ZT8
Zm.11818.1.A1_at	GRMZM2G059964_P01	AT2G45180	87	47	protease inhibitor/seed storage/lipid transfer protein (LTP) family protein	LOC_Os03g50960	129	73	13103.t04437	LTPL118 - Protease inhibitor/seed storage/LTP family protein precursor| expressed		---	Cycling	ZT8
Zm.13944.6.S1_a_at	AC196125.3_FGP002	AT3G26420	102	70	ATRZ-1A| RNA binding / nucleotide binding	LOC_Os03g61990	126	88	13103.t05438	glycine-rich RNA-binding protein 7| putative| expressed		---	Cycling	ZT8
Zm.19113.1.S1_at	GRMZM2G060511_P01	AT3G01740	89	70		LOC_Os12g14080	130	76	13112.t01276	expressed protein		---	Cycling	ZT8
Zm.8596.1.S1_a_at	GRMZM2G338702_P02	AT5G16060	89	75		LOC_Os03g15240	92	92	13103.t01329	hypothetical protein		---	Cycling	ZT8
Zm.7037.1.A1_at	GRMZM2G080608_P01	AT2G18400	93	73	ribosomal protein L6 family protein	LOC_Os03g51510	93	87	13103.t04488	ribosomal protein L6| putative| expressed		---	Cycling	ZT8
Zm.7308.1.S1_at	GRMZM2G057044_P02	AT3G44750	95	53	HDA3 (HISTONE DEACETYLASE 3)| histone deacetylase/ nucleic acid binding / zinc ion binding	LOC_Os05g51830	96	65	13105.t04666	ZOS5-12 - C2H2 zinc finger protein| expressed		HD2 type histone deacetylase HDA106	Cycling	ZT8
Zm.2677.1.S1_at	GRMZM2G049487_P01	AT1G30880	98	46	unknown protein	LOC_Os04g52180	117	82	13104.t04695	expressed protein		---	Cycling	ZT8
ZmAffx.189.1.A1_at	AC234156.1_FGP001	AT1G12650	98	54	unknown protein	LOC_Os09g35670	114	81	13109.t03052	expressed protein		---	Cycling	ZT8
Zm.8232.1.A1_at	GRMZM2G035557_P01	AT2G44310	139	55	calcium-binding EF hand family protein	LOC_Os03g29770	143	92	13103.t02618	EF hand family protein| expressed		hypothetical protein LOC100191804	Cycling	ZT8
Zm.3568.2.A1_at	GRMZM2G160710_P01	AT5G48290	82	49	heavy-metal-associated domain-containing protein	LOC_Os02g37280	114	66	13102.t03380	heavy metal transport/detoxification protein| putative		---	Cycling	ZT8
Zm.15470.1.S1_at	GRMZM2G461793_P01	AT1G23280	190	71	MAK16 protein-related	LOC_Os07g16950	289	77	13107.t01558	Mak16 protein domain containing protein| expressed		---	Cycling	ZT8
Zm.6444.1.S1_at	GRMZM2G128206_P03	AT2G39900	182	74	LIM domain-containing protein	LOC_Os03g15940	183	92	13103.t01399	OsWLIM2 - LIM domain protein| putative actin-binding protein and transcription factor| expressed		---	Cycling	ZT8
Zm.19095.1.S1_at	GRMZM2G144705_P01	AT2G23840	182	75	HNH endonuclease domain-containing protein	LOC_Os07g07480	296	70	13107.t00632	HNH endonuclease domain-containing protein| putative| expressed		---	Cycling	ZT8
Zm.1094.1.A1_at	GRMZM2G038066_P02	AT5G20510	184	53	AL5 (ALFIN-LIKE 5)| DNA binding / methylated histone residue binding	LOC_Os07g41740	196	59	13107.t03817	PHD finger protein| putative| expressed		---	Cycling	ZT8
Zm.12318.1.A1_at	GRMZM2G042807_P01	AT2G40650	184	83	pre-mRNA splicing factor PRP38 family protein	LOC_Os09g01630	239	88	13109.t00070	transposon protein| putative| CACTA| En/Spm sub-class| expressed		---	Cycling	ZT8
Zm.5488.1.S1_at	GRMZM2G014387_P01	AT1G26750	185	52	unknown protein	LOC_Os12g10650	186	76	13112.t00943	expressed protein		---	Cycling	ZT8
Zm.8764.1.A1_at	GRMZM2G159477_P01	AT2G40095	187	42	unknown protein	LOC_Os03g03200	218	75	13103.t00211	hydrolase| alpha/beta fold family protein| putative| expressed		hypothetical protein LOC100216915	Cycling	ZT8
Zm.12391.1.S1_at	GRMZM2G129189_P02	AT3G54420	139	53	ATEP3| chitinase	LOC_Os02g39330	149	64	13102.t03594	CHIT1 - Chitinase family protein precursor| expressed		---	Cycling	ZT8
Zm.4981.1.A1_at	GRMZM2G435248_P01	AT3G18610	188	43	ATRANGAP1 (RAN GTPASE-ACTIVATING PROTEIN 1)| nucleic acid binding / nucleotide binding	LOC_Os08g09350	346	45	13108.t00826	gar2| putative| expressed		---	Cycling	ZT8
Zm.1987.1.A1_a_at	GRMZM2G124455_P02	AT3G10920	177	70	MSD1 (MANGANESE SUPEROXIDE DISMUTASE 1)| metal ion binding / superoxide dismutase	LOC_Os05g25850	177	85	13105.t02267	superoxide dismutase| mitochondrial precursor| putative| expressed		superoxide dismutase3 /// Superoxide dismutase [Mn] 3.4| mitochondrial	Cycling	ZT8
Zm.18391.1.A1_at	GRMZM2G371058_P01	AT3G52440	195	43	Dof-type zinc finger domain-containing protein	LOC_Os05g36900	340	54	13105.t03262	dof zinc finger domain containing protein| putative		---	Cycling	ZT8
Zm.2060.2.S1_a_at	GRMZM2G325575_P01	AT2G40300	199	77	ATFER4 (ferritin 4)| binding / ferric iron binding / oxidoreductase/ transition metal ion binding	LOC_Os12g01530	233	86	13112.t00050	ferritin-1| chloroplast precursor| putative| expressed	ferritin1	ferritin homolog2	Cycling	ZT8
Zm.15995.1.A1_a_at	GRMZM2G084521_P01	AT2G29960	199	79	CYP5 (CYCLOPHILIN 5)| peptidyl-prolyl cis-trans isomerase	LOC_Os06g49480	220	87	13106.t04616	peptidyl-prolyl cis-trans isomerase| putative| expressed		---	Cycling	ZT8
Zm.18066.1.A1_s_at	GRMZM2G308689_P02	AT2G16860	201	76	GCIP-interacting family protein	LOC_Os06g49740	201	94	13106.t04643	pre-mRNA-splicing factor syf2| putative| expressed		---	Cycling	ZT8
Zm.2601.2.A1_at	GRMZM2G105531_P01	AT1G27390	207	50	TOM20-2 (TRANSLOCASE OUTER MEMBRANE 20-2)| P-P-bond-hydrolysis-driven protein transmembrane transporter/ metal ion binding	LOC_Os01g69250	201	76	13101.t06199	mitochondrial import receptor subunit TOM20| putative| expressed		---	Cycling	ZT8
ZmAffx.203.1.S1_at	GRMZM2G104373_P01	AT4G29040	447	90	RPT2a (regulatory particle AAA-ATPase 2a)| ATPase	LOC_Os03g18690	450	96	13103.t01659	26S protease regulatory subunit 4| putative| expressed		---	Cycling	ZT8
Zm.7082.2.S1_a_at	GRMZM2G104025_P01	AT5G27850	187	82	60S ribosomal protein L18 (RPL18C)	LOC_Os05g06310	188	96	13105.t00526	60S ribosomal protein L18-3| putative| expressed		hypothetical protein LOC100194344	Cycling	ZT8
Zm.2745.1.A1_at	GRMZM2G148881_P02	AT1G28510	168	55		LOC_Os01g54950	180	72	13101.t04830	expressed protein		hypothetical protein LOC100217118	Cycling	ZT8
Zm.17960.1.A1_at	GRMZM2G178595_P01	AT5G08320	143	56	unknown protein	LOC_Os02g42374	169	80	13102.t03850	e2f-associated phosphoprotein| putative| expressed		---	Cycling	ZT8
Zm.2773.1.A1_at	GRMZM2G377539_P07	AT5G64940	150	74	ATATH13| transporter	LOC_Os02g36570	148	79	13102.t03311	ABC1 family domain containing protein| putative| expressed		---	Cycling	ZT8
Zm.5851.2.A1_at	GRMZM2G027592_P01	AT3G02890	158	53	PHD finger protein-related	LOC_Os10g42196	1561	54	13110.t03444	expressed protein		---	Cycling	ZT8
Zm.761.1.S1_at	GRMZM2G082974_P01	AT1G13950	159	82	ELF5A-1 (EUKARYOTIC ELONGATION FACTOR 5A-1)| translation initiation factor	LOC_Os07g02210	162	87	13107.t00119	eukaryotic translation initiation factor 5A| putative| expressed		hypothetical protein LOC100192991	Cycling	ZT8
Zm.5851.11.A1_at	GRMZM2G039463_P02	AT4G37550	160	80	formamidase| putative / formamide amidohydrolase| putative	LOC_Os01g55950	163	90	13101.t04927	acetamidase| putative| expressed		hypothetical protein LOC100217054	Cycling	ZT8
Zm.2270.1.S1_at	GRMZM2G002756_P01	AT1G68660	162	63		LOC_Os08g33540	163	82	13108.t03104	ATP-dependent Clp protease adaptor protein ClpS containing protein| expressed		---	Cycling	ZT8
Zm.18986.1.S1_at	GRMZM2G111955_P02	AT1G75060	182	65	unknown protein	LOC_Os10g21460	190	92	13110.t01630	expressed protein		---	Cycling	ZT8
Zm.9386.1.A1_at	GRMZM2G073427_P03	AT5G28770	166	43	BZO2H3| DNA binding / protein heterodimerization/ transcription factor	LOC_Os12g40920	184	62	13112.t03779	bZIP transcription factor domain containing protein| expressed		---	Cycling	ZT8
Zm.5466.1.A1_at	GRMZM2G126048_P01	AT1G51130	178	62		LOC_Os02g10090	193	77	13102.t00866	expressed protein		---	Cycling	ZT8
Zm.3308.1.A1_at	GRMZM2G005256_P03	AT4G26600	170	52	nucleolar protein| putative	LOC_Os02g49270	235	55	13102.t04552	NOL1/NOP2/sun family protein| putative| expressed		Hypothetical protein LOC100191678 (LOC100191678)| mRNA	Cycling	ZT8
ZmAffx.474.1.A1_at	GRMZM2G121785_P02	AT3G60360	176	57	EDA14 (EMBRYO SAC DEVELOPMENT ARREST 14)	LOC_Os01g59500	162	81	13101.t05264	U3 small nucleolar RNA-associated protein 11| putative| expressed		---	Cycling	ZT8
Zm.14296.1.A1_at	GRMZM2G107562_P01	AT5G26330	177	45	plastocyanin-like domain-containing protein / mavicyanin| putative	LOC_Os07g38290	150	53	13107.t03480	plastocyanin-like domain containing protein| putative| expressed		---	Cycling	ZT8
Zm.18639.1.A1_at	GRMZM2G138943_P01	AT2G30350	177	68	endo/excinuclease amino terminal domain-containing protein	LOC_Os07g12710	383	52	13107.t01145	GIY-YIG catalytic domain containing protein| putative| expressed		hypothetical protein LOC100193415	Cycling	ZT8
Zm.12892.1.S1_at	GRMZM2G165567_P02	AT5G53160	177	68	unknown protein	LOC_Os05g12260	209	75	13105.t01070	CAPIP1| putative| expressed		---	Cycling	ZT8
Zm.12315.1.S1_at	GRMZM2G133631_P01	AT5G53160	177	68	unknown protein	LOC_Os05g12260	209	77	13105.t01070	CAPIP1| putative| expressed		---	Cycling	ZT8
Zm.2547.1.A1_at	GRMZM2G004709_P01	AT5G47310	212	62	unknown protein	LOC_Os04g46290	187	83	13104.t04145	ethylene-responsive element-binding protein| putative| expressed		---	Cycling	ZT8
Zm.744.1.A1_at	GRMZM2G459391_P02	AT1G68660	162	65		LOC_Os08g33540	163	83	13108.t03104	ATP-dependent Clp protease adaptor protein ClpS containing protein| expressed		---	Cycling	ZT8
Zm.11874.1.A1_at	GRMZM2G129018_P02	AT5G10930	445	57	CIPK5 (CBL-INTERACTING PROTEIN KINASE 5)| ATP binding / kinase/ protein kinase/ protein serine/threonine kinase	LOC_Os09g25090	459	82	13109.t02196	CAMK_KIN1/SNF1/Nim1_like.34 - CAMK includes calcium/calmodulin depedent protein kinases| expressed		---	Cycling	ZT8
Zm.11690.1.A1_at	GRMZM2G107042_P01	AT2G47000	719	60	ABCB4 (ATP BINDING CASSETTE SUBFAMILY B4)| ATPase| coupled to transmembrane movement of substances / xenobiotic-transporting ATPase	LOC_Os01g50160	717	86	13101.t04372	MDR-like ABC transporter| putative| expressed		---	Cycling	ZT8
Zm.5272.2.A1_a_at	GRMZM2G021194_P01	AT4G22120	765	70	early-responsive to dehydration protein-related / ERD protein-related	LOC_Os01g35050	768	90	13101.t02983	early-responsive to dehydration protein-related| putative| expressed		---	Cycling	ZT8
Zm.3190.1.A1_at	GRMZM2G035405_P02	AT5G37020	871	55	ARF8 (AUXIN RESPONSE FACTOR 8)| transcription factor	LOC_Os06g46410	919	87	13106.t04309	auxin response factor| putative| expressed		---	Cycling	ZT8
Zm.12878.1.S1_at	GRMZM2G155332_P01	AT5G11560	967	60	catalytic	LOC_Os05g14170	967	82	13105.t01214	expressed protein		---	Cycling	ZT8
Zm.2825.2.A1_at	GRMZM2G012964_P01	AT2G29200	969	48	APUM1 (Arabidopsis Pumilio 1)| RNA binding / binding	LOC_Os05g01910	885	81	13105.t00091	pumilio-family RNA binding protein| putative| expressed		---	Cycling	ZT8
ZmAffx.785.1.A1_at	GRMZM2G400837_P01	AT3G59140	1329	59	ATMRP14| ATPase| coupled to transmembrane movement of substances	LOC_Os06g06440	1347	78	13106.t00530	ABC transporter| ATP-binding protein| putative| expressed	multidrug resistance-associated protein3	---	Cycling	ZT8
Zm.1519.1.S1_at	GRMZM2G001457_P01	AT3G45780	645	60	PHOT1 (PHOTOTROPIN 1)| FMN binding / blue light photoreceptor/ kinase/ protein binding / protein serine/threonine kinase	LOC_Os12g01140	569	81	13112.t00013	AGC_PVPK_like_kin82y.2 - ACG kinases include homologs to PKA| PKG and PKC| expressed	blue-light receptor phototropin 1	blue-light receptor phototropin 1	Cycling	ZT8
Zm.4898.1.S1_at	GRMZM2G091119_P01	AT3G06720	532	79	IMPA-1 (IMPORTIN ALPHA ISOFORM 1)| binding / protein transporter	LOC_Os01g14950	521	90	13101.t01343	importin subunit alpha| putative| expressed		---	Cycling	ZT8
Zm.2239.1.A1_at	GRMZM2G044038_P01	AT5G58380	452	57	SIP1 (SOS3-INTERACTING PROTEIN 1)| ATP binding / kinase/ protein kinase/ protein serine/threonine kinase	LOC_Os03g22050	442	73	13103.t01985	CAMK_KIN1/SNF1/Nim1_like.16 - CAMK includes calcium/calmodulin depedent protein kinases| expressed		hypothetical protein LOC100193952	Cycling	ZT8
Zm.17174.1.A1_at	GRMZM2G046743_P01	AT5G40780	455	77	LHT1| amino acid transmembrane transporter	LOC_Os08g03350	455	90	13108.t00237	amino acid transporter| putative| expressed		---	Cycling	ZT8
Zm.6578.1.A1_at	GRMZM2G353444_P02	AT1G06800	459	53	lipase class 3 family protein	LOC_Os05g32380	420	63	13105.t02860	phospholipase| putative| expressed		---	Cycling	ZT8
Zm.6899.1.A1_at	GRMZM2G075767_P02	AT1G44910	489	58	protein binding	LOC_Os01g34780	449	80	13101.t02958	protein binding protein| putative| expressed		---	Cycling	ZT8
Zm.3066.1.A1_at	GRMZM2G079348_P03	AT1G20620	494	72	CAT3 (CATALASE 3)| catalase	LOC_Os02g02400	494	87	13102.t00143	catalase isozyme A| putative| expressed		catalase-3 (AA 1-495)	Cycling	ZT8
Zm.4864.1.A1_at	GRMZM2G095727_P05	AT5G02810	700	42	PRR7 (PSEUDO-RESPONSE REGULATOR 7)| transcription regulator/ two-component response regulator	LOC_Os03g17570	774	71	13103.t01552	response regulator receiver domain containing protein| expressed		---	Cycling	ZT8
Zm.439.1.A1_at	GRMZM2G006736_P03	AT1G64860	505	53	SIGA (SIGMA FACTOR A)| DNA binding / DNA-directed RNA polymerase/ sigma factor/ transcription factor	LOC_Os08g06630	530	74	13108.t00558	RNA polymerase sigma factor| putative| expressed		RNA polymerase sigma factor 1	Cycling	ZT8
Zm.11642.1.A1_at	GRMZM2G075884_P01	AT5G10530	660	41	lectin protein kinase| putative	LOC_Os09g16540	696	54	13109.t01450	protein kinase| putative| expressed		---	Cycling	ZT8
Zm.14042.1.A1_at	GRMZM2G034471_P01	AT2G46660	535	57	CYP78A6| electron carrier/ heme binding / iron ion binding / monooxygenase/ oxygen binding	LOC_Os09g35940	564	77	13109.t03078	cytochrome P450| putative| expressed		---	Cycling	ZT8
Zm.19002.1.A1_at	GRMZM2G436001_P02	AT4G36390	550	71	radical SAM domain-containing protein / TRAM domain-containing protein	LOC_Os11g37990	762	80	13111.t03340	chloroplastic group IIA intron splicing facilitator CRS1| chloroplast precursor| putative| expressed		---	Cycling	ZT8
Zm.6212.1.A1_at	GRMZM2G112792_P01	AT2G46750	554	55	FAD-binding domain-containing protein	LOC_Os08g02230	587	79	13108.t00123	FAD-binding and arabino-lactone oxidase domains containing protein| putative| expressed		---	Cycling	ZT8
Zm.18103.1.S1_at	GRMZM2G141491_P01	AT2G02040	559	47	PTR2 (PEPTIDE TRANSPORTER 2)| dipeptide transporter/ high affinity oligopeptide transporter/ nitrate transmembrane transporter/ peptide transporter/ transporter/ tripeptide transporter	LOC_Os10g02260	558	66	13110.t00120	peptide transporter PTR2| putative| expressed		nitrate transporter	Cycling	ZT8
Zm.10753.1.A1_at	AC218998.2_FGP004	AT5G10290	573	56	leucine-rich repeat family protein / protein kinase family protein	LOC_Os11g39370	582	74	13111.t03476	BRASSINOSTEROID INSENSITIVE 1-associated receptor kinase 1 precursor| putative| expressed		---	Cycling	ZT8
Zm.19139.1.A1_at	GRMZM2G073912_P01	AT3G17770	594	76	dihydroxyacetone kinase family protein	LOC_Os03g51000	594	90	13103.t04441	3|4-dihydroxy-2-butanone kinase| putative| expressed		---	Cycling	ZT8
Zm.3066.1.A1_at	GRMZM2G079348_P03	AT1G20620	494	72	CAT3 (CATALASE 3)| catalase	LOC_Os02g02400	494	87	13102.t00143	catalase isozyme A| putative| expressed	catalase3	catalase-3 (AA 1-495)	Cycling	ZT8
Zm.4467.1.S1_at	GRMZM2G359070_P01	AT1G36280	447	69	adenylosuccinate lyase| putative / adenylosuccinase| putative	LOC_Os03g19930	513	81	13103.t01781	adenylosuccinate lyase| putative| expressed		hypothetical protein LOC100217081	Cycling	ZT8
Zm.3135.1.S1_at	GRMZM2G015610_P01	AT1G47380	428	63	protein phosphatase 2C-related / PP2C-related	LOC_Os04g37660	434	81	13104.t03321	protein phosphotase protein| putative| expressed		---	Non Cyc	-
Zm.19086.1.A1_at	GRMZM2G045238_P02	AT5G10770	429	42	chloroplast nucleoid DNA-binding protein| putative	LOC_Os02g48860	475	67	13102.t04511	aspartic proteinase nepenthesin-2 precursor| putative| expressed		---	Non Cyc	-
Zm.18361.1.A1_at	GRMZM2G427337_P01	AT4G17620	428	65	glycine-rich protein	LOC_Os05g32580	537	79	13105.t02880	glycine-rich protein| putative| expressed		---	Non Cyc	-
Zm.6391.1.A1_at	GRMZM2G161102_P05	AT5G56190	428	62	WD-40 repeat family protein	LOC_Os06g07540	459	82	13106.t00637	WD-40 repeat family protein| putative| expressed		hypothetical protein LOC100191443	Non Cyc	-
Zm.6367.1.S1_at	GRMZM2G040734_P02	AT4G11280	428	66	ACS6 (1-AMINOCYCLOPROPANE-1-CARBOXYLIC ACID (ACC) SYNTHASE 6)| 1-aminocyclopropane-1-carboxylate synthase	LOC_Os04g48850	478	81	13104.t04395	aminotransferase| classes I and II| domain containing protein| expressed		---	Non Cyc	-
Zm.5362.1.A1_at	GRMZM2G144504_P02	AT5G02010	428	66	ROPGEF7| Rho guanyl-nucleotide exchange factor	LOC_Os05g38000	566	73	13105.t03373	ATROPGEF7/ROPGEF7| putative| expressed		hypothetical protein LOC100193109	Non Cyc	-
Zm.1591.1.A1_at	GRMZM2G451314_P01	AT1G43710	428	84	emb1075 (embryo defective 1075)| carboxy-lyase/ catalytic/ pyridoxal phosphate binding	LOC_Os02g33710	494	87	13102.t03031	decarboxylase| putative| expressed		---	Non Cyc	-
Zm.5664.1.A1_at	GRMZM2G150496_P01	AT1G22100	429	48	ATP binding / inositol pentakisphosphate 2-kinase	LOC_Os04g56580	441	80	13104.t05134	inositol 1|3|4|5|6-pentakisphosphate 2-kinase| putative| expressed		Full-length cDNA clone ZM_BFb0038I11	Non Cyc	-
Zm.16182.1.A1_at	GRMZM2G134508_P01	AT4G37130	429	50	hydroxyproline-rich glycoprotein family protein	LOC_Os09g28019	482	75	13109.t02489	nucleoporin p58/p45| putative| expressed		---	Non Cyc	-
Zm.9781.1.S1_at	GRMZM2G474236_P01	AT5G49570	429	54	AtPNG1 (Arabidopsis thaliana peptide-N-glycanase 1)| catalytic/ peptide-N4-(N-acetyl-beta-glucosaminyl)asparagine amidase	LOC_Os07g31460	419	78	13107.t02824	peptide-Nasparagine amidase| putative| expressed		---	Non Cyc	-
Zm.18023.1.S1_x_at	GRMZM2G474236_P01	AT5G49570	429	54	AtPNG1 (Arabidopsis thaliana peptide-N-glycanase 1)| catalytic/ peptide-N4-(N-acetyl-beta-glucosaminyl)asparagine amidase	LOC_Os07g31460	419	78	13107.t02824	peptide-Nasparagine amidase| putative| expressed		PNGase protein	Non Cyc	-
Zm.18023.1.S1_at	GRMZM2G474236_P01	AT5G49570	429	54	AtPNG1 (Arabidopsis thaliana peptide-N-glycanase 1)| catalytic/ peptide-N4-(N-acetyl-beta-glucosaminyl)asparagine amidase	LOC_Os07g31460	419	78	13107.t02824	peptide-Nasparagine amidase| putative| expressed		PNGase protein	Non Cyc	-
Zm.4095.1.A1_at	GRMZM2G086138_P01	AT5G47790	429	58	forkhead-associated domain-containing protein / FHA domain-containing protein	LOC_Os08g23680	424	79	13108.t02142	FHA domain containing protein| putative| expressed		---	Non Cyc	-
Zm.2508.1.A1_at	GRMZM2G148411_P01	AT5G06260	428	59	nucleolar protein-related	LOC_Os12g06100	425	83	13112.t00497	TLD family protein| putative| expressed		---	Non Cyc	-
Zm.4140.1.S1_at	GRMZM2G178787_P01	AT2G02800	429	69	APK2B (PROTEIN KINASE 2B)| ATP binding / kinase/ protein kinase/ protein serine/threonine kinase	LOC_Os03g07430	442	88	13103.t00619	protein kinase domain containing protein| expressed		hypothetical protein LOC100191980	Non Cyc	-
Zm.4035.1.A1_at	GRMZM2G334165_P01	AT1G70740	429	55	protein kinase family protein	LOC_Os09g24330	441	77	13109.t02125	TKL_IRAK_DUF26-lg.2 - DUF26 kinases have homology to DUF26 containing loci| expressed		---	Non Cyc	-
Zm.6634.1.A1_at	GRMZM2G052078_P03	AT2G20190	427	72	CLASP (CLIP-ASSOCIATED PROTEIN)| binding	LOC_Os04g42840	428	92	13104.t03815	HEAT repeat family protein| putative| expressed		---	Non Cyc	-
Zm.19172.1.A1_at	GRMZM2G037265_P05	AT1G55740	429	69	AtSIP1 (Arabidopsis thaliana seed imbibition 1)| hydrolase| hydrolyzing O-glycosyl compounds	LOC_Os08g38710	427	83	13108.t03616	uncharacterized glycosyltransferase| putative| expressed		alkaline alpha galactosidase 3	Non Cyc	-
Zm.2644.1.A1_at	AC234519.1_FGP006	AT2G37980	427	61	unknown protein	LOC_Os01g63230	460	72	13101.t05620	growth regulator related protein| putative| expressed		---	Non Cyc	-
Zm.1662.1.A1_at	AC234519.1_FGP006	AT2G37980	427	61	unknown protein	LOC_Os01g63230	460	72	13101.t05620	growth regulator related protein| putative| expressed		---	Non Cyc	-
Zm.12454.1.A1_at	GRMZM2G002034_P02	AT1G60590	427	62	polygalacturonase| putative / pectinase| putative	LOC_Os01g44970	527	64	13101.t03875	polygalacturonase| putative| expressed		---	Non Cyc	-
Zm.9498.1.A1_at	GRMZM2G138750_P02	AT2G26710	427	66	BAS1 (PHYB ACTIVATION TAGGED SUPPRESSOR 1)| oxygen binding / steroid hydroxylase	LOC_Os01g29150	436	85	13101.t02534	cytochrome P450 72A1| putative| expressed		---	Non Cyc	-
Zm.5766.1.S1_x_at	GRMZM2G028183_P02	AT1G65040	427	66	protein binding / zinc ion binding	LOC_Os06g19680	506	82	13106.t01787	zinc finger| C3HC4 type domain containing protein| expressed		---	Non Cyc	-
Zm.1662.1.A1_a_at	AC234519.1_FGP006	AT2G37980	427	61	unknown protein	LOC_Os01g63230	460	72	13101.t05620	growth regulator related protein| putative| expressed		---	Non Cyc	-
Zm.17275.1.A1_at	GRMZM2G110158_P02	AT5G42090	427	72		LOC_Os06g04130	427	92	13106.t00300	lung seven transmembrane domain containing protein| putative| expressed		---	Non Cyc	-
Zm.5609.1.A1_at	GRMZM2G008273_P02	AT5G14250	428	54	COP13 (CONSTITUTIVE PHOTOMORPHOGENIC 13)| protein binding	LOC_Os08g02550	426	81	13108.t00156	proteasome subunit| putative| expressed		---	Non Cyc	-
Zm.5636.1.A1_at	GRMZM2G072337_P03	AT1G72090	427	75	radical SAM domain-containing protein / TRAM domain-containing protein	LOC_Os04g35480	519	82	13104.t03200	CDK5RAP1| putative| expressed		---	Non Cyc	-
Zm.5072.1.A1_at	GRMZM2G072337_P03	AT1G72090	427	75	radical SAM domain-containing protein / TRAM domain-containing protein	LOC_Os04g35480	519	82	13104.t03200	CDK5RAP1| putative| expressed		hypothetical protein LOC100191823	Non Cyc	-
Zm.5451.1.S1_at	GRMZM2G178910_P01	AT1G45207	428	40	remorin family protein	LOC_Os02g52810	410	85	13102.t04907	remorin C-terminal domain containing protein| putative| expressed		---	Non Cyc	-
Zm.4871.1.A1_at	GRMZM2G178261_P03	AT2G22840	428	41	AtGRF1 (GROWTH-REGULATING FACTOR 1)| transcription activator	LOC_Os03g51970	459	80	13103.t04531	growth-regulating factor| putative| expressed		---	Non Cyc	-
ZmAffx.1392.1.S1_at	GRMZM2G023585_P02	AT4G08310	428	42	unknown protein	LOC_Os11g34190	487	63	13111.t02968	expressed protein		---	Non Cyc	-
Zm.13615.1.A1_at	GRMZM2G173030_P01	AT3G50370	428	45	unknown protein	LOC_Os03g27820	639	73	13103.t02482	expressed protein		---	Non Cyc	-
Zm.716.1.A1_at	GRMZM2G113073_P01	AT5G22400	428	54	rac GTPase activating protein| putative	LOC_Os11g05540	500	76	13111.t00455	rhoGAP domain containing protein| expressed		---	Non Cyc	-
Zm.16016.1.A1_at	GRMZM2G156422_P01	AT5G42090	427	71		LOC_Os06g04130	427	92	13106.t00300	lung seven transmembrane domain containing protein| putative| expressed		---	Non Cyc	-
Zm.16988.1.A1_at	GRMZM2G043822_P03	AT5G62700	430	96	TUB3| GTP binding / GTPase/ structural molecule	LOC_Os06g46000	430	99	13106.t04270	tubulin/FtsZ domain containing protein| putative| expressed		beta-7 tubulin	Non Cyc	-
Zm.19021.1.A1_at	GRMZM2G033630_P01	AT3G07990	430	73	SCPL27 (serine carboxypeptidase-like 27)| serine-type carboxypeptidase	LOC_Os01g61690	432	91	13101.t05471	OsSCP5 - Putative Serine Carboxypeptidase homologue| expressed		---	Non Cyc	-
Zm.8772.1.A1_at	GRMZM2G154093_P02	AT5G54080	430	77	HGO (HOMOGENTISATE 1|2-DIOXYGENASE)| homogentisate 1|2-dioxygenase	LOC_Os06g01360	443	87	13106.t00033	homogentisate 1|2-dioxygenase| putative| expressed		hypothetical protein LOC100192757	Non Cyc	-
Zm.12322.1.A1_at	GRMZM2G042179_P01	AT4G30440	430	81	GAE1 (UDP-D-GLUCURONATE 4-EPIMERASE 1)| UDP-glucuronate 4-epimerase/ catalytic	LOC_Os02g54890	437	96	13102.t05113	UDP-glucuronate 4-epimerase| putative| expressed		Clone 1487121 mRNA sequence	Non Cyc	-
Zm.5482.1.A1_at	GRMZM2G027886_P01	AT1G50430	430	84	DWF5 (DWARF 5)| sterol delta7 reductase	LOC_Os02g26650	434	94	13102.t02370	delta14-sterol reductase| putative| expressed		---	Non Cyc	-
Zm.1942.1.A1_at	GRMZM2G002416_P02	AT3G06650	430	92	ACLB-1| ATP citrate synthase	LOC_Os01g19450	430	97	13101.t01728	ATP-citrate synthase subunit 1| putative| expressed		---	Non Cyc	-
Zm.7172.1.A1_at	GRMZM2G108766_P03	AT5G23860	430	94	TUB8| structural constituent of cytoskeleton	LOC_Os03g45920	429	97	13103.t03970	tubulin/FtsZ domain containing protein| putative| expressed	beta tubulin3	beta3 tubulin	Non Cyc	-
Zm.7750.2.S1_at	GRMZM2G172932_P02	AT5G12250	430	98	TUB6 (BETA-6 TUBULIN)| structural constituent of cytoskeleton	LOC_Os01g59150	430	99	13101.t05231	tubulin/FtsZ domain containing protein| putative| expressed		Clone 279065 mRNA sequence	Non Cyc	-
Zm.2458.1.S1_at	GRMZM2G164696_P03	AT5G23860	430	99	TUB8| structural constituent of cytoskeleton	LOC_Os03g01530	430	100	13103.t00055	tubulin/FtsZ domain containing protein| putative| expressed	beta tubulin1	---	Non Cyc	-
Zm.13127.1.A1_at	GRMZM2G088487_P02	AT3G33520	430	63	ATARP6| structural constituent of cytoskeleton	LOC_Os01g16414	433	86	13101.t01488	actin| putative| expressed		---	Non Cyc	-
Zm.7750.4.S1_x_at	GRMZM2G172932_P02	AT5G12250	430	98	TUB6 (BETA-6 TUBULIN)| structural constituent of cytoskeleton	LOC_Os01g59150	430	99	13101.t05231	tubulin/FtsZ domain containing protein| putative| expressed		---	Non Cyc	-
Zm.7750.4.S1_at	GRMZM2G172932_P02	AT5G12250	430	98	TUB6 (BETA-6 TUBULIN)| structural constituent of cytoskeleton	LOC_Os01g59150	430	99	13101.t05231	tubulin/FtsZ domain containing protein| putative| expressed		---	Non Cyc	-
Zm.7750.2.S1_x_at	GRMZM2G172932_P02	AT5G12250	430	98	TUB6 (BETA-6 TUBULIN)| structural constituent of cytoskeleton	LOC_Os01g59150	430	99	13101.t05231	tubulin/FtsZ domain containing protein| putative| expressed		Clone 279065 mRNA sequence	Non Cyc	-
Zm.7750.2.S1_a_at	GRMZM2G172932_P02	AT5G12250	430	98	TUB6 (BETA-6 TUBULIN)| structural constituent of cytoskeleton	LOC_Os01g59150	430	99	13101.t05231	tubulin/FtsZ domain containing protein| putative| expressed		Clone 279065 mRNA sequence	Non Cyc	-
Zm.7750.1.S1_at	GRMZM2G071790_P04	AT5G12250	430	98	TUB6 (BETA-6 TUBULIN)| structural constituent of cytoskeleton	LOC_Os05g34170	440	98	13105.t03039	tubulin/FtsZ domain containing protein| putative| expressed	beta tubulin6	beta-6 tubulin	Non Cyc	-
Zm.8787.1.A1_at	GRMZM2G151903_P03	AT1G33110	427	59	MATE efflux family protein	LOC_Os11g03240	432	77	13111.t00219	MATE efflux family protein| putative| expressed		---	Non Cyc	-
Zm.16988.2.A1_at	GRMZM2G043822_P03	AT5G62700	430	96	TUB3| GTP binding / GTPase/ structural molecule	LOC_Os06g46000	430	99	13106.t04270	tubulin/FtsZ domain containing protein| putative| expressed		---	Non Cyc	-
Zm.859.1.A1_at	GRMZM2G412604_P01	AT5G36160	430	51	aminotransferase-related	LOC_Os02g20360	431	84	13102.t01835	tyrosine aminotransferase| putative| expressed		hypothetical protein LOC100191283	Non Cyc	-
Zm.5050.2.A1_at	GRMZM2G146677_P01	AT2G30970	429	80	ASP1 (ASPARTATE AMINOTRANSFERASE 1)| L-aspartate:2-oxoglutarate aminotransferase	LOC_Os02g14110	398	95	13102.t01221	aminotransferase| classes I and II| domain containing protein| expressed		---	Non Cyc	-
Zm.3261.1.A1_at	GRMZM2G010406_P01	AT4G24830	429	81	arginosuccinate synthase family	LOC_Os12g13320	486	88	13112.t01202	argininosuccinate synthase| chloroplast precursor| putative| expressed		---	Non Cyc	-
Zm.14288.1.A1_at	GRMZM2G436835_P01	AT1G60780	429	89	HAP13 (HAPLESS 13)| protein binding	LOC_Os01g50770	429	98	13101.t04431	adaptor complexes medium subunit family domain containing protein| expressed		---	Non Cyc	-
Zm.3715.1.A1_at	GRMZM2G088218_P03	AT5G11170	429	90	ATP binding / ATP-dependent helicase/ helicase/ nucleic acid binding	LOC_Os01g36890	429	93	13101.t03159	DEAD-box ATP-dependent RNA helicase| putative| expressed		---	Non Cyc	-
Zm.18993.1.A1_at	GRMZM2G027535_P01	AT3G49800	430	40	BSD domain-containing protein	LOC_Os01g56100	411	64	13101.t04941	BSD domain containing protein| expressed		---	Non Cyc	-
Zm.17198.1.A1_at	GRMZM2G027535_P01	AT3G49800	430	40	BSD domain-containing protein	LOC_Os01g56100	411	64	13101.t04941	BSD domain containing protein| expressed		---	Non Cyc	-
Zm.7872.1.S1_at	GRMZM2G142806_P01	AT2G30710	430	72	RabGAP/TBC domain-containing protein	LOC_Os09g34040	431	90	13109.t02986	TBC domain containing protein| expressed		---	Non Cyc	-
Zm.3660.1.A1_at	GRMZM2G037941_P01	AT3G14000	430	51	ATBRXL2	LOC_Os08g36020	416	68	13108.t03352	Disease resistance/zinc finger/chromosome condensation-like region protein| putative| expressed		---	Non Cyc	-
Zm.13758.1.S1_at	GRMZM2G359234_P03	AT3G53520	430	71	UXS1 (UDP-GLUCURONIC ACID DECARBOXYLASE 1)| UDP-glucuronate decarboxylase/ catalytic	LOC_Os01g62020	410	93	13101.t05503	NAD dependent epimerase/dehydratase family domain containing protein| expressed		---	Non Cyc	-
Zm.4478.1.A1_at	GRMZM2G042615_P02	AT1G09230	430	56	RNA recognition motif (RRM)-containing protein	LOC_Os03g21020	426	80	13103.t01884	RNA recognition motif containing protein| putative| expressed		hypothetical protein LOC100193767	Non Cyc	-
Zm.17845.1.S1_at	GRMZM2G426200_P05	AT1G24490	430	56	ALB4 (ALBINA 4)	LOC_Os03g62750	473	71	13103.t05515	inner membrane protein| putative| expressed		hypothetical protein LOC100216602	Non Cyc	-
Zm.13656.1.S1_at	GRMZM2G426200_P05	AT1G24490	430	56	ALB4 (ALBINA 4)	LOC_Os03g62750	473	71	13103.t05515	inner membrane protein| putative| expressed		---	Non Cyc	-
Zm.14476.2.S1_x_at	GRMZM2G033829_P02	AT3G54960	430	60	ATPDIL1-3 (PDI-LIKE 1-3)| protein disulfide isomerase	LOC_Os02g01010	416	83	13102.t00001	OsPDIL1-4 protein disulfide isomerase PDIL1-4| expressed		protein disulfide isomerase	Non Cyc	-
Zm.14476.2.S1_at	GRMZM2G033829_P02	AT3G54960	430	60	ATPDIL1-3 (PDI-LIKE 1-3)| protein disulfide isomerase	LOC_Os02g01010	416	83	13102.t00001	OsPDIL1-4 protein disulfide isomerase PDIL1-4| expressed		protein disulfide isomerase	Non Cyc	-
Zm.6542.2.A1_a_at	GRMZM2G051764_P03	AT1G69800	430	63	CBS domain-containing protein	LOC_Os01g40420	449	89	13101.t03488	CBS domain containing membrane protein| putative| expressed		---	Non Cyc	-
Zm.14068.1.S1_at	GRMZM2G052690_P01	AT1G77140	429	75	VPS45 (VACUOLAR PROTEIN SORTING 45)| protein transporter	LOC_Os02g24134	428	92	13102.t02121	Sec1 family transport protein| putative| expressed		---	Non Cyc	-
Zm.14384.1.A1_at	GRMZM2G032095_P01	AT4G34510	430	45	KCS17 (3-KETOACYL-COA SYNTHASE 17)| acyltransferase/ catalytic/ transferase| transferring acyl groups other than amino-acyl groups	LOC_Os09g19650	462	77	13109.t01704	3-ketoacyl-CoA synthase precursor| putative| expressed		hypothetical protein LOC100191907	Non Cyc	-
Zm.4859.1.A1_at	AC165171.2_FGP003	AT5G13840	423	49	FZR3 (FIZZY-RELATED 3)| signal transducer	LOC_Os01g74146	422	63	13101.t06630	WD repeat-containing protein| putative| expressed		hypothetical protein LOC100193750	Non Cyc	-
Zm.2004.1.A1_at	GRMZM2G081221_P01	AT5G47790	422	57	forkhead-associated domain-containing protein / FHA domain-containing protein	LOC_Os08g23680	423	79	13108.t02142	FHA domain containing protein| putative| expressed		---	Non Cyc	-
Zm.4758.1.S1_at	GRMZM2G176612_P02	AT4G17890	422	59	AGD8 (ARF-GAP DOMAIN 8)| ARF GTPase activator/ DNA binding / zinc ion binding	LOC_Os03g63710	417	82	13103.t05600	GTPase-activating protein| putative| expressed		---	Non Cyc	-
Zm.4758.1.A1_at	GRMZM2G176612_P02	AT4G17890	422	59	AGD8 (ARF-GAP DOMAIN 8)| ARF GTPase activator/ DNA binding / zinc ion binding	LOC_Os03g63710	417	82	13103.t05600	GTPase-activating protein| putative| expressed		hypothetical protein LOC100191606	Non Cyc	-
Zm.5666.1.A1_at	GRMZM2G075027_P03	AT5G60990	422	62	DEAD/DEAH box helicase| putative (RH10)	LOC_Os03g46610	447	72	13103.t04034	DEAD-box ATP-dependent RNA helicase| putative| expressed		hypothetical protein LOC100193011	Non Cyc	-
Zm.1974.1.A1_at	GRMZM2G158496_P01	AT1G67410	422	65	exostosin family protein	LOC_Os01g69220	438	84	13101.t06196	exostosin family domain containing protein| expressed		---	Non Cyc	-
Zm.18590.1.A1_at	GRMZM2G158496_P01	AT1G67410	422	65	exostosin family protein	LOC_Os01g69220	438	84	13101.t06196	exostosin family domain containing protein| expressed		---	Non Cyc	-
Zm.14501.4.S1_x_at	GRMZM2G134980_P02	AT5G22060	421	79	ATJ2| protein binding	LOC_Os03g44620	419	95	13103.t03853	chaperone protein dnaJ| putative| expressed		hypothetical protein LOC100191411	Non Cyc	-
Zm.19123.1.A1_at	GRMZM2G058525_P02	AT3G26020	422	77	serine/threonine protein phosphatase 2A (PP2A) regulatory subunit B'| putative	LOC_Os04g40860	470	90	13104.t03628	transposon protein| putative| unclassified| expressed		---	Non Cyc	-
Zm.4704.1.A1_at	GRMZM2G105772_P01	AT3G02540	422	55	RAD23-3 (PUTATIVE DNA REPAIR PROTEIN RAD23-3)	LOC_Os09g24200	399	74	13109.t02112	RAD23 DNA repair protein| putative| expressed		---	Non Cyc	-
Zm.14070.1.S1_at	GRMZM2G158562_P01	AT5G40280	423	52	ERA1 (ENHANCED RESPONSE TO ABA 1)| farnesyltranstransferase/ protein farnesyltransferase	LOC_Os01g53600	417	84	13101.t04700	farnesyltransferase subunit beta| putative| expressed		---	Non Cyc	-
Zm.4980.1.A1_at	GRMZM2G072909_P01	AT1G53280	423	62	DJ-1 family protein	LOC_Os06g34040	413	85	13106.t03080	DJ-1 family protein| putative| expressed		---	Non Cyc	-
Zm.19357.1.A1_at	GRMZM2G038588_P01	AT3G04680	423	65	CLPS3 (CLP-SIMILAR PROTEIN 3)| binding	LOC_Os02g12570	425	89	13102.t01065	pre-mRNA cleavage complex II protein Clp1| putative| expressed		---	Non Cyc	-
Zm.11589.1.S1_at	GRMZM2G025528_P06	AT2G03530	423	68	UPS2 (UREIDE PERMEASE 2)	LOC_Os12g31850	428	85	13112.t02892	ureide permease| putative| expressed		---	Non Cyc	-
Zm.11631.1.A1_at	GRMZM2G109326_P02	AT5G15630	423	72	IRX6	LOC_Os03g30250	465	83	13103.t02662	COBRA-like protein precursor| putative| expressed		brittle stalk2	Non Cyc	-
Zm.4286.1.A1_at	GRMZM2G462325_P01	AT5G66680	423	73	DGL1| dolichyl-diphosphooligosaccharide-protein glycotransferase	LOC_Os07g10830	413	92	13107.t00961	dolichyl-diphosphooligosaccharide--protein glycosyltransferase 48 kDasubunit precursor| putative| expressed		---	Non Cyc	-
Zm.2823.1.A1_at	GRMZM2G144155_P04	AT4G19120	422	73	ERD3 (early-responsive to dehydration 3)	LOC_Os10g36690	432	50	13110.t02945	dehydration response related protein| putative| expressed		---	Non Cyc	-
Zm.18801.1.A1_at	GRMZM2G180195_P01	AT2G30580	422	43	DRIP2 (DREB2A-INTERACTING PROTEIN 2)| protein binding / ubiquitin-protein ligase/ zinc ion binding	LOC_Os03g43360	418	62	13103.t03736	zinc finger| C3HC4 type domain containing protein| expressed		hypothetical protein LOC100191640	Non Cyc	-
Zm.8183.1.A1_at	GRMZM2G142660_P01	AT5G35730	421	74	EXS family protein / ERD1/XPR1/SYG1 family protein	LOC_Os12g40340	422	94	13112.t03723	EXS family protein| putative| expressed		---	Non Cyc	-
Zm.4718.1.S1_at	GRMZM2G133802_P03	AT5G12250	430	99	TUB6 (BETA-6 TUBULIN)| structural constituent of cytoskeleton	LOC_Os01g18050	440	100	13101.t01594	tubulin/FtsZ domain containing protein| putative| expressed		beta-5 tubulin	Non Cyc	-
Zm.17181.1.S1_at	GRMZM2G450498_P01	AT1G64660	421	68	ATMGL (ARABIDOPSIS THALIANA METHIONINE GAMMA-LYASE)| catalytic/ methionine gamma-lyase	LOC_Os10g37340	456	89	13110.t02997	cystathionine gamma-synthase| putative| expressed		---	Non Cyc	-
Zm.8341.1.A1_at	GRMZM2G093359_P01	AT1G12050	421	68	fumarylacetoacetase| putative	LOC_Os02g10310	429	86	13102.t00888	fumarylacetoacetase| putative| expressed		hypothetical protein LOC100192910	Non Cyc	-
Zm.14501.4.S1_a_at	GRMZM2G134980_P02	AT5G22060	421	79	ATJ2| protein binding	LOC_Os03g44620	419	95	13103.t03853	chaperone protein dnaJ| putative| expressed		hypothetical protein LOC100191411	Non Cyc	-
Zm.4328.1.A1_at	GRMZM2G047365_P01	AT1G43580	421	63	unknown protein	LOC_Os04g34620	408	90	13104.t03117	expressed protein		---	Non Cyc	-
Zm.16218.1.A1_at	GRMZM2G047274_P01	AT1G79330	422	57	ATMC5 (ARABIDOPSIS THALIANA METACASPASE 5)| cysteine-type endopeptidase	LOC_Os01g58580	423	85	13101.t05176	ICE-like protease p20 domain containing protein| putative| expressed		---	Non Cyc	-
Zm.14501.1.A1_at	GRMZM2G364069_P01	AT5G22060	421	80	ATJ2| protein binding	LOC_Os03g44620	419	95	13103.t03853	chaperone protein dnaJ| putative| expressed	chaperone DNA J2	hypothetical protein LOC100191411	Non Cyc	-
Zm.19182.1.S1_at	GRMZM2G050765_P01	AT5G35400	422	55	tRNA pseudouridine synthase family protein	LOC_Os06g45250	425	80	13106.t04195	tRNA pseudouridine synthase family protein| putative| expressed		hypothetical protein LOC100193161	Non Cyc	-
Zm.10295.1.A1_at	GRMZM2G083813_P03	AT5G46840	422	47	RNA recognition motif (RRM)-containing protein	LOC_Os03g63730	453	71	13103.t05602	RNA recognition motif containing protein| putative| expressed		---	Non Cyc	-
ZmAffx.137.1.A1_at	GRMZM2G404056_P03	AT1G27410	422	48	DNA cross-link repair protein-related	LOC_Os01g57440	423	78	13101.t05069	DNA repair metallo-beta-lactamase| putative| expressed		Hypothetical protein LOC100192022 (LOC100192022)| mRNA	Non Cyc	-
Zm.5652.1.S1_at	GRMZM2G013398_P04	AT3G07650	422	49	COL9 (CONSTANS-LIKE 9)| transcription factor/ zinc ion binding	LOC_Os06g19444	410	87	13106.t01764	CCT/B-box zinc finger protein| putative| expressed		---	Non Cyc	-
Zm.15000.1.A1_at	GRMZM2G004079_P01	AT1G12680	422	54	PEPKR2 (Phosphoenolpyruvate carboxylase-related kinase 2)| ATP binding / kinase/ protein kinase/ protein serine/threonine kinase	LOC_Os09g29170	432	66	13109.t02602	CAMK_CAMK_like.38 - CAMK includes calcium/calmodulin depedent protein kinases| expressed		hypothetical protein LOC100217162	Non Cyc	-
Zm.4608.1.A1_at	GRMZM2G139093_P01	AT5G64510	422	54	unknown protein	LOC_Os01g56180	424	85	13101.t04949	expressed protein		hypothetical protein LOC100192096	Non Cyc	-
Zm.4704.1.A1_at	GRMZM2G105772_P01	AT3G02540	422	55	RAD23-3 (PUTATIVE DNA REPAIR PROTEIN RAD23-3)| damaged DNA binding	LOC_Os09g24200	399	74	13109.t02112	RAD23 DNA repair protein| putative| expressed		---	Non Cyc	-
Zm.16699.1.A1_at	GRMZM2G001803_P02	AT1G68100	424	59	IAR1 (IAA-ALANINE RESISTANT 1)| metal ion transmembrane transporter	LOC_Os08g36420	380	78	13108.t03392	metal cation transporter| putative| expressed		hypothetical protein LOC100192506	Non Cyc	-
Zm.14501.4.A1_at	GRMZM2G134980_P02	AT5G22060	421	79	ATJ2| protein binding	LOC_Os03g44620	419	95	13103.t03853	chaperone protein dnaJ| putative| expressed		Hypothetical protein LOC100191411 (LOC100191411)| mRNA	Non Cyc	-
Zm.2656.2.S1_s_at	GRMZM2G138676_P05	AT1G09840	426	78	ATSK41 (SHAGGY-LIKE PROTEIN KINASE 41)| ATP binding / protein kinase/ protein serine/threonine kinase	LOC_Os03g62500	426	91	13103.t05489	CGMC_GSK.5 - CGMC includes CDA| MAPK| GSK3| and CLKC kinases| expressed		hypothetical LOC542518	Non Cyc	-
Zm.6628.1.S1_at	GRMZM2G040209_P02	AT5G08530	423	95	CI51 (51 kDa subunit of complex I)| 4 iron| 4 sulfur cluster binding / FMN binding / NAD or NADH binding / NADH dehydrogenase (ubiquinone)/ oxidoreductase| acting on NADH or NADPH	LOC_Os07g45090	423	96	13107.t04139	NADH-ubiquinone oxidoreductase 51 kDa subunit| mitochondrial precursor| putative| expressed		---	Non Cyc	-
Zm.10081.2.A1_at	GRMZM2G111720_P02	AT2G45260	425	65	unknown protein	LOC_Os10g23220	422	91	13110.t01791	GIL1| putative| expressed		---	Non Cyc	-
Zm.13027.1.A1_a_at	GRMZM2G051367_P01	AT5G66680	425	72	DGL1| dolichyl-diphosphooligosaccharide-protein glycotransferase	LOC_Os07g10830	413	92	13107.t00961	dolichyl-diphosphooligosaccharide--protein glycosyltransferase 48 kDasubunit precursor| putative| expressed		hypothetical protein LOC100191802	Non Cyc	-
Zm.461.1.A1_at	GRMZM2G374088_P05	AT1G02970	426	54	WEE1 (ARABIDOPSIS WEE1 KINASE HOMOLOG)| kinase/ protein kinase	LOC_Os02g04240	426	80	13102.t00325	wee1-like protein kinase| putative| expressed		Wee1-like protein	Non Cyc	-
Zm.17249.1.A1_at	GRMZM2G144254_P02	AT3G26670	426	62		LOC_Os02g31874	420	87	13102.t02848	DUF803 domain containing| putative| expressed		---	Non Cyc	-
Zm.1692.1.A1_at	GRMZM2G006377_P01	AT1G09850	426	63	XBCP3 (xylem bark cysteine peptidase 3)| cysteine-type endopeptidase/ cysteine-type peptidase	LOC_Os05g43230	430	82	13105.t03850	oryzain alpha chain precursor| putative| expressed		---	Non Cyc	-
Zm.10081.1.A1_at	GRMZM2G057525_P01	AT2G45260	425	64	unknown protein	LOC_Os10g23220	422	90	13110.t01791	GIL1| putative| expressed		---	Non Cyc	-
ZmAffx.1.1.S1_at	GRMZM2G138676_P05	AT1G09840	426	78	ATSK41 (SHAGGY-LIKE PROTEIN KINASE 41)| ATP binding / protein kinase/ protein serine/threonine kinase	LOC_Os03g62500	426	91	13103.t05489	CGMC_GSK.5 - CGMC includes CDA| MAPK| GSK3| and CLKC kinases| expressed		hypothetical LOC542518	Non Cyc	-
Zm.10821.1.A1_at	GRMZM2G088396_P01	AT1G06570	425	63	PDS1 (PHYTOENE DESATURATION 1)| 4-hydroxyphenylpyruvate dioxygenase	LOC_Os02g07160	420	85	13102.t00623	glyoxalase family protein| putative| expressed		Clone 346019 unknown mRNA	Non Cyc	-
Zm.2656.2.A1_at	GRMZM2G138676_P05	AT1G09840	426	78	ATSK41 (SHAGGY-LIKE PROTEIN KINASE 41)| ATP binding / protein kinase/ protein serine/threonine kinase	LOC_Os03g62500	426	91	13103.t05489	CGMC_GSK.5 - CGMC includes CDA| MAPK| GSK3| and CLKC kinases| expressed		hypothetical LOC542518	Non Cyc	-
Zm.2656.1.S1_at	GRMZM2G138676_P05	AT1G09840	426	78	ATSK41 (SHAGGY-LIKE PROTEIN KINASE 41)| ATP binding / protein kinase/ protein serine/threonine kinase	LOC_Os03g62500	426	91	13103.t05489	CGMC_GSK.5 - CGMC includes CDA| MAPK| GSK3| and CLKC kinases| expressed		Full-length cDNA clone ZM_BFb0012M10	Non Cyc	-
Zm.17243.1.S1_at	GRMZM2G013236_P03	AT1G30270	426	82	CIPK23 (CBL-INTERACTING PROTEIN KINASE 23)| kinase/ protein binding / protein serine/threonine kinase	LOC_Os07g05620	449	95	13107.t00455	CAMK_KIN1/SNF1/Nim1_like.28 - CAMK includes calcium/calmodulin depedent protein kinases| expressed		hypothetical protein LOC100192864	Non Cyc	-
Zm.8137.1.A1_at	GRMZM2G139407_P02	AT5G60980	427	44	nuclear transport factor 2 (NTF2) family protein / RNA recognition motif (RRM)-containing protein	LOC_Os04g30430	479	66	13104.t02710	nuclear transport factor 2| putative| expressed		---	Non Cyc	-
Zm.19023.1.A1_at	GRMZM2G139407_P02	AT5G60980	427	44	nuclear transport factor 2 (NTF2) family protein / RNA recognition motif (RRM)-containing protein	LOC_Os04g30430	479	66	13104.t02710	nuclear transport factor 2| putative| expressed		hypothetical protein LOC100193813	Non Cyc	-
Zm.12573.1.A1_at	GRMZM2G044968_P01	AT3G21190	427	48	unknown protein	LOC_Os09g32320	425	71	13109.t02850	growth regulator related protein| putative| expressed		---	Non Cyc	-
Zm.12573.1.A1_a_at	GRMZM2G044968_P01	AT3G21190	427	48	unknown protein	LOC_Os09g32320	425	71	13109.t02850	growth regulator related protein| putative| expressed		hypothetical protein LOC100192765	Non Cyc	-
ZmAffx.1.1.S1_s_at	GRMZM2G138676_P05	AT1G09840	426	78	ATSK41 (SHAGGY-LIKE PROTEIN KINASE 41)| ATP binding / protein kinase/ protein serine/threonine kinase	LOC_Os03g62500	426	91	13103.t05489	CGMC_GSK.5 - CGMC includes CDA| MAPK| GSK3| and CLKC kinases| expressed		hypothetical LOC542518	Non Cyc	-
Zm.3053.1.S1_at	AC208833.3_FGP005	AT4G01320	424	81	ATSTE24| endopeptidase/ metalloendopeptidase	LOC_Os02g45650	425	93	13102.t04185	peptidase| putative| expressed		hypothetical protein LOC100192503	Non Cyc	-
Zm.787.1.A1_at	GRMZM2G039094_P01	AT5G43560	427	59	meprin and TRAF homology domain-containing protein / MATH domain-containing protein	LOC_Os12g40520	473	73	13112.t03739	MATH domain containing protein| expressed		---	Non Cyc	-
Zm.5524.1.S1_at	GRMZM2G060253_P01	AT4G23800	424	61	high mobility group (HMG1/2) family protein	LOC_Os02g15810	495	72	13102.t01388	HMG1/2| putative| expressed		---	Non Cyc	-
Zm.6002.1.A1_at	GRMZM2G078283_P01	AT5G32470	424	62		LOC_Os08g45160	425	85	13108.t04248	TENA/THI-4 family protein| putative| expressed		---	Non Cyc	-
Zm.6448.1.A1_at	AC197118.3_FGP005	AT1G55460	424	66	Kin17 DNA-binding protein-related	LOC_Os03g37330	428	86	13103.t03206	KIN| antigenic determinant of recA protein| putative| expressed		---	Non Cyc	-
Zm.4227.1.A1_at	GRMZM2G007675_P03	AT5G54780	424	67	RAB GTPase activator	LOC_Os11g37690	446	82	13111.t03308	TBC domain containing protein| expressed		---	Non Cyc	-
Zm.15969.1.S1_at	GRMZM2G048006_P05	AT4G22340	424	74	phosphatidate cytidylyltransferase| putative / CDP-diglyceride synthetase| putative	LOC_Os01g55360	425	90	13101.t04871	phosphatidate cytidylyltransferase| putative| expressed		hypothetical protein LOC100194409	Non Cyc	-
Zm.10081.1.A1_a_at	GRMZM2G057525_P01	AT2G45260	425	64	unknown protein	LOC_Os10g23220	422	90	13110.t01791	GIL1| putative| expressed		---	Non Cyc	-
Zm.5050.1.S1_at	GRMZM2G051270_P01	AT4G14680	424	78	APS3| sulfate adenylyltransferase (ATP)	LOC_Os03g53230	421	92	13103.t04650	bifunctional 3-phosphoadenosine 5-phosphosulfate synthetase| putative| expressed		ATP sulfurylase	Non Cyc	-
Zm.17646.1.S1_at	GRMZM2G055313_P01	AT3G15350	424	56	glycosyltransferase family 14 protein / core-2/I-branching enzyme family protein	LOC_Os01g10440	462	71	13101.t00917	xylosyltransferase| putative| expressed		---	Non Cyc	-
Zm.284.1.S1_at	GRMZM2G118453_P01	AT5G45710	425	40	RHA1 (ROOT HANDEDNESS 1)| DNA binding / transcription factor	LOC_Os01g54550	434	74	13101.t04793	HSF-type DNA-binding domain containing protein| expressed		heat shock transcription factor2	Non Cyc	-
Zm.5326.1.S1_at	GRMZM2G038988_P01	AT3G22190	425	42	IQD5 (IQ-domain 5)| calmodulin binding	LOC_Os03g44610	432	69	13103.t03852	IQ calmodulin-binding motif domain containing protein| expressed		hypothetical protein LOC100193243	Non Cyc	-
Zm.12573.2.A1_at	GRMZM2G150319_P01	AT3G21190	425	49	unknown protein	LOC_Os09g32320	425	71	13109.t02850	growth regulator related protein| putative| expressed		hypothetical protein LOC100192765	Non Cyc	-
Zm.8470.1.S1_at	GRMZM2G097641_P01	AT2G35840	425	52	sucrose-phosphatase 1 (SPP1)	LOC_Os05g05270	439	71	13105.t00421	sucrose-phosphatase| putative| expressed		sucrose-phosphatase	Non Cyc	-
Zm.146.1.S1_at	GRMZM2G073671_P02	AT1G20610	425	55	CYCB2|3 (Cyclin B2|3)| cyclin-dependent protein kinase regulator	LOC_Os06g51110	425	82	13106.t04776	cyclin| putative| expressed	cyclin3	cyclin3	Non Cyc	-
Zm.12976.1.S1_at	GRMZM2G062470_P01	AT2G32480	425	57	membrane-associated zinc metalloprotease| putative	LOC_Os03g38230	389	87	13103.t03285	peptidase M50 family protein| putative| expressed		---	Non Cyc	-
Zm.4973.1.S1_at	GRMZM2G177001_P01	AT4G03110	425	63	RNA-binding protein| putative	LOC_Os05g30980	467	80	13105.t02722	RNA recognition motif containing protein| putative| expressed		---	Non Cyc	-
Zm.5300.1.A1_at	GRMZM2G099754_P01	AT5G01020	424	74	protein kinase family protein	LOC_Os12g02810	416	89	13112.t00174	protein kinase domain containing protein| expressed		---	Non Cyc	-
ZmAffx.751.1.A1_at	GRMZM2G135940_P01	AT4G21705	438	46	pentatricopeptide (PPR) repeat-containing protein	LOC_Os07g40750	506	75	13107.t03721	PPR repeat domain containing protein| putative| expressed		---	Non Cyc	-
Zm.5770.2.S1_a_at	GRMZM2G067063_P03	AT3G20560	437	68	ATPDIL5-3 (PDI-LIKE 5-3)| protein disulfide isomerase	LOC_Os07g34030	435	91	13107.t03070	OsPDIL5-4 protein disulfide isomerase PDIL5-4| expressed		protein disulfide isomerase	Non Cyc	-
Zm.8902.1.A1_at	GRMZM2G126835_P01	AT5G07720	437	68	galactosyl transferase GMA12/MNN10 family protein	LOC_Os02g32750	458	90	13102.t02937	glycosyltransferase| putative| expressed		glycosyltransferase-like	Non Cyc	-
Zm.13203.1.S1_at	GRMZM2G062210_P01	AT3G61140	437	68	FUS6 (FUSCA 6)	LOC_Os03g02540	445	88	13103.t00151	proteasome subunit| putative| expressed		---	Non Cyc	-
Zm.2143.1.A1_at	GRMZM2G006673_P03	AT5G09860	437	69	nuclear matrix protein-related	LOC_Os03g01970	447	83	13103.t00099	THO complex subunit 1| putative| expressed		---	Non Cyc	-
Zm.7780.1.A1_at	GRMZM2G126505_P01	AT4G19230	437	70	CYP707A1| (+)-abscisic acid 8'-hydroxylase/ oxygen binding	LOC_Os02g47470	475	87	13102.t04367	cytochrome P450| putative| expressed		---	Non Cyc	-
Zm.7453.1.A1_at	GRMZM2G015804_P02	AT1G26560	437	72	BGLU40 (BETA GLUCOSIDASE 40)| catalytic/ cation binding / hydrolase| hydrolyzing O-glycosyl compounds	LOC_Os03g11420	436	87	13103.t00960	Os3bglu6 - beta-glucosidase/beta-fucosidase/beta-galactosidase| expressed		Hypothetical protein LOC100192939 (LOC100192939)| mRNA	Non Cyc	-
Zm.2322.1.A1_at	GRMZM2G155232_P01	AT2G35780	438	66	scpl26 (serine carboxypeptidase-like 26)| serine-type carboxypeptidase	LOC_Os01g06490	439	85	13101.t00529	OsSCP1 - Putative Serine Carboxypeptidase homologue| expressed		---	Non Cyc	-
Zm.13318.1.S1_at	GRMZM2G452026_P02	AT3G26618	437	91	ERF1-3 (eukaryotic release factor 1-3)| translation release factor	LOC_Os03g49580	437	98	13103.t04318	eukaryotic peptide chain release factor subunit 1-1| putative| expressed		---	Non Cyc	-
Zm.6728.1.A1_at	GRMZM2G095141_P05	AT2G26800	437	59	hydroxymethylglutaryl-CoA lyase| putative / 3-hydroxy-3-methylglutarate-CoA lyase| putative / HMG-CoA lyase| putative	LOC_Os11g04210	395	78	13111.t00314	hydroxymethylglutaryl-CoA lyase| putative| expressed		---	Non Cyc	-
Zm.10677.1.A1_at	GRMZM2G061283_P03	AT1G01430	438	46	unknown protein	LOC_Os06g33330	456	62	13106.t03011	powdery mildew resistant protein 5| putative| expressed		---	Non Cyc	-
Zm.13109.1.A1_at	GRMZM2G065593_P03	AT5G07120	438	47	SNX2b (SORTING NEXIN 2b)| phosphoinositide binding / protein binding	LOC_Os05g39680	499	74	13105.t03542	PX domain containing protein| expressed		---	Non Cyc	-
Zm.8107.1.A1_at	GRMZM2G125728_P02	AT5G11710	438	49	epsin N-terminal homology (ENTH) domain-containing protein / clathrin assembly protein-related	LOC_Os04g51120	603	77	13104.t04587	ENTH domain containing protein| expressed		---	Non Cyc	-
Zm.4288.1.A1_at	GRMZM2G073003_P01	AT5G06150	438	49	CYC1BAT| cyclin-dependent protein kinase regulator	LOC_Os01g59120	452	70	13101.t05228	cyclin| putative| expressed		---	Non Cyc	-
Zm.2957.1.A1_at	GRMZM2G075956_P02	AT1G34370	438	55	STOP1 (sensitive to proton rhizotoxicity 1)| nucleic acid binding / transcription factor/ zinc ion binding	LOC_Os01g65080	521	80	13101.t05799	ZOS1-18 - C2H2 zinc finger protein| expressed		---	Non Cyc	-
ZmAffx.85.1.A1_at	AC186147.3_FGP008	AT4G37690	441	50	galactosyl transferase GMA12/MNN10 family protein	LOC_Os02g49140	441	76	13102.t04538	glycosyltransferase| putative| expressed		alpha-6-galactosyltransferase	Non Cyc	-
Zm.9041.2.A1_at	GRMZM2G090274_P02	AT3G26618	437	90	ERF1-3 (eukaryotic release factor 1-3)| translation release factor	LOC_Os07g39870	437	96	13107.t03637	eukaryotic peptide chain release factor subunit 1-1| putative| expressed		---	Non Cyc	-
Zm.12751.1.S1_at	GRMZM2G126860_P01	AT2G27600	436	87	SKD1 (SUPPRESSOR OF K+ TRANSPORT GROWTH DEFECT1)| ATP binding / nucleoside-triphosphatase/ nucleotide binding	LOC_Os01g04814	435	96	13101.t00366	vacuolar protein sorting-associating protein 4B| putative| expressed		---	Non Cyc	-
Zm.300.1.A1_at	GRMZM2G034152_P01	AT5G13700	436	48	ATPAO1 (ARABIDOPSIS THALIANA POLYAMINE OXIDASE 1)| FAD binding / polyamine oxidase	LOC_Os09g20284	468	82	13109.t01769	amine oxidase| flavin-containing| domain containing protein| expressed		polyamine oxidase1	Non Cyc	-
Zm.6446.1.A1_at	GRMZM2G099097_P07	AT1G02205	436	49	CER1 (ECERIFERUM 1)| octadecanal decarbonylase	LOC_Os02g56920	443	68	13102.t05318	WAX2| putative| expressed		---	Non Cyc	-
ZmAffx.496.1.S1_at	GRMZM2G021573_P01	AT4G37750	436	52	ANT (AINTEGUMENTA)| DNA binding / transcription factor	LOC_Os03g12950	668	67	13103.t01108	AP2-like ethylene-responsive transcription factor AINTEGUMENTA| putative| expressed		---	Non Cyc	-
Zm.6350.1.A1_at	GRMZM2G132486_P01	AT5G67470	436	55	formin homology 2 domain-containing protein / FH2 domain-containing protein	LOC_Os09g34180	680	73	13109.t03001	formin| putative| expressed		---	Non Cyc	-
Zm.18898.1.A1_s_at	GRMZM2G132486_P01	AT5G67470	436	55	formin homology 2 domain-containing protein / FH2 domain-containing protein	LOC_Os09g34180	680	73	13109.t03001	formin| putative| expressed		---	Non Cyc	-
Zm.2800.1.A1_at	GRMZM2G102760_P02	AT3G22400	436	65	LOX5| electron carrier/ iron ion binding / lipoxygenase/ metal ion binding / oxidoreductase| acting on single donors with incorporation of molecular oxygen| incorporation of two atoms of oxygen	LOC_Os03g49380	436	85	13103.t04299	lipoxygenase| putative| expressed		hypothetical protein LOC100193119	Non Cyc	-
Zm.8656.1.A1_at	GRMZM2G367026_P03	AT3G54470	437	65	uridine 5'-monophosphate synthase / UMP synthase (PYRE-F) (UMPS)	LOC_Os01g72240	439	82	13101.t06442	uridine 5-monophosphate synthase| putative| expressed		hypothetical protein LOC100192906	Non Cyc	-
Zm.13947.3.A1_at	GRMZM2G174896_P02	AT5G21326	436	71	protein kinase family protein / NAF domain-containing protein	LOC_Os03g20380	449	94	13103.t01822	CAMK_KIN1/SNF1/Nim1_like.2 - CAMK includes calcium/calmodulin depedent protein kinases| expressed		---	Non Cyc	-
Zm.14428.1.S1_at	GRMZM2G108463_P02	AT2G26430	437	61	RCY1 (ARGININE-RICH CYCLIN 1)| cyclin-dependent protein kinase regulator	LOC_Os01g27940	426	77	13101.t02418	cyclin-L1-1| putative| expressed		---	Non Cyc	-
Zm.17830.1.A1_at	GRMZM2G331032_P01	AT5G46630	436	94	clathrin adaptor complexes medium subunit family protein	LOC_Os02g46510	436	100	13102.t04271	adaptor complexes medium subunit family domain containing protein| expressed		---	Non Cyc	-
ZmAffx.1166.1.A1_at	GRMZM2G153292_P08	AT4G14960	436	94	TUA6| structural constituent of cytoskeleton	LOC_Os03g51600	439	95	13103.t04498	tubulin/FtsZ domain containing protein| putative| expressed	alpha tubulin2	---	Non Cyc	-
Zm.11877.1.A1_at	GRMZM2G082034_P01	AT5G18670	437	45	BMY3| beta-amylase/ catalytic/ cation binding	LOC_Os03g22790	540	66	13103.t02057	beta-amylase| putative| expressed		---	Non Cyc	-
ZmAffx.439.1.A1_at	GRMZM2G064212_P02	AT2G44140	437	53	autophagy 4a (APG4a)	LOC_Os04g58560	494	77	13104.t05328	cysteine protease ATG4| putative| expressed		autophagy-related 4	Non Cyc	-
Zm.4556.1.S1_at	GRMZM2G083222_P01	AT5G58480	437	54	glycosyl hydrolase family 17 protein	LOC_Os03g18520	449	79	13103.t01643	glucan endo-1|3-beta-glucosidase 9 precursor| putative| expressed		hypothetical protein LOC100191380	Non Cyc	-
Zm.526.1.S1_at	GRMZM2G092497_P01	AT5G14620	437	59	DRM2 (DOMAINS REARRANGED METHYLTRANSFERASE 2)| N-methyltransferase	LOC_Os03g02010	445	79	13103.t00102	DNA methyltransferase protein| putative| expressed		hypothetical LOC541826	Non Cyc	-
Zm.19243.1.A1_at	GRMZM2G172726_P01	AT1G19360	438	66		LOC_Os07g39840	426	85	13107.t03634	expressed protein		hypothetical protein LOC100191799	Non Cyc	-
Zm.13947.3.S1_at	GRMZM2G174896_P02	AT5G21326	436	71	protein kinase family protein / NAF domain-containing protein	LOC_Os03g20380	449	94	13103.t01822	CAMK_KIN1/SNF1/Nim1_like.2 - CAMK includes calcium/calmodulin depedent protein kinases| expressed		---	Non Cyc	-
Zm.12704.2.A1_at	GRMZM2G014116_P01	AT5G09900	440	77	EMB2107 (EMBRYO DEFECTIVE 2107)	LOC_Os03g63430	442	91	13103.t05572	proteasome subunit| putative| expressed		---	Non Cyc	-
Zm.4190.1.A1_at	GRMZM2G027059_P01	AT4G34350	439	77	HDR (4-HYDROXY-3-METHYLBUT-2-ENYL DIPHOSPHATE REDUCTASE)| 4-hydroxy-3-methylbut-2-en-1-yl diphosphate reductase/ 4-hydroxy-3-methylbut-2-en-1-yl diphosphate synthase	LOC_Os03g52170	463	89	13103.t04550	4-hydroxy-3-methylbut-2-enyl diphosphate reductase| putative| expressed		---	Non Cyc	-
Zm.5892.1.A1_at	GRMZM2G702490_P01	AT4G34030	439	79	MCCB (3-METHYLCROTONYL-COA CARBOXYLASE)| biotin carboxylase/ methylcrotonoyl-CoA carboxylase	LOC_Os08g32850	435	94	13108.t03035	methylcrotonoyl-CoA carboxylase beta chain| mitochondrial precursor| putative| expressed		---	Non Cyc	-
Zm.5878.1.A1_at	GRMZM2G176340_P01	AT2G18280	440	55	AtTLP2 (TUBBY LIKE PROTEIN 2)| phosphoric diester hydrolase/ transcription factor	LOC_Os02g47640	436	85	13102.t04386	OsFBT4 - F-box and tubby domain containing protein| expressed		hypothetical protein LOC100191954	Non Cyc	-
Zm.13733.1.S1_at	GRMZM2G176340_P01	AT2G18280	440	55	AtTLP2 (TUBBY LIKE PROTEIN 2)| phosphoric diester hydrolase/ transcription factor	LOC_Os02g47640	436	85	13102.t04386	OsFBT4 - F-box and tubby domain containing protein| expressed		---	Non Cyc	-
Zm.2271.1.A1_at	GRMZM2G137944_P01	AT2G17520	440	57	IRE1A| endoribonuclease/ kinase	LOC_Os07g28820	898	64	13107.t02567	ribonuclease 2-5A family protein| expressed		---	Non Cyc	-
ZmAffx.38.1.A1_at	GRMZM2G013964_P01	AT5G49820	440	70	emb1879 (embryo defective 1879)	LOC_Os05g34650	529	84	13105.t03087	DUF647 domain containing protein| putative| expressed		---	Non Cyc	-
Zm.18486.1.A1_at	GRMZM2G066362_P01	AT2G47760	438	64	ALG3| alpha-1|3-mannosyltransferase/ catalytic	LOC_Os01g07720	413	83	13101.t00650	dolichyl-P-Man Man-PP-dolichyl mannosyltransferase| putative| expressed		---	Non Cyc	-
Zm.11821.1.A1_at	GRMZM2G100652_P03	AT5G01220	440	75	SQD2 (sulfoquinovosyldiacylglycerol 2)| UDP-glycosyltransferase/ UDP-sulfoquinovose:DAG sulfoquinovosyltransferase/ transferase| transferring glycosyl groups	LOC_Os07g01030	426	90	13107.t00003	glycosyl transferase| group 1 domain containing protein| expressed		hypothetical protein LOC100192061	Non Cyc	-
Zm.4425.2.A1_at	GRMZM2G052507_P01	AT1G28110	439	73	SCPL45 (SERINE CARBOXYPEPTIDASE-LIKE 45 PRECURSOR)| serine-type carboxypeptidase	LOC_Os11g31980	472	83	13111.t02790	OsSCP63 - Putative Serine Carboxypeptidase homologue| expressed		---	Non Cyc	-
Zm.12704.1.A1_at	GRMZM2G013750_P04	AT5G09900	440	77	EMB2107 (EMBRYO DEFECTIVE 2107)	LOC_Os03g63430	443	92	13103.t05572	proteasome subunit| putative| expressed		---	Non Cyc	-
Zm.15663.1.S1_at	AC186147.3_FGP008	AT4G37690	441	50	galactosyl transferase GMA12/MNN10 family protein	LOC_Os02g49140	441	76	13102.t04538	glycosyltransferase| putative| expressed		alpha-6-galactosyltransferase	Non Cyc	-
Zm.14280.1.S1_at	GRMZM2G166355_P01	AT1G17370	421	60	UBP1B (oligouridylate binding protein 1B)| mRNA 3'-UTR binding	LOC_Os08g40880	451	87	13108.t03830	RNA recognition motif containing protein| putative| expressed		---	Non Cyc	-
ZmAffx.693.1.A1_at	GRMZM2G094500_P04	AT5G20680	401	60	unknown protein	LOC_Os11g13800	455	83	13111.t01220	expressed protein		hypothetical protein LOC100191981	Non Cyc	-
Zm.10683.1.A1_at	GRMZM2G087924_P01	AT3G04560	441	52	unknown protein	LOC_Os02g57500	431	73	13102.t05375	expressed protein		---	Non Cyc	-
Zm.10152.1.A1_at	GRMZM2G041959_P05	AT1G14330	441	55	kelch repeat-containing F-box family protein	LOC_Os02g51350	426	88	13102.t04763	OsFBK10 - F-box domain and kelch repeat containing protein| expressed		---	Non Cyc	-
Zm.419.1.S1_at	GRMZM2G136067_P01	AT5G63110	440	73	HDA6 (HISTONE DEACETYLASE 6)| histone deacetylase	LOC_Os08g25570	457	92	13108.t02330	histone deacetylase| putative| expressed	histone deacetylase	histone deacetylase	Non Cyc	-
Zm.5487.1.S1_at	GRMZM2G052178_P02	AT1G31660	439	55		LOC_Os09g18320	466	80	13109.t01623	bystin| putative| expressed		---	Non Cyc	-
Zm.5373.1.S1_at	GRMZM2G091581_P02	AT2G35710	438	68	glycogenin glucosyltransferase (glycogenin)-related	LOC_Os04g46750	428	90	13104.t04192	glycosyl transferase 8 domain containing protein| putative| expressed		---	Non Cyc	-
Zm.10162.1.A1_at	GRMZM2G010693_P02	AT1G60800	438	70	NIK3 (NSP-INTERACTING KINASE 3)| kinase	LOC_Os01g07630	428	93	13101.t00642	BRASSINOSTEROID INSENSITIVE 1-associated receptor kinase 1 precursor| putative| expressed		---	Non Cyc	-
Zm.13822.1.A1_at	GRMZM2G383240_P05	AT4G24400	438	75	CIPK8 (CBL-INTERACTING PROTEIN KINASE 8)| kinase/ protein kinase	LOC_Os01g35184	443	90	13101.t02996	CAMK_KIN1/SNF1/Nim1_like.10 - CAMK includes calcium/calmodulin depedent protein kinases| expressed		hypothetical protein LOC100193471	Non Cyc	-
Zm.6440.1.A1_at	GRMZM2G173195_P01	AT2G41540	438	81	GPDHC1| NAD or NADH binding / glycerol-3-phosphate dehydrogenase (NAD+)	LOC_Os05g41590	461	90	13105.t03731	glycerol-3-phosphate dehydrogenase| putative| expressed		hypothetical protein LOC100191807	Non Cyc	-
Zm.15050.1.A1_at	GRMZM2G098859_P01	AT3G14172	439	44		LOC_Os07g42410	1427	65	13107.t03879	expressed protein		---	Non Cyc	-
Zm.10408.1.A1_at	GRMZM2G111143_P01	AT5G24318	439	48	catalytic/ cation binding / hydrolase| hydrolyzing O-glycosyl compounds	LOC_Os11g47820	444	74	13111.t04268	glucan endo-1|3-beta-glucosidase precursor| putative| expressed		---	Non Cyc	-
Zm.17991.1.A1_at	GRMZM2G007404_P03	AT2G47650	439	75	UXS4 (UDP-XYLOSE SYNTHASE 4)| UDP-glucuronate decarboxylase/ catalytic	LOC_Os05g29990	448	87	13105.t02623	NAD dependent epimerase/dehydratase family domain containing protein| expressed		---	Non Cyc	-
Zm.3470.1.A1_at	GRMZM2G152901_P02	AT5G03320	439	54	protein kinase| putative	LOC_Os10g30600	444	82	13110.t02392	tyrosine protein kinase domain containing protein| putative| expressed		---	Non Cyc	-
Zm.4425.1.S1_at	GRMZM2G052507_P01	AT1G28110	439	73	SCPL45 (SERINE CARBOXYPEPTIDASE-LIKE 45 PRECURSOR)| serine-type carboxypeptidase	LOC_Os11g31980	472	83	13111.t02790	OsSCP63 - Putative Serine Carboxypeptidase homologue| expressed		---	Non Cyc	-
Zm.4664.1.A1_at	GRMZM2G162508_P01	AT2G26640	439	58	KCS11 (3-KETOACYL-COA SYNTHASE 11)| acyltransferase/ catalytic/ transferase| transferring acyl groups other than amino-acyl groups	LOC_Os10g28060	428	86	13110.t02156	3-ketoacyl-CoA synthase| putative| expressed		---	Non Cyc	-
Zm.4848.1.A1_at	GRMZM2G058573_P02	AT5G55760	439	60	SRT1 (sirtuin 1)| DNA binding / NAD or NADH binding / NAD-dependent histone deacetylase/ zinc ion binding	LOC_Os04g20270	466	81	13104.t01750	transcriptional regulator Sir2 family protein| putative| expressed		SIR2-like histone deacetylase	Non Cyc	-
ZmAffx.806.1.S1_at	GRMZM2G412601_P01	AT4G30960	439	60	SIP3 (SOS3-INTERACTING PROTEIN 3)| ATP binding / kinase/ protein kinase/ protein serine/threonine kinase	LOC_Os08g34240	426	74	13108.t03174	CAMK_KIN1/SNF1/Nim1_like.33 - CAMK includes calcium/calmodulin depedent protein kinases| expressed		hypothetical protein LOC100191755	Non Cyc	-
Zm.4484.1.A1_at	GRMZM2G122607_P01	AT3G62770	439	64	AtATG18a	LOC_Os01g70780	365	93	13101.t06302	WD40-like domain containing protein| putative| expressed		---	Non Cyc	-
Zm.4463.1.A1_at	GRMZM2G053946_P01	AT1G19360	439	66		LOC_Os07g39840	426	81	13107.t03634	expressed protein		---	Non Cyc	-
Zm.17186.1.A1_at	GRMZM2G083526_P02	AT5G57800	439	69	CER3 (ECERIFERUM 3)| binding / catalytic/ iron ion binding / oxidoreductase	LOC_Os02g08230	439	84	13102.t00731	WAX2| putative| expressed		---	Non Cyc	-
Zm.7707.2.A1_at	GRMZM2G103955_P02	AT4G37210	436	43	tetratricopeptide repeat (TPR)-containing protein	LOC_Os07g03070	431	71	13107.t00204	tetratricopeptide repeat containing protein| putative| expressed		Clone 1281211 unknown mRNA	Non Cyc	-
Zm.15318.1.S1_at	GRMZM2G129428_P01	AT1G34370	439	54	STOP1 (sensitive to proton rhizotoxicity 1)| nucleic acid binding / transcription factor/ zinc ion binding	LOC_Os01g65080	524	76	13101.t05799	ZOS1-18 - C2H2 zinc finger protein| expressed		---	Non Cyc	-
Zm.17245.1.S1_at	GRMZM2G027958_P01	AT2G31880	433	55	leucine-rich repeat transmembrane protein kinase| putative	LOC_Os06g18000	514	69	13106.t01671	protein kinase domain containing protein| expressed		---	Non Cyc	-
Zm.6013.1.A1_at	GRMZM2G424783_P02	AT5G01010	432	62		LOC_Os05g24020	437	84	13105.t02085	emp24/gp25L/p24 family protein| putative| expressed		---	Non Cyc	-
Zm.9183.1.A1_at	GRMZM2G418916_P02	AT3G51460	432	69	RHD4 (ROOT HAIR DEFECTIVE4)| phosphatidylinositol-4|5-bisphosphate 5-phosphatase/ phosphatidylinositol-4-phosphate phosphatase	LOC_Os02g34884	434	87	13102.t03144	SacI homology domain containing protein| expressed		---	Non Cyc	-
Zm.4726.1.S1_at	GRMZM2G058584_P01	AT5G63890	432	83	ATHDH (HISTIDINOL DEHYDROGENASE)| histidinol dehydrogenase	LOC_Os01g13190	440	93	13101.t01177	histidinol dehydrogenase| chloroplast precursor| putative| expressed		---	Non Cyc	-
Zm.16146.1.A1_at	GRMZM2G058584_P01	AT5G63890	432	83	ATHDH (HISTIDINOL DEHYDROGENASE)| histidinol dehydrogenase	LOC_Os01g13190	440	93	13101.t01177	histidinol dehydrogenase| chloroplast precursor| putative| expressed		hypothetical protein LOC100192115	Non Cyc	-
Zm.3257.1.S1_at	GRMZM2G066191_P03	AT5G23860	432	94	TUB8| structural constituent of cytoskeleton	LOC_Os03g45920	431	96	13103.t03970	tubulin/FtsZ domain containing protein| putative| expressed	beta tubulin4	hypothetical protein LOC100216865 /// beta-4 tubulin	Non Cyc	-
Zm.10308.1.A1_at	GRMZM2G014750_P01	AT4G32720	433	45	AtLa1 (Arabidopsis thaliana La protein 1)| RNA binding	LOC_Os02g39700	472	72	13102.t03632	RNA binding protein| putative| expressed		---	Non Cyc	-
Zm.2195.1.A1_at	GRMZM2G069174_P03	AT5G60980	436	46	nuclear transport factor 2 (NTF2) family protein / RNA recognition motif (RRM)-containing protein	LOC_Os04g30430	477	67	13104.t02710	nuclear transport factor 2| putative| expressed		---	Non Cyc	-
Zm.5012.1.A1_at	GRMZM2G133986_P02	AT3G05480	433	51	RAD9	LOC_Os03g22450	449	78	13103.t02025	auxin response factor 75| putative| expressed		---	Non Cyc	-
Zm.6352.1.A1_at	GRMZM2G152548_P01	AT1G48450	432	56	unknown protein	LOC_Os03g50870	398	77	13103.t04432	expressed protein		---	Non Cyc	-
Zm.985.1.A1_at	GRMZM2G112429_P01	AT3G30380	433	58		LOC_Os02g09770	415	79	13102.t00834	abhydrolase domain-containing protein FAM108C1| putative| expressed		---	Non Cyc	-
Zm.3286.1.A1_at	GRMZM2G425377_P02	AT4G32551	433	67	LUG (LEUNIG)| protein binding / protein heterodimerization/ transcription repressor	LOC_Os01g42260	432	86	13101.t03665	transcriptional corepressor LEUNIG| putative| expressed		---	Non Cyc	-
Zm.16252.1.A1_at	GRMZM2G425377_P02	AT4G32551	433	67	LUG (LEUNIG)| protein binding / protein heterodimerization/ transcription repressor	LOC_Os01g42260	432	86	13101.t03665	transcriptional corepressor LEUNIG| putative| expressed		hypothetical protein LOC100217300	Non Cyc	-
Zm.5876.1.A1_at	GRMZM2G063899_P01	AT3G16200	433	67	unknown protein	LOC_Os01g31220	445	83	13101.t02632	expressed protein		hypothetical protein LOC100216797	Non Cyc	-
Zm.2782.1.S1_at	GRMZM2G007404_P01	AT3G62830	433	75	AUD1| UDP-glucuronate decarboxylase/ catalytic/ dTDP-glucose 4|6-dehydratase	LOC_Os05g29990	447	87	13105.t02623	NAD dependent epimerase/dehydratase family domain containing protein| expressed		---	Non Cyc	-
Zm.3906.1.A1_at	GRMZM2G027851_P03	AT3G05030	433	75	NHX2 (SODIUM HYDROGEN EXCHANGER 2)| sodium ion transmembrane transporter/ sodium:hydrogen antiporter	LOC_Os07g47100	428	93	13107.t04340	transporter| monovalent cation:proton antiporter-2 family| putative| expressed		---	Non Cyc	-
Zm.6482.1.A1_at	GRMZM2G089676_P01	AT3G25150	433	47	nuclear transport factor 2 (NTF2) family protein / RNA recognition motif (RRM)-containing protein	LOC_Os02g29480	497	70	13102.t02653	RNA-binding protein-like| putative| expressed		hypothetical protein LOC100216804	Non Cyc	-
Zm.1691.2.S1_a_at	GRMZM2G113325_P01	AT2G30390	431	85	FC2 (FERROCHELATASE 2)| ferrochelatase	LOC_Os05g29760	525	89	13105.t02602	ferrochelatase-2| chloroplast precursor| putative| expressed		hypothetical protein LOC100191436	Non Cyc	-
Zm.18344.1.A1_at	GRMZM2G161310_P01	AT3G43790	431	53	ZIFL2 (ZINC INDUCED FACILITATOR-like 2)| carbohydrate transmembrane transporter/ sugar:hydrogen symporter	LOC_Os01g17214	439	82	13101.t01564	major facilitator superfamily antiporter| putative| expressed		hypothetical protein LOC100216807	Non Cyc	-
Zm.1191.1.A1_at	GRMZM2G113911_P01	AT1G55620	431	65	CLC-F (CHLORIDE CHANNEL F)| ion channel/ voltage-gated chloride channel	LOC_Os08g38980	432	90	13108.t03642	chloride transporter| chloride channel family| putative| expressed		---	Non Cyc	-
Zm.10376.1.S1_at	GRMZM2G092669_P01	AT3G13510	431	71	unknown protein	LOC_Os07g38590	378	91	13107.t03510	carboxyl-terminal peptidase| putative| expressed		---	Non Cyc	-
Zm.1708.1.S1_at	GRMZM2G134708_P01	AT3G52880	431	73	monodehydroascorbate reductase| putative	LOC_Os08g44340	432	89	13108.t04168	monodehydroascorbate reductase| putative| expressed		---	Non Cyc	-
Zm.3269.1.S1_at	GRMZM2G033894_P01	AT1G01090	431	75	PDH-E1 ALPHA (PYRUVATE DEHYDROGENASE E1 ALPHA)| pyruvate dehydrogenase (acetyl-transferring)	LOC_Os04g02900	419	92	13104.t00178	dehydrogenase E1 component domain containing protein| expressed		---	Non Cyc	-
Zm.7010.2.A1_at	GRMZM2G110233_P01	AT1G56110	431	78	NOP56 (Arabidopsis homolog of nucleolar protein Nop56)	LOC_Os03g22880	543	90	13103.t02066	nucleolar protein 5A| putative| expressed		---	Non Cyc	-
Zm.12547.1.A1_at	GRMZM2G005459_P01	AT4G03110	432	62	RNA-binding protein| putative	LOC_Os01g71200	425	85	13101.t06344	RNA recognition motif containing protein| putative| expressed		---	Non Cyc	-
Zm.8076.1.A1_at	GRMZM2G113852_P01	AT4G13430	431	80	IIL1 (ISOPROPYL MALATE ISOMERASE LARGE SUBUNIT 1)| 4 iron| 4 sulfur cluster binding / hydro-lyase/ lyase	LOC_Os02g03260	477	88	13102.t00228	3-isopropylmalate dehydratase large subunit 2| putative| expressed		Hypothetical protein LOC100193712 (LOC100193712)| mRNA	Non Cyc	-
Zm.4887.1.S1_at	GRMZM2G011592_P05	AT2G38170	432	61	CAX1 (cation exchanger 1)| calcium ion transmembrane transporter/ calcium:cation antiporter/ calcium:hydrogen antiporter	LOC_Os01g37690	447	80	13101.t03231	sodium/calcium exchanger protein| putative| expressed		hypothetical protein LOC100192109	Non Cyc	-
Zm.1691.1.S1_a_at	GRMZM2G113325_P01	AT2G30390	431	85	FC2 (FERROCHELATASE 2)| ferrochelatase	LOC_Os05g29760	525	89	13105.t02602	ferrochelatase-2| chloroplast precursor| putative| expressed		hypothetical protein LOC100191436	Non Cyc	-
Zm.1691.1.A1_at	GRMZM2G113325_P01	AT2G30390	431	85	FC2 (FERROCHELATASE 2)| ferrochelatase	LOC_Os05g29760	525	89	13105.t02602	ferrochelatase-2| chloroplast precursor| putative| expressed		Hypothetical protein LOC100191436 (LOC100191436)| mRNA	Non Cyc	-
ZmAffx.1017.1.S1_at	GRMZM2G120973_P04	AT5G15270	432	41	KH domain-containing protein	LOC_Os10g35220	436	77	13110.t02811	KH domain containing protein| putative| expressed		Hypothetical protein LOC100193713 (LOC100193713)| mRNA	Non Cyc	-
Zm.9324.1.S1_at	GRMZM2G019050_P01	AT5G53620	432	41	unknown protein	LOC_Os08g43060	845	68	13108.t04045	expressed protein		---	Non Cyc	-
Zm.15831.1.A1_at	GRMZM2G098815_P02	AT5G18420	432	53	unknown protein	LOC_Os12g09610	439	78	13112.t00841	expressed protein		---	Non Cyc	-
Zm.7632.1.S1_at	GRMZM2G062420_P01	AT3G07270	432	54	GTP cyclohydrolase I	LOC_Os04g56710	368	81	13104.t05147	GTP cyclohydrolase I 1| putative| expressed		---	Non Cyc	-
Zm.14688.1.S1_at	GRMZM2G443690_P02	AT2G40850	434	45	phosphatidylinositol 3- and 4-kinase family protein	LOC_Os01g16470	494	63	13101.t01493	phosphatidylinositol kinase| putative| expressed		---	Non Cyc	-
Zm.7010.1.A1_a_at	GRMZM2G144995_P01	AT1G56110	431	79	NOP56 (Arabidopsis homolog of nucleolar protein Nop56)	LOC_Os03g22880	540	89	13103.t02066	nucleolar protein 5A| putative| expressed		---	Non Cyc	-
Zm.6045.1.A1_s_at	GRMZM2G152466_P02	AT4G14960	435	97	TUA6| structural constituent of cytoskeleton	LOC_Os11g14220	451	98	13111.t01263	tubulin/FtsZ domain containing protein| putative| expressed	alpha tubulin4	alpha tubulin4	Non Cyc	-
Zm.1288.2.A1_at	GRMZM2G084881_P01	AT3G52880	433	77	monodehydroascorbate reductase| putative	LOC_Os09g39380	447	91	13109.t03422	monodehydroascorbate reductase| putative| expressed		---	Non Cyc	-
Zm.5311.1.A1_at	GRMZM2G110558_P01	AT4G30440	435	80	GAE1 (UDP-D-GLUCURONATE 4-EPIMERASE 1)| UDP-glucuronate 4-epimerase/ catalytic	LOC_Os02g54890	436	96	13102.t05113	UDP-glucuronate 4-epimerase| putative| expressed		Clone 1487121 mRNA sequence	Non Cyc	-
Zm.16994.2.A1_a_at	GRMZM2G149751_P06	AT5G17920	435	91	ATMS1| 5-methyltetrahydropteroyltriglutamate-homocysteine S-methyltransferase/ methionine synthase	LOC_Os12g42884	435	96	13112.t03978	5-methyltetrahydropteroyltriglutamate--homocysteine methyltransferase| putative| expressed		methionine synthase	Non Cyc	-
Zm.16994.2.A1_a_at	GRMZM2G149751_P06	AT5G17920	435	91	ATMS1| 5-methyltetrahydropteroyltriglutamate-homocysteine S-methyltransferase/ copper ion binding / methionine synthase	LOC_Os12g42884	435	96	13112.t03978	5-methyltetrahydropteroyltriglutamate--homocysteine methyltransferase| putative| expressed		methionine synthase	Non Cyc	-
Zm.13365.3.A1_at	GRMZM2G051782_P02	AT5G19780	435	93	TUA5| structural constituent of cytoskeleton	LOC_Os03g11970	445	96	13103.t01011	tubulin/FtsZ domain containing protein| putative| expressed		---	Non Cyc	-
Zm.4590.1.S1_a_at	AC195340.3_FGP001	AT4G14960	435	95	TUA6| structural constituent of cytoskeleton	LOC_Os11g14220	438	94	13111.t01263	tubulin/FtsZ domain containing protein| putative| expressed		Alpha-tubulin #3	Non Cyc	-
Zm.14165.1.A1_at	GRMZM2G381473_P02	AT2G47650	435	75	UXS4 (UDP-XYLOSE SYNTHASE 4)| UDP-glucuronate decarboxylase/ catalytic	LOC_Os01g21320	424	88	13101.t01858	NAD dependent epimerase/dehydratase family domain containing protein| expressed		---	Non Cyc	-
Zm.73.1.A1_at	GRMZM2G083243_P01	AT5G19780	435	97	TUA5| structural constituent of cytoskeleton	LOC_Os07g38730	450	99	13107.t03525	tubulin/FtsZ domain containing protein| putative| expressed	alpha tubulin6	alpha tubulin6	Non Cyc	-
Zm.7056.7.S1_at	GRMZM2G038313_P01	AT3G57290	435	73	EIF3E (EUKARYOTIC TRANSLATION INITIATION FACTOR 3E)| translation initiation factor	LOC_Os07g12110	430	87	13107.t01084	eukaryotic translation initiation factor 3 subunit E| putative| expressed		hypothetical protein LOC100193141	Non Cyc	-
Zm.6045.1.A1_a_at	GRMZM2G152466_P02	AT4G14960	435	97	TUA6| structural constituent of cytoskeleton	LOC_Os11g14220	451	98	13111.t01263	tubulin/FtsZ domain containing protein| putative| expressed	alpha tubulin4	alpha tubulin4	Non Cyc	-
Zm.13346.1.S1_at	GRMZM2G152466_P02	AT4G14960	435	97	TUA6| structural constituent of cytoskeleton	LOC_Os11g14220	451	98	13111.t01263	tubulin/FtsZ domain containing protein| putative| expressed	alpha tubulin4	alpha tubulin4	Non Cyc	-
Zm.16535.2.A1_s_at	GRMZM2G153292_P07	AT4G14960	435	98	TUA6| structural constituent of cytoskeleton	LOC_Os11g14220	439	98	13111.t01263	tubulin/FtsZ domain containing protein| putative| expressed	alpha tubulin2	---	Non Cyc	-
Zm.16535.2.A1_at	GRMZM2G153292_P07	AT4G14960	435	98	TUA6| structural constituent of cytoskeleton	LOC_Os11g14220	439	98	13111.t01263	tubulin/FtsZ domain containing protein| putative| expressed	alpha tubulin2	---	Non Cyc	-
Zm.16535.1.A1_at	GRMZM2G153292_P04	AT4G14960	435	98	TUA6| structural constituent of cytoskeleton	LOC_Os11g14220	439	98	13111.t01263	tubulin/FtsZ domain containing protein| putative| expressed	alpha tubulin2	Clone 461534 mRNA sequence	Non Cyc	-
Zm.13346.2.S1_s_at	GRMZM2G153292_P07	AT4G14960	435	98	TUA6| structural constituent of cytoskeleton	LOC_Os11g14220	439	98	13111.t01263	tubulin/FtsZ domain containing protein| putative| expressed	alpha tubulin2	---	Non Cyc	-
Zm.15895.1.A1_at	GRMZM2G095082_P02	AT4G01050	431	47	hydroxyproline-rich glycoprotein family protein	LOC_Os02g15750	480	68	13102.t01382	expressed protein		hypothetical protein LOC100192599	Non Cyc	-
Zm.137.1.A1_at	GRMZM2G099167_P01	AT5G19780	435	97	TUA5| structural constituent of cytoskeleton	LOC_Os07g38730	450	98	13107.t03525	tubulin/FtsZ domain containing protein| putative| expressed	alpha tubulin5	alpha tubulin5	Non Cyc	-
ZmAffx.1058.1.A1_at	GRMZM2G703231_P03	AT2G36840	435	52	ACT domain-containing protein	LOC_Os09g39740	437	74	13109.t03458	ACT domain containing protein| expressed		---	Non Cyc	-
Zm.7000.1.A1_at	GRMZM2G172605_P01	AT1G75710	436	44	zinc finger (C2H2 type) family protein	LOC_Os04g02510	384	70	13104.t00143	ZOS4-01 - C2H2 zinc finger protein| expressed		ustilago maydis induced11	Non Cyc	-
Zm.12873.1.A1_at	GRMZM2G133757_P02	AT5G18420	434	45	unknown protein	LOC_Os11g13694	457	66	13111.t01210	AGAP007117-PA| putative| expressed		---	Non Cyc	-
Zm.9422.1.A1_at	GRMZM2G148087_P01	AT2G38470	434	48	WRKY33| transcription factor	LOC_Os01g61080	563	74	13101.t05411	OsWRKY24 - Superfamily of TFs having WRKY and zinc finger domains| expressed		---	Non Cyc	-
Zm.1013.1.S1_at	GRMZM2G119146_P01	AT4G26000	434	49	PEP (PEPPER)| RNA binding / nucleic acid binding	LOC_Os10g41440	383	87	13110.t03377	KH domain containing protein| putative| expressed		---	Non Cyc	-
Zm.15605.1.S1_at	GRMZM2G322186_P02	AT3G62130	434	60	epimerase-related	LOC_Os01g18640	435	90	13101.t01649	aminotransferase| putative| expressed		---	Non Cyc	-
Zm.15445.1.S1_at	GRMZM2G151549_P01	AT3G57290	434	74	EIF3E (EUKARYOTIC TRANSLATION INITIATION FACTOR 3E)| translation initiation factor	LOC_Os07g12110	430	88	13107.t01084	eukaryotic translation initiation factor 3 subunit E| putative| expressed		---	Non Cyc	-
Zm.4902.1.A1_at	GRMZM2G146553_P04	AT2G26980	435	77	CIPK3 (CBL-INTERACTING PROTEIN KINASE 3)| kinase/ protein kinase/ protein serine/threonine kinase	LOC_Os12g03810	437	97	13112.t00273	CAMK_KIN1/SNF1/Nim1_like.37 - CAMK includes calcium/calmodulin depedent protein kinases| expressed		hypothetical protein LOC100193758	Non Cyc	-
ZmAffx.1058.1.S1_at	GRMZM2G703231_P03	AT2G36840	435	52	ACT domain-containing protein	LOC_Os09g39740	437	74	13109.t03458	ACT domain containing protein| expressed		---	Non Cyc	-
Zm.11096.1.S1_at	GRMZM2G078441_P01	AT2G18540	434	40	cupin family protein	LOC_Os03g10110	477	66	13103.t00830	cupin domain containing protein| expressed		---	Non Cyc	-
Zm.4136.1.A1_at	GRMZM2G703231_P03	AT2G36840	435	52	ACT domain-containing protein	LOC_Os09g39740	437	74	13109.t03458	ACT domain containing protein| expressed		---	Non Cyc	-
Zm.3466.1.A1_at	GRMZM2G128608_P01	AT1G29800	435	64	phosphoinositide binding / zinc ion binding	LOC_Os02g13890	522	76	13102.t01200	FYVE zinc finger domain containing protein| expressed		---	Non Cyc	-
Zm.18446.1.A1_at	GRMZM2G128608_P01	AT1G29800	435	64	phosphoinositide binding / zinc ion binding	LOC_Os02g13890	522	76	13102.t01200	FYVE zinc finger domain containing protein| expressed		---	Non Cyc	-
Zm.6178.1.A1_at	GRMZM2G030125_P02	AT1G71090	435	67	auxin efflux carrier family protein	LOC_Os08g09190	446	89	13108.t00810	auxin efflux carrier component| putative| expressed		---	Non Cyc	-
Zm.12244.1.A1_at	GRMZM2G044237_P02	AT2G37500	435	69	arginine biosynthesis protein ArgJ family	LOC_Os03g17120	426	88	13103.t01509	arginine biosynthesis bifunctional protein argJ 1| putative| expressed		---	Non Cyc	-
Zm.12244.1.A1_a_at	GRMZM2G044237_P02	AT2G37500	435	69	arginine biosynthesis protein ArgJ family	LOC_Os03g17120	426	88	13103.t01509	arginine biosynthesis bifunctional protein argJ 1| putative| expressed		---	Non Cyc	-
Zm.12700.1.A1_at	GRMZM2G123940_P05	AT1G28110	435	72	SCPL45 (SERINE CARBOXYPEPTIDASE-LIKE 45 PRECURSOR)| serine-type carboxypeptidase	LOC_Os04g32540	447	85	13104.t02910	OsSCP24 - Putative Serine Carboxypeptidase homologue| expressed		---	Non Cyc	-
Zm.18457.1.A1_at	GRMZM2G156904_P01	AT3G27230	435	43		LOC_Os06g04680	386	74	13106.t00353	expressed protein		---	Non Cyc	-
Zm.16328.1.S1_at	GRMZM2G149619_P01	AT4G22840	408	60	bile acid:sodium symporter family protein	LOC_Os09g34900	401	83	13109.t03024	bile acid sodium symporter family protein| putative| expressed		---	Non Cyc	-
ZmAffx.914.1.S1_at	GRMZM2G140095_P04	AT5G13160	407	76	PBS1 (avrPphB susceptible 1)| kinase/ protein serine/threonine kinase	LOC_Os02g30900	450	93	13102.t02798	protein kinase domain containing protein| expressed		---	Non Cyc	-
Zm.6341.1.A1_at	GRMZM2G140095_P04	AT5G13160	407	76	PBS1 (avrPphB susceptible 1)| kinase/ protein serine/threonine kinase	LOC_Os02g30900	450	93	13102.t02798	protein kinase domain containing protein| expressed		---	Non Cyc	-
Zm.8476.1.A1_at	GRMZM2G059845_P01	AT1G27440	407	79	GUT2| catalytic/ glucuronoxylan glucuronosyltransferase	LOC_Os01g70190	392	86	13101.t06243	exostosin family domain containing protein| expressed		---	Non Cyc	-
Zm.5377.1.A1_at	GRMZM2G042181_P01	AT4G06744	408	42	leucine-rich repeat family protein / extensin family protein	LOC_Os02g40260	442	66	13102.t03688	uncharacterized protein At4g06744 precursor| putative| expressed		PCO142509 protein	Non Cyc	-
Zm.12394.1.S1_at	GRMZM2G347190_P03	AT2G40550	408	53	ETG1 (E2F TARGET GENE 1)	LOC_Os01g07260	409	85	13101.t00603	expressed protein		---	Non Cyc	-
Zm.9503.1.A1_at	GRMZM2G140726_P01	AT1G53570	408	59	MAP3KA| ATP binding / kinase/ protein kinase/ protein serine/threonine kinase	LOC_Os04g35700	751	66	13104.t03223	STE_MEKK_ste11_MAP3K.16 - STE kinases include homologs to sterile 7| sterile 11 and sterile 20 from yeast| expressed		hypothetical protein LOC100191795	Non Cyc	-
Zm.5481.2.A1_at	GRMZM2G139617_P01	AT3G48710	409	44		LOC_Os01g70020	456	69	13101.t06226	DEK C terminal domain containing protein| expressed		---	Non Cyc	-
ZmAffx.29.1.S1_at	GRMZM2G149619_P01	AT4G22840	408	60	bile acid:sodium symporter family protein	LOC_Os09g34900	401	83	13109.t03024	bile acid sodium symporter family protein| putative| expressed		---	Non Cyc	-
Zm.6592.1.A1_at	GRMZM2G030598_P02	AT1G51540	407	71		LOC_Os04g41020	405	89	13104.t03645	kelch repeat protein| putative| expressed		---	Non Cyc	-
Zm.1133.1.S1_at	GRMZM2G036134_P01	AT3G54400	408	60	aspartyl protease family protein	LOC_Os07g46480	424	88	13107.t04275	eukaryotic aspartyl protease domain containing protein| expressed		hypothetical protein LOC100191400	Non Cyc	-
Zm.6950.1.A1_at	GRMZM2G004582_P03	AT5G63870	408	65	PP7 (SERINE/THREONINE PHOSPHATASE 7)| protein serine/threonine phosphatase	LOC_Os08g40200	400	89	13108.t03762	Ser/Thr protein phosphatase family protein| putative| expressed		---	Non Cyc	-
Zm.6827.1.A1_at	GRMZM2G408620_P03	AT5G36230	408	77	eIF4-gamma/eIF5/eIF2-epsilon domain-containing protein	LOC_Os11g21990	409	93	13111.t01866	expressed protein		Hypothetical protein LOC100194261 (LOC100194261)| mRNA	Non Cyc	-
Zm.12588.1.S1_at	GRMZM2G455306_P01	AT4G30440	408	78	GAE1 (UDP-D-GLUCURONATE 4-EPIMERASE 1)| UDP-glucuronate 4-epimerase/ catalytic	LOC_Os02g54890	408	88	13102.t05113	UDP-glucuronate 4-epimerase| putative| expressed		---	Non Cyc	-
Zm.6802.1.S1_at	GRMZM2G024151_P02	AT5G26751	408	86	ATSK11| protein kinase/ protein serine/threonine kinase	LOC_Os01g14860	408	95	13101.t01333	CGMC_GSK.1 - CGMC includes CDA| MAPK| GSK3| and CLKC kinases| expressed		---	Non Cyc	-
Zm.9449.1.S1_at	GRMZM2G473976_P01	AT5G15860	411	63	ATPCME (PRENYLCYSTEINE METHYLESTERASE)| prenylcysteine methylesterase	LOC_Os05g50170	388	76	13105.t04498	ATPCME| putative| expressed		Hypothetical protein LOC100193534 (LOC100193534)| mRNA	Non Cyc	-
Zm.5107.1.A1_at	GRMZM2G140726_P01	AT1G53570	408	59	MAP3KA| ATP binding / kinase/ protein kinase/ protein serine/threonine kinase	LOC_Os04g35700	751	66	13104.t03223	STE_MEKK_ste11_MAP3K.16 - STE kinases include homologs to sterile 7| sterile 11 and sterile 20 from yeast| expressed		hypothetical protein LOC100191147	Non Cyc	-
Zm.5352.1.A1_a_at	GRMZM2G104613_P01	AT1G80560	406	77	3-isopropylmalate dehydrogenase| chloroplast| putative	LOC_Os03g45320	409	87	13103.t03916	dehydrogenase| putative| expressed		---	Non Cyc	-
Zm.6066.1.A1_at	GRMZM2G086637_P03	AT3G51670	406	64	SEC14 cytosolic factor family protein / phosphoglyceride transfer family protein	LOC_Os05g27820	411	91	13105.t02461	patellin protein| putative| expressed		---	Non Cyc	-
Zm.5376.1.S1_at	GRMZM2G145879_P01	AT1G18040	406	65	CDKD1|3 (CYCLIN-DEPENDENT KINASE D1|3)| kinase/ protein kinase	LOC_Os05g32600	424	85	13105.t02882	cyclin-dependent kinase D-1| putative| expressed		---	Non Cyc	-
Zm.11726.1.A1_at	GRMZM2G145879_P01	AT1G18040	406	65	CDKD1|3 (CYCLIN-DEPENDENT KINASE D1|3)| kinase/ protein kinase	LOC_Os05g32600	424	85	13105.t02882	cyclin-dependent kinase D-1| putative| expressed		---	Non Cyc	-
Zm.16188.1.A1_at	GRMZM2G161780_P01	AT4G37680	406	68	HHP4 (heptahelical protein 4)| receptor	LOC_Os03g13040	392	90	13103.t01117	haemolysin-III| putative| expressed		---	Non Cyc	-
Zm.5022.1.S1_at	GRMZM2G077809_P02	AT5G14420	406	69	RGLG2 (RING domain Ligase2)| ubiquitin-protein ligase	LOC_Os01g68060	479	81	13101.t06087	copine| putative| expressed		---	Non Cyc	-
Zm.7043.2.S1_a_at	GRMZM2G084958_P01	AT5G54190	406	70	PORA| oxidoreductase/ protochlorophyllide reductase	LOC_Os04g58200	386	86	13104.t05293	protochlorophyllide reductase A| chloroplast precursor| putative| expressed		hypothetical protein LOC100194154	Non Cyc	-
Zm.4427.1.A1_at	GRMZM2G055678_P03	AT3G24550	407	76	ATPERK1 (PROLINE EXTENSIN-LIKE RECEPTOR KINASE 1)| ATP binding / protein kinase	LOC_Os05g12680	385	93	13105.t01111	retrotransposon protein| putative| unclassified| expressed		---	Non Cyc	-
Zm.5352.1.A1_at	GRMZM2G104613_P01	AT1G80560	406	77	3-isopropylmalate dehydrogenase| chloroplast| putative	LOC_Os03g45320	409	87	13103.t03916	dehydrogenase| putative| expressed		---	Non Cyc	-
Zm.7136.1.S1_at	GRMZM2G073351_P02	AT5G54190	407	75	PORA| oxidoreductase/ protochlorophyllide reductase	LOC_Os10g35370	400	90	13110.t02827	oxidoreductase| short chain dehydrogenase/reductase family domain containing family| expressed		Clone 352049 mRNA sequence	Non Cyc	-
Zm.535.1.S1_at	GRMZM2G087804_P03	AT2G20570	407	42	GPRI1 (GBF'S PRO-RICH REGION-INTERACTING FACTOR 1)| transcription factor/ transcription regulator	LOC_Os01g13740	553	51	13101.t01228	myb-like DNA-binding domain containing protein| expressed	golden plant2	hypothetical LOC542493	Non Cyc	-
Zm.19107.1.A1_at	GRMZM2G057973_P02	AT4G16100	407	48	unknown protein	LOC_Os03g61580	320	75	13103.t05398	expressed protein		---	Non Cyc	-
Zm.8089.1.S1_at	GRMZM2G059308_P02	AT5G25900	407	55	GA3 (GA REQUIRING 3)| ent-kaurene oxidase/ oxygen binding	LOC_Os06g37364	407	77	13106.t03408	cytochrome P450| putative| expressed		---	Non Cyc	-
Zm.12078.1.S1_at	GRMZM2G016958_P01	AT3G02875	407	56	ILR1 (IAA-LEUCINE RESISTANT 1)| IAA-Leu conjugate hydrolase/ IAA-Phe conjugate hydrolase/ metallopeptidase	LOC_Os07g14590	400	78	13107.t01325	hydrolase| putative| expressed		---	Non Cyc	-
Zm.980.1.S1_at	GRMZM2G035417_P01	AT5G38470	407	61	DNA repair protein RAD23| putative	LOC_Os06g15360	417	79	13106.t01409	RAD23 DNA repair protein| putative| expressed		---	Non Cyc	-
Zm.3845.1.A1_at	GRMZM2G035417_P01	AT5G38470	407	61	DNA repair protein RAD23| putative	LOC_Os06g15360	417	79	13106.t01409	RAD23 DNA repair protein| putative| expressed		---	Non Cyc	-
Zm.5481.1.A1_at	GRMZM2G139617_P01	AT3G48710	409	44		LOC_Os01g70020	456	69	13101.t06226	DEK C terminal domain containing protein| expressed		---	Non Cyc	-
Zm.18435.1.A1_at	GRMZM2G130085_P02	AT5G39830	406	73	DEG8| peptidase/ serine-type peptidase	LOC_Os04g38640	411	88	13104.t03416	OsDegp5 - Putative Deg protease homologue| expressed		---	Non Cyc	-
Zm.17282.1.S1_at	GRMZM2G000581_P01	AT1G27440	410	84	GUT2| catalytic/ glucuronoxylan glucuronosyltransferase	LOC_Os01g70200	421	95	13101.t06244	exostosin family domain containing protein| expressed		---	Non Cyc	-
Zm.6874.2.S1_at	GRMZM2G012628_P01	AT1G11650	410	58	RNA-binding protein 45 (RBP45)| putative	LOC_Os04g53440	391	83	13104.t04821	RNA recognition motif containing protein| putative| expressed		---	Non Cyc	-
Zm.6874.2.S1_a_at	GRMZM2G012628_P01	AT1G11650	410	58	RNA-binding protein 45 (RBP45)| putative	LOC_Os04g53440	391	83	13104.t04821	RNA recognition motif containing protein| putative| expressed		hypothetical protein LOC100193230	Non Cyc	-
Zm.6874.1.S1_at	GRMZM2G012628_P01	AT1G11650	410	58	RNA-binding protein 45 (RBP45)| putative	LOC_Os04g53440	391	83	13104.t04821	RNA recognition motif containing protein| putative| expressed		Hypothetical protein LOC100193230 (LOC100193230)| mRNA	Non Cyc	-
Zm.2613.1.A1_at	GRMZM2G055489_P01	AT2G35840	410	65	sucrose-phosphatase 1 (SPP1)	LOC_Os01g27880	423	85	13101.t02412	sucrose-phosphatase| putative| expressed		sucrose-phosphatase1	Non Cyc	-
Zm.2613.1.A1_at	GRMZM2G055489_P01	AT2G35840	410	65	sucrose-phosphatase 1 (SPP1)	LOC_Os01g27880	423	85	13101.t02412	sucrose-phosphatase| putative| expressed	sucrose-phosphatase1	sucrose-phosphatase1	Non Cyc	-
Zm.12504.1.S1_at	AC234160.1_FGP006	AT5G47720	410	71	acetyl-CoA C-acyltransferase| putative / 3-ketoacyl-CoA thiolase| putative	LOC_Os01g02020	419	81	13101.t00100	acetyl-CoA acetyltransferase| cytosolic| putative| expressed		---	Non Cyc	-
Zm.17710.1.S1_at	GRMZM2G048851_P01	AT2G39910	409	44	binding	LOC_Os06g47900	412	78	13106.t04457	expressed protein		---	Non Cyc	-
ZmAffx.1108.1.A1_at	GRMZM2G164649_P04	AT4G30490	410	73	AFG1-like ATPase family protein	LOC_Os08g16480	509	83	13108.t01528	ATPase| AFG1 family domain containing protein| expressed		hypothetical protein LOC100191835	Non Cyc	-
Zm.8990.1.A1_at	GRMZM2G052630_P01	AT3G45300	409	82	IVD (ISOVALERYL-COA-DEHYDROGENASE)| ATP binding / isovaleryl-CoA dehydrogenase	LOC_Os05g03480	407	92	13105.t00246	acyl-coenzyme A dehydrogenase| mitochondrial precursor| putative| expressed		hypothetical protein LOC100217040	Non Cyc	-
Zm.4340.1.A1_at	GRMZM2G005024_P01	AT5G54810	410	87	TSB1 (TRYPTOPHAN SYNTHASE BETA-SUBUNIT 1)| tryptophan synthase	LOC_Os08g04180	426	92	13108.t00321	tryptophan synthase beta chain 1| putative| expressed		orange pericarp2	Non Cyc	-
Zm.4340.1.A1_at	GRMZM2G005024_P01	AT5G54810	410	87	TSB1 (TRYPTOPHAN SYNTHASE BETA-SUBUNIT 1)| tryptophan synthase	LOC_Os08g04180	426	92	13108.t00321	tryptophan synthase beta chain 1| putative| expressed	orange pericarp2	orange pericarp2	Non Cyc	-
Zm.18178.1.A1_at	GRMZM2G008862_P02	AT1G18950	411	43	aminoacyl-tRNA synthetase family	LOC_Os07g09580	384	75	13107.t00834	aminoacyl-tRNA synthetase| putative| expressed		---	Non Cyc	-
Zm.6269.1.A1_at	GRMZM2G060690_P03	AT1G47230	411	48	cyclin| putative	LOC_Os12g39210	278	79	13112.t03611	cyclin| putative| expressed		---	Non Cyc	-
ZmAffx.745.1.A1_at	GRMZM2G155058_P01	AT1G18480	411	50	calcineurin-like phosphoesterase family protein	LOC_Os11g15570	427	81	13111.t01396	Ser/Thr protein phosphatase family protein| putative| expressed		---	Non Cyc	-
Zm.15804.1.S1_at	GRMZM2G147844_P01	AT1G65430	401	65	zinc finger protein-related	LOC_Os08g42740	403	85	13108.t04014	IBR domain containing protein| putative| expressed		---	Non Cyc	-
ZmAffx.1108.1.S1_at	GRMZM2G164649_P04	AT4G30490	410	73	AFG1-like ATPase family protein	LOC_Os08g16480	509	83	13108.t01528	ATPase| AFG1 family domain containing protein| expressed		Hypothetical protein LOC100191835 (LOC100191835)| mRNA	Non Cyc	-
Zm.9825.1.A1_at	GRMZM2G131969_P07	AT1G73390	409	64		LOC_Os04g44530	412	87	13104.t03979	expressed protein		---	Non Cyc	-
Zm.10586.1.A1_at	AC233901.1_FGP002	AT4G38540	409	45	monooxygenase| putative (MO2)	LOC_Os03g05910	409	66	13103.t00472	expressed protein		hypothetical protein LOC100191582	Non Cyc	-
Zm.4200.1.A1_at	GRMZM2G059453_P01	AT2G29380	409	51	protein phosphatase 2C| putative / PP2C| putative	LOC_Os01g62760	417	74	13101.t05576	protein phosphatase 2C| putative| expressed		---	Non Cyc	-
Zm.4108.1.S1_at	GRMZM2G159221_P01	AT3G47610	409	54	transcription regulator/ zinc ion binding	LOC_Os09g24660	410	80	13109.t02157	AGAP000554-PA| putative| expressed		hypothetical protein LOC100193257	Non Cyc	-
ZmAffx.205.1.A1_at	GRMZM2G042754_P01	AT5G50890	409	55		LOC_Os01g54810	357	87	13101.t04817	lipase| putative| expressed		---	Non Cyc	-
Zm.15749.1.S1_at	GRMZM2G115612_P01	AT3G58490	409	58	phosphatidic acid phosphatase family protein / PAP2 family protein	LOC_Os03g59070	403	83	13103.t05164	phosphatase| putative| expressed		---	Non Cyc	-
Zm.6273.1.A1_x_at	GRMZM2G005293_P01	AT3G51670	409	61	SEC14 cytosolic factor family protein / phosphoglyceride transfer family protein	LOC_Os05g27820	415	87	13105.t02461	patellin protein| putative| expressed		---	Non Cyc	-
Zm.12994.1.S1_at	GRMZM2G091995_P02	AT3G25150	410	47	nuclear transport factor 2 (NTF2) family protein / RNA recognition motif (RRM)-containing protein	LOC_Os02g29480	403	69	13102.t02653	RNA-binding protein-like| putative| expressed		---	Non Cyc	-
Zm.17324.1.A1_at	GRMZM2G703928_P01	AT2G20770	409	62	GCL2 (GCR2-LIKE 2)| catalytic	LOC_Os10g35480	408	82	13110.t02839	lanC-like protein 2| putative| expressed		---	Non Cyc	-
Zm.13633.1.A1_at	GRMZM2G081474_P01	AT4G38130	409	86	HD1 (HISTONE DEACETYLASE 1)| basal transcription repressor/ histone deacetylase/ protein binding	LOC_Os06g38470	435	95	13106.t03516	histone deacetylase 19| putative| expressed		---	Non Cyc	-
Zm.9825.1.A1_at	GRMZM2G131969_P07	AT1G73390	409	64	unknown protein	LOC_Os04g44530	412	87	13104.t03979	expressed protein		---	Non Cyc	-
Zm.2577.2.A1_at	GRMZM2G054354_P02	AT5G16880	409	68	VHS domain-containing protein / GAT domain-containing protein	LOC_Os02g46962	392	90	13102.t04317	VHS and GAT domain containing protein| expressed		hypothetical protein LOC100194028	Non Cyc	-
Zm.2577.2.A1_a_at	GRMZM2G054354_P02	AT5G16880	409	68	VHS domain-containing protein / GAT domain-containing protein	LOC_Os02g46962	392	90	13102.t04317	VHS and GAT domain containing protein| expressed		hypothetical protein LOC100194028	Non Cyc	-
Zm.2577.1.S1_at	GRMZM2G054354_P01	AT5G16880	409	68	VHS domain-containing protein / GAT domain-containing protein	LOC_Os02g46962	392	90	13102.t04317	VHS and GAT domain containing protein| expressed		---	Non Cyc	-
Zm.13511.1.A1_at	GRMZM2G033799_P01	AT2G22250	409	73	aminotransferase class I and II family protein	LOC_Os01g65090	457	86	13101.t05800	aminotransferase| classes I and II| domain containing protein| expressed		---	Non Cyc	-
Zm.5334.1.S1_at	GRMZM2G060470_P02	AT1G08490	409	74	CPNIFS (CHLOROPLASTIC NIFS-LIKE CYSTEINE DESULFURASE)| cysteine desulfurase/ selenocysteine lyase/ transaminase	LOC_Os12g18900	448	86	13112.t01738	aminotransferase| putative| expressed		hypothetical protein LOC100191757	Non Cyc	-
Zm.2781.1.S1_at	GRMZM2G339736_P01	AT2G39710	406	51	aspartyl protease family protein	LOC_Os01g62630	421	84	13101.t05563	aspartic proteinase nepenthesin precursor| putative| expressed		---	Non Cyc	-
Zm.6273.1.A1_at	GRMZM2G005293_P01	AT3G51670	409	61	SEC14 cytosolic factor family protein / phosphoglyceride transfer family protein	LOC_Os05g27820	415	87	13105.t02461	patellin protein| putative| expressed		---	Non Cyc	-
Zm.6780.7.S1_a_at	GRMZM2G382914_P04	AT1G79550	402	86	PGK (PHOSPHOGLYCERATE KINASE)| phosphoglycerate kinase	LOC_Os02g07260	402	94	13102.t00633	phosphoglycerate kinase protein| putative| expressed		---	Non Cyc	-
Zm.5104.1.A1_at	GRMZM2G100419_P01	AT3G05940	402	63	unknown protein	LOC_Os03g61210	404	87	13103.t05364	domain of unknown function domain containing protein| expressed		---	Non Cyc	-
Zm.18106.1.S1_at	GRMZM2G106548_P01	AT5G41920	402	63	scarecrow transcription factor family protein	LOC_Os07g38030	366	93	13107.t03455	GRAS family transcription factor domain containing protein| expressed		scarecrow-like 23	Non Cyc	-
Zm.4924.1.A1_at	GRMZM2G453832_P01	AT3G58970	402	63	magnesium transporter CorA-like family protein	LOC_Os10g39790	479	74	13110.t03218	CorA-like magnesium transporter protein| putative| expressed		---	Non Cyc	-
Zm.12018.1.A1_at	GRMZM2G157115_P01	AT2G07180	402	66	protein kinase| putative	LOC_Os06g45280	470	91	13106.t04198	protein kinase APK1B| chloroplast precursor| putative| expressed		---	Non Cyc	-
Zm.18711.1.S1_at	GRMZM2G004906_P01	AT3G59360	402	70	UTR6 (UDP-GALACTOSE TRANSPORTER 6)| nucleotide-sugar transmembrane transporter/ sugar:hydrogen symporter	LOC_Os01g67330	402	88	13101.t06013	nucleotide-sugar transporter family protein| putative| expressed		---	Non Cyc	-
Zm.6232.1.A1_at	GRMZM2G181505_P01	AT3G17810	402	80	dihydroorotate dehydrogenase family protein / dihydroorotate oxidase family protein	LOC_Os02g50350	417	91	13102.t04659	dihydroorotate dihydrogenase protein| putative| expressed		---	Non Cyc	-
Zm.13692.1.A1_at	GRMZM2G036007_P02	AT4G05090	406	54	inositol monophosphatase family protein	LOC_Os07g37220	433	75	13107.t03375	inositol-1-monophosphatase| putative| expressed		hypothetical protein LOC100192833	Non Cyc	-
Zm.6687.1.A1_at	GRMZM2G162529_P01	AT1G32060	402	81	PRK (PHOSPHORIBULOKINASE)| ATP binding / phosphoribulokinase/ protein binding	LOC_Os02g47020	405	92	13102.t04323	phosphoribulokinase/Uridine kinase family protein| expressed		---	Non Cyc	-
Zm.409.1.S1_at	GRMZM2G139300_P02	AT3G52600	402	58	AtcwINV2 (Arabidopsis thaliana cell wall invertase 2)| hydrolase| hydrolyzing O-glycosyl compounds	LOC_Os02g33110	385	81	13102.t02970	glycosyl hydrolases| putative| expressed		cell wall invertase1	Non Cyc	-
Zm.7693.1.A1_at	GRMZM2G305146_P01	AT5G62220	403	53	exostosin family protein	LOC_Os06g23420	513	75	13106.t02153	exostosin family domain containing protein| expressed		---	Non Cyc	-
Zm.19233.1.A1_at	GRMZM2G024099_P01	AT1G09750	403	54	chloroplast nucleoid DNA-binding protein-related	LOC_Os03g08790	414	84	13103.t00751	aspartic proteinase nepenthesin precursor| putative| expressed		hypothetical protein LOC100192462	Non Cyc	-
Zm.7817.1.A1_at	GRMZM2G146514_P03	AT3G02830	403	57	ZFN1 (ZINC FINGER PROTEIN 1)| DNA binding / nuclease/ nucleic acid binding	LOC_Os11g28270	408	87	13111.t02428	zinc finger C-x8-C-x5-C-x3-H type family protein| expressed		---	Non Cyc	-
Zm.18441.1.S1_at	GRMZM2G035445_P01	AT3G05940	403	60	unknown protein	LOC_Os07g14090	407	83	13107.t01276	domain of unknown function domain containing protein| expressed		---	Non Cyc	-
Zm.6111.1.S1_at	GRMZM2G177026_P01	AT3G55070	403	63		LOC_Os05g06760	409	81	13105.t00571	macrophage erythroblast attacher| putative| expressed		---	Non Cyc	-
Zm.15770.1.S1_at	GRMZM2G305254_P07	AT2G38840	403	64	guanylate-binding family protein	LOC_Os03g58240	394	86	13103.t05091	GTP binding protein| putative| expressed		---	Non Cyc	-
Zm.3829.1.S1_at	GRMZM2G120563_P04	AT1G70580	402	81	AOAT2 (ALANINE-2-OXOGLUTARATE AMINOTRANSFERASE 2)| L-alanine:2-oxoglutarate aminotransferase/ glycine:2-oxoglutarate aminotransferase	LOC_Os07g01760	399	91	13107.t00076	aminotransferase| classes I and II| domain containing protein| expressed		---	Non Cyc	-
ZmAffx.58.1.S1_at	GRMZM2G351758_P02	AT1G73430	401	74	sec34-like family protein	LOC_Os08g34970	396	90	13108.t03246	conserved oligomeric Golgi complex component 3| putative| expressed		---	Non Cyc	-
Zm.15817.1.S1_x_at	GRMZM2G035843_P01	AT1G35670	485	76	ATCDPK2 (CALCIUM-DEPENDENT PROTEIN KINASE 2)| calmodulin-dependent protein kinase/ kinase	LOC_Os11g07040	516	91	13111.t00607	CAMK_CAMK_like.43 - CAMK includes calcium/calmodulin depedent protein kinases| expressed		protein kinase catalytic domain	Non Cyc	-
Zm.17220.1.S1_s_at	GRMZM2G327595_P01	AT3G63470	441	56	scpl40 (serine carboxypeptidase-like 40)| serine-type carboxypeptidase	LOC_Os07g46350	504	76	13107.t04262	OsSCP40 - Putative Serine Carboxypeptidase homologue| expressed		---	Non Cyc	-
Zm.12717.1.S1_at	GRMZM2G022375_P04	AT5G13750	401	55	ZIFL1 (ZINC INDUCED FACILITATOR-like 1)| tetracycline:hydrogen antiporter	LOC_Os11g04030	398	79	13111.t00296	major facilitator superfamily antiporter| putative| expressed		hypothetical protein LOC100192941 /// major facilitator superfamily antiporter	Non Cyc	-
Zm.17508.1.S1_at	GRMZM2G054870_P02	AT4G14950	401	56	unknown protein	LOC_Os07g38380	412	74	13107.t03489	transmembrane protein 49| putative| expressed		---	Non Cyc	-
Zm.17811.1.A1_at	GRMZM2G140047_P01	AT5G53000	401	63	TAP46 (2A phosphatase associated protein of 46 kD)| protein phosphatase type 2A regulator	LOC_Os12g04290	425	85	13112.t00320	PP2A regulatory subunit TAP46| putative| expressed		---	Non Cyc	-
ZmAffx.1037.1.S1_at	GRMZM2G098747_P02	AT3G58690	401	67	protein kinase family protein	LOC_Os05g11750	419	86	13105.t01019	protein kinase| putative| expressed		---	Non Cyc	-
Zm.6071.1.A1_at	GRMZM2G001191_P01	AT2G45620	402	61	nucleotidyltransferase family protein	LOC_Os10g11034	320	82	13110.t00902	caffeine-induced death protein 1| putative| expressed		---	Non Cyc	-
Zm.4107.1.A1_at	GRMZM2G098747_P02	AT3G58690	401	67	protein kinase family protein	LOC_Os05g11750	419	86	13105.t01019	protein kinase| putative| expressed		---	Non Cyc	-
Zm.409.1.S1_at	GRMZM2G139300_P02	AT3G52600	402	58	AtcwINV2 (Arabidopsis thaliana cell wall invertase 2)| hydrolase| hydrolyzing O-glycosyl compounds	LOC_Os02g33110	385	81	13102.t02970	glycosyl hydrolases| putative| expressed	cell wall invertase1	cell wall invertase1	Non Cyc	-
ZmAffx.58.1.A1_at	GRMZM2G351758_P02	AT1G73430	401	74	sec34-like family protein	LOC_Os08g34970	396	90	13108.t03246	conserved oligomeric Golgi complex component 3| putative| expressed		---	Non Cyc	-
Zm.4867.1.A1_at	GRMZM2G076673_P01	AT1G11860	401	79	aminomethyltransferase| putative	LOC_Os04g53230	409	91	13104.t04800	aminomethyltransferase| putative| expressed		---	Non Cyc	-
Zm.263.1.A1_at	GRMZM2G011932_P03	AT2G46270	402	40	GBF3 (G-BOX BINDING FACTOR 3)| sequence-specific DNA binding / transcription factor	LOC_Os05g49420	382	72	13105.t04422	transcription factor| putative| expressed		G-box binding factor 1	Non Cyc	-
Zm.1275.1.S1_at	GRMZM2G175396_P01	AT5G51920	402	41	catalytic/ pyridoxal phosphate binding	LOC_Os08g43180	713	70	13108.t04057	expressed protein		---	Non Cyc	-
Zm.14973.1.A1_at	GRMZM2G057509_P01	AT1G10280	402	56	unknown protein	LOC_Os08g01890	415	81	13108.t00090	DNA binding protein| putative| expressed		---	Non Cyc	-
Zm.9244.1.A1_at	GRMZM2G134313_P03	AT5G08710	402	57	regulator of chromosome condensation (RCC1) family protein / UVB-resistance protein-related	LOC_Os11g34320	421	82	13111.t02981	regulator of chromosome condensation| putative| expressed		hypothetical protein LOC100194342	Non Cyc	-
Zm.7.1.S1_at	GRMZM2G337113_P02	AT1G12900	403	84	GAPA-2 (GLYCERALDEHYDE 3-PHOSPHATE DEHYDROGENASE A SUBUNIT 2)| NAD or NADH binding / binding / catalytic/ glyceraldehyde-3-phosphate dehydrogenase (phosphorylating)/ glyceraldehyde-3-phosphate dehydrogenase	LOC_Os04g38600	403	96	13104.t03412	glyceraldehyde-3-phosphate dehydrogenase| putative| expressed		glyceraldehyde-3-phosphate dehydrogenase1	Non Cyc	-
ZmAffx.1037.1.A1_at	GRMZM2G098747_P02	AT3G58690	401	67	protein kinase family protein	LOC_Os05g11750	419	86	13105.t01019	protein kinase| putative| expressed		---	Non Cyc	-
Zm.14094.1.S1_at	GRMZM2G024303_P01	AT5G63620	405	72	oxidoreductase| zinc-binding dehydrogenase family protein	LOC_Os08g01760	406	93	13108.t00078	dehydrogenase| putative| expressed		---	Non Cyc	-
Zm.13440.1.S1_at	GRMZM2G119583_P02	AT1G80600	403	65	WIN1 (HOPW1-1-INTERACTING 1)| N2-acetyl-L-ornithine:2-oxoglutarate 5-aminotransferase/ catalytic/ pyridoxal phosphate binding / transaminase	LOC_Os05g03830	407	79	13105.t00280	aminotransferase| putative| expressed		---	Non Cyc	-
Zm.5352.2.S1_at	GRMZM2G145805_P01	AT1G80560	404	77	3-isopropylmalate dehydrogenase| chloroplast| putative	LOC_Os03g45320	406	88	13103.t03916	dehydrogenase| putative| expressed		---	Non Cyc	-
Zm.7837.1.S1_at	GRMZM2G088565_P01	AT2G34590	404	78	transketolase family protein	LOC_Os12g42230	395	90	13112.t03912	transketolase| putative| expressed		---	Non Cyc	-
Zm.6358.1.S1_at	GRMZM2G056702_P02	AT1G27440	404	83	GUT2| catalytic/ glucuronoxylan glucuronosyltransferase	LOC_Os01g70190	392	95	13101.t06243	exostosin family domain containing protein| expressed		---	Non Cyc	-
Zm.18373.1.A1_at	GRMZM2G147880_P01	AT3G04670	405	41	WRKY39| calmodulin binding / transcription factor	LOC_Os03g53050	396	82	13103.t04632	WRKY transcription factor| putative| expressed		---	Non Cyc	-
Zm.5851.9.S1_at	GRMZM2G092223_P01	AT2G39130	405	47	amino acid transporter family protein	LOC_Os12g38570	434	63	13112.t03546	transmembrane amino acid transporter protein| putative| expressed		---	Non Cyc	-
Zm.16482.3.A1_at	GRMZM2G018197_P01	AT3G09630	404	75	60S ribosomal protein L4/L1 (RPL4A)	LOC_Os07g08330	405	91	13107.t00712	ribosomal protein L4| putative| expressed		---	Non Cyc	-
Zm.16625.1.S1_at	GRMZM2G093855_P02	AT3G58460	405	61	ATRBL15 (ARABIDOPSIS RHOMBOID-LIKE PROTEIN 15)	LOC_Os03g44830	399	87	13103.t03871	OsRhmbd9 - Putative Rhomboid homologue| expressed		hypothetical protein LOC100192896	Non Cyc	-
Zm.16482.3.A1_x_at	GRMZM2G018197_P01	AT3G09630	404	75	60S ribosomal protein L4/L1 (RPL4A)	LOC_Os07g08330	405	91	13107.t00712	ribosomal protein L4| putative| expressed		---	Non Cyc	-
Zm.3707.1.A1_at	GRMZM2G053004_P02	AT1G55730	405	72	ATCAX5| calcium:cation antiporter/ cation:cation antiporter	LOC_Os03g27960	416	89	13103.t02496	sodium/calcium exchanger protein| putative| expressed		---	Non Cyc	-
Zm.3969.1.A1_at	GRMZM2G147266_P04	AT2G38320	406	47	unknown protein	LOC_Os11g01570	481	67	13111.t00053	PMR5| putative| expressed	ferritin homolog2	---	Non Cyc	-
Zm.16464.1.A1_at	GRMZM2G147266_P04	AT2G38320	406	47	unknown protein	LOC_Os11g01570	481	67	13111.t00053	PMR5| putative| expressed	ferritin homolog2	---	Non Cyc	-
Zm.6344.1.A1_at	AC208201.3_FGP002	AT2G30020	406	50	protein phosphatase 2C| putative / PP2C| putative	LOC_Os03g18150	391	80	13103.t01607	protein phosphatase 2C| putative| expressed		---	Non Cyc	-
Zm.5418.1.A1_at	GRMZM2G089976_P01	AT1G63980	406	50	D111/G-patch domain-containing protein	LOC_Os03g03390	384	80	13103.t00229	G-patch domain containing protein| expressed		hypothetical protein LOC100216929	Non Cyc	-
Zm.19293.1.S1_at	GRMZM2G035933_P01	AT3G46550	406	50	SOS5 (salt overly sensitive 5)| polysaccharide binding / protein binding	LOC_Os01g62380	385	83	13101.t05537	fasciclin-like arabinogalactan protein| putative| expressed		hypothetical protein LOC100193769	Non Cyc	-
Zm.4034.1.A1_at	GRMZM2G113726_P02	AT3G13340	411	65	WD-40 repeat family protein	LOC_Os08g38880	411	74	13108.t03632	WD-40 repeat family protein| putative| expressed		---	Non Cyc	-
Zm.12231.1.A1_at	GRMZM2G071374_P02	AT1G50570	405	47	C2 domain-containing protein	LOC_Os03g09840	440	65	13103.t00804	C2 domain containing protein| putative| expressed		---	Non Cyc	-
Zm.15417.1.S1_at	AC209242.3_FGP003	AT1G08750	404	65	GPI-anchor transamidase| putative	LOC_Os02g12740	418	79	13102.t01083	GPI-anchor transamidase precursor| putative| expressed		---	Non Cyc	-
Zm.2781.1.A1_at	GRMZM2G339736_P01	AT2G39710	406	51	aspartyl protease family protein	LOC_Os01g62630	421	84	13101.t05563	aspartic proteinase nepenthesin precursor| putative| expressed		---	Non Cyc	-
Zm.7.1.S1_at	GRMZM2G337113_P02	AT1G12900	403	84	GAPA-2 (GLYCERALDEHYDE 3-PHOSPHATE DEHYDROGENASE A SUBUNIT 2)| NAD or NADH binding / binding / catalytic/ glyceraldehyde-3-phosphate dehydrogenase (phosphorylating)/ glyceraldehyde-3-phosphate dehydrogenase	LOC_Os04g38600	403	96	13104.t03412	glyceraldehyde-3-phosphate dehydrogenase| putative| expressed	glyceraldehyde-3-phosphate dehydrogenase1	glyceraldehyde-3-phosphate dehydrogenase1	Non Cyc	-
Zm.8846.1.A1_at	AC220970.4_FGP002	AT5G60720	404	41	unknown protein	LOC_Os03g64230	613	55	13103.t05648	expressed protein		---	Non Cyc	-
Zm.13065.1.A1_at	GRMZM2G052266_P01	AT2G24580	404	54	sarcosine oxidase family protein	LOC_Os09g32290	416	78	13109.t02847	FAD dependent oxidoreductase domain containing protein| expressed		---	Non Cyc	-
Zm.4809.1.A1_at	GRMZM2G176443_P02	AT1G35620	404	59	ATPDIL5-2 (PDI-LIKE 5-2)| protein disulfide isomerase	LOC_Os04g35290	389	88	13104.t03181	OsPDIL5-2 protein disulfide isomerase PDIL5-2| expressed		protein disulfide isomerase	Non Cyc	-
Zm.4809.1.A1_a_at	GRMZM2G176443_P02	AT1G35620	404	59	ATPDIL5-2 (PDI-LIKE 5-2)| protein disulfide isomerase	LOC_Os04g35290	389	88	13104.t03181	OsPDIL5-2 protein disulfide isomerase PDIL5-2| expressed		protein disulfide isomerase /// protein disulfide isomerase	Non Cyc	-
Zm.16482.2.A1_at	GRMZM2G018197_P01	AT3G09630	404	75	60S ribosomal protein L4/L1 (RPL4A)	LOC_Os07g08330	405	91	13107.t00712	ribosomal protein L4| putative| expressed		---	Non Cyc	-
Zm.5851.1.A1_at	GRMZM2G147671_P01	AT4G38630	404	64	RPN10 (REGULATORY PARTICLE NON-ATPASE 10)| peptide receptor	LOC_Os03g13970	403	88	13103.t01207	26S proteasome non-ATPase regulatory subunit 4| putative| expressed		---	Non Cyc	-
Zm.19209.1.S1_at	GRMZM2G700757_P01	AT2G19490	403	67	recA family protein	LOC_Os01g67510	432	81	13101.t06032	recA protein| putative| expressed		hypothetical protein LOC100191367	Non Cyc	-
ZmAffx.1186.1.A1_at	GRMZM2G341621_P01	AT3G06430	404	65	EMB2750 (embryo defective 2750)	LOC_Os03g19650	464	73	13103.t01754	PPR2| putative| expressed		---	Non Cyc	-
Zm.5824.1.A1_at	GRMZM2G341621_P01	AT3G06430	404	65	EMB2750 (embryo defective 2750)	LOC_Os03g19650	464	73	13103.t01754	PPR2| putative| expressed		---	Non Cyc	-
Zm.13795.1.A1_at	GRMZM2G108225_P02	AT4G34640	404	68	SQS1 (SQUALENE SYNTHASE 1)| farnesyl-diphosphate farnesyltransferase	LOC_Os03g59040	401	86	13103.t05161	squalene synthetase| putative| expressed		squalene synthase1	Non Cyc	-
Zm.13795.2.S1_at	GRMZM2G029396_P01	AT4G34640	404	68	SQS1 (SQUALENE SYNTHASE 1)| farnesyl-diphosphate farnesyltransferase	LOC_Os03g59040	403	86	13103.t05161	squalene synthetase| putative| expressed		squalene synthase1	Non Cyc	-
Zm.13795.2.S1_a_at	GRMZM2G029396_P01	AT4G34640	404	68	SQS1 (SQUALENE SYNTHASE 1)| farnesyl-diphosphate farnesyltransferase	LOC_Os03g59040	403	86	13103.t05161	squalene synthetase| putative| expressed		hypothetical protein LOC100191601 /// squalene synthase1	Non Cyc	-
Zm.4612.1.A1_at	GRMZM2G049190_P01	AT5G01220	404	73	SQD2 (sulfoquinovosyldiacylglycerol 2)| UDP-glycosyltransferase/ UDP-sulfoquinovose:DAG sulfoquinovosyltransferase/ transferase| transferring glycosyl groups	LOC_Os03g15840	412	89	13103.t01389	glycosyl transferase| group 1 domain containing protein| expressed		---	Non Cyc	-
Zm.1724.1.S1_at	GRMZM2G068952_P01	AT3G09630	404	74	60S ribosomal protein L4/L1 (RPL4A)	LOC_Os03g58204	404	90	13103.t05088	ribosomal protein L4| putative| expressed		hypothetical protein LOC100191314	Non Cyc	-
Zm.3745.1.A1_at	GRMZM2G133756_P01	AT4G14950	404	64	unknown protein	LOC_Os01g57066	435	82	13101.t05035	transmembrane protein 49| putative| expressed		---	Non Cyc	-
Zm.4664.3.A1_x_at	GRMZM2G137694_P01	AT2G26640	418	60	KCS11 (3-KETOACYL-COA SYNTHASE 11)| acyltransferase/ catalytic/ transferase| transferring acyl groups other than amino-acyl groups	LOC_Os10g28060	428	87	13110.t02156	3-ketoacyl-CoA synthase| putative| expressed		---	Non Cyc	-
Zm.17244.1.A1_at	GRMZM2G145133_P03	AT3G19990	418	57	unknown protein	LOC_Os02g58150	418	78	13102.t05442	expressed protein		hypothetical protein LOC100193035	Non Cyc	-
Zm.2711.1.A1_at	GRMZM2G449355_P03	AT1G50410	418	58	SNF2 domain-containing protein / helicase domain-containing protein / RING finger domain-containing protein	LOC_Os08g08220	390	80	13108.t00711	EDA16| putative| expressed		hypothetical protein LOC100216734	Non Cyc	-
Zm.16520.1.S1_at	GRMZM2G449355_P03	AT1G50410	418	58	SNF2 domain-containing protein / helicase domain-containing protein / RING finger domain-containing protein	LOC_Os08g08220	390	80	13108.t00711	EDA16| putative| expressed		---	Non Cyc	-
Zm.9169.1.A1_at	GRMZM2G056495_P01	AT2G47970	418	58	NPL4 family protein	LOC_Os01g27990	414	82	13101.t02423	NPL4| putative| expressed		---	Non Cyc	-
Zm.9169.2.S1_x_at	GRMZM2G047214_P01	AT2G47970	418	58	NPL4 family protein	LOC_Os01g27990	414	84	13101.t02423	NPL4| putative| expressed		hypothetical protein LOC100194136	Non Cyc	-
Zm.9169.2.S1_at	GRMZM2G047214_P01	AT2G47970	418	58	NPL4 family protein	LOC_Os01g27990	414	84	13101.t02423	NPL4| putative| expressed		hypothetical protein LOC100194136	Non Cyc	-
Zm.19070.1.A1_at	GRMZM2G023667_P02	AT5G57020	418	75	NMT1 (MYRISTOYL-COA:PROTEIN N-MYRISTOYLTRANSFERASE)| glycylpeptide N-tetradecanoyltransferase/ myristoyltransferase	LOC_Os01g51170	413	95	13101.t04470	glycylpeptide N-tetradecanoyltransferase 1| putative| expressed		---	Non Cyc	-
Zm.4910.1.A1_at	GRMZM2G083546_P01	AT5G46750	418	60	AGD9 (ARF-GAP DOMAIN 9)| ARF GTPase activator/ DNA binding / zinc ion binding	LOC_Os03g63710	417	82	13103.t05600	GTPase-activating protein| putative| expressed		hypothetical protein LOC100216842	Non Cyc	-
Zm.16959.3.S1_at	GRMZM2G059580_P02	AT1G09640	417	72	elongation factor 1B-gamma| putative / eEF-1B gamma| putative	LOC_Os06g37440	417	84	13106.t03414	elongation factor 1-gamma| putative| expressed		---	Non Cyc	-
Zm.4664.3.A1_a_at	GRMZM2G137694_P01	AT2G26640	418	60	KCS11 (3-KETOACYL-COA SYNTHASE 11)| acyltransferase/ catalytic/ transferase| transferring acyl groups other than amino-acyl groups	LOC_Os10g28060	428	87	13110.t02156	3-ketoacyl-CoA synthase| putative| expressed		---	Non Cyc	-
Zm.4664.2.A1_at	GRMZM2G137694_P01	AT2G26640	418	60	KCS11 (3-KETOACYL-COA SYNTHASE 11)| acyltransferase/ catalytic/ transferase| transferring acyl groups other than amino-acyl groups	LOC_Os10g28060	428	87	13110.t02156	3-ketoacyl-CoA synthase| putative| expressed		---	Non Cyc	-
Zm.9539.1.A1_at	GRMZM2G167594_P01	AT3G14205	418	61	phosphoinositide phosphatase family protein	LOC_Os06g09540	586	74	13106.t00834	SAC domain containing protein| putative| expressed		---	Non Cyc	-
Zm.6626.1.A1_at	GRMZM2G037431_P01	AT1G60590	418	66	polygalacturonase| putative / pectinase| putative	LOC_Os01g44970	525	80	13101.t03875	polygalacturonase| putative| expressed		---	Non Cyc	-
Zm.477.1.A2_a_at	GRMZM2G071970_P01	AT5G60920	418	75	COB (COBRA)	LOC_Os05g32110	457	88	13105.t02833	COBRA| putative| expressed		brittle stalk-2-like protein 3	Non Cyc	-
Zm.14099.1.A1_at	GRMZM2G344205_P02	AT1G64720	411	53	CP5	LOC_Os02g03230	447	73	13102.t00225	membrane related protein CP5| putative| expressed		hypothetical protein AY107844 /// hypothetical protein LOC100191642	Non Cyc	-
Zm.9169.2.S1_a_at	GRMZM2G047214_P01	AT2G47970	418	58	NPL4 family protein	LOC_Os01g27990	414	84	13101.t02423	NPL4| putative| expressed		hypothetical protein LOC100194136	Non Cyc	-
Zm.2376.3.S1_at	GRMZM2G094390_P01	AT4G17890	417	60	AGD8 (ARF-GAP DOMAIN 8)| ARF GTPase activator/ DNA binding / zinc ion binding	LOC_Os10g42420	398	85	13110.t03463	GTPase-activating protein| putative| expressed		---	Non Cyc	-
ZmAffx.885.1.S1_at	GRMZM2G067265_P02	AT1G77670	416	75	aminotransferase class I and II family protein	LOC_Os09g28050	466	82	13109.t02491	asparate aminotransferase| putative| expressed		---	Non Cyc	-
Zm.850.1.A1_s_at	GRMZM2G067265_P02	AT1G77670	416	75	aminotransferase class I and II family protein	LOC_Os09g28050	466	82	13109.t02491	asparate aminotransferase| putative| expressed		---	Non Cyc	-
Zm.17107.1.A1_at	GRMZM2G067265_P02	AT1G77670	416	75	aminotransferase class I and II family protein	LOC_Os09g28050	466	82	13109.t02491	asparate aminotransferase| putative| expressed		---	Non Cyc	-
Zm.8995.1.A1_at	GRMZM2G002959_P02	AT3G51840	416	79	ACX4 (ACYL-COA OXIDASE 4)| acyl-CoA oxidase/ oxidoreductase	LOC_Os05g07090	433	93	13105.t00602	acyl-coenzyme A dehydrogenase| mitochondrial precursor| putative| expressed		---	Non Cyc	-
Zm.6796.1.S1_at	GRMZM2G002959_P02	AT3G51840	416	79	ACX4 (ACYL-COA OXIDASE 4)| acyl-CoA oxidase/ oxidoreductase	LOC_Os05g07090	433	93	13105.t00602	acyl-coenzyme A dehydrogenase| mitochondrial precursor| putative| expressed		---	Non Cyc	-
Zm.18543.1.A1_at	GRMZM2G312501_P02	AT1G20670	417	41	DNA-binding bromodomain-containing protein	LOC_Os09g37760	356	71	13109.t03263	bromodomain domain containing protein| expressed		---	Non Cyc	-
Zm.5435.1.A1_at	GRMZM2G024550_P01	AT4G14605	418	55		LOC_Os02g39040	486	80	13102.t03563	mTERF domain containing protein| expressed		---	Non Cyc	-
Zm.13962.1.S1_at	GRMZM2G133652_P01	AT2G15860	417	54	unknown protein	LOC_Os03g52780	463	84	13103.t04605	expressed protein		334B7.2 protein	Non Cyc	-
Zm.16959.3.S1_a_at	GRMZM2G059580_P02	AT1G09640	417	72	elongation factor 1B-gamma| putative / eEF-1B gamma| putative	LOC_Os06g37440	417	84	13106.t03414	elongation factor 1-gamma| putative| expressed		hypothetical protein LOC100192872	Non Cyc	-
Zm.2376.3.S1_a_at	GRMZM2G094390_P01	AT4G17890	417	60	AGD8 (ARF-GAP DOMAIN 8)| ARF GTPase activator/ DNA binding / zinc ion binding	LOC_Os10g42420	398	85	13110.t03463	GTPase-activating protein| putative| expressed		---	Non Cyc	-
Zm.2416.1.A1_at	GRMZM2G414002_P02	AT2G25050	417	64	formin homology 2 domain-containing protein / FH2 domain-containing protein	LOC_Os07g40520	550	77	13107.t03699	formin-like protein 20| putative		---	Non Cyc	-
Zm.19100.1.A1_at	GRMZM2G074323_P01	AT3G03740	417	66	ATBPM4 (BTB-POZ and MATH domain 4)| protein binding	LOC_Os07g07270	432	84	13107.t00611	MBTB13 - Bric-a-Brac| Tramtrack| Broad Complex BTB domain with Meprin and TRAF Homology MATH domain| expressed		---	Non Cyc	-
Zm.18312.1.S1_at	GRMZM2G125420_P01	AT1G55360	417	72	unknown protein	LOC_Os07g10530	387	92	13107.t00931	carboxyl-terminal peptidase| putative| expressed		---	Non Cyc	-
Zm.16959.1.S1_at	GRMZM2G122871_P01	AT1G09640	417	72	elongation factor 1B-gamma| putative / eEF-1B gamma| putative	LOC_Os06g37440	417	82	13106.t03414	elongation factor 1-gamma| putative| expressed	elongation factor gamma1	hypothetical protein LOC100192872	Non Cyc	-
Zm.16959.3.S1_x_at	GRMZM2G059580_P02	AT1G09640	417	72	elongation factor 1B-gamma| putative / eEF-1B gamma| putative	LOC_Os06g37440	417	84	13106.t03414	elongation factor 1-gamma| putative| expressed		---	Non Cyc	-
Zm.6077.1.A1_at	GRMZM2G007647_P01	AT2G31810	418	75	acetolactate synthase small subunit| putative	LOC_Os02g39570	489	82	13102.t03619	ACT domain containing protein| expressed		---	Non Cyc	-
Zm.6223.1.A1_at	GRMZM2G174716_P02	AT5G14460	417	48	pseudouridine synthase/ transporter	LOC_Os05g01750	351	76	13105.t00076	TruB family pseudouridylate synthase| putative| expressed		---	Non Cyc	-
Zm.10645.1.S1_at	GRMZM2G086052_P03	AT3G28700	420	75	unknown protein	LOC_Os01g40620	489	83	13101.t03505	Uncharacterized ACR| COG1565 containing protein| putative| expressed		---	Non Cyc	-
Zm.1800.1.S1_at	GRMZM2G102088_P02	AT4G31170	419	74	protein kinase family protein	LOC_Os04g51950	423	91	13104.t04675	serine/threonine-protein kinase HT1| putative| expressed		---	Non Cyc	-
Zm.1977.1.A1_at	GRMZM2G034764_P01	AT5G55530	420	40	C2 domain-containing protein	LOC_Os07g39620	435	74	13107.t03612	C2 domain containing protein| putative| expressed		---	Non Cyc	-
Zm.12755.1.A1_at	GRMZM2G169087_P01	AT1G08980	420	57	AMI1 (AMIDASE 1)| amidase/ hydrolase| acting on carbon-nitrogen (but not peptide) bonds / indoleacetamide hydrolase	LOC_Os04g02780	438	77	13104.t00166	amidase family protein| putative| expressed		---	Non Cyc	-
Zm.7641.1.A1_at	GRMZM2G141383_P01	AT4G28720	420	65	flavin-containing monooxygenase family protein / FMO family protein	LOC_Os04g03980	421	81	13104.t00281	flavin monooxygenase| putative| expressed		---	Non Cyc	-
Zm.1417.2.A1_at	GRMZM2G029566_P01	AT1G12050	420	68	fumarylacetoacetase| putative	LOC_Os02g10310	429	87	13102.t00888	fumarylacetoacetase| putative| expressed		hypothetical protein LOC100192485	Non Cyc	-
Zm.19037.1.S1_at	GRMZM2G056612_P01	AT3G50530	420	69	CRK (CDPK-related kinase)| ATP binding / calcium ion binding / calcium-dependent protein serine/threonine phosphatase/ kinase/ protein kinase/ protein serine/threonine kinase	LOC_Os07g44710	364	76	13107.t04099	CAMK_CAMK_like.36 - CAMK includes calcium/calmodulin depedent protein kinases| expressed		---	Non Cyc	-
Zm.477.1.A1_a_at	GRMZM2G071970_P01	AT5G60920	418	75	COB (COBRA)	LOC_Os05g32110	457	88	13105.t02833	COBRA| putative| expressed		brittle stalk-2-like protein 3	Non Cyc	-
Zm.2382.2.A1_at	GRMZM2G464137_P02	AT1G49820	420	70	ATMTK (ARABIDOPSIS THALIANA S-METHYL-5-THIORIBOSE KINASE)| S-methyl-5-thioribose kinase	LOC_Os04g57400	418	82	13104.t05215	methylthioribose kinase| putative| expressed		---	Non Cyc	-
Zm.18084.1.A1_at	GRMZM2G092284_P02	AT1G16870	419	62	mitochondrial 28S ribosomal protein S29-related	LOC_Os07g10300	324	89	13107.t00908	expressed protein		---	Non Cyc	-
Zm.14500.2.S1_x_at	GRMZM2G090722_P02	AT5G11880	420	77	diaminopimelate decarboxylase| putative / DAP carboxylase| putative	LOC_Os02g24354	463	85	13102.t02141	pyridoxal-dependent decarboxylase protein| putative| expressed		hypothetical protein LOC100217223	Non Cyc	-
Zm.14500.2.A1_at	GRMZM2G090722_P02	AT5G11880	420	77	diaminopimelate decarboxylase| putative / DAP carboxylase| putative	LOC_Os02g24354	463	85	13102.t02141	pyridoxal-dependent decarboxylase protein| putative| expressed		---	Non Cyc	-
Zm.6713.2.A1_at	GRMZM2G107082_P01	AT1G09430	420	86	ACLA-3| ATP citrate synthase	LOC_Os11g47330	423	95	13111.t04201	ATP-grasp domain containing protein| expressed		---	Non Cyc	-
Zm.6713.1.A1_at	GRMZM2G034083_P01	AT1G09430	420	88	ACLA-3| ATP citrate synthase	LOC_Os12g37870	421	95	13112.t03482	ATP-grasp domain containing protein| expressed		---	Non Cyc	-
Zm.12358.1.S1_at	GRMZM2G427729_P01	AT3G54950	421	42	PLA IIIA (PATATIN-LIKE PROTEIN 6)	LOC_Os06g46350	414	82	13106.t04302	PLA IIIA/PLP7| putative| expressed		---	Non Cyc	-
Zm.15673.1.A1_at	GRMZM2G167786_P01	AT3G17640	421	43	leucine-rich repeat family protein	LOC_Os06g28480	436	70	13106.t02540	polygalacturonase inhibitor 1 precursor| putative| expressed		hypothetical protein LOC100191542	Non Cyc	-
Zm.6322.1.A1_at	GRMZM2G065423_P02	AT5G02010	420	70	ROPGEF7| Rho guanyl-nucleotide exchange factor	LOC_Os01g62990	502	83	13101.t05597	ATROPGEF7/ROPGEF7| putative| expressed		---	Non Cyc	-
Zm.13328.1.S1_at	GRMZM2G064328_P01	AT2G33610	419	45	ATSWI3B (SWITCH SUBUNIT 3)| DNA binding	LOC_Os02g10060	430	79	13102.t00863	SWIRM domain containing protein| expressed		---	Non Cyc	-
Zm.16468.1.S1_at	GRMZM2G066902_P01	AT5G02500	418	76	HSC70-1 (HEAT SHOCK COGNATE PROTEIN 70-1)| ATP binding	LOC_Os11g47760	420	77	13111.t04262	DnaK family protein| putative| expressed		---	Non Cyc	-
Zm.16468.1.A1_at	GRMZM2G066902_P01	AT5G02500	418	76	HSC70-1 (HEAT SHOCK COGNATE PROTEIN 70-1)| ATP binding	LOC_Os11g47760	420	77	13111.t04262	DnaK family protein| putative| expressed		HSP70 protein	Non Cyc	-
Zm.9164.1.A1_at	GRMZM2G108318_P03	AT5G57020	418	76	NMT1 (MYRISTOYL-COA:PROTEIN N-MYRISTOYLTRANSFERASE)| glycylpeptide N-tetradecanoyltransferase/ myristoyltransferase	LOC_Os01g51170	413	96	13101.t04470	glycylpeptide N-tetradecanoyltransferase 1| putative| expressed		---	Non Cyc	-
ZmAffx.849.1.S1_at	GRMZM2G064695_P04	AT2G20420	418	85	succinyl-CoA ligase (GDP-forming) beta-chain| mitochondrial| putative / succinyl-CoA synthetase| beta chain| putative / SCS-beta| putative	LOC_Os02g40830	422	96	13102.t03744	succinyl-CoA ligase beta-chain| mitochondrial precursor| putative| expressed		---	Non Cyc	-
Zm.6580.2.A1_x_at	GRMZM2G064695_P04	AT2G20420	418	85	succinyl-CoA ligase (GDP-forming) beta-chain| mitochondrial| putative / succinyl-CoA synthetase| beta chain| putative / SCS-beta| putative	LOC_Os02g40830	422	96	13102.t03744	succinyl-CoA ligase beta-chain| mitochondrial precursor| putative| expressed		---	Non Cyc	-
Zm.6580.2.A1_at	GRMZM2G064695_P04	AT2G20420	418	85	succinyl-CoA ligase (GDP-forming) beta-chain| mitochondrial| putative / succinyl-CoA synthetase| beta chain| putative / SCS-beta| putative	LOC_Os02g40830	422	96	13102.t03744	succinyl-CoA ligase beta-chain| mitochondrial precursor| putative| expressed		---	Non Cyc	-
Zm.14330.1.A1_at	GRMZM2G012690_P01	AT1G04850	419	74	ubiquitin-associated (UBA)/TS-N domain-containing protein	LOC_Os02g30180	417	90	13102.t02726	ZOS2-07 - C2H2 zinc finger protein| expressed		---	Non Cyc	-
Zm.6580.1.A1_at	GRMZM2G064695_P04	AT2G20420	418	85	succinyl-CoA ligase (GDP-forming) beta-chain| mitochondrial| putative / succinyl-CoA synthetase| beta chain| putative / SCS-beta| putative	LOC_Os02g40830	422	96	13102.t03744	succinyl-CoA ligase beta-chain| mitochondrial precursor| putative| expressed		---	Non Cyc	-
Zm.6873.1.A1_at	GRMZM2G423476_P01	AT5G39990	419	65	glycosyltransferase family 14 protein / core-2/I-branching enzyme family protein	LOC_Os12g44240	427	84	13112.t04106	N-acetylglucosaminyltransferase| putative| expressed		---	Non Cyc	-
Zm.3653.1.A1_at	GRMZM2G458283_P01	AT5G10630	419	49	elongation factor 1-alpha| putative / EF-1-alpha| putative	LOC_Os01g02720	397	71	13101.t00166	elongation factor Tu| putative| expressed		---	Non Cyc	-
Zm.15018.1.S1_at	GRMZM2G458283_P01	AT5G10630	419	49	elongation factor 1-alpha| putative / EF-1-alpha| putative	LOC_Os01g02720	397	71	13101.t00166	elongation factor Tu| putative| expressed		---	Non Cyc	-
Zm.3396.1.S1_at	GRMZM2G048129_P01	AT5G61820	419	49		LOC_Os08g42590	431	62	13108.t03999	mtN19| putative| expressed		---	Non Cyc	-
Zm.11978.1.A1_at	GRMZM2G087196_P01	AT3G56990	419	50	EDA7 (embryo sac development arrest 7)	LOC_Os06g03780	420	73	13106.t00267	NUC153 domain containing protein| expressed		---	Non Cyc	-
ZmAffx.909.1.S1_at	GRMZM2G432525_P01	AT1G71350	419	53	eukaryotic translation initiation factor SUI1 family protein	LOC_Os02g35160	398	73	13102.t03170	ligatin| putative| expressed		---	Non Cyc	-
ZmAffx.1096.1.A1_at	GRMZM2G456471_P01	AT1G67070	419	54	DIN9 (DARK INDUCIBLE 9)| mannose-6-phosphate isomerase	LOC_Os11g38810	411	77	13111.t03422	mannose-6-phosphate isomerase| putative| expressed		---	Non Cyc	-
Zm.1531.1.A1_at	GRMZM2G139336_P02	AT2G40320	416	62	unknown protein	LOC_Os03g60350	431	84	13103.t05283	leaf senescence related protein| putative| expressed		hypothetical protein LOC100191913	Non Cyc	-
Zm.6580.2.A1_a_at	GRMZM2G064695_P04	AT2G20420	418	85	succinyl-CoA ligase (GDP-forming) beta-chain| mitochondrial| putative / succinyl-CoA synthetase| beta chain| putative / SCS-beta| putative	LOC_Os02g40830	422	96	13102.t03744	succinyl-CoA ligase beta-chain| mitochondrial precursor| putative| expressed		---	Non Cyc	-
Zm.5178.1.A1_a_at	GRMZM2G387419_P01	AT5G54140	413	59	ILL3| IAA-amino acid conjugate hydrolase/ metallopeptidase	LOC_Os04g44110	400	83	13104.t03937	hydrolase| putative| expressed		---	Non Cyc	-
Zm.13996.1.S1_at	GRMZM2G063069_P01	AT3G01490	412	74	protein kinase| putative	LOC_Os05g50190	383	90	13105.t04500	protein kinase domain containing protein| expressed		---	Non Cyc	-
Zm.14134.1.A1_at	GRMZM2G109843_P02	AT3G50530	412	80	CRK (CDPK-related kinase)| ATP binding / calcium ion binding / calcium-dependent protein serine/threonine phosphatase/ kinase/ protein kinase/ protein serine/threonine kinase	LOC_Os07g42770	416	97	13107.t03914	CAMK_CAMK_like.35 - CAMK includes calcium/calmodulin depedent protein kinases| expressed		---	Non Cyc	-
Zm.1653.2.A1_a_at	GRMZM2G119703_P02	AT3G44680	412	83	HDA9 (HISTONE DEACETYLASE 9)| histone deacetylase	LOC_Os04g33480	418	84	13104.t03004	histone deacetylase| putative| expressed		histone deacetylase	Non Cyc	-
Zm.567.1.A1_at	GRMZM2G117507_P01	AT3G59920	412	83	ATGDI2 (RAB GDP DISSOCIATION INHIBITOR 2)| RAB GDP-dissociation inhibitor	LOC_Os05g23860	413	94	13105.t02070	rab GDP dissociation inhibitor alpha| putative| expressed		profilin 5	Non Cyc	-
Zm.5495.1.S1_at	GRMZM2G117507_P01	AT3G59920	412	83	ATGDI2 (RAB GDP DISSOCIATION INHIBITOR 2)| RAB GDP-dissociation inhibitor	LOC_Os05g23860	413	94	13105.t02070	rab GDP dissociation inhibitor alpha| putative| expressed		---	Non Cyc	-
Zm.15590.1.A1_at	GRMZM2G075655_P02	AT4G31340	413	44	myosin heavy chain-related	LOC_Os08g40790	397	73	13108.t03821	DNA repair ATPase-related| putative| expressed		---	Non Cyc	-
Zm.13202.1.A1_at	GRMZM2G074278_P01	AT1G56590	416	69	clathrin adaptor complexes medium subunit family protein	LOC_Os05g31780	417	89	13105.t02800	adaptor complexes medium subunit family domain containing protein| expressed		---	Non Cyc	-
Zm.16942.1.A1_at	GRMZM2G003789_P01	AT3G02875	413	53	ILR1 (IAA-LEUCINE RESISTANT 1)| IAA-Leu conjugate hydrolase/ IAA-Phe conjugate hydrolase/ metallopeptidase	LOC_Os07g14590	398	73	13107.t01325	hydrolase| putative| expressed		---	Non Cyc	-
Zm.5426.1.S1_at	GRMZM2G051174_P01	AT3G07300	412	72	eukaryotic translation initiation factor 2B family protein / eIF-2B family protein	LOC_Os10g25320	417	94	13110.t01947	initiation factor 2 subunit family domain containing protein| expressed		hypothetical protein LOC100191235	Non Cyc	-
Zm.18743.1.A1_at	GRMZM2G100641_P01	AT4G24630	413	59	receptor/ zinc ion binding	LOC_Os05g36090	433	81	13105.t03228	zinc finger DHHC domain-containing protein| putative| expressed		---	Non Cyc	-
Zm.9855.1.S1_at	GRMZM2G030275_P01	AT2G31190	413	67		LOC_Os04g43690	437	87	13104.t03894	DUF647 domain containing protein| putative| expressed		---	Non Cyc	-
Zm.17418.1.A1_at	GRMZM2G063684_P02	AT3G01490	413	71	protein kinase| putative	LOC_Os01g45380	374	87	13101.t03912	protein kinase domain containing protein| expressed		---	Non Cyc	-
Zm.18083.1.A1_at	GRMZM2G045970_P01	AT2G38670	413	77	PECT1 (PHOSPHORYLETHANOLAMINE CYTIDYLYLTRANSFERASE 1)| ethanolamine-phosphate cytidylyltransferase	LOC_Os12g02820	425	89	13112.t00176	cytidylyltransferase domain containing protein| expressed		---	Non Cyc	-
Zm.18083.1.A1_a_at	GRMZM2G045970_P01	AT2G38670	413	77	PECT1 (PHOSPHORYLETHANOLAMINE CYTIDYLYLTRANSFERASE 1)| ethanolamine-phosphate cytidylyltransferase	LOC_Os12g02820	425	89	13112.t00176	cytidylyltransferase domain containing protein| expressed		---	Non Cyc	-
Zm.6209.1.S1_at	GRMZM2G059825_P01	AT5G61840	413	84	GUT1| catalytic/ glucuronoxylan glucuronosyltransferase	LOC_Os01g70200	400	94	13101.t06244	exostosin family domain containing protein| expressed		---	Non Cyc	-
Zm.1550.1.A1_at	GRMZM2G104882_P01	AT1G76920	413	45	F-box family protein (FBX3)	LOC_Os04g59010	173	57	13104.t05374	F-box domain containing protein| expressed		hypothetical protein LOC100194140	Non Cyc	-
ZmAffx.1483.1.S1_at	GRMZM2G468682_P01	AT3G01160	412	40	unknown protein	LOC_Os07g34740	406	72	13107.t03141	NUC153 domain containing protein| expressed		---	Non Cyc	-
Zm.14078.1.A1_at	GRMZM2G014805_P03	AT5G06600	411	77	UBP12 (UBIQUITIN-SPECIFIC PROTEASE 12)| ubiquitin thiolesterase/ ubiquitin-specific protease	LOC_Os12g30540	415	94	13112.t02767	ubiquitin carboxyl-terminal hydrolase| putative| expressed		hypothetical protein LOC100194235	Non Cyc	-
Zm.14078.1.A1_at	GRMZM2G014805_P03	AT5G06600	411	77	UBP12 (UBIQUITIN-SPECIFIC PROTEASE 12)| double-stranded DNA binding / ubiquitin thiolesterase/ ubiquitin-specific protease	LOC_Os12g30540	415	94	13112.t02767	ubiquitin carboxyl-terminal hydrolase| putative| expressed		hypothetical protein LOC100194235	Non Cyc	-
ZmAffx.1183.1.S1_at	GRMZM2G158147_P01	AT1G19920	411	80	APS2| sulfate adenylyltransferase (ATP)	LOC_Os04g02050	355	92	13104.t00100	bifunctional 3-phosphoadenosine 5-phosphosulfate synthetase| putative| expressed		---	Non Cyc	-
Zm.5755.1.A1_at	GRMZM2G163311_P03	AT1G30820	411	80	CTP synthase| putative / UTP--ammonia ligase| putative	LOC_Os05g49770	414	92	13105.t04458	CTP synthase| putative| expressed		---	Non Cyc	-
Zm.17860.1.S1_at	GRMZM2G427097_P01	AT5G07440	411	80	GDH2 (GLUTAMATE DEHYDROGENASE 2)| ATP binding / glutamate dehydrogenase [NAD(P)+]/ glutamate dehydrogenase/ oxidoreductase	LOC_Os04g45970	412	88	13104.t04116	glutamate dehydrogenase protein| putative| expressed		hypothetical protein LOC100193614	Non Cyc	-
Zm.44.1.S1_at	GRMZM2G178415_P06	AT5G18170	411	85	GDH1 (GLUTAMATE DEHYDROGENASE 1)| ATP binding / glutamate dehydrogenase [NAD(P)+]/ oxidoreductase	LOC_Os03g58040	411	96	13103.t05072	glutamate dehydrogenase protein| putative| expressed		glutamic dehydrogenase1	Non Cyc	-
Zm.16426.1.S1_at	GRMZM2G110834_P02	AT1G15110	412	73	phosphatidyl serine synthase family protein	LOC_Os01g02890	382	90	13101.t00183	phosphatidylserine synthase| putative		hypothetical protein LOC100216715	Non Cyc	-
Zm.10796.1.A1_at	GRMZM2G432128_P01	AT1G65930	411	86	isocitrate dehydrogenase| putative / NADP+ isocitrate dehydrogenase| putative	LOC_Os01g46610	412	96	13101.t04027	dehydrogenase| putative| expressed		---	Non Cyc	-
Zm.3241.1.A1_at	GRMZM2G051174_P01	AT3G07300	412	72	eukaryotic translation initiation factor 2B family protein / eIF-2B family protein	LOC_Os10g25320	417	94	13110.t01947	initiation factor 2 subunit family domain containing protein| expressed		---	Non Cyc	-
Zm.18669.1.A1_at	GRMZM2G107731_P02	AT5G50840	412	47		LOC_Os03g17930	423	69	13103.t01585	alpha-taxilin| putative| expressed		---	Non Cyc	-
Zm.12913.1.A1_at	GRMZM2G015730_P01	AT5G50840	412	48		LOC_Os03g17930	420	70	13103.t01585	alpha-taxilin| putative| expressed		hypothetical protein LOC100194064	Non Cyc	-
Zm.4464.1.A1_at	GRMZM2G068710_P08	AT1G34370	412	51	STOP1 (sensitive to proton rhizotoxicity 1)| nucleic acid binding / transcription factor/ zinc ion binding	LOC_Os12g07280	454	55	13112.t00611	ZOS12-02 - C2H2 zinc finger protein| expressed		---	Non Cyc	-
Zm.18511.1.S1_at	GRMZM2G064382_P01	AT1G10970	412	57	ZIP4 (ZINC TRANSPORTER 4 PRECURSOR)| cation transmembrane transporter/ copper ion transmembrane transporter	LOC_Os06g37010	412	67	13106.t03375	metal cation transporter| putative| expressed		---	Non Cyc	-
Zm.9335.1.A1_at	GRMZM2G135444_P01	AT1G47380	412	60	protein phosphatase 2C-related / PP2C-related	LOC_Os09g28560	423	80	13109.t02541	protein phosphotase protein| putative| expressed		---	Non Cyc	-
Zm.19250.1.S1_at	GRMZM2G300990_P01	AT4G24740	412	69	AFC2 (ARABIDOPSIS FUS3-COMPLEMENTING GENE 2)| kinase/ protein kinase	LOC_Os12g27520	416	67	13112.t02469	serine/threonine-protein kinase AFC2| putative| expressed		---	Non Cyc	-
Zm.11805.1.A1_at	GRMZM2G164502_P01	AT2G37050	414	58	kinase	LOC_Os01g74550	415	65	13101.t06669	transposon protein| putative| unclassified		---	Non Cyc	-
Zm.44.1.S1_at	GRMZM2G178415_P06	AT5G18170	411	85	GDH1 (GLUTAMATE DEHYDROGENASE 1)| ATP binding / glutamate dehydrogenase [NAD(P)+]/ oxidoreductase	LOC_Os03g58040	411	96	13103.t05072	glutamate dehydrogenase protein| putative| expressed	glutamic dehydrogenase1	glutamic dehydrogenase1	Non Cyc	-
Zm.6654.1.A1_at	AC206968.3_FGP003	AT1G29150	415	84	ATS9 (ARABIDOPSIS NON-ATPASE SUBUNIT 9)	LOC_Os04g36700	424	97	13104.t03276	proteasome subunit| putative| expressed		---	Non Cyc	-
Zm.8242.1.A1_at	GRMZM2G038532_P01	AT5G44250	414	44	unknown protein	LOC_Os06g11040	408	83	13106.t00978	expressed protein		---	Non Cyc	-
Zm.11953.1.S1_at	GRMZM2G477741_P03	AT3G58810	415	61	MTPA2 (METAL TOLERANCE PROTEIN A2)| efflux transmembrane transporter/ inorganic anion transmembrane transporter/ zinc ion transmembrane transporter	LOC_Os05g03780	419	83	13105.t00275	cation efflux family protein| putative| expressed		---	Non Cyc	-
Zm.14358.1.A1_at	GRMZM2G075683_P02	AT4G14340	415	65	CKI1 (CASEIN KINASE I)| kinase/ protein serine/threonine kinase	LOC_Os02g40860	411	82	13102.t03747	CK1_CaseinKinase_1.5 - CK1 includes the casein kinase 1 kinases| expressed		hypothetical protein LOC100217181	Non Cyc	-
Zm.16472.2.S1_at	GRMZM2G090779_P01	AT1G51760	415	67	IAR3 (IAA-ALANINE RESISTANT 3)| IAA-Ala conjugate hydrolase/ metallopeptidase	LOC_Os01g37960	414	89	13101.t03259	hydrolase| putative| expressed		---	Non Cyc	-
Zm.19204.1.S1_at	GRMZM2G006429_P02	AT1G09160	415	67	protein phosphatase 2C-related / PP2C-related	LOC_Os03g18970	428	89	13103.t01686	protein phosphotase protein| putative| expressed		---	Non Cyc	-
Zm.5155.2.S1_at	GRMZM2G060765_P02	AT3G03740	415	68	ATBPM4 (BTB-POZ and MATH domain 4)| protein binding	LOC_Os03g57854	431	89	13103.t05054	MBTB3 - Bric-a-Brac| Tramtrack| Broad Complex BTB domain with Meprin and TRAF Homology MATH domain| expressed		---	Non Cyc	-
Zm.268.1.A1_at	GRMZM2G027995_P02	AT3G13920	414	91	EIF4A1 (EUKARYOTIC TRANSLATION INITIATION FACTOR 4A1)| ATP-dependent helicase/ translation initiation factor	LOC_Os02g05330	414	98	13102.t00437	DEAD-box ATP-dependent RNA helicase| putative| expressed		translation initiation factor eIF-4A	Non Cyc	-
Zm.18083.2.A1_at	GRMZM2G103281_P01	AT2G38670	415	77	PECT1 (PHOSPHORYLETHANOLAMINE CYTIDYLYLTRANSFERASE 1)| ethanolamine-phosphate cytidylyltransferase	LOC_Os12g02820	428	88	13112.t00176	cytidylyltransferase domain containing protein| expressed		---	Non Cyc	-
Zm.3015.1.S1_a_at	GRMZM2G027995_P02	AT3G13920	414	91	EIF4A1 (EUKARYOTIC TRANSLATION INITIATION FACTOR 4A1)| ATP-dependent helicase/ translation initiation factor	LOC_Os02g05330	414	98	13102.t00437	DEAD-box ATP-dependent RNA helicase| putative| expressed		translational initiation factor eIF-4A	Non Cyc	-
Zm.1973.1.S1_at	GRMZM2G034065_P02	AT1G12680	416	58	PEPKR2 (Phosphoenolpyruvate carboxylase-related kinase 2)| ATP binding / kinase/ protein kinase/ protein serine/threonine kinase	LOC_Os09g29170	450	82	13109.t02602	CAMK_CAMK_like.38 - CAMK includes calcium/calmodulin depedent protein kinases| expressed		hypothetical protein LOC100217077	Non Cyc	-
Zm.19156.1.A1_at	GRMZM2G172657_P01	AT4G37650	416	58	SHR (SHORT ROOT)| protein binding / sequence-specific DNA binding / transcription factor	LOC_Os07g39820	605	88	13107.t03632	SHR| putative| expressed		---	Non Cyc	-
Zm.15922.1.S1_at	GRMZM2G036908_P07	AT3G58810	416	60	MTPA2 (METAL TOLERANCE PROTEIN A2)| efflux transmembrane transporter/ inorganic anion transmembrane transporter/ zinc ion transmembrane transporter	LOC_Os05g03780	420	79	13105.t00275	cation efflux family protein| putative| expressed		hypothetical protein LOC100192051	Non Cyc	-
Zm.13755.1.S1_s_at	GRMZM2G036908_P05	AT3G58810	416	60	MTPA2 (METAL TOLERANCE PROTEIN A2)| efflux transmembrane transporter/ inorganic anion transmembrane transporter/ zinc ion transmembrane transporter	LOC_Os05g03780	420	79	13105.t00275	cation efflux family protein| putative| expressed		hypothetical protein LOC100192051	Non Cyc	-
Zm.13755.1.S1_at	GRMZM2G036908_P05	AT3G58810	416	60	MTPA2 (METAL TOLERANCE PROTEIN A2)| efflux transmembrane transporter/ inorganic anion transmembrane transporter/ zinc ion transmembrane transporter	LOC_Os05g03780	420	79	13105.t00275	cation efflux family protein| putative| expressed		hypothetical protein LOC100192051	Non Cyc	-
Zm.13681.1.S1_at	GRMZM2G029519_P02	AT1G12370	416	61	PHR1 (PHOTOLYASE 1)| DNA photolyase	LOC_Os10g08580	415	81	13110.t00675	FAD binding domain of DNA photolyase domain containing protein| expressed		hypothetical protein LOC100191679	Non Cyc	-
Zm.4694.1.A1_at	GRMZM2G166355_P01	AT1G17370	421	60	UBP1B (oligouridylate binding protein 1B)| mRNA 3'-UTR binding	LOC_Os08g40880	451	87	13108.t03830	RNA recognition motif containing protein| putative| expressed		---	Non Cyc	-
Zm.4363.1.A1_at	GRMZM2G052823_P01	AT3G07890	415	72	RabGAP/TBC domain-containing protein	LOC_Os08g25010	419	89	13108.t02276	TBC domain containing protein| expressed		---	Non Cyc	-
Zm.725.1.A1_at	GRMZM2G029573_P01	AT3G27740	414	70	CARA (CARBAMOYL PHOSPHATE SYNTHETASE A)| carbamoyl-phosphate synthase (glutamine-hydrolyzing)/ carbamoyl-phosphate synthase/ catalytic	LOC_Os02g47850	415	89	13102.t04406	class I glutamine amidotransferase| putative| expressed		hypothetical protein LOC100193467	Non Cyc	-
Zm.7649.1.A1_at	GRMZM2G142557_P01	AT5G19350	416	68	RNA-binding protein 45 (RBP45)| putative	LOC_Os03g07800	413	89	13103.t00654	RNA recognition motif containing protein| putative| expressed		---	Non Cyc	-
Zm.6980.1.S1_at	GRMZM2G168920_P01	AT4G31420	414	62	zinc finger (C2H2 type) family protein	LOC_Os06g47840	404	88	13106.t04451	ZOS6-08 - C2H2 zinc finger protein| expressed		---	Non Cyc	-
Zm.10635.1.S1_at	GRMZM2G006791_P01	AT1G77490	414	65	TAPX (THYLAKOIDAL ASCORBATE PEROXIDASE)| L-ascorbate peroxidase	LOC_Os02g34810	467	77	13102.t03137	OsAPx8 - Thylakoid-bound Ascorbate Peroxidase encoding gene 5|8| expressed		---	Non Cyc	-
Zm.15780.1.A1_at	GRMZM2G108767_P01	AT3G43230	414	67	zinc finger (FYVE type) family protein	LOC_Os07g42500	462	84	13107.t03887	FYVE zinc finger domain containing protein| expressed		---	Non Cyc	-
Zm.10357.1.S1_at	GRMZM2G108767_P01	AT3G43230	414	67	zinc finger (FYVE type) family protein	LOC_Os07g42500	462	84	13107.t03887	FYVE zinc finger domain containing protein| expressed		---	Non Cyc	-
Zm.6084.2.S1_at	GRMZM2G049839_P01	AT3G13235	414	69	ubiquitin family protein	LOC_Os02g10510	415	86	13102.t00908	Ubiquitin family domain containing protein| expressed		---	Non Cyc	-
Zm.4957.1.A1_at	GRMZM2G311003_P04	AT5G11580	415	49	UVB-resistance protein-related / regulator of chromosome condensation (RCC1) family protein	LOC_Os01g52630	415	90	13101.t04609	regulator of chromosome condensation| putative| expressed		hypothetical protein LOC100191992	Non Cyc	-
Zm.6084.1.A1_at	GRMZM2G049839_P01	AT3G13235	414	69	ubiquitin family protein	LOC_Os02g10510	415	86	13102.t00908	Ubiquitin family domain containing protein| expressed		---	Non Cyc	-
Zm.13792.1.S1_at	GRMZM2G054470_P04	AT5G19130	414	50	GPI transamidase component family protein / Gaa1-like family protein	LOC_Os01g48980	295	83	13101.t04259	GPI transamidase component family protein| putative| expressed		---	Non Cyc	-
Zm.6848.1.A1_s_at	GRMZM2G320497_P01	AT1G09640	414	74	elongation factor 1B-gamma| putative / eEF-1B gamma| putative	LOC_Os06g37440	416	84	13106.t03414	elongation factor 1-gamma| putative| expressed		---	Non Cyc	-
Zm.6848.3.S1_at	GRMZM2G029559_P02	AT1G09640	414	75	elongation factor 1B-gamma| putative / eEF-1B gamma| putative	LOC_Os06g37440	416	84	13106.t03414	elongation factor 1-gamma| putative| expressed		---	Non Cyc	-
Zm.6848.2.A1_x_at	GRMZM2G029559_P02	AT1G09640	414	75	elongation factor 1B-gamma| putative / eEF-1B gamma| putative	LOC_Os06g37440	416	84	13106.t03414	elongation factor 1-gamma| putative| expressed		---	Non Cyc	-
Zm.6848.2.A1_at	GRMZM2G029559_P02	AT1G09640	414	75	elongation factor 1B-gamma| putative / eEF-1B gamma| putative	LOC_Os06g37440	416	84	13106.t03414	elongation factor 1-gamma| putative| expressed		---	Non Cyc	-
Zm.5855.1.A1_at	GRMZM2G467446_P01	AT1G75850	414	78	VPS35B (VPS35 HOMOLOG B)	LOC_Os03g58700	414	95	13103.t05131	vacuolar protein sorting-associated protein 35| putative| expressed		---	Non Cyc	-
Zm.437.1.A1_a_at	GRMZM2G116034_P02	AT3G13920	414	91	EIF4A1 (EUKARYOTIC TRANSLATION INITIATION FACTOR 4A1)| ATP-dependent helicase/ translation initiation factor	LOC_Os02g05330	414	97	13102.t00437	DEAD-box ATP-dependent RNA helicase| putative| expressed		translation initiation factor	Non Cyc	-
Zm.3015.1.S2_at	GRMZM2G027995_P02	AT3G13920	414	91	EIF4A1 (EUKARYOTIC TRANSLATION INITIATION FACTOR 4A1)| ATP-dependent helicase/ translation initiation factor	LOC_Os02g05330	414	98	13102.t00437	DEAD-box ATP-dependent RNA helicase| putative| expressed		---	Non Cyc	-
Zm.6084.2.A1_at	GRMZM2G049839_P01	AT3G13235	414	69	ubiquitin family protein	LOC_Os02g10510	415	86	13102.t00908	Ubiquitin family domain containing protein| expressed		---	Non Cyc	-
Zm.5927.2.A1_x_at	GRMZM2G064023_P04	AT2G44350	472	82	ATCS| ATP binding / ATP citrate synthase/ citrate (SI)-synthase	LOC_Os11g33240	472	95	13111.t02915	citrate synthase| putative| expressed		hypothetical protein LOC100194338	Non Cyc	-
Zm.10177.1.A1_at	GRMZM2G118800_P01	AT1G44170	472	64	ALDH3H1 (ALDEHYDE DEHYDROGENASE 3H1)| 3-chloroallyl aldehyde dehydrogenase/ aldehyde dehydrogenase (NAD)	LOC_Os11g08300	482	81	13111.t00735	aldehyde dehydrogenase| putative| expressed		---	Non Cyc	-
Zm.15597.1.S1_at	GRMZM2G072107_P02	AT4G14340	472	66	CKI1 (CASEIN KINASE I)| kinase/ protein serine/threonine kinase	LOC_Os04g43490	456	83	13104.t03877	CK1_CaseinKinase_1.7 - CK1 includes the casein kinase 1 kinases| expressed		---	Non Cyc	-
Zm.1250.2.S1_at	GRMZM2G027825_P01	AT5G06390	472	67	FLA17 (FASCICLIN-LIKE ARABINOGALACTAN PROTEIN 17 PRECURSOR)	LOC_Os03g57460	478	85	13103.t05019	fasciclin domain containing protein| expressed		Hypothetical protein LOC100191515 (LOC100191515)| mRNA	Non Cyc	-
Zm.9542.1.A1_at	GRMZM2G135968_P01	AT4G16170	472	72	unknown protein	LOC_Os03g19690	785	89	13103.t01758	expressed protein		hypothetical protein LOC100192045	Non Cyc	-
ZmAffx.1158.1.A1_at	GRMZM2G391936_P05	AT5G19220	472	78	APL1 (ADP GLUCOSE PYROPHOSPHORYLASE LARGE SUBUNIT 1)| glucose-1-phosphate adenylyltransferase	LOC_Os03g52460	445	92	13103.t04577	glucose-1-phosphate adenylyltransferase large subunit| putative| expressed		---	Non Cyc	-
Zm.2860.1.S1_at	GRMZM2G012863_P02	AT5G46290	472	80	KAS I (3-KETOACYL-ACYL CARRIER PROTEIN SYNTHASE I)| catalytic/ fatty-acid synthase/ transferase| transferring acyl groups other than amino-acyl groups	LOC_Os06g09630	465	91	13106.t00842	3-oxoacyl-synthase| putative| expressed		---	Non Cyc	-
Zm.17724.3.S1_at	GRMZM2G111201_P01	AT3G25500	473	44	AFH1 (FORMIN HOMOLOGY 1)| actin binding / actin filament binding / protein binding	LOC_Os02g06580	849	69	13102.t00563	formin| putative| expressed		---	Non Cyc	-
Zm.5927.2.S1_at	GRMZM2G064023_P04	AT2G44350	472	82	ATCS| ATP binding / ATP citrate synthase/ citrate (SI)-synthase	LOC_Os11g33240	472	95	13111.t02915	citrate synthase| putative| expressed		---	Non Cyc	-
Zm.4096.2.A1_at	GRMZM2G095562_P01	AT3G15430	472	63	regulator of chromosome condensation (RCC1) family protein	LOC_Os07g27490	481	92	13107.t02437	Regulator of chromosome condensation domain containing protein| expressed		---	Non Cyc	-
Zm.5927.2.A1_at	GRMZM2G064023_P04	AT2G44350	472	82	ATCS| ATP binding / ATP citrate synthase/ citrate (SI)-synthase	LOC_Os11g33240	472	95	13111.t02915	citrate synthase| putative| expressed		hypothetical protein LOC100194338	Non Cyc	-
Zm.5927.2.A1_a_at	GRMZM2G064023_P04	AT2G44350	472	82	ATCS| ATP binding / ATP citrate synthase/ citrate (SI)-synthase	LOC_Os11g33240	472	95	13111.t02915	citrate synthase| putative| expressed		hypothetical protein LOC100194338	Non Cyc	-
Zm.5927.1.S1_at	GRMZM2G064023_P04	AT2G44350	472	82	ATCS| ATP binding / ATP citrate synthase/ citrate (SI)-synthase	LOC_Os11g33240	472	95	13111.t02915	citrate synthase| putative| expressed		Hypothetical protein LOC100194338 (LOC100194338)| mRNA	Non Cyc	-
Zm.15069.1.A1_at	GRMZM2G064023_P04	AT2G44350	472	82	ATCS| ATP binding / ATP citrate synthase/ citrate (SI)-synthase	LOC_Os11g33240	472	95	13111.t02915	citrate synthase| putative| expressed		---	Non Cyc	-
Zm.13455.1.A1_at	GRMZM2G107199_P01	AT3G50660	473	41	DWF4 (DWARF 4)| steroid 22-alpha hydroxylase	LOC_Os04g39430	458	90	13104.t03496	cytochrome P450| putative| expressed		hypothetical protein LOC100217085	Non Cyc	-
Zm.19014.1.S1_at	GRMZM2G028721_P01	AT1G08700	475	51	presenilin family protein	LOC_Os01g16930	447	77	13101.t01538	presenilin| putative| expressed		---	Non Cyc	-
Zm.2860.1.S1_at	GRMZM2G012863_P02	AT5G46290	472	80	KAS I (3-KETOACYL-ACYL CARRIER PROTEIN SYNTHASE I)| catalytic/ fatty-acid synthase	LOC_Os06g09630	465	91	13106.t00842	3-oxoacyl-synthase| putative| expressed		---	Non Cyc	-
Zm.2713.2.A1_at	GRMZM2G009464_P02	AT5G60790	471	83	ATGCN1| transporter	LOC_Os08g45010	471	90	13108.t04234	ABC transporter| ATP-binding protein| putative| expressed		---	Non Cyc	-
Zm.19193.1.A1_at	GRMZM2G132251_P02	AT5G53900	471	54	unknown protein	LOC_Os11g25920	214	96	13111.t02203	transcription factor-related| putative| expressed		---	Non Cyc	-
Zm.6107.1.A1_at	GRMZM2G067225_P01	AT5G42650	471	56	AOS (ALLENE OXIDE SYNTHASE)| allene oxide synthase/ hydro-lyase/ oxygen binding	LOC_Os03g12500	467	77	13103.t01063	cytochrome P450| putative| expressed		allene oxide synthase	Non Cyc	-
Zm.1624.1.A1_at	GRMZM2G141081_P01	AT5G13750	471	58	ZIFL1 (ZINC INDUCED FACILITATOR-like 1)| tetracycline:hydrogen antiporter	LOC_Os11g04104	490	75	13111.t00303	major facilitator superfamily antiporter| putative| expressed		---	Non Cyc	-
Zm.18252.1.A1_at	GRMZM2G118241_P01	AT4G12910	471	60	scpl20 (serine carboxypeptidase-like 20)| serine-type carboxypeptidase	LOC_Os12g15470	450	78	13112.t01403	OsSCP65 - Putative Serine Carboxypeptidase homologue| expressed		---	Non Cyc	-
ZmAffx.1185.1.A1_at	GRMZM2G176780_P02	AT1G78130	471	67	UNE2 (unfertilized embryo sac 2)| carbohydrate transmembrane transporter/ sugar:hydrogen symporter	LOC_Os08g31670	512	77	13108.t02918	transporter| putative| expressed		---	Non Cyc	-
Zm.5399.1.A1_at	GRMZM2G177906_P01	AT4G29130	471	67	HXK1 (HEXOKINASE 1)| ATP binding / fructokinase/ glucokinase/ hexokinase	LOC_Os01g53930	455	91	13101.t04733	hexokinase| putative| expressed		---	Non Cyc	-
Zm.9590.1.A1_at	GRMZM2G160430_P01	AT1G75220	472	64	integral membrane protein| putative	LOC_Os05g49270	488	77	13105.t04407	transporter family protein| putative| expressed		---	Non Cyc	-
Zm.2713.2.S1_a_at	GRMZM2G009464_P02	AT5G60790	471	83	ATGCN1| transporter	LOC_Os08g45010	471	90	13108.t04234	ABC transporter| ATP-binding protein| putative| expressed		---	Non Cyc	-
Zm.4096.2.A1_a_at	GRMZM2G095562_P01	AT3G15430	472	63	regulator of chromosome condensation (RCC1) family protein	LOC_Os07g27490	481	92	13107.t02437	Regulator of chromosome condensation domain containing protein| expressed		---	Non Cyc	-
Zm.941.1.S1_at	GRMZM2G143854_P04	AT5G52430	472	41	hydroxyproline-rich glycoprotein family protein	LOC_Os02g57610	432	85	13102.t05386	expressed protein		---	Non Cyc	-
Zm.1258.1.A1_at	GRMZM2G131839_P01	AT5G15270	472	41	KH domain-containing protein	LOC_Os10g35220	786	71	13110.t02811	KH domain containing protein| putative| expressed		hypothetical protein LOC100193713	Non Cyc	-
Zm.14125.1.A1_at	GRMZM2G000825_P01	AT3G51280	472	57	male sterility MS5| putative	LOC_Os09g36740	513	78	13109.t03159	tetratricopeptide repeat domain containing protein| expressed		---	Non Cyc	-
Zm.8863.1.S1_at	GRMZM2G021243_P01	AT1G14020	472	60	unknown protein	LOC_Os01g07410	465	87	13101.t00620	growth regulator related protein| putative| expressed		---	Non Cyc	-
ZmAffx.822.1.S1_at	GRMZM2G174149_P01	AT1G78910	472	61	pseudouridine synthase family protein	LOC_Os08g40860	461	88	13108.t03828	RNA pseudouridine synthase| putative| expressed		---	Non Cyc	-
Zm.4096.2.S1_at	GRMZM2G095562_P01	AT3G15430	472	63	regulator of chromosome condensation (RCC1) family protein	LOC_Os07g27490	481	92	13107.t02437	Regulator of chromosome condensation domain containing protein| expressed		---	Non Cyc	-
Zm.17724.3.S1_a_at	GRMZM2G111201_P01	AT3G25500	473	44	AFH1 (FORMIN HOMOLOGY 1)| actin binding / actin filament binding / protein binding	LOC_Os02g06580	849	69	13102.t00563	formin| putative| expressed		---	Non Cyc	-
Zm.13708.1.A1_at	GRMZM2G039238_P01	AT4G13930	471	81	SHM4 (serine hydroxymethyltransferase 4)| catalytic/ glycine hydroxymethyltransferase/ pyridoxal phosphate binding	LOC_Os12g22030	538	83	13112.t01938	serine hydroxymethyltransferase| mitochondrial precursor| putative| expressed		---	Non Cyc	-
Zm.2987.1.S1_at	GRMZM2G124353_P01	AT4G39660	474	75	AGT2 (ALANINE:GLYOXYLATE AMINOTRANSFERASE 2)| alanine-glyoxylate transaminase/ catalytic/ pyridoxal phosphate binding / transaminase	LOC_Os03g07570	478	87	13103.t00631	aminotransferase| putative| expressed		---	Non Cyc	-
Zm.3476.1.A1_at	GRMZM2G118003_P03	AT3G18080	474	64	BGLU44 (B-S GLUCOSIDASE 44)| (R)-amygdalin beta-glucosidase/ 4-methylumbelliferyl-beta-D-glucopyranoside beta-glucosidase/ beta-gentiobiose beta-glucosidase/ cellobiose glucosidase/ esculin beta-glucosidase/ hydrolase| hydrolyzing O-glycosyl compounds	LOC_Os03g49600	471	87	13103.t04320	Os3bglu7 - beta-glucosidase| exo-beta-glucanse| expressed		---	Non Cyc	-
Zm.3412.1.S1_at	GRMZM2G135763_P01	AT3G42950	474	65	glycoside hydrolase family 28 protein / polygalacturonase (pectinase) family protein	LOC_Os09g26800	491	85	13109.t02365	polygalacturonase| putative| expressed		---	Non Cyc	-
Zm.13669.2.A1_at	GRMZM2G317938_P01	AT1G01540	474	65	protein kinase family protein	LOC_Os03g03410	543	78	13103.t00231	serine/threonine-protein kinase| putative| expressed		---	Non Cyc	-
Zm.13669.2.A1_a_at	GRMZM2G317938_P01	AT1G01540	474	65	protein kinase family protein	LOC_Os03g03410	543	78	13103.t00231	serine/threonine-protein kinase| putative| expressed		---	Non Cyc	-
Zm.13669.1.S1_x_at	GRMZM2G317938_P01	AT1G01540	474	65	protein kinase family protein	LOC_Os03g03410	543	78	13103.t00231	serine/threonine-protein kinase| putative| expressed		---	Non Cyc	-
Zm.3872.1.A1_at	GRMZM2G117786_P01	AT3G25860	474	66	LTA2| dihydrolipoyllysine-residue acetyltransferase	LOC_Os08g33440	475	83	13108.t03094	2-oxo acid dehydrogenases acyltransferase domain containing protein| expressed		---	Non Cyc	-
Zm.17724.3.S1_x_at	GRMZM2G111201_P01	AT3G25500	473	44	AFH1 (FORMIN HOMOLOGY 1)| actin binding / actin filament binding / protein binding	LOC_Os02g06580	849	69	13102.t00563	formin| putative| expressed		---	Non Cyc	-
Zm.1125.1.A1_at	GRMZM2G047695_P01	AT5G14260	474	69	SET domain-containing protein	LOC_Os12g13460	471	87	13112.t01216	SET domain-containing protein| putative| expressed		hypothetical protein LOC100193433	Non Cyc	-
Zm.17170.1.A1_at	GRMZM2G137696_P02	AT4G16660	474	54	heat shock protein 70| putative / HSP70| putative	LOC_Os02g48110	453	76	13102.t04433	DnaK family protein| putative| expressed		---	Non Cyc	-
Zm.4841.1.S1_at	GRMZM2G116258_P01	AT3G48730	474	78	GSA2 (glutamate-1-semialdehyde 2|1-aminomutase 2)| catalytic/ glutamate-1-semialdehyde 2|1-aminomutase/ pyridoxal phosphate binding / transaminase	LOC_Os08g41990	458	93	13108.t03939	aminotransferase| putative| expressed		hypothetical protein LOC100193482	Non Cyc	-
Zm.11255.1.S1_at	GRMZM2G165969_P03	AT5G40200	474	86	DegP9 (DegP protease 9)| catalytic/ protein binding / serine-type endopeptidase/ serine-type peptidase	LOC_Os06g12780	608	81	13106.t01152	OsDegp10 - Putative Deg protease homologue| expressed		hypothetical protein LOC100217136	Non Cyc	-
Zm.14226.1.A1_at	GRMZM2G067591_P01	AT5G25180	475	40	CYP71B14| electron carrier/ heme binding / iron ion binding / monooxygenase/ oxygen binding	LOC_Os07g11739	515	58	13107.t01049	cytochrome P450| putative| expressed		---	Non Cyc	-
Zm.7662.1.A1_at	GRMZM2G164160_P01	AT2G37840	475	42	protein kinase family protein	LOC_Os03g16130	469	67	13103.t01418	CAMK_CAMK_like_ULKh_APGy.2 - CAMK includes calcium/calmodulin depedent protein kinases| expressed		---	Non Cyc	-
ZmAffx.513.1.A1_at	GRMZM2G109869_P01	AT5G52510	475	42	scarecrow-like transcription factor 8 (SCL8)	LOC_Os04g49110	639	72	13104.t04421	GRAS family transcription factor domain containing protein| expressed		---	Non Cyc	-
Zm.3618.2.S1_a_at	GRMZM2G155974_P02	AT5G27380	465	67	GSH2 (GLUTATHIONE SYNTHETASE 2)| glutathione synthase	LOC_Os11g42350	466	78	13111.t03761	glutathione synthetase| chloroplast precursor| putative| expressed		glutathione synthetase	Non Cyc	-
Zm.10740.1.S1_a_at	GRMZM2G148176_P01	AT3G18080	474	68	BGLU44 (B-S GLUCOSIDASE 44)| (R)-amygdalin beta-glucosidase/ 4-methylumbelliferyl-beta-D-glucopyranoside beta-glucosidase/ beta-gentiobiose beta-glucosidase/ cellobiose glucosidase/ esculin beta-glucosidase/ hydrolase| hydrolyzing O-glycosyl compounds	LOC_Os07g46280	486	91	13107.t04254	Os7bglu26 - beta-mannosidase/glucosidase/exoglucanase| expressed		---	Non Cyc	-
Zm.15523.1.A1_at	GRMZM2G050570_P01	AT4G29840	473	78	MTO2 (METHIONINE OVER-ACCUMULATOR 2)| threonine synthase	LOC_Os01g49890	528	90	13101.t04346	threonine synthase| chloroplast precursor| putative| expressed		---	Non Cyc	-
Zm.6595.2.S1_at	GRMZM2G150866_P03	AT1G25375	473	45	metallo-beta-lactamase family protein	LOC_Os01g04200	231	82	13101.t00307	metallo-beta-lactamase family protein| putative| expressed		hypothetical protein LOC100191605	Non Cyc	-
Zm.7908.1.A1_at	GRMZM2G170299_P01	AT1G16220	473	58	protein phosphatase 2C family protein / PP2C family protein	LOC_Os08g39100	471	83	13108.t03653	protein phosphatase 2C| putative| expressed		---	Non Cyc	-
ZmAffx.412.1.A1_at	GRMZM2G427337_P02	AT4G17620	473	59	glycine-rich protein	LOC_Os05g32580	581	73	13105.t02880	glycine-rich protein| putative| expressed		---	Non Cyc	-
Zm.2752.1.A1_at	AC197705.4_FGP007	AT5G05520	473	62	outer membrane OMP85 family protein	LOC_Os05g39390	522	82	13105.t03514	outer membrane protein| OMP85 family protein| expressed		---	Non Cyc	-
Zm.14080.1.A1_at	GRMZM2G113652_P02	AT5G27550	473	63	ATP binding / microtubule motor	LOC_Os05g33030	816	68	13105.t02925	kinesin motor domain containing protein| putative| expressed		---	Non Cyc	-
Zm.12714.1.S1_at	GRMZM2G062554_P01	AT1G62710	473	66	BETA-VPE (BETA VACUOLAR PROCESSING ENZYME)| cysteine-type endopeptidase	LOC_Os04g45470	497	80	13104.t04069	vacuolar-processing enzyme precursor| putative| expressed		---	Non Cyc	-
Zm.17660.1.S1_at	GRMZM2G131539_P01	AT2G29560	474	64	enolase| putative	LOC_Os03g15950	479	88	13103.t01400	enolase| putative| expressed		---	Non Cyc	-
Zm.7069.1.S1_at	GRMZM2G129451_P01	AT5G24300	473	73	SSI1 (SUPPRESSOR OF SALICYLIC ACID INSENSITIVITY 1)| starch synthase/ transferase| transferring glycosyl groups	LOC_Os06g06560	472	91	13106.t00541	starch synthase| putative| expressed	starch synthase I	plastid starch synthase I precursor	Non Cyc	-
Zm.17407.1.A1_at	GRMZM2G472060_P01	AT3G53190	474	58	pectate lyase family protein	LOC_Os10g31910	461	82	13110.t02510	pectate lyase precursor| putative| expressed		---	Non Cyc	-
Zm.103.1.A1_at	GRMZM2G085970_P01	AT5G05620	473	91	GCP2 (GAMMA-TUBULIN COMPLEX PROTEIN 2)| GTP binding / GTPase/ structural molecule	LOC_Os05g06450	469	97	13105.t00540	tubulin/FtsZ domain containing protein| putative| expressed		gamma-tubulin	Non Cyc	-
Zm.5789.5.S1_x_at	GRMZM2G073888_P07	AT5G05620	473	91	GCP2 (GAMMA-TUBULIN COMPLEX PROTEIN 2)| GTP binding / GTPase/ structural molecule	LOC_Os05g06450	469	97	13105.t00540	tubulin/FtsZ domain containing protein| putative| expressed		gamma-tubulin 1	Non Cyc	-
Zm.5789.5.S1_a_at	GRMZM2G073888_P07	AT5G05620	473	91	GCP2 (GAMMA-TUBULIN COMPLEX PROTEIN 2)| GTP binding / GTPase/ structural molecule	LOC_Os05g06450	469	97	13105.t00540	tubulin/FtsZ domain containing protein| putative| expressed		gamma-tubulin 1	Non Cyc	-
Zm.5789.3.S1_at	GRMZM2G073888_P07	AT5G05620	473	91	GCP2 (GAMMA-TUBULIN COMPLEX PROTEIN 2)| GTP binding / GTPase/ structural molecule	LOC_Os05g06450	469	97	13105.t00540	tubulin/FtsZ domain containing protein| putative| expressed		gamma-tubulin 1	Non Cyc	-
Zm.1238.1.S1_at	GRMZM2G346113_P02	AT3G51950	474	45	zinc finger (CCCH-type) family protein / RNA recognition motif (RRM)-containing protein	LOC_Os07g48410	743	41	13107.t04469	RNA-binding zinc finger protein| putative| expressed		---	Non Cyc	-
Zm.16211.1.S1_at	GRMZM2G137321_P01	AT5G40010	474	50	AATP1 (AAA-ATPase 1)| ATP binding / ATPase/ nucleoside-triphosphatase/ nucleotide binding	LOC_Os03g58790	479	79	13103.t05139	ATPase| putative| expressed		---	Non Cyc	-
Zm.17862.1.A1_at	GRMZM2G116376_P01	AT1G49160	471	51	WNK7| kinase/ protein kinase	LOC_Os11g06140	428	75	13111.t00515	serine/threonine-protein kinase WNK4| putative| expressed		---	Non Cyc	-
Zm.7069.1.S1_at	GRMZM2G129451_P01	AT5G24300	473	73	SSI1 (SUPPRESSOR OF SALICYLIC ACID INSENSITIVITY 1)| starch synthase/ transferase| transferring glycosyl groups	LOC_Os06g06560	472	91	13106.t00541	starch synthase| putative| expressed		plastid starch synthase I precursor	Non Cyc	-
Zm.17082.1.S1_s_at	GRMZM2G058305_P02	AT4G23650	466	79	CDPK6 (CALCIUM-DEPENDENT PROTEIN KINASE 6)| ATP binding / calcium ion binding / calmodulin-dependent protein kinase/ kinase/ protein kinase/ protein serine/threonine kinase	LOC_Os05g50810	468	96	13105.t04563	CAMK_CAMK_like.5 - CAMK includes calcium/calmodulin depedent protein kinases| expressed		---	Non Cyc	-
ZmAffx.23.1.S1_at	GRMZM2G003869_P02	AT5G25630	466	51	pentatricopeptide (PPR) repeat-containing protein	LOC_Os01g12810	665	64	13101.t01142	retrotransposon protein| putative| unclassified| expressed		---	Non Cyc	-
ZmAffx.23.1.A1_at	GRMZM2G003869_P02	AT5G25630	466	51	pentatricopeptide (PPR) repeat-containing protein	LOC_Os01g12810	665	64	13101.t01142	retrotransposon protein| putative| unclassified| expressed		---	Non Cyc	-
ZmAffx.859.1.S1_at	GRMZM2G171139_P01	AT2G27690	466	57	CYP94C1| fatty acid (omega-1)-hydroxylase/ oxygen binding	LOC_Os05g37250	515	86	13105.t03298	cytochrome P450| putative| expressed		---	Non Cyc	-
Zm.1165.1.A1_at	GRMZM2G171139_P01	AT2G27690	466	57	CYP94C1| fatty acid (omega-1)-hydroxylase/ oxygen binding	LOC_Os05g37250	515	86	13105.t03298	cytochrome P450| putative| expressed		---	Non Cyc	-
Zm.10340.1.S1_at	GRMZM2G110548_P01	AT1G79020	466	61	transcription factor-related	LOC_Os09g11270	468	86	13109.t00923	enhancer of polycomb| putative| expressed		enhancer of polycomb-like protein101	Non Cyc	-
Zm.17263.1.A1_at	GRMZM2G079127_P01	AT1G33110	466	62	MATE efflux family protein	LOC_Os11g03240	508	78	13111.t00219	MATE efflux family protein| putative| expressed		---	Non Cyc	-
Zm.3134.1.A1_at	GRMZM2G169458_P02	AT4G36250	471	53	ALDH3F1 (Aldehyde Dehydrogenase 3F1)| 3-chloroallyl aldehyde dehydrogenase/ aldehyde dehydrogenase (NAD)	LOC_Os02g43280	469	78	13102.t03940	aldehyde dehydrogenase| putative| expressed		---	Non Cyc	-
Zm.18400.1.S1_at	GRMZM2G407996_P02	AT4G20360	466	77	ATRABE1B (ARABIDOPSIS RAB GTPASE HOMOLOG E1B)| GTP binding / GTPase/ translation elongation factor	LOC_Os02g38210	452	89	13102.t03474	elongation factor Tu| putative| expressed		---	Non Cyc	-
Zm.6871.2.A1_at	GRMZM2G117900_P02	AT1G04170	465	89	EIF2 GAMMA| translation factor| nucleic acid binding / translation initiation factor	LOC_Os12g41400	464	98	13112.t03827	eukaryotic translation initiation factor 2 subunit gamma| putative| expressed		---	Non Cyc	-
Zm.17082.1.S1_at	GRMZM2G058305_P02	AT4G23650	466	79	CDPK6 (CALCIUM-DEPENDENT PROTEIN KINASE 6)| ATP binding / calcium ion binding / calmodulin-dependent protein kinase/ kinase/ protein kinase/ protein serine/threonine kinase	LOC_Os05g50810	468	96	13105.t04563	CAMK_CAMK_like.5 - CAMK includes calcium/calmodulin depedent protein kinases| expressed		---	Non Cyc	-
Zm.19155.2.A1_x_at	GRMZM2G041314_P02	AT4G23650	466	80	CDPK6 (CALCIUM-DEPENDENT PROTEIN KINASE 6)| ATP binding / calcium ion binding / calmodulin-dependent protein kinase/ kinase/ protein kinase/ protein serine/threonine kinase	LOC_Os01g43410	524	88	13101.t03777	CAMK_CAMK_like.9 - CAMK includes calcium/calmodulin depedent protein kinases| expressed		---	Non Cyc	-
Zm.19155.2.A1_at	GRMZM2G041314_P02	AT4G23650	466	80	CDPK6 (CALCIUM-DEPENDENT PROTEIN KINASE 6)| ATP binding / calcium ion binding / calmodulin-dependent protein kinase/ kinase/ protein kinase/ protein serine/threonine kinase	LOC_Os01g43410	524	88	13101.t03777	CAMK_CAMK_like.9 - CAMK includes calcium/calmodulin depedent protein kinases| expressed		---	Non Cyc	-
Zm.19155.1.S1_at	GRMZM2G025387_P02	AT4G23650	466	80	CDPK6 (CALCIUM-DEPENDENT PROTEIN KINASE 6)| ATP binding / calcium ion binding / calmodulin-dependent protein kinase/ kinase/ protein kinase/ protein serine/threonine kinase	LOC_Os01g43410	530	88	13101.t03777	CAMK_CAMK_like.9 - CAMK includes calcium/calmodulin depedent protein kinases| expressed		---	Non Cyc	-
Zm.8945.2.A1_at	GRMZM2G083459_P01	AT5G18580	466	83	FASS (FASS 1)| protein phosphatase type 2B regulator	LOC_Os05g05710	448	92	13105.t00465	serine/threonine-protein phosphatase 2A regulatory subunit B subunitgamma| putative| expressed	discordia1	---	Non Cyc	-
Zm.8945.1.S1_at	GRMZM2G083459_P01	AT5G18580	466	83	FASS (FASS 1)| protein phosphatase type 2B regulator	LOC_Os05g05710	448	92	13105.t00465	serine/threonine-protein phosphatase 2A regulatory subunit B subunitgamma| putative| expressed	discordia1	---	Non Cyc	-
Zm.5559.1.A1_at	GRMZM2G119791_P06	AT1G08660	466	75	glycosyl transferase family 29 protein / sialyltransferase family protein	LOC_Os11g36420	448	90	13111.t03188	sialyltransferase family domain containing protein| expressed		sialyltransferase like protein	Non Cyc	-
Zm.15824.2.A1_s_at	GRMZM2G032003_P01	AT5G17310	465	83	UTP--glucose-1-phosphate uridylyltransferase| putative / UDP-glucose pyrophosphorylase| putative / UGPase| putative	LOC_Os09g38030	461	94	13109.t03291	UTP--glucose-1-phosphate uridylyltransferase| putative| expressed		hypothetical protein LOC100191463	Non Cyc	-
Zm.17967.1.A1_at	GRMZM2G042269_P01	AT3G30841	485	76	2|3-biphosphoglycerate-independent phosphoglycerate mutase-related / phosphoglyceromutase-related	LOC_Os12g35040	442	90	13112.t03204	2|3-bisphosphoglycerate-independent phosphoglycerate mutase| putative| expressed		---	Non Cyc	-
Zm.6033.1.A1_at	GRMZM2G106061_P01	AT4G20360	465	78	ATRABE1B (ARABIDOPSIS RAB GTPASE HOMOLOG E1B)| GTP binding / GTPase/ translation elongation factor	LOC_Os02g38210	452	90	13102.t03474	elongation factor Tu| putative| expressed		---	Non Cyc	-
Zm.3600.2.S1_a_at	GRMZM2G443985_P01	AT4G26270	465	81	PFK3 (PHOSPHOFRUCTOKINASE 3)| 6-phosphofructokinase	LOC_Os06g05860	527	85	13106.t00472	6-phosphofructokinase| putative| expressed		---	Non Cyc	-
Zm.3600.2.A1_at	GRMZM2G443985_P01	AT4G26270	465	81	PFK3 (PHOSPHOFRUCTOKINASE 3)| 6-phosphofructokinase	LOC_Os06g05860	527	85	13106.t00472	6-phosphofructokinase| putative| expressed		---	Non Cyc	-
Zm.9568.3.A1_x_at	GRMZM2G032003_P04	AT5G17310	465	83	UTP--glucose-1-phosphate uridylyltransferase| putative / UDP-glucose pyrophosphorylase| putative / UGPase| putative	LOC_Os09g38030	461	94	13109.t03291	UTP--glucose-1-phosphate uridylyltransferase| putative| expressed		Hypothetical protein LOC100191846 (LOC100191846)| mRNA	Non Cyc	-
Zm.9568.3.A1_at	GRMZM2G032003_P04	AT5G17310	465	83	UTP--glucose-1-phosphate uridylyltransferase| putative / UDP-glucose pyrophosphorylase| putative / UGPase| putative	LOC_Os09g38030	461	94	13109.t03291	UTP--glucose-1-phosphate uridylyltransferase| putative| expressed		Hypothetical protein LOC100191846 (LOC100191846)| mRNA	Non Cyc	-
Zm.6871.1.A1_at	GRMZM2G117900_P02	AT1G04170	465	89	EIF2 GAMMA| translation factor| nucleic acid binding / translation initiation factor	LOC_Os12g41400	464	98	13112.t03827	eukaryotic translation initiation factor 2 subunit gamma| putative| expressed		hypothetical protein LOC100217157	Non Cyc	-
Zm.9568.1.A1_at	GRMZM2G032003_P01	AT5G17310	465	83	UTP--glucose-1-phosphate uridylyltransferase| putative / UDP-glucose pyrophosphorylase| putative / UGPase| putative	LOC_Os09g38030	461	94	13109.t03291	UTP--glucose-1-phosphate uridylyltransferase| putative| expressed		hypothetical protein LOC100191846	Non Cyc	-
Zm.6871.2.A1_a_at	GRMZM2G117900_P02	AT1G04170	465	89	EIF2 GAMMA| translation factor| nucleic acid binding / translation initiation factor	LOC_Os12g41400	464	98	13112.t03827	eukaryotic translation initiation factor 2 subunit gamma| putative| expressed		hypothetical protein LOC100217157	Non Cyc	-
Zm.9568.3.A1_x_at	GRMZM2G032003_P04	AT5G17310	465	83	UTP--glucose-1-phosphate uridylyltransferase| putative / UDP-glucose pyrophosphorylase| putative / UGPase| putative	LOC_Os09g38030	461	94	13109.t03291	UTP--glucose-1-phosphate uridylyltransferase| putative| expressed	UDP-glucose pyrophosphorylase1	Hypothetical protein LOC100191846 (LOC100191846)| mRNA	Non Cyc	-
Zm.9568.3.A1_at	GRMZM2G032003_P04	AT5G17310	465	83	UTP--glucose-1-phosphate uridylyltransferase| putative / UDP-glucose pyrophosphorylase| putative / UGPase| putative	LOC_Os09g38030	461	94	13109.t03291	UTP--glucose-1-phosphate uridylyltransferase| putative| expressed	UDP-glucose pyrophosphorylase1	Hypothetical protein LOC100191846 (LOC100191846)| mRNA	Non Cyc	-
Zm.9568.2.A1_at	GRMZM2G032003_P01	AT5G17310	465	83	UTP--glucose-1-phosphate uridylyltransferase| putative / UDP-glucose pyrophosphorylase| putative / UGPase| putative	LOC_Os09g38030	461	94	13109.t03291	UTP--glucose-1-phosphate uridylyltransferase| putative| expressed	UDP-glucose pyrophosphorylase1	Hypothetical protein LOC100191463 (LOC100191463)| mRNA	Non Cyc	-
Zm.9568.1.A1_at	GRMZM2G032003_P01	AT5G17310	465	83	UTP--glucose-1-phosphate uridylyltransferase| putative / UDP-glucose pyrophosphorylase| putative / UGPase| putative	LOC_Os09g38030	461	94	13109.t03291	UTP--glucose-1-phosphate uridylyltransferase| putative| expressed	UDP-glucose pyrophosphorylase1	hypothetical protein LOC100191846	Non Cyc	-
Zm.15824.2.A1_s_at	GRMZM2G032003_P01	AT5G17310	465	83	UTP--glucose-1-phosphate uridylyltransferase| putative / UDP-glucose pyrophosphorylase| putative / UGPase| putative	LOC_Os09g38030	461	94	13109.t03291	UTP--glucose-1-phosphate uridylyltransferase| putative| expressed	UDP-glucose pyrophosphorylase1	hypothetical protein LOC100191463	Non Cyc	-
Zm.505.1.S1_at	GRMZM2G153704_P02	AT5G16150	465	84	PGLCT (PLASTIDIC GLC TRANSLOCATOR)| carbohydrate transmembrane transporter/ sugar:hydrogen symporter	LOC_Os01g04190	552	83	13101.t00306	transporter family protein| putative| expressed		glucose translocator1	Non Cyc	-
Zm.16413.2.A1_at	GRMZM2G004435_P02	AT4G33440	467	60	glycoside hydrolase family 28 protein / polygalacturonase (pectinase) family protein	LOC_Os08g01600	422	84	13108.t00062	polygalacturonase| putative| expressed		---	Non Cyc	-
Zm.9568.2.A1_at	GRMZM2G032003_P01	AT5G17310	465	83	UTP--glucose-1-phosphate uridylyltransferase| putative / UDP-glucose pyrophosphorylase| putative / UGPase| putative	LOC_Os09g38030	461	94	13109.t03291	UTP--glucose-1-phosphate uridylyltransferase| putative| expressed		Hypothetical protein LOC100191463 (LOC100191463)| mRNA	Non Cyc	-
Zm.15513.1.S1_at	GRMZM2G467069_P01	AT1G50460	470	61	HKL1 (HEXOKINASE-LIKE 1)| ATP binding / fructokinase/ glucokinase/ hexokinase	LOC_Os01g71320	495	87	13101.t06356	hexokinase| putative| expressed		---	Non Cyc	-
Zm.1024.1.A1_at	GRMZM2G012413_P01	AT4G35730	467	46	unknown protein	LOC_Os09g37510	480	75	13109.t03238	DUF292 domain containing protein| expressed		hypothetical protein LOC100191296	Non Cyc	-
Zm.2069.1.S1_at	AC199782.5_FGP002	AT4G11820	469	76	MVA1| acetyl-CoA C-acetyltransferase/ hydroxymethylglutaryl-CoA synthase	LOC_Os09g34960	473	89	13109.t03030	hydroxymethylglutaryl-CoA synthase| putative| expressed		---	Non Cyc	-
ZmAffx.944.1.S1_at	GRMZM2G172956_P02	AT3G57150	469	77	NAP57 (Arabidopsis thaliana homologue of NAP57)| pseudouridine synthase	LOC_Os07g44190	571	79	13107.t04050	h/ACA ribonucleoprotein complex subunit 4| putative| expressed		---	Non Cyc	-
ZmAffx.944.1.A1_at	GRMZM2G172956_P02	AT3G57150	469	77	NAP57 (Arabidopsis thaliana homologue of NAP57)| pseudouridine synthase	LOC_Os07g44190	571	79	13107.t04050	h/ACA ribonucleoprotein complex subunit 4| putative| expressed		---	Non Cyc	-
[truncated: 9,462 more rows]

## Sheet: low confidence
Probe Set ID	Maize InterproID	At GeneID	HSP Zm to At	Percent Identity Zm to At	Zm to At Function	Os GeneID	HSP Zm to Os	Percent Identity Zm to Os	Feat ID	Zm to Os Function	Zm Classical	Affy Gene	Cycling Noncycling	Phase
[truncated: 2,598 more rows]
