# Supplementary material for: Coordination of the maize transcriptome by a conserved circadian clock
Source: BMC Plant Biol. 2010 Jun 24;10:126. doi: 10.1186/1471-2229-10-126 (PMC3095283; doi:10.1186/1471-2229-10-126)
Supplement: Additional file 7 — Present/Marginal/Absent (PMA) calls for probe sets on each of the twelve microarrays. [file 1471-2229-10-126-S7.XLS]

## Sheet: included probe sets
Probe Set ID	ZT0	ZT4	ZT8	ZT12	ZT16	ZT20	ZT24	ZT28	ZT32	ZT36	ZT40	ZT44	Number Called Absent
ZmAffx.1214.1.S1_s_at	P	P	P	P	P	P	P	P	P	P	P	P	0
ZmAffx.1215.1.S1_s_at	P	P	P	P	P	P	P	P	P	P	P	P	0
ZmAffx.1216.1.S1_x_at	P	P	P	P	P	P	P	P	P	P	P	P	0
ZmAffx.1217.1.S1_s_at	P	P	P	P	P	P	P	P	P	P	P	P	0
ZmAffx.1219.1.S1_s_at	P	P	P	P	P	P	P	P	P	P	P	P	0
ZmAffx.1220.1.S1_at	P	P	P	P	P	P	P	P	P	P	P	P	0
ZmAffx.1221.1.S1_at	P	P	P	P	P	P	P	P	P	P	P	P	0
ZmAffx.1222.1.S1_at	P	P	P	P	P	P	P	P	P	P	P	P	0
ZmAffx.1224.1.S1_at	P	P	P	P	P	P	P	P	P	P	P	P	0
Zm.6944.4.A1_a_at	P	P	P	P	P	P	P	P	P	P	P	P	0
Zm.6944.4.A1_x_at	P	P	P	P	P	P	P	P	P	P	P	P	0
Zm.6532.1.A1_a_at	P	P	P	P	P	P	P	P	P	P	P	P	0
Zm.6532.1.A1_at	P	P	P	P	P	P	P	P	P	P	P	P	0
Zm.13443.1.A1_at	P	P	P	P	P	P	P	P	P	P	P	P	0
Zm.34.1.A2_a_at	P	P	P	P	P	P	P	P	P	P	P	P	0
Zm.16502.1.S1_at	P	P	P	P	P	P	P	P	P	P	P	P	0
Zm.16785.1.A1_a_at	P	P	P	P	P	P	P	P	P	P	P	P	0
Zm.16785.1.A1_at	P	P	P	P	P	P	P	P	P	P	P	P	0
Zm.16785.1.A1_x_at	P	P	P	P	P	P	P	P	P	P	P	P	0
Zm.3633.1.A1_at	P	P	P	P	P	P	P	P	P	P	P	P	0
Zm.889.1.A1_s_at	P	P	P	P	P	P	P	P	P	P	P	P	0
Zm.355.1.S1_at	P	P	P	P	P	P	P	P	P	P	P	P	0
Zm.181.1.A1_at	P	P	P	P	P	P	P	P	P	P	P	P	0
Zm.162.1.A1_at	P	P	P	P	P	P	P	P	P	P	P	P	0
Zm.162.1.A1_x_at	P	P	P	P	P	P	P	P	P	P	P	P	0
Zm.3303.1.A1_at	P	P	P	P	P	P	P	P	P	P	P	P	0
Zm.3303.1.A1_x_at	P	P	P	P	P	P	P	P	P	P	P	P	0
Zm.4471.1.A1_a_at	P	P	P	P	P	P	P	P	P	P	P	P	0
Zm.4471.1.A1_x_at	P	P	P	P	P	P	P	P	P	P	P	P	0
Zm.2939.2.A1_a_at	P	P	P	P	P	P	P	P	P	P	P	P	0
Zm.9197.1.A1_at	P	P	P	P	P	P	P	P	P	P	P	P	0
Zm.432.1.A1_at	P	P	P	P	P	P	P	P	P	P	P	P	0
Zm.304.1.A1_at	P	P	P	P	P	P	P	P	P	P	P	P	0
Zm.633.1.A1_a_at	P	P	P	P	P	P	P	P	P	P	P	P	0
Zm.633.1.A1_at	P	P	P	P	P	P	P	P	P	P	P	P	0
Zm.265.1.A1_at	P	P	P	P	P	P	P	P	P	P	P	P	0
Zm.5048.1.A1_a_at	P	P	P	P	P	P	P	P	P	P	P	P	0
Zm.7177.2.A1_a_at	P	P	P	P	P	P	P	P	P	P	P	P	0
Zm.7177.2.A1_x_at	P	P	P	P	P	P	P	P	P	P	P	P	0
Zm.7177.1.A1_at	P	P	P	P	P	P	P	P	P	P	P	P	0
Zm.6743.1.S1_at	P	P	P	P	P	P	P	P	P	P	P	P	0
Zm.15293.1.S1_a_at	P	P	P	P	P	P	P	P	P	P	P	P	0
Zm.317.1.S1_at	P	P	P	P	P	P	P	P	P	P	P	P	0
Zm.3892.1.A1_x_at	P	P	P	P	P	P	P	P	P	P	P	P	0
Zm.6732.1.S1_s_at	P	P	P	P	P	P	P	P	P	P	P	P	0
Zm.3066.1.A1_at	P	P	P	P	P	P	P	P	P	P	P	P	0
Zm.5747.1.A1_at	P	P	P	P	P	P	P	P	P	P	P	P	0
Zm.477.1.A1_a_at	P	P	P	P	P	P	P	P	P	P	P	P	0
Zm.477.1.A2_a_at	P	P	P	P	P	P	P	P	P	P	P	P	0
Zm.410.1.A1_at	P	P	P	P	P	P	P	P	P	P	P	P	0
Zm.1035.1.S1_at	P	P	P	P	P	P	P	P	P	P	P	P	0
Zm.14497.1.A1_at	P	P	P	P	P	P	P	P	P	P	P	P	0
Zm.356.1.S1_at	P	P	P	P	P	P	P	P	P	P	P	P	0
Zm.3318.1.S1_at	P	P	P	P	P	P	P	P	P	P	P	P	0
Zm.14138.1.A1_at	P	P	P	P	P	P	P	P	P	P	P	P	0
Zm.223.1.A1_at	P	P	P	P	P	P	P	P	P	P	P	P	0
Zm.6275.1.S1_a_at	P	P	P	P	P	P	P	P	P	P	P	P	0
Zm.6275.1.S1_at	P	P	P	P	P	P	P	P	P	P	P	P	0
Zm.15495.5.A1_a_at	P	P	P	P	P	P	P	P	P	P	P	P	0
Zm.25.2.A1_a_at	P	P	P	P	P	P	P	P	P	P	P	P	0
Zm.380.1.A1_at	P	P	P	P	P	P	P	P	P	P	P	P	0
Zm.467.1.S1_at	P	P	P	P	P	P	P	P	P	P	P	P	0
Zm.38.1.S1_at	P	P	P	P	P	P	P	P	P	P	P	P	0
Zm.2793.1.A1_at	P	P	P	P	P	P	P	P	P	P	P	P	0
Zm.15819.1.A1_at	P	P	P	P	P	P	P	P	P	P	P	P	0
Zm.16024.1.S1_a_at	P	P	P	P	P	P	P	P	P	P	P	P	0
Zm.16024.1.S1_at	P	P	P	P	P	P	P	P	P	P	P	P	0
Zm.490.1.S1_a_at	P	P	P	P	P	P	P	P	P	P	P	P	0
Zm.752.1.S1_a_at	P	P	P	P	P	P	P	P	P	P	P	P	0
Zm.752.1.S1_at	P	P	P	P	P	P	P	P	P	P	P	P	0
Zm.1987.1.A1_a_at	P	P	P	P	P	P	P	P	P	P	P	P	0
Zm.15890.1.A1_at	P	P	P	P	P	P	P	P	P	P	P	P	0
Zm.14467.1.S1_at	P	P	P	P	P	P	P	P	P	P	P	P	0
Zm.1578.1.A1_at	P	P	P	P	P	P	P	P	P	P	P	P	0
Zm.16794.1.A1_at	P	P	P	P	P	P	P	P	P	P	P	P	0
Zm.8714.1.A1_at	P	P	P	P	P	P	P	P	P	P	P	P	0
Zm.737.1.A1_a_at	P	P	P	P	P	P	P	P	P	P	P	P	0
Zm.737.1.A1_at	P	P	P	P	P	P	P	P	P	P	P	P	0
Zm.648.1.S1_at	P	P	P	P	P	P	P	P	P	P	P	P	0
Zm.475.1.S1_at	P	P	P	P	P	P	P	P	P	P	P	P	0
Zm.44.1.S1_at	P	P	P	P	P	P	P	P	P	P	P	P	0
Zm.506.1.A1_at	P	P	P	P	P	P	P	P	P	P	P	P	0
Zm.602.1.A1_a_at	P	P	P	P	P	P	P	P	P	P	P	P	0
Zm.274.1.A1_at	P	P	P	P	P	P	P	P	P	P	P	P	0
Zm.341.1.A1_at	P	P	P	P	P	P	P	P	P	P	P	P	0
Zm.1288.1.A1_a_at	P	P	P	P	P	P	P	P	P	P	P	P	0
Zm.1288.1.A1_at	P	P	P	P	P	P	P	P	P	P	P	P	0
Zm.15903.1.S1_at	P	P	P	P	P	P	P	P	P	P	P	P	0
Zm.2976.1.S1_at	P	P	P	P	P	P	P	P	P	P	P	P	0
Zm.437.1.A1_a_at	P	P	P	P	P	P	P	P	P	P	P	P	0
Zm.6169.1.A1_at	P	P	P	P	P	P	P	P	P	P	P	P	0
Zm.9566.1.S1_at	P	P	P	P	P	P	P	P	P	P	P	P	0
Zm.420.1.S1_at	P	P	P	P	P	P	P	P	P	P	P	P	0
Zm.10336.1.S1_at	P	P	P	P	P	P	P	P	P	P	P	P	0
Zm.667.1.A1_at	P	P	P	P	P	P	P	P	P	P	P	P	0
Zm.226.1.S1_at	P	P	P	P	P	P	P	P	P	P	P	P	0
Zm.15936.1.A1_a_at	P	P	P	P	P	P	P	P	P	P	P	P	0
Zm.4718.1.S1_at	P	P	P	P	P	P	P	P	P	P	P	P	0
Zm.152.1.S1_at	P	P	P	P	P	P	P	P	P	P	P	P	0
Zm.5011.1.A1_at	P	P	P	P	P	P	P	P	P	P	P	P	0
Zm.3994.1.S1_at	P	P	P	P	P	P	P	P	P	P	P	P	0
Zm.418.1.A1_at	P	P	P	P	P	P	P	P	P	P	P	P	0
Zm.449.1.S1_at	P	P	P	P	P	P	P	P	P	P	P	P	0
Zm.5003.2.A1_a_at	P	P	P	P	P	P	P	P	P	P	P	P	0
Zm.5003.2.A1_at	P	P	P	P	P	P	P	P	P	P	P	P	0
Zm.5003.2.A1_x_at	P	P	P	P	P	P	P	P	P	P	P	P	0
Zm.5003.1.A1_at	P	P	P	P	P	P	P	P	P	P	P	P	0
Zm.2498.1.S1_at	P	P	P	P	P	P	P	P	P	P	P	P	0
Zm.544.1.A1_at	P	P	P	P	P	P	P	P	P	P	P	P	0
Zm.435.1.S1_at	P	P	P	P	P	P	P	P	P	P	P	P	0
Zm.1083.1.S1_at	P	P	P	P	P	P	P	P	P	P	P	P	0
Zm.1945.2.A1_a_at	P	P	P	P	P	P	P	P	P	P	P	P	0
Zm.534.1.A1_at	P	P	P	P	P	P	P	P	P	P	P	P	0
Zm.534.1.A1_x_at	P	P	P	P	P	P	P	P	P	P	P	P	0
Zm.672.1.A1_at	P	P	P	P	P	P	P	P	P	P	P	P	0
Zm.6931.1.S1_a_at	P	P	P	P	P	P	P	P	P	P	P	P	0
Zm.2586.1.A1_at	P	P	P	P	P	P	P	P	P	P	P	P	0
Zm.4340.1.A1_at	P	P	P	P	P	P	P	P	P	P	P	P	0
Zm.448.1.S1_at	P	P	P	P	P	P	P	P	P	P	P	P	0
Zm.628.1.A1_at	P	P	P	P	P	P	P	P	P	P	P	P	0
Zm.615.1.S1_at	P	P	P	P	P	P	P	P	P	P	P	P	0
Zm.3349.1.S1_at	P	P	P	P	P	P	P	P	P	P	P	P	0
Zm.14436.1.A1_at	P	P	P	P	P	P	P	P	P	P	P	P	0
Zm.198.1.S1_at	P	P	P	P	P	P	P	P	P	P	P	P	0
Zm.2093.1.S1_at	P	P	P	P	P	P	P	P	P	P	P	P	0
Zm.1084.1.S1_at	P	P	P	P	P	P	P	P	P	P	P	P	0
Zm.494.1.A1_a_at	P	P	P	P	P	P	P	P	P	P	P	P	0
Zm.494.1.A2_at	P	P	P	P	P	P	P	P	P	P	P	P	0
Zm.522.1.S1_at	P	P	P	P	P	P	P	P	P	P	P	P	0
Zm.2613.1.A1_at	P	P	P	P	P	P	P	P	P	P	P	P	0
Zm.469.1.A1_at	P	P	P	P	P	P	P	P	P	P	P	P	0
Zm.746.1.A1_at	P	P	P	P	P	P	P	P	P	P	P	P	0
Zm.367.1.S1_at	P	P	P	P	P	P	P	P	P	P	P	P	0
Zm.2396.1.A1_at	P	P	P	P	P	P	P	P	P	P	P	P	0
Zm.513.1.S2_at	P	P	P	P	P	P	P	P	P	P	P	P	0
Zm.513.1.S1_at	P	P	P	P	P	P	P	P	P	P	P	P	0
Zm.13944.1.A1_at	P	P	P	P	P	P	P	P	P	P	P	P	0
Zm.607.1.A1_at	P	P	P	P	P	P	P	P	P	P	P	P	0
Zm.14498.1.A1_at	P	P	P	P	P	P	P	P	P	P	P	P	0
Zm.561.1.A1_at	P	P	P	P	P	P	P	P	P	P	P	P	0
Zm.436.1.S1_at	P	P	P	P	P	P	P	P	P	P	P	P	0
Zm.536.1.S1_at	P	P	P	P	P	P	P	P	P	P	P	P	0
Zm.10343.1.S1_at	P	P	P	P	P	P	P	P	P	P	P	P	0
Zm.7012.5.A1_a_at	P	P	P	P	P	P	P	P	P	P	P	P	0
Zm.348.2.A1_a_at	P	P	P	P	P	P	P	P	P	P	P	P	0
Zm.348.1.A1_x_at	P	P	P	P	P	P	P	P	P	P	P	P	0
Zm.14082.1.A1_at	P	P	P	P	P	P	P	P	P	P	P	P	0
Zm.14082.1.A1_s_at	P	P	P	P	P	P	P	P	P	P	P	P	0
Zm.6058.1.A1_at	P	P	P	P	P	P	P	P	P	P	P	P	0
Zm.5558.1.A1_at	P	P	P	P	P	P	P	P	P	P	P	P	0
Zm.1738.1.S1_a_at	P	P	P	P	P	P	P	P	P	P	P	P	0
Zm.1738.1.S1_at	P	P	P	P	P	P	P	P	P	P	P	P	0
Zm.1738.1.S1_x_at	P	P	P	P	P	P	P	P	P	P	P	P	0
Zm.308.1.S1_at	P	P	P	P	P	P	P	P	P	P	P	P	0
Zm.399.1.S1_at	P	P	P	P	P	P	P	P	P	P	P	P	0
Zm.5886.1.S1_at	P	P	P	P	P	P	P	P	P	P	P	P	0
Zm.174.1.A1_at	P	P	P	P	P	P	P	P	P	P	P	P	0
Zm.17839.1.S1_at	P	P	P	P	P	P	P	P	P	P	P	P	0
Zm.6861.1.A1_at	P	P	P	P	P	P	P	P	P	P	P	P	0
Zm.381.1.A1_at	P	P	P	P	P	P	P	P	P	P	P	P	0
Zm.89.1.A1_at	P	P	P	P	P	P	P	P	P	P	P	P	0
Zm.7091.2.S1_a_at	P	P	P	P	P	P	P	P	P	P	P	P	0
Zm.7091.1.A1_at	P	P	P	P	P	P	P	P	P	P	P	P	0
Zm.7091.1.A1_x_at	P	P	P	P	P	P	P	P	P	P	P	P	0
Zm.16092.1.S1_at	P	P	P	P	P	P	P	P	P	P	P	P	0
Zm.569.1.A1_at	P	P	P	P	P	P	P	P	P	P	P	P	0
Zm.204.1.A1_at	P	P	P	P	P	P	P	P	P	P	P	P	0
Zm.864.1.S1_at	P	P	P	P	P	P	P	P	P	P	P	P	0
Zm.13476.1.S1_at	P	P	P	P	P	P	P	P	P	P	P	P	0
Zm.396.1.A1_at	P	P	P	P	P	P	P	P	P	P	P	P	0
Zm.9645.1.S1_at	P	P	P	P	P	P	P	P	P	P	P	P	0
Zm.563.1.A1_at	P	P	P	P	P	P	P	P	P	P	P	P	0
Zm.674.1.S1_at	P	P	P	P	P	P	P	P	P	P	P	P	0
Zm.140.1.A1_at	P	P	P	P	P	P	P	P	P	P	P	P	0
Zm.540.1.A1_at	P	P	P	P	P	P	P	P	P	P	P	P	0
Zm.458.1.S1_at	P	P	P	P	P	P	P	P	P	P	P	P	0
Zm.20.1.S1_at	P	P	P	P	P	P	P	P	P	P	P	P	0
Zm.263.1.A1_at	P	P	P	P	P	P	P	P	P	P	P	P	0
Zm.627.1.A1_at	P	P	P	P	P	P	P	P	P	P	P	P	0
Zm.10317.1.S1_at	P	P	P	P	P	P	P	P	P	P	P	P	0
Zm.6787.1.A1_a_at	P	P	P	P	P	P	P	P	P	P	P	P	0
Zm.390.1.S1_at	P	P	P	P	P	P	P	P	P	P	P	P	0
Zm.3410.1.A1_at	P	P	P	P	P	P	P	P	P	P	P	P	0
Zm.1305.1.S1_at	P	P	P	P	P	P	P	P	P	P	P	P	0
Zm.856.1.A1_a_at	P	P	P	P	P	P	P	P	P	P	P	P	0
Zm.856.1.A1_x_at	P	P	P	P	P	P	P	P	P	P	P	P	0
Zm.7300.1.S1_at	P	P	P	P	P	P	P	P	P	P	P	P	0
Zm.137.1.A1_at	P	P	P	P	P	P	P	P	P	P	P	P	0
Zm.7002.1.S1_at	P	P	P	P	P	P	P	P	P	P	P	P	0
Zm.350.1.S1_at	P	P	P	P	P	P	P	P	P	P	P	P	0
Zm.516.1.A1_at	P	P	P	P	P	P	P	P	P	P	P	P	0
Zm.433.1.A1_at	P	P	P	P	P	P	P	P	P	P	P	P	0
Zm.495.1.A1_at	P	P	P	P	P	P	P	P	P	P	P	P	0
Zm.468.1.A1_at	P	P	P	P	P	P	P	P	P	P	P	P	0
Zm.531.1.S1_at	P	P	P	P	P	P	P	P	P	P	P	P	0
Zm.398.1.S1_at	P	P	P	P	P	P	P	P	P	P	P	P	0
Zm.218.1.A1_a_at	P	P	P	P	P	P	P	P	P	P	P	P	0
Zm.218.1.A1_at	P	P	P	P	P	P	P	P	P	P	P	P	0
Zm.3699.7.S1_a_at	P	P	P	P	P	P	P	P	P	P	P	P	0
Zm.3699.7.S1_at	P	P	P	P	P	P	P	P	P	P	P	P	0
Zm.3699.1.S1_at	P	P	P	P	P	P	P	P	P	P	P	P	0
Zm.3699.1.S1_x_at	P	P	P	P	P	P	P	P	P	P	P	P	0
Zm.232.1.A1_at	P	P	P	P	P	P	P	P	P	P	P	P	0
Zm.4627.1.S1_a_at	P	P	P	P	P	P	P	P	P	P	P	P	0
Zm.271.1.S1_at	P	P	P	P	P	P	P	P	P	P	P	P	0
Zm.447.1.A1_at	P	P	P	P	P	P	P	P	P	P	P	P	0
Zm.280.1.A1_at	P	P	P	P	P	P	P	P	P	P	P	P	0
Zm.3257.1.S1_at	P	P	P	P	P	P	P	P	P	P	P	P	0
Zm.606.1.A1_at	P	P	P	P	P	P	P	P	P	P	P	P	0
Zm.606.1.A2_s_at	P	P	P	P	P	P	P	P	P	P	P	P	0
Zm.303.1.S1_at	P	P	P	P	P	P	P	P	P	P	P	P	0
Zm.2193.1.A2_at	P	P	P	P	P	P	P	P	P	P	P	P	0
Zm.2193.1.A1_at	P	P	P	P	P	P	P	P	P	P	P	P	0
Zm.653.1.S1_at	P	P	P	P	P	P	P	P	P	P	P	P	0
Zm.650.1.S1_at	P	P	P	P	P	P	P	P	P	P	P	P	0
Zm.529.1.A1_at	P	P	P	P	P	P	P	P	P	P	P	P	0
Zm.9391.1.A1_at	P	P	P	P	P	P	P	P	P	P	P	P	0
Zm.9391.1.A2_at	P	P	P	M	P	P	P	P	P	P	P	P	0
Zm.5151.1.A1_at	P	P	P	P	P	P	P	P	P	P	P	P	0
Zm.541.1.S1_at	P	P	P	P	P	P	P	P	P	P	P	P	0
Zm.695.1.A1_at	P	P	P	P	P	P	P	P	P	P	P	P	0
Zm.605.1.S1_a_at	P	P	P	P	P	P	P	P	P	P	P	P	0
Zm.434.1.A1_at	P	P	P	P	P	P	P	P	P	P	P	P	0
Zm.409.1.S1_at	P	P	P	P	P	P	P	P	P	P	P	P	0
Zm.334.1.S1_at	P	P	P	P	P	P	P	P	P	P	P	P	0
Zm.359.1.S1_at	P	P	P	P	P	P	P	P	P	P	P	P	0
Zm.455.1.S1_a_at	P	P	P	P	P	P	P	P	P	P	P	P	0
Zm.455.1.S1_at	P	P	P	P	P	P	P	P	P	P	P	P	0
Zm.9515.1.S1_at	P	P	P	P	P	P	P	P	P	P	P	P	0
Zm.56.1.S1_at	P	P	P	P	P	P	P	P	P	P	P	P	0
Zm.351.1.S1_at	P	P	P	P	P	P	P	P	P	P	P	P	0
Zm.13810.1.S1_at	P	P	P	P	P	P	P	P	P	P	P	P	0
Zm.7804.1.S1_at	P	P	P	P	P	P	P	P	P	P	P	P	0
Zm.429.1.A1_at	P	P	P	P	P	P	P	P	P	P	P	P	0
Zm.520.1.S1_at	P	P	P	P	P	P	P	P	P	P	P	P	0
Zm.520.1.S1_x_at	P	P	P	P	P	P	P	P	P	P	P	P	0
Zm.470.1.A1_at	P	P	P	P	P	P	P	P	P	P	P	P	0
Zm.10846.1.A1_at	P	P	P	P	P	P	P	P	P	P	P	P	0
Zm.3665.1.S1_at	P	P	P	P	P	P	P	P	P	P	P	P	0
Zm.632.1.S1_at	P	P	P	P	P	P	P	P	P	P	P	P	0
Zm.2057.1.S1_at	P	P	P	P	P	P	P	P	P	P	P	P	0
Zm.11759.1.S1_at	P	P	P	P	P	P	P	P	P	P	P	P	0
Zm.600.1.S1_at	P	P	P	P	P	P	P	P	P	P	P	P	0
Zm.7736.1.S1_at	P	P	P	P	P	P	P	P	P	P	P	P	0
Zm.564.1.S1_a_at	P	P	P	P	P	P	P	P	P	P	P	P	0
Zm.558.1.S1_s_at	P	P	P	P	P	P	P	P	P	P	P	P	0
Zm.51.1.A1_at	P	P	P	P	P	P	P	P	P	P	P	P	0
Zm.630.1.A1_at	P	P	P	P	P	P	P	P	P	P	P	P	0
Zm.471.1.A1_s_at	P	P	P	P	P	P	P	P	P	P	P	P	0
Zm.264.1.S1_a_at	P	P	P	P	P	P	P	P	P	P	P	P	0
Zm.499.1.S1_at	P	P	P	P	P	P	P	P	P	P	P	P	0
Zm.1395.1.S1_at	P	P	P	P	P	P	P	P	P	P	P	P	0
Zm.13240.1.S1_at	P	P	P	P	P	P	P	P	P	P	P	P	0
Zm.629.1.S1_at	P	P	P	P	P	P	P	P	P	P	P	P	0
Zm.13059.1.S1_at	P	P	P	P	P	P	P	P	P	P	P	P	0
Zm.566.1.S1_at	P	P	P	P	P	P	P	P	P	P	P	P	0
Zm.669.1.S1_at	P	P	P	P	P	P	P	P	P	P	P	P	0
Zm.12606.1.S1_at	P	P	P	P	P	P	P	P	P	P	P	P	0
Zm.704.1.S1_at	P	P	P	P	P	P	P	P	P	P	P	P	0
Zm.552.1.A1_at	P	P	P	P	P	P	P	P	P	P	P	P	0
Zm.43.1.S1_a_at	P	P	P	P	P	P	P	P	P	P	P	P	0
Zm.3567.2.S1_a_at	P	P	P	P	P	P	P	P	P	P	P	P	0
Zm.14419.1.A1_s_at	P	P	P	P	P	P	P	P	P	P	P	P	0
Zm.15086.1.S1_at	P	P	P	P	P	P	P	P	P	P	P	P	0
Zm.15086.1.S2_at	P	P	P	P	P	P	P	P	P	P	P	P	0
Zm.2986.1.A1_at	P	P	P	P	P	P	P	P	P	P	P	P	0
Zm.5727.1.S1_a_at	P	P	P	P	P	P	P	P	P	P	P	P	0
Zm.14346.2.A1_a_at	P	P	P	P	P	P	P	P	P	P	P	P	0
Zm.352.1.S1_at	P	P	P	P	P	P	P	P	P	P	P	P	0
Zm.14710.1.S1_at	P	P	P	P	P	P	P	P	P	P	P	P	0
Zm.957.1.S1_a_at	P	P	P	P	P	P	P	P	P	P	P	P	0
Zm.14314.1.A1_at	P	P	P	P	P	P	P	P	P	P	P	P	0
Zm.3015.1.S1_a_at	P	P	P	P	P	P	P	P	P	P	P	P	0
Zm.3015.1.S2_at	P	P	P	P	P	P	P	P	P	P	P	P	0
Zm.3157.1.A1_at	P	P	P	P	P	P	P	P	P	P	P	P	0
Zm.7750.1.S1_at	P	P	P	P	P	P	P	P	P	P	P	P	0
Zm.5987.1.A2_a_at	P	P	P	P	P	P	P	P	P	P	P	P	0
Zm.5987.1.A2_at	P	P	P	P	P	P	P	P	P	P	P	P	0
Zm.5987.1.A1_at	P	P	P	P	P	P	P	P	P	P	P	P	0
Zm.3167.1.S1_s_at	P	P	P	P	P	P	P	P	P	P	P	P	0
Zm.714.1.A1_at	P	P	P	P	P	P	P	P	P	P	P	P	0
Zm.13272.1.S1_a_at	P	P	P	P	P	P	P	P	P	P	P	P	0
Zm.16467.1.A1_at	P	P	P	P	P	P	P	P	P	P	P	P	0
Zm.368.1.A1_a_at	P	P	P	P	P	P	P	P	P	P	P	P	0
Zm.368.1.A1_at	P	P	P	P	P	P	P	P	P	P	P	P	0
Zm.518.1.A1_at	P	P	P	P	P	P	P	P	P	P	P	P	0
Zm.5918.1.A1_at	P	P	P	P	P	P	P	P	P	P	P	P	0
Zm.6303.1.S1_at	P	P	P	P	P	P	P	P	P	P	P	P	0
Zm.15.1.A1_at	P	P	P	P	P	P	P	P	P	P	P	P	0
Zm.573.1.A1_at	P	P	P	P	P	P	P	P	P	P	P	P	0
Zm.369.1.A1_at	P	P	P	P	P	P	P	P	P	P	P	P	0
Zm.3892.2.A1_a_at	P	P	P	P	P	P	P	P	P	P	P	P	0
Zm.3892.2.A1_x_at	P	P	P	P	P	P	P	P	P	P	P	P	0
Zm.587.1.A1_at	P	P	P	P	P	P	P	P	P	P	P	P	0
Zm.530.1.S1_at	P	P	P	P	P	P	P	P	P	P	P	P	0
Zm.7309.1.S1_at	P	P	P	P	P	P	P	P	P	P	P	P	0
Zm.7309.1.S1_s_at	P	P	P	P	P	P	P	P	P	P	P	P	0
Zm.7617.1.S1_at	P	P	P	P	P	P	P	P	P	P	P	P	0
Zm.457.1.S1_at	P	P	P	P	P	P	P	P	P	P	P	P	0
Zm.6439.1.A1_a_at	P	P	P	P	P	P	P	P	P	P	P	P	0
Zm.6439.1.A1_at	P	P	P	P	P	P	P	P	P	P	P	P	0
Zm.12666.2.S1_at	P	P	P	P	P	P	P	P	P	P	P	P	0
Zm.5954.1.A1_at	P	P	P	P	P	P	P	P	P	P	P	P	0
Zm.288.1.A1_at	P	P	P	P	P	P	P	P	P	P	P	P	0
Zm.5643.1.A1_at	P	P	P	P	P	P	P	P	P	P	P	P	0
Zm.6107.1.A1_at	P	P	P	P	P	P	P	P	P	P	P	P	0
Zm.3296.1.S1_at	P	P	P	P	P	P	P	P	P	P	P	P	0
Zm.6558.1.S1_at	P	P	P	P	P	P	P	P	P	P	P	P	0
Zm.749.1.S1_at	P	P	P	P	P	P	P	P	P	P	P	P	0
Zm.10315.1.S1_at	P	P	P	P	P	P	P	P	P	P	P	P	0
Zm.227.1.S1_at	P	P	P	P	P	P	P	P	P	P	P	P	0
Zm.227.1.S2_s_at	P	P	P	P	P	P	P	P	P	P	P	P	0
Zm.7069.1.S1_at	P	P	P	P	P	P	P	P	P	P	P	P	0
Zm.17239.1.S1_at	P	P	P	P	P	P	P	P	P	P	P	P	0
Zm.2006.1.A1_at	P	P	P	P	P	P	P	P	P	P	P	P	0
Zm.2210.1.S1_at	P	P	P	P	P	P	P	P	P	P	P	P	0
Zm.16993.1.A1_at	P	P	P	P	P	P	P	P	P	P	P	P	0
Zm.521.1.S1_at	P	P	P	P	P	P	P	P	P	P	P	P	0
Zm.884.1.A1_at	P	P	P	P	P	P	P	P	P	P	P	P	0
Zm.884.1.A2_at	P	P	P	P	P	P	P	P	P	P	P	P	0
Zm.17246.1.S1_at	P	P	P	P	P	P	P	P	P	P	P	P	0
Zm.8720.1.S1_at	P	P	P	P	P	P	P	P	P	P	P	P	0
Zm.309.1.S1_at	P	P	P	P	P	P	P	P	P	P	P	P	0
Zm.2319.1.S1_at	P	P	P	P	P	P	P	P	P	P	P	P	0
Zm.318.2.S1_a_at	P	P	P	P	P	P	P	P	P	P	P	P	0
Zm.3794.1.S1_at	P	P	P	P	P	P	P	P	P	P	P	P	0
Zm.6.1.A1_at	P	P	P	P	P	P	P	P	P	P	P	P	0
Zm.12584.1.A1_at	P	P	P	P	P	P	P	P	P	P	P	P	0
Zm.229.1.S1_at	P	P	P	P	P	P	P	P	P	P	P	P	0
Zm.438.1.S1_at	P	P	P	P	P	P	P	P	P	P	P	P	0
Zm.649.1.S1_at	P	P	P	P	P	P	P	P	P	P	P	P	0
Zm.1794.1.S1_at	P	P	P	P	P	P	P	P	P	P	P	P	0
Zm.523.1.S1_at	P	P	P	P	P	P	P	P	P	P	P	P	0
Zm.13384.1.S1_at	P	P	P	P	P	P	P	P	P	P	P	P	0
Zm.7282.1.A1_at	P	P	P	P	P	P	P	P	P	P	P	P	0
Zm.3048.1.S1_a_at	P	P	P	P	P	P	P	P	P	P	P	P	0
Zm.514.1.A1_at	P	P	P	P	P	P	P	P	P	P	P	P	0
Zm.327.1.S1_at	P	P	P	P	P	P	P	P	P	P	P	P	0
Zm.13512.1.S1_a_at	P	P	P	P	P	P	P	P	P	P	P	P	0
Zm.1906.1.S1_at	P	P	P	P	P	P	P	P	P	P	P	P	0
Zm.476.1.S1_at	P	P	P	P	P	P	P	P	P	P	P	P	0
Zm.411.1.A1_at	P	P	P	P	P	P	P	P	P	P	P	P	0
Zm.677.1.A1_at	P	P	P	P	P	P	P	P	P	P	P	P	0
Zm.13254.1.A1_at	P	P	P	P	P	P	P	P	P	P	P	P	0
Zm.325.1.A1_at	P	P	P	P	P	P	P	P	P	P	P	P	0
Zm.631.1.S1_at	P	P	P	P	P	P	P	P	P	P	P	P	0
Zm.4856.1.A1_a_at	P	P	P	P	P	P	P	P	P	P	P	P	0
Zm.482.1.S1_at	P	P	P	P	P	P	P	P	P	P	P	P	0
Zm.12178.1.A1_at	P	P	P	P	P	P	P	P	P	P	P	P	0
Zm.542.1.S1_at	P	P	P	P	P	P	P	P	P	P	P	P	0
Zm.665.1.S1_at	P	P	P	P	P	P	P	P	P	P	P	P	0
Zm.16.1.A1_at	P	P	P	P	P	P	P	P	P	P	P	P	0
Zm.13424.1.A1_at	P	P	P	P	P	P	P	P	P	P	P	P	0
Zm.58.1.S1_at	P	P	P	P	P	P	P	P	P	P	P	P	0
Zm.1753.1.A1_a_at	P	P	P	P	P	P	P	P	P	P	P	P	0
Zm.3940.1.S1_at	P	P	P	P	P	P	P	P	P	P	P	P	0
Zm.13795.1.A1_at	P	P	P	P	P	P	P	P	P	P	P	P	0
Zm.395.1.S1_at	P	P	P	P	P	P	P	P	P	P	P	P	0
Zm.4416.1.S1_at	P	P	P	P	P	P	P	P	P	P	P	P	0
Zm.208.1.S1_at	P	P	P	P	P	P	P	P	P	P	P	P	0
Zm.365.1.A1_at	P	P	P	P	P	P	P	P	P	P	P	P	0
Zm.2879.1.S1_at	P	P	P	P	P	P	P	P	P	P	P	P	0
Zm.496.1.S1_at	P	P	P	P	P	P	P	P	M	P	P	P	0
Zm.136.1.S1_at	P	P	P	P	P	P	P	P	P	P	P	P	0
Zm.598.1.A1_at	P	P	P	P	P	P	P	P	P	P	P	P	0
Zm.549.1.A1_at	P	P	P	P	P	P	P	P	P	P	P	P	0
Zm.5037.1.A1_a_at	P	P	P	P	P	P	P	P	P	P	P	P	0
Zm.400.1.S1_a_at	P	P	P	P	P	P	P	P	P	P	P	P	0
Zm.400.1.S1_at	P	P	P	P	P	P	P	P	P	P	P	P	0
Zm.50.1.A1_at	P	P	P	P	P	P	P	P	P	P	P	P	0
Zm.156.1.A1_at	P	P	P	P	P	P	P	P	P	P	P	P	0
Zm.646.2.A1_a_at	P	P	P	P	P	P	P	P	P	P	P	P	0
Zm.10843.1.A1_at	P	P	P	P	P	P	P	P	P	P	P	P	0
Zm.13437.1.S1_at	P	P	P	P	P	P	P	P	P	P	P	P	0
Zm.2685.1.S1_at	P	P	P	P	P	P	P	P	P	P	P	P	0
Zm.7327.1.A1_at	P	P	P	P	P	P	P	P	P	P	P	P	0
Zm.660.1.S1_at	P	P	P	P	P	P	P	P	P	P	P	P	0
Zm.1141.1.A1_at	P	P	P	P	P	P	P	P	P	P	P	P	0
Zm.199.1.S1_s_at	P	P	P	P	P	P	P	P	P	P	P	P	0
Zm.12719.1.S1_at	P	P	P	P	P	P	P	P	P	P	P	P	0
Zm.8220.1.S1_at	P	P	P	P	P	P	P	P	P	P	P	P	0
Zm.4004.1.S1_at	P	P	P	P	P	P	P	P	P	P	P	P	0
Zm.581.1.S1_at	P	P	P	P	P	P	P	P	P	P	P	P	0
Zm.612.1.A1_at	P	P	P	P	P	P	P	P	P	P	P	P	0
Zm.17525.1.S1_at	P	P	P	P	P	P	P	P	P	P	P	P	0
Zm.5910.1.S1_at	P	P	P	P	P	P	P	P	P	P	P	P	0
Zm.15857.1.A1_at	P	P	P	P	P	P	P	P	P	P	P	P	0
Zm.366.1.S1_at	P	P	P	P	P	P	P	P	P	P	P	P	0
Zm.14686.1.S1_at	P	P	P	P	P	P	P	P	P	P	P	P	0
Zm.3559.1.S1_at	P	P	P	P	P	P	P	P	P	P	P	P	0
Zm.17144.1.S1_at	P	P	P	P	P	P	P	P	P	P	P	P	0
Zm.15885.1.S1_at	P	P	P	P	P	P	P	P	P	P	P	P	0
Zm.389.1.S1_at	P	P	P	P	M	M	P	P	P	P	P	P	0
Zm.13241.1.S1_at	P	P	P	P	P	P	P	P	P	P	P	P	0
Zm.545.1.S1_at	P	P	P	P	P	P	P	P	P	P	P	P	0
Zm.18153.1.A1_a_at	P	P	P	P	P	P	P	P	P	P	P	P	0
Zm.18110.1.S1_s_at	P	P	P	P	P	P	P	P	P	P	P	P	0
Zm.10844.1.S1_at	P	P	P	P	P	P	P	P	P	P	P	P	0
Zm.217.1.S1_at	P	P	P	P	P	P	P	P	P	P	P	P	0
Zm.16977.1.S1_at	P	P	P	P	P	P	P	P	P	P	P	P	0
Zm.16584.1.S1_at	P	P	P	P	P	P	P	P	P	P	P	P	0
Zm.361.1.A1_at	P	P	P	P	P	P	P	P	P	P	P	P	0
Zm.305.1.A1_at	P	P	P	P	P	P	P	P	P	P	P	P	0
Zm.678.1.S1_at	P	P	P	P	P	P	P	P	P	P	P	P	0
Zm.9024.1.S1_at	P	P	P	P	P	P	P	P	P	P	P	P	0
Zm.556.1.S1_a_at	P	P	P	P	P	P	P	P	P	P	P	P	0
Zm.556.1.S1_x_at	P	P	P	P	P	P	P	P	P	P	P	P	0
Zm.498.1.S1_at	P	P	P	P	P	P	P	P	P	P	P	P	0
Zm.548.1.S1_at	P	P	P	P	P	P	P	P	P	P	P	P	0
Zm.1079.1.A1_a_at	P	P	P	P	P	P	P	P	P	P	P	P	0
Zm.1079.1.A1_x_at	P	P	P	P	P	P	P	P	P	P	P	P	0
Zm.10340.1.S1_at	P	P	P	P	P	P	P	P	P	P	P	P	0
Zm.42.1.S1_at	P	P	P	P	P	P	P	P	P	P	P	P	0
Zm.1594.1.S1_at	P	P	P	P	P	P	P	P	P	P	P	P	0
Zm.555.1.S1_at	P	P	P	P	P	P	P	P	P	P	P	P	0
Zm.18022.1.S1_at	P	P	P	P	P	P	P	P	P	P	P	P	0
Zm.5050.1.S1_at	P	P	P	P	P	P	P	P	P	P	P	P	0
Zm.4165.1.A1_at	P	P	P	P	P	P	P	P	P	P	P	P	0
Zm.428.1.S1_at	P	P	P	P	P	P	P	P	P	P	P	P	0
Zm.268.1.A1_at	P	P	P	P	P	P	P	P	P	P	P	P	0
Zm.512.1.A1_a_at	P	P	P	P	P	P	P	P	P	P	P	P	0
Zm.512.1.A1_at	P	P	P	P	P	P	P	P	P	P	P	P	0
Zm.401.1.A1_at	P	P	P	P	P	P	P	P	P	P	P	P	0
Zm.16475.1.S1_at	P	P	P	P	P	P	P	P	P	P	P	P	0
Zm.651.1.S1_at	P	P	P	P	P	P	P	P	P	P	P	P	0
Zm.609.1.S1_at	P	P	P	P	P	P	P	P	P	P	P	P	0
Zm.2085.1.S1_s_at	P	P	P	P	P	P	P	P	P	P	P	P	0
Zm.808.1.A1_at	P	P	P	P	P	P	P	P	P	P	P	P	0
Zm.306.1.S1_s_at	P	P	P	P	P	P	P	P	P	P	P	P	0
Zm.6306.1.A1_a_at	P	P	P	P	P	P	P	P	P	P	P	P	0
Zm.6306.1.A1_at	P	P	P	P	P	P	P	P	P	P	P	P	0
Zm.419.1.S1_at	P	P	P	P	P	P	P	P	P	P	P	P	0
Zm.654.1.A1_at	P	P	P	P	P	P	P	P	P	P	P	P	0
Zm.652.1.S1_at	P	P	P	P	P	P	P	P	P	P	P	P	0
Zm.5630.1.A1_at	P	P	P	P	P	P	P	P	P	P	P	P	0
Zm.497.1.A1_at	P	P	P	P	P	P	P	P	P	P	P	P	0
Zm.272.1.A1_at	P	P	P	P	P	P	P	P	P	P	P	P	0
Zm.676.1.S1_a_at	P	P	P	P	P	P	P	P	P	P	P	P	0
Zm.2311.1.A1_at	P	P	P	P	P	P	P	P	P	P	P	P	0
Zm.385.1.A1_at	P	P	P	P	P	P	P	P	P	P	P	P	0
Zm.442.1.S1_at	P	P	P	P	P	P	P	P	P	P	P	P	0
Zm.16315.1.S1_a_at	P	P	P	P	P	P	P	P	P	P	P	P	0
Zm.16315.1.S1_x_at	P	P	P	P	P	P	P	P	P	P	P	P	0
Zm.2197.1.S1_a_at	P	P	P	P	P	P	P	P	P	P	P	P	0
Zm.203.1.S1_at	P	P	P	P	P	P	P	P	P	P	P	P	0
Zm.17178.1.A1_at	P	P	P	P	P	P	P	P	P	P	P	P	0
Zm.17832.1.S1_at	P	P	P	P	P	P	P	P	P	P	P	P	0
Zm.3892.4.A1_a_at	P	P	P	P	P	P	P	P	P	P	P	P	0
Zm.26.1.A1_at	P	P	P	P	P	P	P	P	P	P	P	P	0
Zm.472.1.S1_at	P	P	P	P	P	P	P	P	P	P	P	P	0
Zm.131.1.A1_at	P	P	P	P	P	P	P	P	P	P	P	P	0
Zm.4466.1.S1_at	P	P	P	P	P	P	P	P	P	P	P	P	0
Zm.1010.1.A1_at	P	P	P	P	P	P	P	P	P	P	P	P	0
Zm.13961.1.S1_at	P	P	P	P	P	P	P	P	P	P	P	P	0
Zm.13639.1.S1_at	P	P	P	P	P	P	P	P	P	P	P	P	0
Zm.610.1.A1_at	P	P	P	P	P	P	P	P	P	P	P	P	0
Zm.5581.1.S1_at	P	P	P	P	P	P	P	P	P	P	P	P	0
Zm.601.1.A1_at	P	P	P	P	P	P	P	P	P	P	P	P	0
Zm.847.1.S1_at	P	P	P	P	P	P	P	P	P	P	P	P	0
Zm.15912.1.S1_at	P	P	P	P	P	P	P	P	P	P	P	P	0
Zm.228.1.S1_at	P	P	P	P	P	P	P	P	P	P	P	P	0
Zm.7659.1.S1_at	P	P	P	P	P	P	P	P	P	P	P	P	0
Zm.4848.1.A1_at	P	P	P	P	P	P	P	P	P	P	P	P	0
Zm.14303.1.S1_at	P	P	P	P	P	P	P	P	P	P	P	P	0
Zm.14399.1.S1_at	P	P	P	P	P	P	P	P	P	P	P	P	0
Zm.4335.1.S1_at	P	P	P	P	P	P	P	P	P	P	P	P	0
Zm.164.2.S1_a_at	P	P	P	P	P	P	P	P	P	P	P	P	0
Zm.681.1.A1_at	P	P	P	P	P	P	P	P	P	P	P	P	0
Zm.515.1.S1_at	P	P	P	P	P	P	P	P	P	P	P	P	0
Zm.431.1.S1_at	P	P	P	P	P	P	P	P	P	P	P	P	0
Zm.526.1.S1_at	P	P	P	P	P	P	P	P	P	P	P	P	0
Zm.1097.1.S1_at	P	P	P	P	P	P	P	P	P	P	P	P	0
Zm.18131.1.A1_s_at	P	P	P	P	P	P	P	P	P	P	P	P	0
Zm.14536.1.A1_at	P	P	P	P	P	P	P	P	P	P	P	P	0
Zm.147.1.S1_at	P	P	P	P	P	P	P	P	P	P	P	P	0
Zm.10802.1.S1_at	P	P	P	P	P	P	P	P	P	P	P	P	0
Zm.599.1.S1_a_at	P	P	P	P	P	P	P	P	P	P	P	P	0
Zm.599.1.S1_x_at	P	P	P	P	P	P	P	P	P	P	P	P	0
Zm.7306.1.S1_at	P	P	P	P	P	P	P	P	P	P	P	P	0
Zm.2726.1.S1_at	P	P	P	P	P	P	P	P	P	P	P	P	0
Zm.17147.1.A1_at	P	P	P	P	P	P	P	P	P	P	P	P	0
Zm.391.1.S1_at	P	P	P	P	P	P	P	P	P	P	P	P	0
Zm.618.1.S1_at	P	P	P	P	P	P	P	P	P	P	P	P	0
Zm.39.1.S1_at	P	P	P	P	P	P	P	P	P	P	P	P	0
Zm.39.1.S1_s_at	P	P	P	P	P	P	P	P	P	P	P	P	0
Zm.397.1.A1_at	P	P	P	P	P	P	P	P	P	P	P	P	0
Zm.14532.1.A1_a_at	P	P	P	P	P	P	P	P	P	P	P	P	0
Zm.146.1.S1_at	P	P	P	P	P	P	P	P	P	P	P	P	0
Zm.16695.1.S1_at	P	P	P	P	P	P	P	P	P	P	P	P	0
Zm.4626.1.S1_at	P	P	P	P	P	P	P	P	P	P	P	P	0
Zm.3085.1.S1_at	P	P	P	P	P	P	P	P	P	P	P	P	0
Zm.3964.1.A1_a_at	P	P	P	P	P	P	P	P	P	P	P	P	0
Zm.684.1.S1_at	P	P	P	P	P	P	P	P	P	P	P	P	0
Zm.323.1.S1_at	P	P	P	P	P	P	P	P	P	P	P	P	0
Zm.478.1.A1_at	P	P	P	P	P	P	P	P	P	P	P	P	0
Zm.604.1.A1_at	P	P	P	P	P	P	P	P	P	P	P	P	0
Zm.861.2.A1_a_at	P	P	P	P	P	P	P	P	P	P	P	P	0
Zm.1653.2.A1_a_at	P	P	P	P	P	P	P	P	P	P	P	P	0
Zm.17219.2.S1_a_at	P	P	P	P	P	P	P	P	P	P	P	P	0
Zm.5932.1.S1_at	P	P	P	P	P	P	P	P	P	P	P	P	0
Zm.12717.1.S1_at	P	P	P	P	P	P	P	P	P	P	P	P	0
Zm.473.1.S1_a_at	P	P	P	P	P	P	P	P	P	P	P	P	0
Zm.202.1.S1_at	P	P	P	P	P	P	P	P	P	P	P	P	0
Zm.7308.1.S1_at	P	P	P	P	P	P	P	P	P	P	P	P	0
Zm.6371.1.A1_at	P	P	P	P	P	P	P	P	P	P	P	P	0
Zm.623.1.A1_at	P	P	P	P	P	P	P	P	P	P	P	P	0
Zm.5647.1.S1_at	P	P	P	P	P	P	P	P	P	P	P	P	0
Zm.12589.1.S1_a_at	P	P	P	P	P	P	P	P	P	P	P	P	0
Zm.13243.1.S1_at	P	P	P	P	P	P	P	P	P	P	P	P	0
Zm.611.1.A1_at	P	P	P	P	P	P	P	P	P	P	P	P	0
Zm.546.1.A1_at	P	P	P	P	P	P	P	P	P	P	P	P	0
Zm.15078.1.S1_at	P	P	P	P	P	P	P	P	P	P	P	P	0
Zm.697.1.A1_a_at	P	P	P	P	P	P	P	P	P	P	P	P	0
Zm.1519.1.S1_at	P	P	P	P	P	P	P	P	P	P	P	P	0
Zm.533.1.A1_a_at	P	P	P	P	P	P	P	P	P	P	P	P	0
Zm.501.1.S1_at	P	P	P	P	P	P	P	P	P	P	P	P	0
Zm.616.1.S1_at	P	P	P	P	P	P	P	P	P	P	P	P	0
Zm.362.1.A1_at	P	P	P	P	P	P	P	P	P	P	P	P	0
Zm.9418.1.S1_at	P	P	P	P	P	P	P	P	P	P	P	P	0
Zm.509.1.S1_at	P	P	P	P	P	P	P	P	P	P	P	P	0
Zm.10341.1.S1_at	P	P	P	P	P	P	P	P	P	P	P	P	0
Zm.423.1.S1_at	P	P	P	P	P	P	P	P	P	P	P	P	0
Zm.430.1.S1_at	P	P	P	P	P	P	P	P	P	P	P	P	0
Zm.538.1.S1_at	P	P	P	P	P	P	P	P	P	P	P	P	0
Zm.512.2.A1_s_at	P	P	P	P	P	P	P	P	P	P	P	P	0
Zm.4128.1.S1_a_at	P	P	P	P	P	P	P	P	P	P	P	P	0
Zm.528.1.S1_at	P	P	P	P	P	P	P	P	P	P	P	P	0
Zm.13338.1.S1_at	P	P	P	P	P	P	P	P	P	P	P	P	0
Zm.12578.1.S1_at	P	P	P	P	P	P	P	P	P	P	P	P	0
Zm.59.1.S1_at	P	P	P	P	M	P	P	P	P	P	P	P	0
Zm.543.1.S1_at	P	P	P	P	P	P	P	P	P	P	P	P	0
Zm.620.1.S1_at	P	P	P	P	P	P	P	P	P	P	P	P	0
Zm.372.1.S1_at	P	P	P	P	P	P	P	P	P	P	P	P	0
Zm.9563.1.A1_at	P	P	P	P	P	P	P	P	P	P	P	P	0
Zm.18900.1.S1_at	P	P	P	P	P	P	P	P	P	P	P	P	0
Zm.535.1.S1_at	P	P	P	P	P	P	P	P	P	P	P	P	0
Zm.584.1.S1_a_at	P	P	P	P	P	P	P	P	P	P	P	P	0
Zm.588.1.S1_at	P	P	P	P	P	P	P	P	P	P	P	P	0
Zm.626.1.S1_at	P	P	P	P	P	P	P	P	P	P	P	P	0
Zm.275.1.S1_a_at	P	P	P	P	P	P	P	P	P	P	P	P	0
Zm.15400.1.S1_at	P	P	P	P	P	P	P	P	P	P	P	P	0
Zm.9559.1.S1_at	P	P	P	P	P	P	P	P	P	P	P	P	0
Zm.9559.1.S1_s_at	P	P	P	P	P	P	P	P	P	P	P	P	0
Zm.571.1.S1_at	P	P	P	P	P	P	P	P	P	P	P	P	0
Zm.562.1.A1_at	P	P	P	P	P	P	P	P	P	P	P	P	0
Zm.10342.1.A1_at	P	P	P	P	P	P	P	P	P	P	P	P	0
Zm.12718.2.S1_a_at	P	P	P	P	P	P	P	P	P	P	P	P	0
Zm.661.2.S1_a_at	P	P	P	P	P	P	P	P	P	P	P	P	0
Zm.14985.1.A1_at	P	P	P	P	P	P	P	P	P	P	P	P	0
Zm.12554.1.S1_at	P	P	P	P	P	P	P	P	P	P	P	P	0
Zm.5206.3.A1_a_at	P	P	P	P	P	P	P	P	P	P	P	P	0
Zm.5206.1.S1_x_at	P	P	P	P	P	P	P	P	P	P	P	P	0
Zm.655.1.A1_at	P	P	P	P	P	P	P	P	P	P	P	P	0
Zm.17835.1.S1_at	P	P	P	P	P	P	P	P	P	P	P	P	0
Zm.10313.1.S1_at	P	P	P	P	P	P	P	P	P	P	P	P	0
Zm.6023.1.S1_at	P	P	P	P	P	P	P	P	P	P	P	P	0
Zm.373.2.S1_a_at	P	P	P	P	P	P	P	P	P	P	P	P	0
Zm.13244.1.S1_at	P	P	P	P	P	P	P	P	P	P	P	P	0
Zm.1756.1.S1_a_at	P	P	P	P	P	P	P	P	P	P	P	P	0
Zm.553.1.S1_at	P	P	P	P	P	P	P	P	P	P	P	P	0
Zm.487.1.S1_a_at	P	P	P	P	P	P	P	P	P	P	P	P	0
Zm.18107.1.S1_s_at	P	P	P	P	P	P	P	P	P	P	P	P	0
ZmAffx.5.1.S1_at	P	P	P	P	P	P	P	P	P	P	P	P	0
ZmAffx.13.1.S1_s_at	P	P	P	P	P	P	P	P	P	P	P	P	0
Zm.3478.1.S1_a_at	P	P	P	P	P	P	P	P	P	P	P	P	0
Zm.13381.1.S1_at	P	P	P	P	P	P	P	P	P	P	P	P	0
Zm.22.1.S1_a_at	P	P	P	P	P	P	P	P	P	P	P	P	0
Zm.582.1.S1_at	P	P	P	P	P	P	P	P	P	P	P	P	0
Zm.393.1.S1_at	P	P	P	P	P	P	P	P	P	P	P	P	0
Zm.354.1.S1_at	P	P	P	P	P	P	P	P	P	P	P	P	0
Zm.299.1.S1_a_at	P	P	P	P	P	P	P	P	P	P	P	P	0
Zm.406.2.A1_a_at	P	P	P	P	P	P	P	P	P	P	P	P	0
Zm.14611.1.S1_at	P	P	P	P	P	P	P	P	P	P	P	P	0
ZmAffx.7.1.S1_at	P	P	P	P	P	P	P	P	P	P	P	P	0
Zm.686.1.S1_at	P	P	P	P	P	P	P	P	P	P	P	P	0
Zm.354.2.S1_a_at	P	P	P	P	P	P	P	P	P	P	P	P	0
Zm.354.2.S1_at	P	P	P	P	P	P	P	P	P	P	P	P	0
Zm.4041.1.S1_a_at	P	P	P	P	P	P	P	P	P	P	P	P	0
ZmAffx.1.1.S1_at	P	P	P	P	P	P	P	P	P	P	P	P	0
ZmAffx.1.1.S1_s_at	P	P	P	P	P	P	P	P	P	P	P	P	0
Zm.15822.1.S1_at	P	P	P	P	P	P	P	P	P	P	P	P	0
Zm.16789.1.S1_a_at	P	P	P	P	P	P	P	P	P	P	P	P	0
Zm.27.1.S1_at	P	P	P	P	P	P	P	P	P	P	P	P	0
Zm.386.1.S1_at	P	P	P	P	P	P	P	P	P	P	P	P	0
Zm.658.1.S1_a_at	P	P	P	P	P	P	P	P	P	P	P	P	0
Zm.10842.1.S1_a_at	P	P	P	P	P	P	P	P	P	P	P	P	0
Zm.402.1.S1_a_at	P	P	P	P	P	P	P	P	P	P	P	P	0
Zm.18024.1.S1_at	P	P	P	P	P	P	P	P	P	P	P	P	0
Zm.14396.1.S1_at	P	P	P	P	P	P	P	P	P	P	P	P	0
Zm.17145.1.S1_at	P	P	P	P	P	P	P	P	P	P	P	P	0
ZmAffx.1474.1.S1_s_at	P	P	P	P	P	P	P	P	P	P	P	P	0
Zm.16988.1.A1_at	P	P	P	P	P	P	P	P	P	P	P	P	0
Zm.4001.1.A1_at	P	P	P	P	P	P	P	P	P	P	P	P	0
Zm.1540.1.S1_a_at	P	P	P	P	P	P	P	P	P	P	P	P	0
Zm.7166.1.A1_at	P	P	P	P	P	P	P	P	P	P	P	P	0
Zm.2601.1.S1_at	P	P	P	P	P	P	P	P	P	P	P	P	0
Zm.12583.1.A1_at	P	P	P	P	P	P	P	P	P	P	P	P	0
Zm.6905.1.A1_a_at	P	P	P	P	P	P	P	P	P	P	P	P	0
Zm.45.1.A1_at	P	P	P	P	P	P	P	P	P	P	P	P	0
Zm.9.1.A1_a_at	P	P	P	P	P	P	P	P	P	P	P	P	0
Zm.2951.1.A1_at	P	P	P	P	P	P	P	P	P	P	P	P	0
Zm.5565.1.S1_at	P	P	P	P	P	P	P	P	P	P	P	P	0
Zm.5565.1.S2_at	P	P	P	P	P	P	P	P	P	P	P	P	0
Zm.613.1.A1_at	P	P	P	P	P	P	P	P	P	P	P	P	0
Zm.14272.2.A1_a_at	P	P	P	P	P	P	P	P	P	P	P	P	0
Zm.14272.2.A1_at	P	P	P	P	P	P	P	P	P	P	P	P	0
Zm.14272.5.S1_x_at	P	P	P	P	P	P	P	P	P	P	P	P	0
Zm.3406.1.S1_at	P	P	P	P	P	P	P	P	P	P	P	P	0
Zm.5962.1.S1_a_at	P	P	P	P	P	P	P	P	P	P	P	P	0
Zm.5962.1.S1_at	P	P	P	P	P	P	P	P	P	P	P	P	0
Zm.6763.4.S1_a_at	P	P	P	P	P	P	P	P	P	P	P	P	0
Zm.6763.4.S1_at	P	P	P	P	P	P	P	P	P	P	P	P	0
Zm.6763.1.S1_at	P	P	P	P	P	P	P	P	P	P	P	P	0
Zm.14190.1.S1_at	P	P	P	P	P	P	P	P	P	P	P	P	0
Zm.567.1.A1_at	P	P	P	P	P	P	P	P	P	P	P	P	0
Zm.8270.1.A1_at	P	P	P	P	P	P	P	P	P	P	P	P	0
Zm.2385.1.S1_a_at	P	P	P	P	P	P	P	P	P	P	P	P	0
Zm.2385.1.S1_at	P	P	P	P	P	P	P	P	P	P	P	P	0
Zm.711.1.S1_at	P	P	P	P	P	P	P	P	P	P	P	P	0
Zm.15835.1.A1_at	P	P	P	P	P	P	P	P	P	P	P	P	0
Zm.221.1.A1_at	P	P	P	P	P	P	P	P	P	P	P	P	0
Zm.14319.1.A1_a_at	P	P	P	P	P	P	P	P	P	P	P	P	0
Zm.14319.1.A1_at	P	P	P	P	P	P	P	P	P	P	P	P	0
Zm.283.1.S1_at	P	P	P	P	P	P	P	P	P	P	P	P	0
Zm.480.1.A1_at	P	P	P	P	P	P	P	P	P	P	P	P	0
Zm.6189.1.A1_a_at	P	P	P	P	P	P	P	P	P	P	P	P	0
Zm.6189.1.A1_x_at	P	P	P	P	P	P	P	P	P	P	P	P	0
Zm.6423.1.S1_at	P	P	P	P	P	P	P	P	P	P	P	P	0
Zm.8903.1.S1_at	P	P	P	P	P	P	P	P	P	P	P	P	0
Zm.9562.1.S1_at	P	P	P	P	P	P	P	P	P	P	P	P	0
Zm.11958.1.A1_at	P	P	P	P	P	P	P	P	P	P	P	P	0
Zm.500.1.A1_at	P	P	P	P	P	P	P	P	P	P	P	P	0
Zm.4615.1.A1_at	P	P	P	P	P	P	P	P	P	P	P	P	0
Zm.1697.1.S1_at	P	P	P	P	P	P	P	P	P	P	P	P	0
Zm.719.2.S1_a_at	P	P	P	P	P	P	P	P	P	P	P	P	0
Zm.719.2.S1_at	P	P	P	P	P	P	P	P	P	P	P	P	0
Zm.719.2.S1_x_at	P	P	P	P	P	P	P	P	P	P	P	P	0
Zm.719.1.A1_at	P	P	P	P	P	P	P	P	P	P	P	P	0
Zm.445.1.S1_at	P	P	P	P	P	P	P	P	P	P	P	P	0
Zm.9042.1.A1_at	P	P	P	P	P	P	P	P	P	P	P	P	0
Zm.579.1.S1_at	P	P	P	P	P	P	P	P	P	P	P	P	0
Zm.17164.1.S1_at	P	P	P	P	P	P	P	P	P	P	P	P	0
Zm.13865.1.S1_at	P	P	P	P	P	P	P	P	P	P	P	P	0
Zm.17.1.A1_at	P	P	P	P	P	P	P	P	P	P	P	P	0
Zm.5299.1.S1_at	P	P	P	P	P	P	P	P	P	P	P	P	0
Zm.197.1.S1_at	P	P	P	P	P	P	P	P	P	P	P	P	0
Zm.16478.3.A1_a_at	P	P	P	P	P	P	P	P	P	P	P	P	0
Zm.12332.2.S1_a_at	P	P	P	P	P	P	P	P	P	P	P	P	0
Zm.12577.1.A1_at	P	P	P	P	P	P	P	P	P	P	P	P	0
Zm.446.1.S1_at	P	P	P	P	P	P	P	P	P	P	P	P	0
Zm.663.1.S1_at	P	P	P	P	P	P	P	P	P	P	P	P	0
Zm.316.1.A1_at	P	P	P	P	P	P	P	P	P	P	P	P	0
Zm.7727.1.S1_s_at	P	P	P	P	P	P	P	P	P	P	P	P	0
Zm.800.1.S1_at	P	P	P	P	P	P	P	P	P	P	P	P	0
Zm.273.1.A1_at	P	P	P	P	P	P	P	P	P	P	P	P	0
Zm.1459.1.S1_at	P	P	P	P	P	P	P	P	P	P	P	P	0
Zm.493.1.A1_at	P	P	P	P	P	P	P	P	P	P	P	P	0
Zm.3545.1.A1_at	P	P	P	P	P	P	P	P	P	P	P	P	0
Zm.3545.1.A1_s_at	P	P	P	P	P	P	P	P	P	P	P	P	0
Zm.728.1.A1_at	P	P	P	P	P	P	P	P	P	P	P	P	0
Zm.93.1.A1_at	P	P	P	P	P	P	P	P	P	P	P	P	0
Zm.547.1.A1_at	P	P	P	P	P	P	P	P	P	P	P	P	0
Zm.6659.1.A1_at	P	P	P	P	P	P	P	P	P	P	P	P	0
Zm.46.1.A1_s_at	P	P	P	P	P	P	P	P	P	P	P	P	0
Zm.353.1.S1_at	P	P	P	P	P	P	P	P	P	P	P	P	0
Zm.14596.1.S1_a_at	P	P	P	P	P	P	P	P	P	P	P	P	0
Zm.14596.1.S1_at	P	P	P	P	P	P	P	P	P	P	P	P	0
Zm.4870.1.A1_a_at	P	P	P	P	P	P	P	P	P	P	P	P	0
Zm.4870.1.A1_x_at	P	P	P	P	P	P	P	P	P	P	P	P	0
Zm.14451.1.A1_at	P	P	P	P	P	P	P	P	P	P	P	P	0
Zm.13368.1.A1_a_at	P	P	P	P	P	P	P	P	P	P	P	P	0
Zm.1544.1.A1_a_at	P	P	P	P	P	P	P	P	P	P	P	P	0
Zm.3550.1.A1_at	P	P	P	P	P	P	P	P	P	P	P	P	0
Zm.614.1.A1_at	P	P	P	P	P	P	P	P	P	P	P	P	0
Zm.5548.1.A1_a_at	P	P	P	P	P	P	P	P	P	P	P	P	0
Zm.5548.1.A1_x_at	P	P	P	P	P	P	P	P	P	P	P	P	0
Zm.3498.1.A1_a_at	P	P	P	P	P	P	P	P	P	P	P	P	0
Zm.7056.1.A1_a_at	P	P	P	P	P	P	P	P	P	P	P	P	0
Zm.8824.1.A1_at	P	P	P	P	P	P	P	P	P	P	P	P	0
Zm.2196.1.A1_at	P	P	P	P	P	P	P	P	P	P	P	P	0
Zm.6977.1.S1_at	P	P	P	P	P	P	P	P	P	P	P	P	0
Zm.5374.1.A1_a_at	P	P	P	P	P	P	P	P	P	P	P	P	0
Zm.5374.1.A1_s_at	P	P	P	P	P	P	P	P	P	P	P	P	0
Zm.2771.1.A1_at	P	P	P	P	P	P	P	P	P	P	P	P	0
Zm.3058.1.A1_at	P	P	P	P	P	P	P	P	P	P	P	P	0
Zm.1053.1.A1_at	P	P	P	P	P	P	P	P	P	P	P	P	0
Zm.5640.1.A1_at	P	P	P	P	P	P	P	P	P	P	P	P	0
Zm.16488.1.A1_at	P	P	P	P	P	P	P	P	P	P	P	P	0
Zm.9488.1.A1_at	P	P	P	P	P	P	P	P	P	P	P	P	0
Zm.1090.2.A1_a_at	P	P	P	P	P	P	P	P	P	P	P	P	0
Zm.1090.1.A1_x_at	P	P	P	P	P	P	P	P	P	P	P	P	0
Zm.1085.1.A1_a_at	P	P	P	P	P	P	P	P	P	P	P	P	0
Zm.14329.1.A1_at	P	P	P	P	P	P	P	P	P	P	P	P	0
Zm.4814.1.A1_a_at	P	P	P	P	P	P	P	P	P	P	P	P	0
Zm.750.1.A1_at	P	P	P	P	P	P	P	P	P	P	P	P	0
Zm.13789.1.A1_at	P	P	P	P	P	P	P	P	P	P	P	P	0
Zm.2556.1.A1_at	P	P	P	P	P	P	P	P	P	P	P	P	0
Zm.1495.1.A1_at	P	P	P	P	P	P	P	P	P	P	P	P	0
Zm.2925.1.A1_at	P	P	P	P	P	P	P	P	P	P	P	P	0
Zm.6652.1.A1_at	P	P	P	P	P	P	P	P	P	P	P	P	0
Zm.16065.1.S1_at	P	P	P	P	P	P	P	P	P	P	P	P	0
Zm.1075.1.A1_at	P	P	P	P	P	P	P	P	P	P	P	P	0
Zm.6838.1.A1_at	P	P	P	P	P	P	P	P	P	P	P	P	0
Zm.6785.1.A1_a_at	P	P	P	P	P	P	P	P	P	P	P	P	0
Zm.301.1.A1_a_at	P	P	P	P	P	P	P	P	P	P	P	P	0
Zm.5861.1.A1_at	P	P	P	P	P	P	P	P	P	P	P	P	0
Zm.5917.1.A1_a_at	P	P	P	P	P	P	P	P	P	P	P	P	0
Zm.5917.1.A1_at	P	P	P	P	P	P	P	P	P	P	P	P	0
Zm.5917.1.A1_x_at	P	P	P	P	P	P	P	P	P	P	P	P	0
Zm.1222.1.A1_at	P	P	P	P	P	P	P	P	P	P	P	P	0
Zm.171.1.A1_at	P	P	P	P	P	P	P	P	P	P	P	P	0
Zm.171.1.A2_at	P	P	P	P	P	P	P	P	P	P	P	P	0
Zm.7068.1.A1_at	P	P	P	P	P	P	P	P	P	P	P	P	0
Zm.16508.1.S1_at	P	P	P	P	P	P	P	P	P	P	P	P	0
Zm.16508.1.S1_x_at	P	P	P	P	P	P	P	P	P	P	P	P	0
Zm.6080.1.A1_a_at	P	P	P	P	P	P	P	P	P	P	P	P	0
Zm.6080.1.A1_at	P	P	P	P	P	P	P	P	P	P	P	P	0
Zm.14075.1.A1_at	P	P	P	P	P	P	P	P	P	P	P	P	0
Zm.4.1.S1_a_at	P	P	P	P	P	P	P	P	P	P	P	P	0
Zm.4.1.S1_at	P	P	P	P	P	P	P	P	P	P	P	P	0
Zm.16909.1.A1_at	P	P	P	P	P	P	P	P	P	P	P	P	0
Zm.16909.1.A1_x_at	P	P	P	P	P	P	P	P	P	P	P	P	0
Zm.5925.1.A1_at	P	P	P	P	P	P	P	P	P	P	P	P	0
Zm.5403.1.A1_at	P	P	P	P	P	P	P	P	P	P	P	P	0
Zm.14596.2.A1_at	P	P	P	P	P	P	P	P	P	P	P	P	0
Zm.13947.1.A1_a_at	P	P	P	P	P	P	P	P	P	P	P	P	0
Zm.1506.1.A1_at	P	P	P	P	P	P	P	P	P	P	P	P	0
Zm.2992.1.A1_a_at	P	P	P	P	P	P	P	P	P	P	P	P	0
Zm.2992.1.A1_at	P	P	P	P	P	P	P	P	P	P	P	P	0
Zm.2992.1.A1_x_at	P	P	P	P	P	P	P	P	P	P	P	P	0
Zm.6714.1.A1_at	P	P	P	P	P	P	P	P	P	P	P	P	0
Zm.15903.2.A1_at	P	P	P	P	P	P	P	P	P	P	P	P	0
Zm.6799.1.A1_at	P	P	P	P	P	P	P	P	P	P	P	P	0
Zm.4985.1.A1_at	P	P	P	P	P	P	P	P	P	P	P	P	0
Zm.6207.1.A1_a_at	P	P	P	P	P	P	P	P	P	P	P	P	0
Zm.6207.1.A1_at	P	P	P	P	P	P	P	P	P	P	P	P	0
Zm.3775.1.A1_at	P	P	P	P	P	P	P	P	P	P	P	P	0
Zm.5005.1.A1_at	P	P	P	P	P	P	P	P	P	P	P	P	0
Zm.6045.1.A1_a_at	P	P	P	P	P	P	P	P	P	P	P	P	0
Zm.6045.1.A1_s_at	P	P	P	P	P	P	P	P	P	P	P	P	0
Zm.14407.1.A1_at	P	P	P	P	P	P	P	P	P	P	P	P	0
Zm.6079.1.S1_at	P	P	P	P	P	P	P	P	P	P	P	P	0
Zm.6079.1.S1_x_at	P	P	P	P	P	P	P	P	P	P	P	P	0
Zm.7074.1.A1_at	P	P	P	P	P	P	P	P	P	P	P	P	0
Zm.2059.1.S1_at	P	P	P	P	P	P	P	P	P	P	P	P	0
Zm.1103.1.S1_at	P	P	P	P	P	P	P	P	P	P	P	P	0
Zm.6393.2.S1_x_at	P	P	P	P	P	P	P	P	P	P	P	P	0
Zm.6393.1.A1_x_at	P	P	P	P	P	P	P	P	P	P	P	P	0
Zm.13376.1.S1_s_at	P	P	P	P	P	P	P	P	P	P	P	P	0
Zm.6115.1.A1_at	P	P	P	P	P	P	P	P	P	P	P	P	0
Zm.8874.1.A1_at	P	P	P	P	P	P	P	P	P	P	P	P	0
Zm.16958.1.A1_a_at	P	P	P	P	P	P	P	P	P	P	P	P	0
Zm.16958.1.A1_x_at	P	P	P	P	P	P	P	P	P	P	P	P	0
Zm.13225.1.S1_at	P	P	P	P	P	P	P	P	P	P	P	P	0
Zm.13225.1.S1_s_at	P	P	P	P	P	P	P	P	P	P	P	P	0
Zm.14295.1.A1_at	P	P	P	P	P	P	P	P	P	P	P	P	0
Zm.1078.1.A1_at	P	P	P	P	P	P	P	P	P	P	P	P	0
Zm.7034.1.A1_at	P	P	P	P	P	P	P	P	P	P	P	P	0
Zm.8808.1.A1_at	P	P	P	P	P	P	P	P	P	P	P	P	0
Zm.2302.1.A1_at	P	P	P	P	P	P	P	P	P	P	P	P	0
Zm.1659.1.A1_at	P	P	P	P	P	P	P	P	P	P	P	P	0
Zm.2541.1.A1_at	P	P	P	P	P	P	P	P	P	P	P	P	0
Zm.4793.1.S1_a_at	P	P	P	P	P	P	P	P	P	P	P	P	0
Zm.4793.1.S1_at	P	P	P	P	P	P	P	P	P	P	P	P	0
Zm.4267.1.A1_at	P	P	P	P	P	P	P	P	P	P	P	P	0
Zm.247.1.A1_a_at	P	P	P	P	P	P	P	P	P	P	P	P	0
Zm.247.1.A1_at	P	P	P	P	P	P	P	P	P	P	P	P	0
Zm.5974.1.A1_a_at	P	P	P	P	P	P	P	P	P	P	P	P	0
Zm.10189.1.A1_at	P	P	P	P	P	P	P	P	P	P	P	P	0
Zm.5240.1.S1_a_at	P	P	P	P	P	P	P	P	P	P	P	P	0
Zm.3529.1.A1_a_at	P	P	P	P	P	P	P	P	P	P	P	P	0
Zm.3529.1.A1_at	P	P	P	P	P	P	P	P	P	P	P	P	0
Zm.3529.1.A1_x_at	P	P	P	P	P	P	P	P	P	P	P	P	0
Zm.16805.1.A1_at	P	P	P	P	P	P	P	P	P	P	P	P	0
Zm.3376.1.A1_at	P	P	P	P	P	P	P	P	P	P	P	P	0
Zm.13727.1.A1_at	P	P	P	P	P	P	P	P	P	P	P	P	0
Zm.3024.1.A1_at	P	P	P	P	P	P	P	P	P	P	P	P	0
Zm.4721.1.A1_at	P	P	P	P	P	P	P	P	P	P	P	P	0
Zm.7135.1.S1_at	P	P	P	P	P	P	P	P	P	P	P	P	0
Zm.7046.1.S1_at	P	P	P	P	P	P	P	P	P	P	P	P	0
Zm.6150.1.A1_at	P	P	P	P	P	P	P	P	P	P	P	P	0
Zm.2903.1.A1_at	P	P	P	P	P	P	P	P	P	P	P	P	0
Zm.5392.1.A1_a_at	P	P	P	P	P	P	P	P	P	P	P	P	0
Zm.5392.1.A1_at	P	P	P	P	P	P	P	P	P	P	P	P	0
Zm.930.1.A1_at	P	P	P	P	P	P	P	P	P	P	P	P	0
Zm.14147.1.A1_at	P	P	P	P	P	P	P	P	P	P	P	P	0
Zm.12706.1.A1_a_at	P	P	P	P	P	P	P	P	P	P	P	P	0
Zm.2689.1.A1_at	P	P	P	P	P	P	P	P	P	P	P	P	0
Zm.5725.1.A1_at	P	P	P	P	P	P	P	P	P	P	P	P	0
Zm.2550.1.S1_at	P	P	P	P	P	P	P	P	P	P	P	P	0
Zm.5744.1.A1_at	P	P	P	P	P	P	P	P	P	P	P	P	0
Zm.3452.1.S1_at	P	P	P	P	P	P	P	P	P	P	P	P	0
Zm.15800.1.S1_at	P	P	P	P	P	P	P	P	P	P	P	P	0
Zm.6859.1.A1_at	P	P	P	P	P	P	P	P	P	P	P	P	0
Zm.1967.1.A1_at	P	P	P	P	P	P	P	P	P	P	P	P	0
Zm.16821.1.A1_at	P	P	P	P	P	P	P	P	P	P	P	P	0
Zm.14247.1.A1_at	P	P	P	P	P	P	P	P	P	P	P	P	0
Zm.5566.1.A1_a_at	P	P	P	P	P	P	P	P	P	P	P	P	0
Zm.4324.1.A1_at	P	P	P	P	P	P	P	P	P	P	P	P	0
Zm.10810.1.S1_at	P	P	P	P	P	P	P	P	P	P	P	P	0
Zm.30.3.S1_at	P	P	P	P	P	P	P	P	P	P	P	P	0
Zm.9502.1.A1_at	P	P	P	P	P	P	P	P	P	P	P	P	0
Zm.8789.1.A1_at	P	P	P	P	P	P	P	P	P	P	P	P	0
Zm.5579.1.A1_at	P	P	P	P	P	P	P	P	P	P	P	P	0
Zm.4020.1.A1_a_at	P	P	P	P	P	P	P	P	P	P	P	P	0
Zm.4020.1.A1_at	P	P	P	P	P	P	P	P	P	P	P	P	0
Zm.851.1.S1_at	P	P	P	P	P	P	P	P	P	P	P	P	0
Zm.7093.1.S1_at	P	P	P	P	P	P	P	P	P	P	P	P	0
Zm.1782.1.A1_at	P	P	P	P	P	P	P	P	P	P	P	P	0
Zm.244.1.A1_at	P	P	P	P	P	P	P	P	P	P	P	P	0
Zm.16533.1.S1_at	P	P	P	P	P	P	P	P	P	P	P	P	0
Zm.17597.1.A1_at	P	P	P	P	P	P	P	P	P	P	P	P	0
Zm.4270.2.A1_a_at	P	P	P	P	P	P	P	P	P	P	P	P	0
Zm.5509.1.A1_at	P	P	P	P	P	P	P	P	P	P	P	P	0
Zm.186.1.S1_at	P	P	P	P	P	P	P	P	P	P	P	P	0
Zm.9440.1.A1_at	P	P	P	P	P	P	P	P	P	P	P	P	0
Zm.7848.1.A1_at	P	P	P	P	P	P	P	P	P	P	P	P	0
Zm.6514.1.A1_at	P	P	P	P	P	P	P	P	P	P	P	P	0
Zm.6608.1.A1_at	P	P	P	P	P	P	P	P	P	P	P	P	0
Zm.5207.1.S1_at	P	P	P	P	P	P	P	P	P	P	P	P	0
Zm.8941.1.A1_at	P	P	P	P	P	P	P	P	P	P	P	P	0
Zm.2543.1.A1_at	P	P	P	P	P	P	P	P	P	P	P	P	0
Zm.10204.1.A1_at	P	P	P	P	P	P	P	P	P	P	P	P	0
Zm.3701.1.S1_at	P	P	P	P	P	P	P	P	P	P	P	P	0
Zm.13815.1.S1_at	P	P	P	P	P	P	P	P	P	P	P	P	0
Zm.7006.1.A1_a_at	P	P	P	P	P	P	P	P	P	P	P	P	0
Zm.7006.1.A1_at	P	P	P	P	P	P	P	P	P	P	P	P	0
Zm.687.1.A1_at	P	P	P	P	P	P	P	P	P	P	P	P	0
Zm.6757.1.S1_at	P	P	P	P	P	P	P	P	P	P	P	P	0
Zm.6529.1.A1_at	P	P	P	P	P	P	P	P	P	P	P	P	0
Zm.18100.1.S1_a_at	P	P	P	P	P	P	P	P	P	P	P	P	0
Zm.18100.1.S1_at	P	P	P	P	P	P	P	P	P	P	P	P	0
Zm.3331.1.A1_at	P	P	P	P	P	P	P	P	P	P	P	P	0
Zm.1224.1.A1_at	P	P	P	P	P	P	P	P	P	P	P	P	0
Zm.1442.1.A1_at	P	P	P	P	P	P	P	P	P	P	P	P	0
Zm.7055.1.A1_at	P	P	P	P	P	P	P	P	P	P	P	P	0
Zm.4392.4.A1_a_at	P	P	P	P	P	P	P	P	P	P	P	P	0
Zm.4392.4.A1_x_at	P	P	P	P	P	P	P	P	P	P	P	P	0
Zm.1123.1.S1_at	P	P	P	P	P	P	P	P	P	P	P	P	0
Zm.4018.1.A1_at	P	P	P	P	P	P	P	P	P	P	P	P	0
Zm.5670.1.A1_at	P	P	P	P	P	P	P	P	P	P	P	P	0
Zm.12300.1.A1_at	P	P	P	P	P	P	P	P	P	P	P	P	0
Zm.5898.1.A1_at	P	P	P	P	P	P	P	P	P	P	P	P	0
Zm.5090.1.A1_at	P	P	P	P	P	P	P	P	P	P	P	P	0
Zm.4164.3.A1_a_at	P	P	P	P	P	P	P	P	P	P	P	P	0
Zm.4164.3.A1_s_at	P	P	P	P	P	P	P	P	P	P	P	P	0
Zm.4164.3.A1_x_at	P	P	P	P	P	P	P	P	P	P	P	P	0
Zm.4164.1.A1_x_at	P	P	P	P	P	P	P	P	P	P	P	P	0
Zm.5563.1.A1_at	P	P	P	P	P	P	P	P	P	P	P	P	0
Zm.2147.1.A1_a_at	P	P	P	P	P	P	P	P	P	P	P	P	0
Zm.2147.1.A1_s_at	P	P	P	P	P	P	P	P	P	P	P	P	0
Zm.1419.1.S1_at	P	P	P	P	P	P	P	P	P	P	P	P	0
Zm.6096.1.A1_a_at	P	P	P	P	P	P	P	P	P	P	P	P	0
Zm.6096.1.A1_at	P	P	P	P	P	P	P	P	P	P	P	P	0
Zm.6508.1.A1_at	P	P	P	P	P	P	P	P	P	P	P	P	0
Zm.4824.1.A1_x_at	P	P	P	P	P	P	P	P	P	P	P	P	0
Zm.1077.1.S1_at	P	P	P	P	P	P	P	P	P	P	P	P	0
Zm.14408.1.A1_a_at	P	P	P	P	P	P	P	P	P	P	P	P	0
Zm.1503.1.A1_at	P	P	P	P	P	P	P	P	P	P	P	P	0
Zm.3162.1.A1_at	P	P	P	P	P	P	P	P	P	P	P	P	0
Zm.14486.1.A1_at	P	P	P	P	P	P	P	P	P	P	P	P	0
Zm.1867.1.A1_at	P	P	P	P	P	P	P	P	P	P	P	P	0
Zm.16779.1.A1_a_at	P	P	P	P	P	P	P	P	P	P	P	P	0
Zm.16779.1.A1_at	P	P	P	P	P	P	P	P	P	P	P	P	0
Zm.13213.1.A1_at	P	P	P	P	P	P	P	P	P	P	P	P	0
Zm.3256.1.A1_a_at	P	P	P	P	P	P	P	P	P	P	P	P	0
Zm.3256.1.A1_at	P	P	P	P	P	P	P	P	P	P	P	P	0
Zm.2601.2.A1_at	P	P	P	P	P	P	P	P	P	P	P	P	0
Zm.5534.1.S1_at	P	P	P	P	P	P	P	P	P	P	P	P	0
Zm.4113.1.A1_at	P	P	P	P	P	P	P	P	P	P	P	P	0
Zm.4341.1.S1_at	P	P	P	P	P	P	P	P	P	P	P	P	0
Zm.4630.2.A1_a_at	P	P	P	P	P	P	P	P	P	P	P	P	0
Zm.4630.2.A1_at	P	P	P	P	P	P	P	P	P	P	P	P	0
Zm.4630.1.S1_at	P	P	P	P	P	P	P	P	P	P	P	P	0
Zm.8990.1.A1_at	P	P	P	P	P	P	P	P	P	P	P	P	0
Zm.4876.1.S1_at	P	P	P	P	P	P	P	P	P	P	P	P	0
Zm.9528.1.A1_at	P	P	P	P	P	P	P	P	P	P	P	P	0
Zm.2584.1.A1_at	P	P	P	P	P	P	P	P	P	P	P	P	0
Zm.2227.1.A1_at	P	P	P	P	P	P	P	P	P	P	P	P	0
Zm.7157.1.A1_at	P	P	P	P	P	P	P	P	P	P	P	P	0
Zm.7791.1.A1_at	P	P	P	P	P	P	P	P	P	P	P	P	0
Zm.6655.1.A1_at	P	P	P	P	P	P	P	P	P	P	P	P	0
Zm.6499.1.A1_at	P	P	P	P	P	P	P	P	P	P	P	P	0
Zm.3821.1.A1_at	P	P	P	P	P	P	P	P	P	P	P	P	0
Zm.6706.1.A1_at	P	P	P	P	P	P	P	P	P	P	P	P	0
Zm.2847.1.A1_at	P	P	P	P	P	P	P	P	P	P	P	P	0
Zm.10036.2.S1_a_at	P	P	P	P	P	P	P	P	P	P	P	P	0
Zm.7998.1.A1_at	P	P	P	P	P	P	P	P	P	P	P	P	0
Zm.1059.2.A1_a_at	P	P	P	P	P	P	P	P	P	P	P	P	0
Zm.914.1.S1_at	P	P	P	P	P	P	P	P	P	P	P	P	0
Zm.5401.1.S1_at	P	P	P	P	P	P	P	P	P	P	P	P	0
Zm.13992.1.A1_a_at	P	P	P	P	P	P	P	P	P	P	P	P	0
Zm.13992.1.A1_at	P	P	P	P	P	P	P	P	P	P	P	P	0
Zm.1899.1.A1_at	P	P	P	P	P	P	P	P	P	P	P	P	0
Zm.17358.1.A1_at	P	P	P	P	P	P	P	P	P	P	P	P	0
Zm.16891.1.A1_a_at	P	P	P	P	P	P	P	P	P	P	P	P	0
Zm.14176.1.A1_at	P	P	P	P	P	P	P	P	P	P	P	P	0
Zm.14415.1.A1_a_at	P	P	P	P	P	P	P	P	P	P	P	P	0
Zm.16489.1.S1_at	P	P	P	P	P	P	P	P	P	P	P	P	0
Zm.6922.1.A1_a_at	P	P	P	P	P	P	P	P	P	P	P	P	0
Zm.6083.1.A1_at	P	P	P	P	P	P	P	P	P	P	P	P	0
Zm.3564.1.A1_at	P	P	P	P	P	P	P	P	P	P	P	P	0
Zm.6761.1.A1_at	P	P	P	P	P	P	P	P	P	P	P	P	0
Zm.16304.1.A1_at	P	P	P	P	P	P	P	P	P	P	P	P	0
Zm.17114.1.S1_at	P	P	P	P	P	P	P	P	P	P	P	P	0
Zm.18111.1.S1_at	P	P	P	P	P	P	P	P	P	P	P	P	0
Zm.8276.1.A1_at	P	P	P	P	P	P	P	P	P	P	P	P	0
Zm.2542.1.A1_at	P	P	P	P	P	P	P	P	P	P	P	P	0
Zm.12245.1.A1_at	P	P	P	P	P	P	P	P	P	P	P	P	0
Zm.3672.1.S1_at	P	P	P	P	P	P	P	P	P	P	P	P	0
Zm.231.1.S1_at	P	P	P	P	P	P	P	P	P	P	P	P	0
Zm.6716.1.A1_at	P	P	P	P	P	P	P	P	P	P	P	P	0
Zm.6509.1.S1_at	P	P	P	P	P	P	P	P	P	P	P	P	0
Zm.13966.2.S1_a_at	P	P	P	P	P	P	P	P	P	P	P	P	0
Zm.4753.1.S1_at	P	P	P	P	P	P	P	P	P	P	P	P	0
Zm.4135.1.A1_at	P	P	P	P	P	P	P	P	P	P	P	P	0
Zm.804.1.A1_at	P	P	P	P	P	P	P	P	P	P	P	P	0
Zm.9290.1.A1_at	P	P	P	P	P	P	P	P	P	P	P	P	0
Zm.16476.1.A1_at	P	P	P	P	P	P	P	P	P	P	P	P	0
Zm.3114.1.A1_at	P	P	P	P	P	P	P	P	P	P	P	P	0
Zm.2863.1.A1_at	P	P	P	P	P	P	P	P	P	P	P	P	0
Zm.311.1.A1_at	P	P	P	P	P	P	P	P	P	P	P	P	0
Zm.3388.1.S1_at	P	P	P	P	P	P	P	P	P	P	P	P	0
Zm.8978.1.S1_at	P	P	P	P	P	P	P	P	P	P	P	P	0
Zm.8752.1.A1_at	P	P	P	P	P	P	P	P	P	P	P	P	0
Zm.14354.1.S1_at	P	P	P	P	P	P	P	P	P	P	P	P	0
Zm.14354.1.S1_x_at	P	P	P	P	P	P	P	P	P	P	P	P	0
Zm.5349.1.A1_at	P	P	P	P	P	P	P	P	P	P	P	P	0
Zm.6610.1.A1_at	P	P	P	P	P	P	P	P	P	P	P	P	0
Zm.4980.1.A1_at	P	P	P	P	P	P	P	P	P	P	P	P	0
Zm.6419.1.A1_at	P	P	P	P	P	P	P	P	P	P	P	P	0
Zm.16853.1.A1_at	P	P	P	P	P	P	P	P	P	P	P	P	0
Zm.13741.1.A1_at	P	P	P	P	P	P	P	P	P	P	P	P	0
Zm.1773.1.S1_at	P	P	P	P	P	P	P	P	P	P	P	P	0
Zm.5619.1.S1_at	P	P	P	P	P	P	P	P	P	P	P	P	0
Zm.17855.1.S1_a_at	P	P	P	P	P	P	P	P	P	P	P	P	0
Zm.206.1.A1_at	P	P	P	P	P	P	P	P	P	P	P	P	0
Zm.1824.1.S1_at	P	P	P	P	P	P	P	P	P	P	P	P	0
Zm.5314.1.A1_at	P	P	P	P	P	P	P	P	P	P	P	P	0
Zm.13200.1.A1_at	P	P	P	P	P	P	P	P	P	P	P	P	0
Zm.5482.1.A1_at	P	P	P	P	P	P	P	P	P	P	P	P	0
Zm.3817.1.S1_at	P	P	P	P	P	P	P	P	P	P	P	P	0
Zm.90.1.A1_a_at	P	P	P	P	P	P	P	P	P	P	P	P	0
Zm.2327.1.A1_at	P	P	P	P	P	P	P	P	P	P	P	P	0
Zm.4033.1.A1_at	P	P	P	P	P	P	P	P	P	P	P	P	0
Zm.6673.1.A1_at	P	P	P	P	P	P	P	P	P	P	P	P	0
Zm.246.1.A1_at	P	P	P	P	P	P	P	P	P	P	P	P	0
Zm.5703.1.A1_at	P	P	P	P	P	P	P	P	P	P	P	P	0
Zm.10189.2.A1_at	P	P	P	P	P	P	P	P	P	P	P	P	0
Zm.1317.1.A1_at	P	P	P	P	P	P	P	P	P	P	P	P	0
Zm.3076.1.A1_at	P	P	P	P	P	P	P	P	P	P	P	P	0
Zm.9148.1.S1_at	P	P	P	P	P	P	P	P	P	P	P	P	0
Zm.8137.1.A1_at	P	P	P	P	P	P	P	P	P	P	P	P	0
Zm.5414.1.A1_at	P	P	P	P	P	P	P	P	P	P	P	P	0
Zm.3560.1.S1_at	P	P	P	P	P	P	P	P	P	P	P	P	0
Zm.5726.1.A1_at	P	P	P	P	P	P	P	P	P	P	P	P	0
Zm.2631.1.S1_at	P	P	P	P	P	P	P	P	P	P	P	P	0
Zm.12391.1.S1_at	P	P	P	P	P	P	P	P	P	P	P	P	0
Zm.1436.1.S1_at	P	P	P	P	P	P	P	P	P	P	P	P	0
Zm.13763.1.A1_at	P	P	P	P	P	P	P	P	P	P	P	P	0
Zm.10031.1.A1_at	P	P	P	P	P	P	P	P	P	P	P	P	0
Zm.8946.1.A1_at	P	P	P	P	P	P	P	P	P	P	P	P	0
Zm.9547.1.A1_at	P	P	P	P	P	P	P	P	P	P	P	P	0
Zm.14139.1.A1_at	P	P	P	P	P	P	P	P	P	P	P	P	0
Zm.10281.1.S1_at	P	P	P	P	P	P	P	P	P	P	P	P	0
Zm.554.1.A1_at	P	P	P	P	P	P	P	P	P	P	P	P	0
Zm.5603.1.A1_at	P	P	P	P	P	P	P	P	P	P	P	P	0
Zm.8250.1.A1_at	P	P	P	P	P	P	P	P	P	P	P	P	0
Zm.6278.1.S1_at	P	P	P	P	P	P	P	P	P	P	P	P	0
Zm.3530.1.A1_a_at	P	P	P	P	P	P	P	P	P	P	P	P	0
Zm.2157.1.A1_a_at	P	P	P	P	P	P	P	P	P	P	P	P	0
Zm.2157.5.A1_x_at	P	P	P	P	P	P	P	P	P	P	P	P	0
Zm.5573.1.A1_at	P	P	P	P	P	P	P	P	P	P	P	P	0
Zm.2433.1.S1_at	P	P	P	P	P	P	P	P	P	P	P	P	0
Zm.6780.1.A1_a_at	P	P	P	P	P	P	P	P	P	P	P	P	0
Zm.6780.3.A1_x_at	P	P	P	P	P	P	P	P	P	P	P	P	0
Zm.4833.1.A1_at	P	P	P	P	P	P	P	P	P	P	P	P	0
Zm.74.1.S2_at	P	P	P	P	P	P	P	P	P	P	P	P	0
Zm.74.1.S1_at	P	P	P	P	P	P	P	P	P	P	P	P	0
Zm.4098.1.A1_at	P	P	P	P	P	P	P	P	P	P	P	P	0
Zm.5983.1.S1_at	P	P	P	P	P	P	P	P	P	P	P	P	0
Zm.1708.1.S1_at	P	P	P	P	P	P	P	P	P	P	P	P	0
Zm.3136.1.A1_at	P	P	P	P	P	P	P	P	P	P	P	P	0
Zm.6205.1.A1_at	P	P	P	P	P	P	P	P	P	P	P	P	0
Zm.7109.1.A1_at	P	P	P	P	P	P	P	P	P	P	P	P	0
Zm.4468.1.A1_at	P	P	P	P	P	P	P	P	P	P	P	P	0
Zm.4290.1.A1_at	P	P	P	P	P	P	P	P	P	P	P	P	0
Zm.6353.1.S1_a_at	P	P	P	P	P	P	P	P	P	P	P	P	0
Zm.6353.1.S1_at	P	P	P	P	P	P	P	P	P	P	P	P	0
Zm.8989.1.A1_at	P	P	P	P	P	P	P	P	P	P	P	P	0
Zm.7348.1.A1_at	P	P	P	P	P	P	P	P	P	P	P	P	0
Zm.6956.1.A1_at	P	P	P	P	P	P	P	P	P	P	P	P	0
Zm.2247.1.A1_at	P	P	P	P	P	P	P	P	P	P	P	P	0
Zm.6147.1.A1_x_at	P	P	P	P	P	P	P	P	P	P	P	P	0
Zm.3825.1.A1_at	P	P	P	P	P	P	P	P	P	P	P	P	0
Zm.14051.1.S1_a_at	P	P	P	P	P	P	P	P	P	P	P	P	0
Zm.14051.1.S1_at	P	P	P	P	P	P	P	P	P	P	P	P	0
Zm.9567.1.S1_at	P	P	P	P	P	P	P	P	P	P	P	P	0
Zm.3669.1.A1_at	P	P	P	P	P	P	P	P	P	P	P	P	0
Zm.9472.1.A1_at	P	P	P	P	P	P	P	P	P	P	P	P	0
Zm.14319.2.A1_x_at	P	P	P	P	P	P	P	P	P	P	P	P	0
Zm.5119.1.A1_a_at	P	P	P	P	P	P	P	P	P	P	P	P	0
Zm.5119.1.A1_at	P	P	P	P	P	P	P	P	P	P	P	P	0
Zm.9218.1.A1_at	P	P	P	P	P	P	P	P	P	P	P	P	0
Zm.4995.1.A1_at	P	P	P	P	P	P	P	P	P	P	P	P	0
Zm.3879.1.A1_at	P	P	P	P	P	P	P	P	P	P	P	P	0
Zm.5697.1.S1_a_at	P	P	P	P	P	P	P	P	P	P	P	P	0
Zm.5697.1.S1_at	P	P	P	P	P	P	P	P	P	P	P	P	0
Zm.5850.1.A1_at	P	P	P	P	P	P	P	P	P	P	P	P	0
Zm.5754.1.A1_at	P	P	P	P	P	P	P	P	P	P	P	P	0
Zm.8401.1.A1_a_at	P	P	P	P	P	P	P	P	P	P	P	P	0
Zm.8401.1.A1_x_at	P	P	P	P	P	P	P	P	P	P	P	P	0
Zm.3129.1.A1_at	P	P	P	P	P	P	P	P	P	P	P	P	0
Zm.3645.1.A1_at	P	P	P	P	P	P	P	P	P	P	P	P	0
Zm.3632.1.S1_at	P	P	P	P	P	P	P	P	P	P	P	P	0
Zm.15903.3.A1_at	P	P	P	P	P	P	P	P	P	P	P	P	0
Zm.7134.1.S1_at	P	P	P	P	P	P	P	P	P	P	P	P	0
Zm.8760.1.S1_at	P	P	P	P	P	P	P	P	P	P	P	P	0
Zm.8106.1.S1_at	P	P	P	P	P	P	P	P	P	P	P	P	0
Zm.9957.1.A1_at	P	P	P	P	P	P	P	P	P	P	P	P	0
Zm.15970.1.A1_at	P	P	P	P	P	P	P	P	P	P	P	P	0
Zm.3664.1.S1_at	P	P	P	P	P	P	P	P	P	P	P	P	0
Zm.8406.1.A1_at	P	P	P	P	P	P	P	P	P	P	P	P	0
Zm.8188.1.A1_at	P	P	P	P	P	P	P	P	P	P	P	P	0
Zm.6250.1.S1_a_at	P	P	P	P	P	P	P	P	P	P	P	P	0
Zm.8243.1.S1_at	P	P	P	P	P	P	P	P	P	P	P	P	0
Zm.1727.1.A1_at	P	P	P	P	P	P	P	P	P	P	P	P	0
Zm.10700.1.S1_at	P	P	P	P	P	P	P	P	P	P	P	P	0
Zm.6405.2.A1_a_at	P	P	P	P	P	P	P	P	P	P	P	P	0
Zm.6405.1.A1_at	P	P	P	P	P	P	P	P	P	P	P	P	0
Zm.4232.1.A1_at	P	P	P	P	P	P	P	P	P	P	P	P	0
Zm.10187.1.S1_at	P	P	P	P	P	P	P	P	P	P	P	P	0
Zm.7788.1.A1_at	P	P	P	P	P	P	P	P	P	P	P	P	0
Zm.4213.1.A1_at	P	P	P	P	P	P	P	P	P	P	P	P	0
Zm.3585.1.A1_at	P	P	P	P	P	P	P	P	P	P	P	P	0
Zm.14973.1.A1_at	P	P	P	P	P	P	P	P	P	P	P	P	0
Zm.6343.1.A1_at	P	P	P	P	P	P	P	P	P	P	P	P	0
Zm.1994.1.S1_at	P	P	P	P	P	P	P	P	P	P	P	P	0
Zm.859.1.A1_at	P	P	P	P	P	P	P	P	P	P	P	P	0
Zm.6984.1.S1_a_at	P	P	P	P	P	P	P	P	P	P	P	P	0
Zm.6984.1.S1_x_at	P	P	P	P	P	P	P	P	P	P	P	P	0
Zm.8987.1.A1_a_at	P	P	P	P	P	P	P	P	P	P	P	P	0
Zm.1482.1.A1_a_at	P	P	P	P	P	P	P	P	P	P	P	P	0
Zm.1314.1.A1_at	P	P	P	P	P	P	P	P	P	P	P	P	0
Zm.7127.1.A1_at	P	P	P	P	P	P	P	P	P	P	P	P	0
Zm.10811.1.A1_s_at	P	P	P	P	P	P	P	P	P	P	P	P	0
Zm.8812.1.A1_a_at	P	P	P	P	P	P	P	P	P	P	P	P	0
Zm.8812.1.A1_at	P	P	P	P	P	P	P	P	P	P	P	P	0
Zm.7008.1.A1_at	P	P	P	P	P	P	P	P	P	P	P	P	0
Zm.7008.1.A1_s_at	P	P	P	P	P	P	P	P	P	P	P	P	0
Zm.16805.2.A1_at	P	P	P	P	P	P	P	P	P	P	P	P	0
Zm.3889.1.A1_at	P	P	P	P	P	P	P	P	P	P	P	P	0
Zm.376.1.A1_at	P	P	P	P	P	P	P	P	P	P	P	P	0
Zm.5778.1.A1_at	P	P	P	P	P	P	P	P	P	P	P	P	0
Zm.6093.1.A1_a_at	P	P	P	P	P	P	P	P	P	P	P	P	0
Zm.8732.1.A1_at	P	P	P	P	P	P	P	P	P	P	P	P	0
Zm.16783.1.A1_at	P	P	P	P	P	P	P	P	P	P	P	P	0
Zm.5684.1.A1_at	P	P	P	P	P	P	P	P	P	P	P	P	0
Zm.807.1.A1_at	P	P	P	P	P	P	P	P	P	P	P	P	0
Zm.8865.1.A1_at	P	P	P	P	P	P	P	P	P	P	P	P	0
Zm.4510.1.A1_a_at	P	P	P	P	P	P	P	P	P	P	P	P	0
Zm.14507.1.A1_a_at	P	P	P	P	P	P	P	P	P	P	P	P	0
Zm.14507.1.A1_x_at	P	P	P	P	P	P	P	P	P	P	P	P	0
Zm.16846.1.A1_at	P	P	P	P	P	P	P	P	P	P	P	P	0
Zm.16104.1.A1_at	P	P	P	P	P	P	P	P	P	P	P	P	0
Zm.5292.1.A1_a_at	P	P	P	P	P	P	P	P	P	P	P	P	0
Zm.6748.1.A1_a_at	P	P	P	P	P	P	P	P	P	P	P	P	0
Zm.6748.1.A1_at	P	P	P	P	P	P	P	P	P	P	P	P	0
Zm.6748.1.A1_x_at	P	P	P	P	P	P	P	P	P	P	P	P	0
Zm.730.2.A1_a_at	P	P	P	P	P	P	P	P	P	P	P	P	0
Zm.730.1.A1_at	P	P	P	P	P	P	P	P	P	P	P	P	0
Zm.3889.2.A1_a_at	P	P	P	P	P	P	P	P	P	P	P	P	0
Zm.14463.1.A1_at	P	P	P	P	P	P	P	P	P	P	P	P	0
Zm.14485.1.A1_at	P	P	P	P	P	P	P	P	P	P	P	P	0
Zm.9046.1.A1_at	P	P	P	P	P	P	P	P	P	P	P	P	0
Zm.242.1.A1_at	P	P	P	P	P	P	P	P	P	P	P	P	0
Zm.5991.1.A1_at	P	P	P	P	P	P	P	P	P	P	P	P	0
Zm.3520.1.A1_at	P	P	P	P	P	P	P	P	P	P	P	P	0
Zm.3520.1.A2_at	P	P	P	P	P	P	P	P	P	P	P	P	0
Zm.7162.1.A1_at	P	P	P	P	P	P	P	P	P	P	P	P	0
Zm.2.1.A1_at	P	P	P	P	P	P	P	P	P	P	P	P	0
Zm.5457.1.A1_at	P	P	P	P	P	P	P	P	P	P	P	P	0
Zm.7588.1.A1_s_at	P	P	P	P	P	P	P	P	P	P	P	P	0
Zm.7588.1.A1_x_at	P	P	P	P	P	P	P	P	P	P	P	P	0
Zm.7132.1.A1_a_at	P	P	P	P	P	P	P	P	P	P	P	P	0
Zm.8679.1.A1_at	P	P	P	P	P	P	P	P	P	P	P	P	0
Zm.3986.1.A1_at	P	P	P	P	P	P	P	P	P	P	P	P	0
Zm.11734.1.A1_a_at	P	P	P	P	P	P	P	P	P	P	P	P	0
Zm.11734.1.A1_at	P	P	P	P	P	P	P	P	P	P	P	P	0
Zm.8982.1.A1_at	P	P	P	P	P	P	P	P	P	P	P	P	0
Zm.8879.1.A1_at	P	P	P	P	P	P	P	P	P	P	P	P	0
Zm.9164.1.A1_at	P	P	P	P	P	P	P	P	P	P	P	P	0
Zm.16923.1.A1_at	P	P	P	P	P	P	P	P	P	P	P	P	0
Zm.7156.3.S1_a_at	P	P	P	P	P	P	P	P	P	P	P	P	0
Zm.7150.1.A1_a_at	P	P	P	P	P	P	P	P	P	P	P	P	0
Zm.7150.1.A1_x_at	P	P	P	P	P	P	P	P	P	P	P	P	0
Zm.8726.1.A1_at	P	P	P	P	P	P	P	P	P	P	P	P	0
Zm.16535.1.A1_at	P	P	P	P	P	P	P	P	P	P	P	P	0
Zm.17836.1.A1_at	P	P	P	P	P	P	P	P	P	P	P	P	0
Zm.17836.1.A1_x_at	P	P	P	P	P	P	P	P	P	P	P	P	0
Zm.5392.2.A1_at	P	P	P	P	P	P	P	P	P	P	P	P	0
Zm.1067.1.A1_a_at	P	P	P	P	P	P	P	P	P	P	P	P	0
Zm.1067.1.A1_at	P	P	P	P	P	P	P	P	P	P	P	P	0
Zm.16356.1.A1_at	P	P	P	P	P	P	P	P	P	P	P	P	0
Zm.3198.1.A1_a_at	P	P	P	P	P	P	P	P	P	P	P	P	0
Zm.3198.1.A1_at	P	P	P	P	P	P	P	P	P	P	P	P	0
Zm.6295.1.A1_at	P	P	P	P	P	P	P	P	P	P	P	P	0
Zm.4153.1.A1_at	P	P	P	P	P	P	P	P	P	P	P	P	0
Zm.7149.1.A1_at	P	P	P	P	P	P	P	P	P	P	P	P	0
Zm.3991.1.A1_at	P	P	P	P	P	P	P	P	P	P	P	P	0
Zm.3446.1.A1_at	P	P	P	P	P	P	P	P	P	P	P	P	0
Zm.1525.1.A1_at	P	P	P	P	P	P	P	P	P	P	P	P	0
Zm.8139.1.A1_at	P	P	P	P	P	P	P	P	P	P	P	P	0
Zm.3419.1.S1_at	P	P	P	P	P	P	P	P	P	P	P	P	0
Zm.2099.1.A1_at	P	P	P	P	P	P	P	P	P	P	P	P	0
Zm.5901.1.A1_at	P	P	P	P	P	P	P	P	P	P	P	P	0
Zm.4176.1.A1_at	P	P	P	P	P	P	P	P	P	P	P	P	0
Zm.8707.1.A1_at	P	P	P	P	P	P	P	P	P	P	P	P	0
Zm.1583.2.A1_a_at	P	P	P	P	P	P	P	P	P	P	P	P	0
Zm.1583.1.A1_x_at	P	P	P	P	P	P	P	P	P	P	P	P	0
Zm.6755.1.A1_a_at	P	P	P	P	P	P	P	P	P	P	P	P	0
Zm.6755.1.A1_at	P	P	P	P	P	P	P	P	P	P	P	P	0
Zm.6030.1.S1_x_at	P	P	P	P	P	P	P	P	P	P	P	P	0
Zm.8887.1.A1_at	P	P	P	P	P	P	P	P	P	P	P	P	0
Zm.3077.1.A1_a_at	P	P	P	P	P	P	P	P	P	P	P	P	0
Zm.3077.1.A1_at	P	P	P	P	P	P	P	P	P	P	P	P	0
Zm.6669.1.A1_a_at	P	P	P	P	P	P	P	P	P	P	P	P	0
Zm.8998.1.S1_at	P	P	P	P	P	P	P	P	P	P	P	P	0
Zm.3371.1.A1_at	P	P	P	P	P	P	P	P	P	P	P	P	0
Zm.4592.1.A1_at	P	P	P	P	P	P	P	P	P	P	P	P	0
Zm.7142.1.S1_at	P	P	P	P	P	P	P	P	P	P	P	P	0
Zm.127.1.A1_a_at	P	P	P	P	P	P	P	P	P	P	P	P	0
Zm.6145.1.A1_at	P	P	P	P	P	P	P	P	P	P	P	P	0
Zm.6992.1.A1_at	P	P	P	P	P	P	P	P	P	P	P	P	0
Zm.16532.1.A1_a_at	P	P	P	P	P	P	P	P	P	P	P	P	0
Zm.16532.1.A1_x_at	P	P	P	P	P	P	P	P	P	P	P	P	0
Zm.6494.1.A1_at	P	P	P	P	P	P	P	P	P	P	P	P	0
Zm.14823.1.A1_at	P	P	P	P	P	P	P	P	P	P	P	P	0
Zm.4312.1.A1_at	P	P	P	P	P	P	P	P	P	P	P	P	0
Zm.9545.1.A1_at	P	P	P	P	P	P	P	P	P	P	P	P	0
Zm.3765.1.S1_s_at	P	P	P	P	P	P	P	P	P	P	P	P	0
Zm.16747.1.A1_at	P	P	P	P	P	P	P	P	P	P	P	P	0
Zm.5779.1.A1_at	P	P	P	P	P	P	P	P	P	P	P	P	0
Zm.4836.1.A1_at	P	P	P	P	P	P	P	P	P	P	P	P	0
Zm.6475.1.A1_at	P	P	P	P	P	P	P	P	P	P	P	P	0
Zm.7709.1.A1_at	P	P	P	P	P	P	P	P	P	P	P	P	0
Zm.6702.1.A1_at	P	P	P	P	P	P	P	P	P	P	P	P	0
Zm.8331.1.A1_at	P	P	P	P	P	P	P	P	P	P	P	P	0
Zm.550.1.A1_at	P	P	P	P	P	P	P	P	P	P	P	P	0
Zm.70.1.A1_at	P	P	P	P	P	P	P	P	P	P	P	P	0
Zm.3048.2.A1_at	P	P	P	P	P	P	P	P	P	P	P	P	0
Zm.5797.1.S1_at	P	P	P	P	P	P	P	P	P	P	P	P	0
Zm.13938.1.A1_at	P	P	P	P	P	P	P	P	P	P	P	P	0
Zm.8964.1.A1_at	P	P	P	P	P	P	P	P	P	P	P	P	0
Zm.9568.1.A1_a_at	P	P	P	P	P	P	P	P	P	P	P	P	0
Zm.9568.1.A1_at	P	P	P	P	P	P	P	P	P	P	P	P	0
Zm.9568.1.A1_x_at	P	P	P	P	P	P	P	P	P	P	P	P	0
Zm.4198.1.A1_at	P	P	P	P	P	P	P	P	P	P	P	P	0
Zm.7017.1.A1_at	P	P	P	P	P	P	P	P	P	P	P	P	0
Zm.2591.1.A1_a_at	P	P	P	P	P	P	P	P	P	P	P	P	0
Zm.2591.1.A1_at	P	P	P	P	P	P	P	P	P	P	P	P	0
Zm.5808.1.A1_at	P	P	P	P	P	P	P	P	P	P	P	P	0
Zm.6586.1.A1_at	P	P	P	P	P	P	P	P	P	P	P	P	0
Zm.6252.1.A1_at	P	P	P	P	P	P	P	P	P	P	P	P	0
Zm.6538.1.A1_at	P	P	P	P	P	P	P	P	P	P	P	P	0
Zm.4338.1.A1_at	P	P	P	P	P	P	P	P	P	P	P	P	0
Zm.8646.1.A1_at	P	P	P	P	P	P	P	P	P	P	P	P	0
Zm.1841.1.A1_at	P	P	P	P	P	P	P	P	P	P	P	P	0
Zm.6937.1.A1_at	P	P	P	P	P	P	P	P	P	P	P	P	0
Zm.1011.1.S1_at	P	P	P	P	P	P	P	P	P	P	P	P	0
Zm.747.1.A1_at	P	P	P	P	P	P	P	P	P	P	P	P	0
Zm.6650.1.A1_at	P	P	P	P	P	P	P	P	P	P	P	P	0
Zm.4377.2.A1_a_at	P	P	P	P	P	P	P	P	P	P	P	P	0
Zm.4377.2.A1_at	P	P	P	P	P	P	P	P	P	P	P	P	0
Zm.4377.1.A1_at	P	P	P	P	P	P	P	P	P	P	P	P	0
Zm.2968.1.A1_at	P	P	P	P	P	P	P	P	P	P	P	P	0
Zm.2243.1.A1_at	P	P	P	P	P	P	P	P	P	P	P	P	0
Zm.16505.1.A1_at	P	P	P	P	P	P	P	P	P	P	P	P	0
Zm.16505.1.A2_at	P	P	P	P	P	P	P	P	P	P	P	P	0
Zm.10236.1.A1_a_at	P	P	P	P	P	P	P	P	P	P	P	P	0
Zm.3252.1.A1_at	P	P	P	P	P	P	P	P	P	P	P	P	0
Zm.3195.1.S1_at	P	P	P	P	P	P	P	P	P	P	P	P	0
Zm.17247.1.A1_at	P	P	P	P	P	P	P	P	P	P	P	P	0
Zm.1079.3.A1_at	P	P	P	P	P	P	P	P	P	P	P	P	0
Zm.6713.1.A1_at	P	P	P	P	P	P	P	P	P	P	P	P	0
Zm.933.1.A1_at	P	P	P	P	P	P	P	P	P	P	P	P	0
Zm.6568.1.A1_at	P	P	P	P	P	P	P	P	P	P	P	P	0
Zm.4030.1.A1_at	P	P	P	P	P	P	P	P	P	P	P	P	0
Zm.1508.1.A1_at	P	P	P	P	P	P	P	P	P	P	P	P	0
Zm.8683.1.A1_at	P	P	P	P	P	P	P	P	P	P	P	P	0
Zm.7172.1.A1_at	P	P	P	P	P	P	P	P	P	P	P	P	0
Zm.8575.1.A1_at	P	P	P	P	P	P	P	P	P	P	P	P	0
Zm.5105.1.A1_at	P	P	P	P	P	P	P	P	P	P	P	P	0
Zm.3532.1.A1_at	P	P	P	P	P	P	P	P	P	P	P	P	0
Zm.8383.1.A1_at	P	P	P	P	P	P	P	P	P	P	P	P	0
Zm.14479.1.S1_a_at	P	P	P	P	P	P	P	P	P	P	P	P	0
Zm.4590.1.S1_a_at	P	P	P	P	P	P	P	P	P	P	P	P	0
Zm.7099.1.A1_at	P	P	P	P	P	P	P	P	P	P	P	P	0
Zm.2076.1.A1_a_at	P	P	P	P	P	P	P	P	P	P	P	P	0
Zm.2076.1.A1_at	P	P	P	P	P	P	P	P	P	P	P	P	0
Zm.6977.2.A1_at	P	P	P	P	P	P	P	P	P	P	P	P	0
Zm.69.1.A1_at	P	P	P	P	P	P	P	P	P	P	P	P	0
Zm.7054.1.S1_at	P	P	P	P	P	P	P	P	P	P	P	P	0
Zm.959.1.A1_at	P	P	P	P	P	P	P	P	P	P	P	P	0
Zm.5781.1.A1_at	P	P	P	P	P	P	P	P	P	P	P	P	0
Zm.7146.1.A1_at	P	P	P	P	P	P	P	P	P	P	P	P	0
Zm.5851.1.A1_at	P	P	P	P	P	P	P	P	P	P	P	P	0
Zm.4600.1.A1_at	P	P	P	P	P	P	P	P	P	P	P	P	0
Zm.9575.1.A1_at	P	P	P	P	P	P	P	P	P	P	P	P	0
Zm.8923.1.A1_at	P	P	P	P	P	P	P	P	P	P	P	P	0
Zm.3427.1.A1_at	P	P	P	P	P	P	P	P	P	P	P	P	0
Zm.3056.1.A1_at	P	P	P	P	P	P	P	P	P	P	P	P	0
Zm.4805.1.A1_at	P	P	P	P	P	P	P	P	P	P	P	P	0
Zm.6118.1.A1_a_at	P	P	P	P	P	P	P	P	P	P	P	P	0
Zm.6118.1.A1_at	P	P	P	P	P	P	P	P	P	P	P	P	0
Zm.5715.1.A1_at	P	P	P	P	P	P	P	P	P	P	P	P	0
Zm.5715.1.A2_at	P	P	P	P	P	P	P	P	P	P	P	P	0
Zm.14283.1.A1_at	P	P	P	P	P	P	P	P	P	P	P	P	0
Zm.16984.1.S1_at	P	P	P	P	P	P	P	P	P	P	P	P	0
Zm.100.1.A1_at	P	P	P	P	P	P	P	P	P	P	P	P	0
Zm.6945.1.A1_at	P	P	P	P	P	P	P	P	P	P	P	P	0
Zm.14039.1.A1_a_at	P	P	P	P	P	P	P	P	P	P	P	P	0
Zm.14039.1.A1_at	P	P	P	P	P	P	P	P	P	P	P	P	0
Zm.14039.1.A2_a_at	P	P	P	P	P	P	P	P	P	P	P	P	0
Zm.12634.1.A1_at	P	P	P	P	P	P	P	P	P	P	P	P	0
Zm.12634.1.A1_x_at	P	P	P	P	P	P	P	P	P	P	P	P	0
Zm.6944.1.S1_a_at	P	P	P	P	P	P	P	P	P	P	P	P	0
Zm.6944.1.S1_x_at	P	P	P	P	P	P	P	P	P	P	P	P	0
Zm.7050.1.A1_at	P	P	P	P	P	P	P	P	P	P	P	P	0
Zm.3981.1.S1_at	P	P	P	P	P	P	P	P	P	P	P	P	0
Zm.6465.1.A1_at	P	P	P	P	P	P	P	P	P	P	P	P	0
Zm.4986.1.S1_a_at	P	P	P	P	P	P	P	P	P	P	P	P	0
Zm.4986.1.S1_at	P	P	P	P	P	P	P	P	P	P	P	P	0
Zm.4986.1.S1_x_at	P	P	P	P	P	P	P	P	P	P	P	P	0
Zm.7164.1.A1_at	P	P	P	P	P	P	P	P	P	P	P	P	0
Zm.888.1.S1_at	P	P	P	P	P	P	P	P	P	P	P	P	0
Zm.3895.1.A1_at	P	P	P	P	P	P	P	P	P	P	P	P	0
Zm.3464.1.A1_at	P	P	P	P	P	P	P	P	P	P	P	P	0
Zm.13812.1.A1_a_at	P	P	P	P	P	P	P	P	P	P	P	P	0
Zm.13812.1.A1_at	P	P	P	P	P	P	P	P	P	P	P	P	0
Zm.16504.1.A1_at	P	P	P	P	P	P	P	P	P	P	P	P	0
Zm.4932.1.S1_at	P	P	P	P	P	P	P	P	P	P	P	P	0
Zm.76.1.A1_at	P	P	P	P	P	P	P	P	P	P	P	P	0
Zm.4820.1.A1_a_at	P	P	P	P	P	P	P	P	P	P	P	P	0
Zm.4820.1.A1_x_at	P	P	P	P	P	P	P	P	P	P	P	P	0
Zm.880.1.A1_at	P	P	P	P	P	P	P	P	P	P	P	P	0
Zm.2245.1.A1_at	P	P	P	P	P	P	P	P	P	P	P	P	0
Zm.3547.1.A1_at	P	P	P	P	P	P	P	P	P	P	P	P	0
Zm.1288.2.A1_at	P	P	P	P	P	P	P	P	P	P	P	P	0
Zm.16513.1.A1_at	P	P	P	P	P	P	P	P	P	P	P	P	0
Zm.5656.1.A1_at	P	P	P	P	P	P	P	P	P	P	P	P	0
Zm.1874.1.A1_at	P	P	P	P	P	P	P	P	P	P	P	P	0
Zm.3191.1.A1_at	P	P	P	P	P	P	P	P	P	P	P	P	0
Zm.10825.1.A1_at	P	P	P	P	P	P	P	P	P	P	P	P	0
Zm.10825.1.A2_at	P	P	P	P	P	P	P	P	P	P	P	P	0
Zm.3635.1.A1_at	P	P	P	P	P	P	P	P	P	P	P	P	0
Zm.8686.1.A1_at	P	P	P	P	P	P	P	P	P	P	P	P	0
Zm.5875.1.A1_at	P	P	P	P	P	P	P	P	P	P	P	P	0
Zm.13575.1.A1_at	P	P	P	P	P	P	P	P	P	P	P	P	0
Zm.4811.1.A1_a_at	P	P	P	P	P	P	P	P	P	P	P	P	0
Zm.4811.1.A1_x_at	P	P	P	P	P	P	P	P	P	P	P	P	0
Zm.5276.1.A1_at	P	P	P	P	P	P	P	P	P	P	P	P	0
Zm.8930.1.A1_at	P	P	P	P	P	P	P	P	P	P	P	P	0
Zm.8930.1.A2_at	P	P	P	P	P	P	P	P	P	P	P	P	0
Zm.5637.1.A1_at	P	P	P	P	P	P	P	P	P	P	P	P	0
Zm.4284.1.A1_at	P	P	P	P	P	P	P	P	P	P	P	P	0
Zm.8062.1.A1_at	P	P	P	P	P	P	P	P	P	P	P	P	0
Zm.8127.1.A1_at	P	P	P	P	P	P	P	P	P	P	P	P	0
Zm.5892.1.A1_at	P	P	P	P	P	P	P	P	P	P	P	P	0
Zm.14283.2.A1_at	P	P	P	P	P	P	P	P	P	P	P	P	0
Zm.257.1.A1_at	P	P	P	P	P	P	P	P	P	P	P	P	0
Zm.1835.1.A1_at	P	P	P	P	P	P	P	P	P	P	P	P	0
Zm.4015.1.A1_a_at	P	P	P	P	P	P	P	P	P	P	P	P	0
Zm.6569.1.A1_a_at	P	P	P	P	P	P	P	P	P	P	P	P	0
Zm.6569.1.A1_x_at	P	P	P	P	P	P	P	P	P	P	P	P	0
Zm.7111.1.S1_at	P	P	P	P	P	P	P	P	P	P	P	P	0
Zm.6732.2.A1_at	P	P	P	P	P	P	P	P	P	P	P	P	0
Zm.4862.1.S1_a_at	P	P	P	P	P	P	P	P	P	P	P	P	0
Zm.4862.1.S1_at	P	P	P	P	P	P	P	P	P	P	P	P	0
Zm.2592.1.S1_at	P	P	P	P	P	P	P	P	P	P	P	P	0
Zm.7096.1.A1_at	P	P	P	P	P	P	P	P	P	P	P	P	0
Zm.73.1.A1_at	P	P	P	P	P	P	P	P	P	P	P	P	0
Zm.15442.1.A1_at	P	P	P	P	P	P	P	P	P	P	P	P	0
Zm.2393.1.A1_at	P	P	P	P	P	P	P	P	P	P	P	P	0
Zm.16472.1.A1_at	P	P	P	P	P	P	P	P	P	P	P	P	0
Zm.3859.1.A1_at	P	P	P	P	P	P	P	P	P	P	P	P	0
Zm.7130.1.A1_at	P	P	P	P	P	P	P	P	P	P	P	P	0
Zm.14103.1.S1_a_at	P	P	P	P	P	P	P	P	P	P	P	P	0
Zm.1920.1.A1_a_at	P	P	P	P	P	P	P	P	P	P	P	P	0
Zm.8465.1.A1_at	P	P	P	P	P	P	P	P	P	P	P	P	0
Zm.5968.1.A1_at	P	P	P	P	P	P	P	P	P	P	P	P	0
Zm.1076.2.A1_a_at	P	P	P	P	P	P	P	P	P	P	P	P	0
Zm.1076.2.A1_x_at	P	P	P	P	P	P	P	P	P	P	P	P	0
Zm.1076.1.S1_at	P	P	P	P	P	P	P	P	P	P	P	P	0
Zm.1076.1.S1_x_at	P	P	P	P	P	P	P	P	P	P	P	P	0
Zm.6210.1.A1_at	P	P	P	P	P	P	P	P	P	P	P	P	0
Zm.6197.1.A1_at	P	P	P	P	P	P	P	P	P	P	P	P	0
Zm.8890.1.S1_a_at	P	P	P	P	P	P	P	P	P	P	P	P	0
Zm.14020.1.A1_at	P	P	P	P	P	P	P	P	P	P	P	P	0
Zm.3475.1.S1_at	P	P	P	P	P	P	P	P	P	P	P	P	0
Zm.5786.1.A1_at	P	P	P	P	P	P	P	P	P	P	P	P	0
Zm.5227.1.A1_a_at	P	P	P	P	P	P	P	P	P	P	P	P	0
Zm.9537.1.A1_at	P	P	P	P	P	P	P	P	P	P	P	P	0
Zm.5718.1.A1_at	P	P	P	P	P	P	P	P	P	P	P	P	0
Zm.7168.1.S1_at	P	P	P	P	P	P	P	P	P	P	P	P	0
Zm.3713.1.S1_at	P	P	P	P	P	P	P	P	P	P	P	P	0
Zm.8429.1.A1_at	P	P	P	P	P	P	P	P	P	P	P	P	0
Zm.1908.1.A1_at	P	P	P	P	P	P	P	P	P	P	P	P	0
Zm.6870.1.A1_at	P	P	P	P	P	P	P	P	P	P	P	P	0
Zm.4796.1.A1_a_at	P	P	P	P	P	P	P	P	P	P	P	P	0
Zm.6941.1.A1_at	P	P	P	P	P	P	P	P	P	P	P	P	0
Zm.1072.1.S1_at	P	P	P	P	P	P	P	P	P	P	P	P	0
Zm.5367.1.A1_at	P	P	P	P	P	P	P	P	P	P	P	P	0
Zm.6588.1.A1_at	P	P	P	P	P	P	P	P	P	P	P	P	0
Zm.7288.1.A1_at	P	P	P	P	P	P	P	P	P	P	P	P	0
Zm.2550.2.A1_at	P	P	P	P	P	P	P	P	P	P	P	P	0
Zm.3613.1.A1_at	P	P	P	P	P	P	P	P	P	P	P	P	0
Zm.9267.1.A1_at	P	P	P	P	P	P	P	P	P	P	P	P	0
Zm.4497.1.A1_at	P	P	P	P	P	P	P	P	P	P	P	P	0
Zm.4866.1.S1_at	P	P	P	P	P	P	P	P	P	P	P	P	0
Zm.3350.1.A1_a_at	P	P	P	P	P	P	P	P	P	P	P	P	0
Zm.3350.1.A1_at	P	P	P	P	P	P	P	P	P	P	P	P	0
Zm.3350.1.A1_x_at	P	P	P	P	P	P	P	P	P	P	P	P	0
Zm.10206.1.A1_at	P	P	P	P	P	P	P	P	P	P	P	P	0
Zm.4294.1.A1_at	P	P	P	P	P	P	P	P	P	P	P	P	0
Zm.6366.1.S1_a_at	P	P	P	P	P	P	P	P	P	P	P	P	0
Zm.6366.1.S1_at	P	P	P	P	P	P	P	P	P	P	P	P	0
Zm.3627.1.A1_at	P	P	P	P	P	P	P	P	P	P	P	P	0
Zm.9941.1.A1_at	P	P	P	P	P	P	P	P	P	P	P	P	0
Zm.6268.1.A1_at	P	P	P	P	P	P	P	P	P	P	P	P	0
Zm.3692.1.A1_at	P	P	P	P	P	P	P	P	P	P	P	P	0
Zm.1616.1.A1_at	P	P	P	P	P	P	P	P	P	P	P	P	0
Zm.1987.2.A1_at	P	P	P	P	P	P	P	P	P	P	P	P	0
Zm.12751.1.S1_at	P	P	P	P	P	P	P	P	P	P	P	P	0
Zm.14907.1.A1_at	P	P	P	P	P	P	P	P	P	P	P	P	0
Zm.877.1.A1_at	P	P	P	P	P	P	P	P	P	P	P	P	0
Zm.9514.1.A1_at	P	P	P	P	P	P	P	P	P	P	P	P	0
Zm.9503.1.A1_at	P	P	P	P	P	P	P	P	P	P	P	P	0
Zm.4929.2.A1_a_at	P	P	P	P	P	P	P	P	P	P	P	P	0
Zm.9191.1.A1_at	P	P	P	P	P	P	P	P	P	P	P	P	0
Zm.14133.1.A1_at	P	P	P	P	P	P	P	P	P	P	P	P	0
Zm.9405.1.A1_at	P	P	P	P	P	P	P	P	P	P	P	P	0
Zm.7577.1.S1_at	P	P	P	P	P	P	P	P	P	P	P	P	0
Zm.6787.2.A1_at	P	P	P	P	P	P	P	P	P	P	P	P	0
Zm.3938.1.A1_at	P	P	P	P	P	P	P	P	P	P	P	P	0
Zm.1633.1.S1_at	P	P	P	P	P	P	P	P	P	P	P	P	0
Zm.6282.1.S1_at	P	P	P	P	P	P	P	P	P	P	P	P	0
Zm.8580.1.A1_at	P	P	P	P	P	P	P	P	P	P	P	P	0
Zm.7360.1.A1_at	P	P	P	P	P	P	P	P	P	P	P	P	0
Zm.883.1.A1_at	P	P	P	P	P	P	P	P	P	P	P	P	0
Zm.9882.1.A1_at	P	P	P	P	P	P	P	P	P	P	P	P	0
Zm.5716.1.A1_at	P	P	P	P	P	P	P	P	P	P	P	P	0
Zm.6075.1.A1_at	P	P	P	P	P	P	P	P	P	P	P	P	0
Zm.6904.1.S1_at	P	P	P	P	P	P	P	P	P	P	P	P	0
Zm.4026.1.A1_at	P	P	P	P	P	P	P	P	P	P	P	P	0
Zm.1388.1.A1_at	P	P	P	P	P	P	P	P	P	P	P	P	0
Zm.8118.1.A1_at	P	P	P	P	P	P	P	P	P	P	P	P	0
Zm.5169.1.A1_at	P	P	P	P	P	P	P	P	P	P	P	P	0
Zm.9116.1.A1_at	P	P	P	P	P	P	P	P	P	P	P	P	0
Zm.1910.1.A1_at	P	P	P	P	P	P	P	P	P	P	P	P	0
Zm.9994.1.A1_at	P	P	P	P	P	P	P	P	P	P	P	P	0
Zm.6549.1.A1_at	P	P	P	P	P	P	P	P	P	P	P	P	0
Zm.4596.1.A1_at	P	P	P	P	P	P	P	P	P	P	P	P	0
Zm.15829.1.A1_at	P	P	P	P	P	P	P	P	P	P	P	P	0
Zm.4821.1.S1_at	P	P	P	P	P	P	P	P	P	P	P	P	0
Zm.6530.1.A1_at	P	P	P	P	P	P	P	P	P	P	P	P	0
Zm.5016.1.A1_at	P	P	P	P	P	P	P	P	P	P	P	P	0
Zm.6720.1.A1_at	P	P	P	P	P	P	P	P	P	P	P	P	0
Zm.6181.1.A1_at	P	P	P	P	P	P	P	P	P	P	P	P	0
Zm.3166.1.A1_at	P	P	P	P	P	P	P	P	P	P	P	P	0
Zm.8991.1.A1_at	P	P	P	P	P	P	P	P	P	P	P	P	0
Zm.3090.1.S1_a_at	P	P	P	P	P	P	P	P	P	P	P	P	0
Zm.3090.1.S1_at	P	P	P	P	P	P	P	P	P	P	P	P	0
Zm.8375.1.A1_at	P	P	P	P	P	P	P	P	P	P	P	P	0
Zm.3051.1.A1_at	P	P	P	P	P	P	P	P	P	P	P	P	0
Zm.5783.1.A1_at	P	P	P	P	P	P	P	P	P	P	P	P	0
Zm.8536.1.A1_at	P	P	P	P	P	P	P	P	P	P	P	P	0
Zm.10075.1.A1_at	P	P	P	P	P	P	P	P	P	P	P	P	0
Zm.4730.1.A1_at	P	P	P	P	P	P	P	P	P	P	P	P	0
Zm.9865.1.A1_at	P	P	P	P	P	P	P	P	P	P	P	P	0
Zm.8278.1.A1_at	P	P	P	P	P	P	P	P	P	P	P	P	0
Zm.13975.1.A1_at	P	P	P	P	P	P	P	P	P	P	P	P	0
Zm.10159.1.A1_at	P	P	P	P	P	P	P	P	P	P	P	P	0
Zm.2417.1.A1_at	P	P	P	P	P	P	P	P	P	P	P	P	0
Zm.2821.1.A1_s_at	P	P	P	P	P	P	P	P	P	P	P	P	0
Zm.5086.1.A1_a_at	P	P	P	P	P	P	P	P	P	P	P	P	0
Zm.5086.1.A1_at	P	P	P	P	P	P	P	P	P	P	P	P	0
Zm.2233.1.A1_at	P	P	P	P	P	P	P	P	P	P	P	P	0
Zm.14013.1.A1_a_at	P	P	P	P	P	P	P	P	P	P	P	P	0
Zm.821.1.A1_at	P	P	P	P	P	P	P	P	P	P	P	P	0
Zm.10072.1.A1_at	P	P	P	P	P	P	P	P	P	P	P	P	0
Zm.6864.1.S1_at	P	P	P	P	P	P	P	P	P	P	P	P	0
Zm.1546.1.A1_at	P	P	P	P	P	P	P	P	P	P	P	P	0
Zm.3369.1.A1_at	P	P	P	P	P	P	P	P	P	P	P	P	0
Zm.3507.1.A1_at	P	P	P	P	P	P	P	P	P	P	P	P	0
Zm.5023.1.A1_at	P	P	P	P	P	P	P	P	P	P	P	P	0
Zm.3822.1.A1_at	P	P	P	P	P	P	P	P	P	P	P	P	0
Zm.13632.1.A1_at	P	P	P	P	P	P	P	P	P	P	P	P	0
Zm.2019.1.A1_at	P	P	P	P	P	P	P	P	P	P	P	P	0
Zm.6680.1.A1_at	P	P	P	P	P	P	P	P	P	P	P	P	0
Zm.3403.1.S1_at	P	P	P	P	P	P	P	P	P	P	P	P	0
Zm.5527.1.A1_at	P	P	P	P	P	P	P	P	P	P	P	P	0
Zm.6628.1.S1_at	P	P	P	P	P	P	P	P	P	P	P	P	0
Zm.3440.1.A1_at	P	P	P	P	P	P	P	P	P	P	P	P	0
Zm.5167.1.A1_a_at	P	P	P	P	P	P	P	P	P	P	P	P	0
Zm.13942.1.A1_at	P	P	P	P	P	P	P	P	P	P	P	P	0
Zm.3468.1.A1_at	P	P	P	P	P	P	P	P	P	P	P	P	0
Zm.4777.1.A1_at	P	P	P	P	P	P	P	P	P	P	P	P	0
Zm.12732.1.A1_at	P	P	P	P	P	P	P	P	P	P	P	P	0
Zm.7973.1.S1_at	P	P	P	P	P	P	P	P	P	P	P	P	0
Zm.6327.1.A1_at	P	P	P	P	P	P	P	P	P	P	P	P	0
Zm.7620.1.A1_at	P	P	P	P	P	P	P	P	P	P	P	P	0
Zm.8107.1.A1_at	P	P	P	P	P	P	P	P	P	P	P	P	0
Zm.4367.1.S1_at	P	P	P	P	P	P	P	P	P	P	P	P	0
Zm.15295.1.A1_at	P	P	P	P	P	P	P	P	P	P	P	P	0
Zm.18045.1.A1_at	P	P	P	P	P	P	P	P	P	P	P	P	0
Zm.8704.1.A1_at	P	P	P	P	P	P	P	P	P	P	P	P	0
Zm.10416.1.A1_at	P	P	P	P	P	P	P	P	P	P	P	P	0
Zm.1144.1.A1_at	P	P	P	P	P	P	P	P	P	P	P	P	0
Zm.5421.1.S1_at	P	P	P	P	P	P	P	P	P	P	P	P	0
Zm.2061.1.A1_at	P	P	P	P	P	P	P	P	P	P	P	P	0
Zm.3102.1.A1_at	P	P	P	P	P	P	P	P	P	P	P	P	0
Zm.15914.1.A1_at	P	P	P	P	P	P	P	P	P	P	P	P	0
Zm.9445.1.A1_at	P	P	P	P	P	P	P	P	P	P	P	P	0
Zm.8132.1.A1_at	P	P	P	P	P	P	P	P	P	P	P	P	0
Zm.5420.1.A1_at	P	P	P	P	P	P	P	P	P	P	P	P	0
Zm.2400.1.A1_at	P	P	P	P	P	P	P	P	P	P	P	P	0
Zm.6675.1.A1_at	P	P	P	P	P	P	P	P	P	P	P	P	0
Zm.4052.1.A1_at	P	P	P	P	P	P	P	P	P	P	P	P	0
Zm.1801.1.S1_at	P	P	P	P	P	P	P	P	P	P	P	P	0
Zm.8446.1.A1_at	P	P	P	P	P	P	P	P	P	P	P	P	0
Zm.5107.1.A1_at	P	P	P	P	P	P	P	P	P	P	P	P	0
Zm.8242.1.A1_at	P	P	P	P	P	P	P	P	P	P	P	P	0
Zm.10055.1.A1_at	P	P	P	P	P	P	P	P	P	P	P	P	0
Zm.14508.1.S1_at	P	P	P	P	P	P	P	P	P	P	P	P	0
Zm.3014.1.S1_at	P	P	P	P	P	P	P	P	P	P	P	P	0
Zm.5749.1.S1_at	P	P	P	P	P	P	P	P	P	P	P	P	0
Zm.8864.1.A1_s_at	M	P	M	P	P	P	P	P	P	P	P	P	0
Zm.9289.1.A1_at	P	P	P	P	P	P	P	P	P	P	P	P	0
Zm.9906.1.A1_at	P	P	P	P	P	P	P	P	P	P	P	P	0
Zm.17324.1.A1_at	P	P	P	P	P	P	P	P	P	P	P	P	0
Zm.9321.1.A1_at	P	P	P	P	P	P	P	P	P	P	P	P	0
Zm.6949.1.S1_at	P	P	P	P	P	P	P	P	P	P	P	P	0
Zm.9972.1.A1_at	P	P	P	P	P	P	P	P	P	P	P	P	0
Zm.13624.1.A1_at	P	P	P	P	P	P	P	P	P	P	P	P	0
Zm.4732.1.S1_a_at	P	P	P	P	P	P	P	P	P	P	P	P	0
Zm.7341.1.A1_at	P	P	P	P	P	P	P	P	P	P	P	P	0
Zm.13711.1.A1_at	P	P	P	P	P	P	P	P	P	P	P	P	0
Zm.11999.1.A1_at	P	P	P	P	P	P	P	P	P	P	P	P	0
Zm.3460.1.S1_at	P	P	P	P	P	P	P	P	P	P	P	P	0
Zm.6920.1.A1_at	P	P	P	P	P	P	P	P	P	P	P	P	0
Zm.2375.1.A1_at	P	P	P	P	P	P	P	P	P	P	P	P	0
Zm.5771.1.A1_at	P	P	P	P	P	P	P	P	P	P	P	P	0
Zm.8568.1.S1_at	P	P	P	P	P	P	P	P	P	P	P	P	0
Zm.17918.1.A1_at	P	P	P	P	P	P	P	P	P	P	P	P	0
Zm.9528.2.A1_at	P	P	P	P	P	P	P	P	P	P	P	P	0
Zm.6086.2.A1_a_at	P	P	P	P	P	P	P	P	P	P	P	P	0
Zm.2924.1.A1_a_at	P	P	P	P	P	P	P	P	P	P	P	P	0
Zm.5851.2.A1_at	P	P	P	P	P	P	P	P	P	P	P	P	0
Zm.9482.1.A1_at	P	P	P	P	P	P	P	P	P	P	P	P	0
Zm.7082.2.S1_a_at	P	P	P	P	P	P	P	P	P	P	P	P	0
Zm.7082.2.S1_at	P	P	P	P	P	P	P	P	P	P	P	P	0
Zm.7082.1.S1_at	P	P	P	P	P	P	P	P	P	P	P	P	0
Zm.14706.1.S1_at	P	P	P	P	P	P	P	P	P	P	P	P	0
Zm.5973.1.S1_at	P	P	P	P	P	P	P	P	P	P	P	P	0
Zm.2076.2.A1_at	P	P	P	P	P	P	P	P	P	P	P	P	0
Zm.6645.1.S1_at	P	P	P	P	P	P	P	P	P	P	P	P	0
Zm.16513.2.A1_at	P	P	P	P	P	P	P	P	P	P	P	P	0
Zm.2855.1.A1_at	P	P	P	P	P	P	P	P	P	P	P	P	0
Zm.5289.2.A1_a_at	P	P	P	P	P	P	P	P	P	P	P	P	0
Zm.14412.1.S1_a_at	P	P	P	P	P	P	P	P	P	P	P	P	0
Zm.16779.2.A1_at	P	P	P	P	P	P	P	P	P	P	P	P	0
Zm.17000.1.A1_s_at	P	P	P	P	P	P	P	P	P	P	P	P	0
Zm.6231.1.A1_x_at	P	P	P	P	P	P	P	P	P	P	P	P	0
Zm.5701.1.S1_at	P	P	P	P	P	P	P	P	P	P	P	P	0
Zm.1002.1.A1_at	P	P	P	P	P	P	P	P	P	P	P	P	0
Zm.154.1.S1_at	P	P	P	P	P	P	P	P	P	P	P	P	0
Zm.3314.2.A1_a_at	P	P	P	P	P	P	P	P	P	P	P	P	0
Zm.3314.2.A1_at	P	P	P	P	P	P	P	P	P	P	P	P	0
Zm.3314.1.S1_at	P	P	P	P	P	P	P	P	P	P	P	P	0
Zm.2397.1.A1_at	P	P	P	P	P	P	P	P	P	P	P	P	0
Zm.17930.1.A1_at	P	P	P	P	P	P	P	P	P	P	P	P	0
Zm.7565.1.A1_at	P	P	P	P	P	P	P	P	P	P	P	P	0
Zm.7045.1.A1_at	P	P	P	P	P	P	P	P	P	P	P	P	0
Zm.6915.1.S1_at	P	P	P	P	P	P	P	P	P	P	P	P	0
Zm.9015.1.A1_a_at	P	P	P	P	P	P	P	P	P	P	P	P	0
Zm.7161.1.S1_at	P	P	P	P	P	P	P	P	P	P	P	P	0
Zm.6210.2.A1_at	P	P	P	P	P	P	P	P	P	P	P	P	0
Zm.15088.1.A1_at	P	P	P	P	P	P	P	P	P	P	P	P	0
Zm.4880.1.S1_at	P	P	P	P	P	P	P	P	P	P	P	P	0
Zm.3799.1.A1_at	P	P	P	P	P	P	P	P	P	P	P	P	0
Zm.14371.1.A1_at	P	P	P	P	P	P	P	P	P	P	P	P	0
Zm.2469.1.A1_at	P	P	P	P	P	P	P	P	P	P	P	P	0
Zm.8937.1.A1_at	P	P	P	P	P	P	P	P	P	P	P	P	0
Zm.8445.1.S1_at	P	P	P	P	P	P	P	P	P	P	P	P	0
Zm.3666.1.A1_at	P	P	P	P	P	P	P	P	P	P	P	P	0
Zm.4783.1.S1_at	P	P	P	P	P	P	P	P	P	P	P	P	0
Zm.1167.1.S1_at	P	P	P	P	P	P	P	P	P	P	P	P	0
Zm.2069.1.S1_at	P	P	P	P	P	P	P	P	P	P	P	P	0
Zm.6432.1.A1_a_at	P	P	P	P	P	P	P	P	P	P	P	P	0
Zm.6432.1.A1_at	P	P	P	P	P	P	P	P	P	P	P	P	0
Zm.1316.1.A1_at	P	P	P	P	P	P	P	P	P	P	P	P	0
Zm.1980.1.A1_at	P	P	P	P	P	P	P	P	P	P	P	P	0
Zm.9421.1.S1_at	P	P	P	P	P	P	P	P	P	P	P	P	0
Zm.13273.1.A1_a_at	P	P	P	P	P	P	P	P	P	P	P	P	0
Zm.13273.1.A1_at	P	P	P	P	P	P	P	P	P	P	P	P	0
Zm.6018.1.A1_at	P	P	P	P	P	P	P	P	P	P	P	P	0
Zm.3143.1.S1_at	P	P	P	P	P	P	P	P	P	P	P	P	0
Zm.455.2.A1_at	P	P	P	P	P	P	P	P	P	P	P	P	0
Zm.7103.1.S1_at	P	P	P	P	P	P	P	P	P	P	P	P	0
Zm.12534.1.A1_at	P	P	P	P	P	P	P	P	P	P	P	P	0
Zm.4419.1.A1_at	P	P	P	P	P	P	P	P	P	P	P	P	0
Zm.14198.1.A1_at	P	P	P	P	P	P	P	P	P	P	P	P	0
Zm.8061.1.S1_at	P	P	P	P	P	P	P	P	P	P	P	P	0
Zm.4981.1.A1_at	P	P	P	P	P	P	P	P	P	P	P	P	0
Zm.5623.1.A1_at	P	P	P	P	P	P	P	P	P	P	P	P	0
Zm.2686.1.A1_at	P	P	P	P	P	P	P	P	P	P	P	P	0
Zm.7963.1.A1_at	P	P	P	P	P	P	P	P	P	P	P	P	0
Zm.852.1.A1_at	P	P	P	P	P	P	P	P	P	P	P	P	0
Zm.5153.1.A1_at	P	P	P	P	P	P	P	P	P	P	P	P	0
Zm.1012.1.S1_at	P	P	P	P	P	P	P	P	P	P	P	P	0
Zm.6033.1.A1_at	P	P	P	P	P	P	P	P	P	P	P	P	0
Zm.6033.1.A1_s_at	P	P	P	P	P	P	P	P	P	P	P	P	0
Zm.8700.1.A1_at	P	P	P	P	P	P	P	P	P	P	P	P	0
Zm.9497.1.A1_at	P	P	P	P	P	P	P	P	P	P	P	P	0
Zm.6569.2.S1_a_at	P	P	P	P	P	P	P	P	P	P	P	P	0
Zm.8996.1.A1_at	P	P	P	P	P	P	P	P	P	P	P	P	0
Zm.7391.1.A1_at	P	P	P	P	P	P	P	P	P	P	P	P	0
Zm.2434.1.S1_at	P	P	P	P	P	P	P	P	P	P	P	P	0
Zm.8280.1.A1_at	P	P	P	P	P	P	P	P	P	P	P	P	0
Zm.6160.1.S1_at	P	P	P	P	P	P	P	P	P	P	P	P	0
Zm.2783.1.A1_at	P	P	P	P	P	P	P	P	P	P	P	P	0
Zm.16811.1.S1_at	P	P	P	P	P	P	P	P	P	P	P	P	0
Zm.15087.1.S1_at	P	P	P	P	P	P	P	P	P	P	P	P	0
Zm.5375.1.A1_at	P	P	P	P	P	P	P	P	P	P	P	P	0
Zm.4830.1.S1_at	P	P	P	P	P	P	P	P	P	P	P	P	0
Zm.1986.1.A1_at	P	P	P	P	P	P	P	P	P	P	P	P	0
Zm.291.1.S1_at	P	P	P	P	P	P	P	P	P	P	P	P	0
Zm.5233.1.A1_at	P	P	P	P	P	P	P	P	P	P	P	P	0
Zm.3653.1.A1_at	P	P	P	P	P	P	P	P	P	P	P	P	0
Zm.3174.1.A1_at	P	P	P	P	P	P	P	P	P	P	P	P	0
Zm.6578.1.A1_at	P	P	P	P	P	P	P	P	P	P	P	P	0
Zm.6257.1.A1_at	P	P	P	P	P	P	P	P	P	P	P	P	0
Zm.9452.1.A1_at	P	P	P	P	P	P	P	P	P	P	P	P	0
Zm.7038.1.A1_at	P	P	P	P	P	P	P	P	P	P	P	P	0
Zm.3900.1.S1_at	P	P	P	P	P	P	P	P	P	P	P	P	0
Zm.19231.1.S1_at	P	P	P	P	P	P	P	P	P	P	P	P	0
Zm.5659.1.A1_at	P	P	P	P	P	P	P	P	P	P	P	P	0
Zm.3395.1.A1_at	P	P	P	P	P	P	P	P	P	P	P	P	0
Zm.2459.1.S1_at	P	P	P	P	P	P	P	P	P	P	P	P	0
Zm.2051.1.A1_at	P	P	P	P	P	P	P	P	P	P	P	P	0
Zm.3941.1.S1_at	P	P	P	P	P	P	P	P	P	P	P	P	0
Zm.2901.1.A1_at	P	P	P	P	P	P	P	P	P	P	P	P	0
Zm.4239.1.A1_at	P	P	P	P	P	P	P	P	P	P	P	P	0
Zm.6567.1.A1_at	P	P	P	P	P	P	P	P	P	P	P	P	0
Zm.3529.2.S1_at	P	P	P	P	P	P	P	P	P	P	P	P	0
Zm.1800.1.S1_at	P	P	P	P	P	P	P	P	P	P	P	P	0
Zm.1326.1.A1_at	P	P	P	P	P	P	P	P	P	P	P	P	0
Zm.2724.1.S1_at	P	P	P	P	P	P	P	P	P	P	P	P	0
Zm.13467.1.S1_at	P	P	P	P	P	P	P	P	P	P	P	P	0
Zm.8362.1.A1_at	P	P	P	P	P	P	P	P	P	P	P	P	0
Zm.5533.1.A1_at	P	P	P	P	P	P	P	P	P	P	P	P	0
Zm.4543.1.S1_at	P	P	P	P	P	P	P	P	P	P	P	P	0
Zm.2561.1.A1_at	P	P	P	P	P	P	P	P	P	P	P	P	0
Zm.1821.1.A1_at	P	P	P	P	P	P	P	P	P	P	P	P	0
Zm.5114.1.A1_at	P	P	P	P	P	P	P	P	P	P	P	P	0
Zm.7407.1.A1_a_at	P	P	P	P	P	P	P	P	P	P	P	P	0
Zm.7407.1.A1_x_at	P	P	P	P	P	P	P	P	P	P	P	P	0
Zm.262.1.S1_at	P	P	P	P	P	P	P	P	P	P	P	P	0
Zm.16829.1.A1_at	P	P	P	P	P	P	P	P	P	P	P	P	0
Zm.4383.1.S1_at	P	P	P	P	P	P	P	P	P	P	P	P	0
Zm.10811.2.S1_at	P	P	P	P	P	P	P	P	P	P	P	P	0
Zm.3785.1.S1_at	P	P	P	P	P	P	P	P	P	P	P	P	0
Zm.10582.1.S1_at	P	P	P	P	P	P	P	P	P	P	P	P	0
Zm.6685.1.A1_at	P	P	P	P	P	P	P	P	P	P	P	P	0
Zm.7682.1.A1_at	P	P	P	P	P	P	P	P	P	P	P	P	0
Zm.5934.1.S1_a_at	P	P	P	P	P	P	P	P	P	P	P	P	0
Zm.4664.1.A1_at	P	P	P	P	P	P	P	P	P	P	P	P	0
Zm.8877.1.A1_at	P	P	P	P	P	P	P	P	P	P	P	P	0
Zm.14316.1.S1_at	P	P	P	P	P	P	P	P	P	P	P	P	0
Zm.15067.1.S1_at	P	P	P	P	P	P	P	P	P	P	P	P	0
Zm.4146.1.S1_at	P	P	P	P	P	P	P	P	P	P	P	P	0
Zm.7535.1.A1_at	P	P	P	P	P	P	P	P	P	P	P	P	0
Zm.10076.1.S1_at	P	P	P	P	P	P	P	P	P	P	P	P	0
Zm.3598.1.A1_a_at	P	P	P	P	P	P	P	P	P	P	P	P	0
Zm.11483.1.A1_at	P	P	P	P	P	P	P	P	P	P	P	P	0
Zm.10071.1.A1_at	P	P	P	P	P	P	P	P	P	P	P	P	0
Zm.18460.1.S1_at	P	P	P	P	P	P	P	P	P	P	P	P	0
Zm.16505.2.S1_at	P	P	P	P	P	P	P	P	P	P	P	P	0
Zm.5902.1.A1_at	P	P	P	P	P	P	P	P	P	P	P	P	0
Zm.2272.1.A1_at	P	P	P	P	P	P	P	P	P	P	P	P	0
Zm.4240.1.A1_at	P	P	P	P	P	P	P	P	P	P	P	P	0
Zm.15089.1.S1_at	P	P	P	P	P	P	P	P	P	P	P	P	0
Zm.9736.1.A1_at	P	P	P	P	P	P	P	P	P	P	P	P	0
Zm.2972.1.A1_at	P	P	P	P	P	P	P	P	P	P	P	P	0
Zm.8489.1.A1_at	P	P	P	P	P	P	P	P	P	P	P	P	0
Zm.3170.1.A1_at	P	P	P	P	P	P	P	P	P	P	P	P	0
Zm.6377.2.A1_a_at	P	P	P	P	P	P	P	P	P	P	P	P	0
Zm.5654.1.A1_at	P	P	P	P	P	P	P	P	P	P	P	P	0
Zm.1815.1.A1_at	P	P	P	P	P	P	P	P	P	P	P	P	0
Zm.7380.1.S1_at	P	P	P	P	P	P	P	P	P	P	P	P	0
Zm.18087.1.A1_at	P	P	P	P	P	P	P	P	P	P	P	P	0
Zm.1213.1.S1_at	P	P	P	P	P	P	P	P	P	P	P	P	0
Zm.556.2.A1_a_at	P	P	P	P	P	P	P	P	P	P	P	P	0
Zm.556.2.A1_x_at	P	P	P	P	P	P	P	P	P	P	P	P	0
Zm.5609.1.A1_at	P	P	P	P	P	P	P	P	P	P	P	P	0
Zm.8031.1.A1_at	P	P	P	P	P	P	P	P	P	P	P	P	0
Zm.4361.1.A1_at	P	P	P	P	P	P	P	P	P	P	P	P	0
Zm.2038.1.S1_at	P	P	P	P	P	P	P	P	P	P	P	P	0
Zm.10097.1.A1_at	P	P	P	P	P	P	P	P	P	P	P	P	0
Zm.3426.1.A1_at	P	P	P	P	P	P	P	P	P	P	P	P	0
Zm.3757.1.A1_at	P	P	P	P	P	P	P	P	P	P	P	P	0
Zm.1580.1.A1_at	P	P	P	P	P	P	P	P	P	P	P	P	0
Zm.6874.2.S1_a_at	P	P	P	P	P	P	P	P	P	P	P	P	0
Zm.6874.2.S1_at	P	P	P	P	P	P	P	P	P	P	P	P	0
Zm.6874.1.S1_at	P	P	P	P	P	P	P	P	P	P	P	P	0
Zm.10165.1.A1_at	P	P	P	P	P	P	P	P	P	P	P	P	0
Zm.1555.1.A1_at	P	P	P	P	P	P	P	P	P	P	P	P	0
Zm.12223.1.A1_a_at	P	P	P	P	P	P	P	P	P	P	P	P	0
Zm.12223.1.A1_at	P	P	P	P	P	P	P	P	P	P	P	P	0
Zm.12359.1.S1_at	P	P	P	P	P	P	P	P	P	P	P	P	0
Zm.2332.1.S1_at	P	P	P	P	P	P	P	P	P	P	P	P	0
Zm.3622.1.A1_at	P	P	P	P	P	P	P	P	P	P	P	P	0
Zm.4657.1.A1_at	P	P	P	P	P	P	P	P	P	P	P	P	0
Zm.7960.1.A1_at	P	P	P	P	P	P	P	P	P	P	P	P	0
Zm.2376.2.S1_at	P	P	P	P	P	P	P	P	P	P	P	P	0
Zm.2376.2.S1_x_at	P	P	P	P	P	P	P	P	P	P	P	P	0
Zm.1118.1.S1_at	P	P	P	P	P	P	P	P	P	P	P	P	0
Zm.9441.1.A1_at	P	P	P	P	P	P	P	P	P	P	P	P	0
Zm.12396.1.S1_at	P	P	P	P	P	P	P	P	P	P	P	P	0
Zm.9996.1.A1_at	P	P	P	P	P	P	P	P	P	P	P	P	0
Zm.7538.1.A1_at	P	P	P	P	P	P	P	P	P	P	P	P	0
Zm.8896.1.S1_at	P	P	P	P	P	P	P	P	P	P	P	P	0
Zm.14009.1.A1_at	P	P	P	P	P	P	P	P	P	P	P	P	0
Zm.5157.1.A1_at	P	P	P	P	P	P	P	P	P	P	P	P	0
Zm.9244.1.A1_at	P	P	P	P	P	P	P	P	P	P	P	P	0
Zm.7679.1.A1_at	P	P	P	P	P	P	P	P	P	P	P	P	0
Zm.4468.2.A1_a_at	P	P	P	P	P	P	P	P	P	P	P	P	0
Zm.13547.1.A1_at	P	P	P	P	P	P	P	P	P	P	P	P	0
Zm.17217.1.A1_at	P	P	P	P	P	P	P	P	P	P	P	P	0
Zm.6050.1.S1_at	P	P	P	P	P	P	P	P	P	P	P	P	0
Zm.9464.1.A1_at	P	P	P	P	P	P	P	P	P	P	P	P	0
Zm.10058.1.A1_at	P	P	P	P	P	P	P	P	P	P	P	P	0
Zm.17992.1.A1_at	P	P	P	P	P	P	P	P	P	P	P	P	0
Zm.1556.1.A1_at	P	P	P	P	P	P	P	P	P	P	P	P	0
Zm.5321.1.A1_at	P	P	P	P	P	P	P	P	P	P	P	P	0
Zm.10082.1.A1_at	P	P	P	P	P	P	P	P	P	P	P	P	0
Zm.10103.1.A1_at	P	P	P	P	P	P	P	P	P	P	P	P	0
Zm.6779.1.S1_at	P	P	P	P	P	P	P	P	P	P	P	P	0
Zm.11734.2.S1_at	P	P	P	P	P	P	P	P	P	P	P	P	0
Zm.11734.2.S1_x_at	P	P	P	P	P	P	P	P	P	P	P	P	0
Zm.17592.1.A1_at	P	P	P	P	P	P	P	P	P	P	P	P	0
Zm.9012.1.A1_at	P	P	P	P	P	P	P	P	P	P	P	P	0
Zm.2240.1.A1_at	P	P	P	P	P	P	P	P	P	P	P	P	0
Zm.16351.1.A1_at	P	P	P	P	P	P	P	P	P	P	P	P	0
Zm.8001.1.A1_at	P	P	P	P	P	P	P	P	P	P	P	P	0
Zm.13802.1.A1_at	P	P	P	P	P	P	P	P	P	P	P	P	0
Zm.17119.1.S1_at	P	P	P	P	P	P	P	P	P	P	P	P	0
Zm.9423.1.A1_at	P	P	P	P	P	P	P	P	P	P	P	P	0
Zm.17623.1.A1_at	P	P	P	P	P	P	P	P	P	P	P	P	0
Zm.3517.1.A1_at	P	P	P	P	P	P	P	P	P	P	P	P	0
Zm.1063.1.A1_at	P	P	P	P	P	P	P	P	P	P	P	P	0
Zm.11978.1.A1_at	P	P	P	P	P	P	P	P	P	P	P	P	0
Zm.5405.1.A1_at	P	P	P	P	P	P	P	P	P	P	P	P	0
Zm.9788.1.A1_at	P	P	P	P	P	P	P	P	P	P	P	P	0
Zm.7457.1.A1_at	P	P	P	P	P	P	P	P	P	P	P	P	0
Zm.10004.1.A1_at	P	P	P	P	P	P	P	P	P	P	P	P	0
Zm.17986.1.S1_at	P	P	P	P	P	P	P	P	P	P	P	P	0
Zm.7740.1.A1_at	P	P	P	P	P	P	P	P	P	P	P	P	0
Zm.18011.1.A1_at	P	P	P	P	P	P	P	P	P	P	P	P	0
Zm.5097.1.A1_at	P	P	P	P	P	P	P	P	P	P	P	P	0
Zm.7696.1.A1_at	P	P	P	P	P	P	P	P	P	P	P	P	0
Zm.15229.1.A1_at	P	P	P	P	P	P	P	P	P	P	P	P	0
Zm.1811.1.A1_a_at	P	P	P	P	P	P	P	P	P	P	P	P	0
Zm.14962.1.A1_at	P	P	P	P	P	P	P	P	P	P	P	P	0
Zm.5196.1.A1_at	P	P	P	P	P	P	P	P	P	P	P	P	0
Zm.10528.1.A1_at	P	P	P	P	P	P	P	P	P	P	P	P	0
Zm.1285.1.A1_at	P	P	P	P	P	P	P	P	P	P	P	P	0
Zm.10099.1.A1_at	P	P	P	P	P	P	P	P	P	P	P	P	0
Zm.3418.1.A1_at	P	P	P	P	P	P	P	P	P	P	P	P	0
Zm.2060.2.S1_a_at	P	P	P	P	P	P	P	P	P	P	P	P	0
Zm.5851.3.A1_at	P	P	P	P	P	P	P	P	P	P	P	P	0
Zm.10073.1.A1_at	P	P	P	P	P	P	P	P	P	P	P	P	0
Zm.3332.1.A1_at	P	P	P	P	P	P	P	P	P	P	P	P	0
Zm.2141.1.A1_at	P	P	P	P	P	P	P	P	P	P	P	P	0
Zm.13651.1.A1_a_at	P	P	P	P	P	P	P	P	P	P	P	P	0
Zm.6840.1.S1_at	P	P	P	P	P	P	P	P	P	P	P	P	0
Zm.16593.1.A1_a_at	P	P	P	P	P	P	P	P	P	P	P	P	0
Zm.16593.1.A1_at	P	P	P	P	P	P	P	P	P	P	P	P	0
Zm.16593.15.A1_x_at	P	P	P	P	P	P	P	P	P	P	P	P	0
Zm.7094.1.A1_a_at	P	P	P	P	P	P	P	P	P	P	P	P	0
Zm.7094.1.A1_x_at	P	P	P	P	P	P	P	P	P	P	P	P	0
Zm.16530.1.A1_at	P	P	P	P	P	P	P	P	P	P	P	P	0
Zm.3892.5.A1_at	P	P	P	P	P	P	P	P	P	P	P	P	0
Zm.16525.1.A1_at	P	P	P	P	P	P	P	P	P	P	P	P	0
Zm.8466.1.S1_at	P	P	P	P	P	P	P	P	P	P	P	P	0
Zm.13812.2.S1_x_at	P	P	P	P	P	P	P	P	P	P	P	P	0
Zm.7098.1.A1_at	P	P	P	P	P	P	P	P	P	P	P	P	0
Zm.7139.1.A1_at	P	P	P	P	P	P	P	P	P	P	P	P	0
Zm.5785.1.S1_at	P	P	P	P	P	P	P	P	P	P	P	P	0
Zm.8888.1.A1_at	P	P	P	P	P	P	P	P	P	P	P	P	0
Zm.6977.3.A1_at	P	P	P	P	P	P	P	P	P	P	P	P	0
Zm.12520.1.S1_at	P	P	P	P	P	P	P	P	P	P	P	P	0
Zm.7019.1.S1_at	P	P	P	P	P	P	P	P	P	P	P	P	0
Zm.4521.1.A1_at	P	P	P	P	P	P	P	P	P	P	P	P	0
Zm.4892.1.A1_a_at	P	P	P	P	P	P	P	P	P	P	P	P	0
Zm.1087.1.S1_at	P	P	P	P	P	P	P	P	P	P	P	P	0
Zm.6804.1.A1_at	P	P	P	P	P	P	P	P	P	P	P	P	0
Zm.1969.1.A1_at	P	P	P	P	P	P	P	P	P	P	P	P	0
Zm.3670.4.S1_a_at	P	P	P	P	P	P	P	P	P	P	P	P	0
Zm.3670.4.S1_at	P	P	P	P	P	P	P	P	P	P	P	P	0
Zm.3670.1.S1_x_at	P	P	P	P	P	P	P	P	P	P	P	P	0
Zm.6095.1.S1_at	P	P	P	P	P	P	P	P	P	P	P	P	0
Zm.97.1.S1_at	P	P	P	P	P	P	P	P	P	P	P	P	0
Zm.6750.1.S1_at	P	P	P	P	P	P	P	P	P	P	P	P	0
Zm.17271.1.A1_a_at	P	P	P	P	P	P	P	P	P	P	P	P	0
Zm.1451.1.S1_x_at	P	P	P	P	P	P	P	P	P	P	P	P	0
Zm.6088.1.A1_at	P	P	P	P	P	P	P	P	P	P	P	P	0
Zm.1761.1.S1_at	P	P	P	P	P	P	P	P	P	P	P	P	0
Zm.13426.1.S1_at	P	P	P	P	P	P	P	P	P	P	P	P	0
Zm.1546.2.S1_a_at	P	P	P	P	P	P	P	P	P	P	P	P	0
Zm.1546.2.S1_x_at	P	P	P	P	P	P	P	P	P	P	P	P	0
Zm.10133.1.A1_a_at	P	P	P	P	P	P	P	P	P	P	P	P	0
Zm.10133.1.A1_at	P	P	P	P	P	P	P	P	P	P	P	P	0
Zm.18469.1.S1_at	P	P	P	P	P	P	P	P	P	P	P	P	0
Zm.6569.3.S1_at	P	P	P	P	P	P	P	P	P	P	P	P	0
Zm.15971.1.S1_at	P	P	P	P	P	P	P	P	P	P	P	P	0
Zm.13713.1.A1_at	P	P	P	P	P	P	P	P	P	P	P	P	0
Zm.5476.1.S1_at	P	P	P	P	P	P	P	P	P	P	P	P	0
Zm.14505.1.S1_at	P	P	P	P	P	P	P	P	P	P	P	P	0
Zm.6045.2.A1_a_at	P	P	P	P	P	P	P	P	P	P	P	P	0
Zm.885.1.S1_at	P	P	P	P	P	P	P	P	P	P	P	P	0
Zm.4189.1.S1_at	P	P	P	P	P	P	P	P	P	P	P	P	0
Zm.968.1.A1_at	P	P	P	P	P	P	P	P	P	P	P	P	0
Zm.5018.2.A1_a_at	P	P	P	P	P	P	P	P	P	P	P	P	0
Zm.2412.1.S1_at	P	P	P	P	P	P	P	P	P	P	P	P	0
Zm.2040.1.S1_at	P	P	P	P	P	P	P	P	P	P	P	P	0
Zm.2067.1.A1_at	P	P	P	P	P	P	P	P	P	P	P	P	0
Zm.4640.1.A1_at	P	P	P	P	P	P	P	P	P	P	P	P	0
Zm.1894.1.A1_a_at	P	P	P	P	P	P	P	P	P	P	P	P	0
Zm.1894.1.A1_at	P	P	P	P	P	P	P	P	P	P	P	P	0
Zm.2736.1.S1_at	P	P	P	P	P	P	P	P	P	P	P	P	0
Zm.3164.1.A1_at	P	P	P	P	P	P	P	P	P	P	P	P	0
Zm.5526.1.S1_at	P	P	P	P	P	P	P	P	P	P	P	P	0
Zm.3487.1.A1_at	P	P	P	P	P	P	P	P	P	P	P	P	0
Zm.5935.1.A1_at	P	P	P	P	P	P	P	P	P	P	P	P	0
Zm.531.2.A1_at	P	P	P	P	P	P	P	P	P	P	P	P	0
Zm.5471.1.A1_at	P	P	P	P	P	P	P	P	P	P	P	P	0
Zm.6246.1.S1_a_at	P	P	P	P	P	P	P	P	P	P	P	P	0
Zm.16771.1.A1_at	P	P	P	P	P	P	P	P	P	P	P	P	0
Zm.6141.1.S1_at	P	P	P	P	P	P	P	P	P	P	P	P	0
Zm.3076.2.A1_at	P	P	P	P	P	P	P	P	P	P	P	P	0
Zm.3223.3.A1_a_at	P	P	P	P	P	P	P	P	P	P	P	P	0
Zm.7636.1.A1_at	P	P	P	P	P	P	P	P	P	P	P	P	0
Zm.295.1.A1_at	P	P	P	P	P	P	P	P	P	P	P	P	0
Zm.6982.1.S1_at	P	P	P	P	P	P	P	P	P	P	P	P	0
Zm.4931.1.A1_at	P	P	P	P	P	P	P	P	P	P	P	P	0
Zm.6207.2.A1_at	P	P	P	P	P	P	P	P	P	P	P	P	0
Zm.6207.2.A1_x_at	P	P	P	P	P	P	P	P	P	P	P	P	0
Zm.5600.2.A1_a_at	P	P	P	P	P	P	P	P	P	P	P	P	0
Zm.5600.2.A1_x_at	P	P	P	P	P	P	P	P	P	P	P	P	0
Zm.5600.1.A1_at	P	P	P	P	P	P	P	P	P	P	P	P	0
Zm.1089.1.A1_at	P	P	P	P	P	P	P	P	P	P	P	P	0
Zm.4171.1.A1_at	P	P	P	P	P	P	P	P	P	P	P	P	0
Zm.4645.1.S1_at	P	P	P	P	P	P	P	P	P	P	P	P	0
Zm.3297.1.A1_at	P	P	P	P	P	P	P	P	P	P	P	P	0
Zm.5774.1.S1_at	P	P	P	P	P	P	P	P	P	P	P	P	0
Zm.1638.1.S1_at	P	P	P	P	P	P	P	P	P	P	P	P	0
Zm.7081.1.S1_at	P	P	P	P	P	P	P	P	P	P	P	P	0
Zm.7081.1.S1_x_at	P	P	P	P	P	P	P	P	P	P	P	P	0
Zm.1939.1.A1_at	P	P	P	P	P	P	P	P	P	P	P	P	0
Zm.4002.1.A1_at	P	P	P	P	P	P	P	P	P	P	P	P	0
Zm.692.1.S1_at	P	P	P	P	P	P	P	P	P	P	P	P	0
Zm.4776.1.S1_at	P	P	P	P	P	P	P	P	P	P	P	P	0
Zm.8900.1.A1_at	P	P	P	P	P	P	P	P	P	P	P	P	0
Zm.5434.1.S1_at	P	P	P	P	P	P	P	P	P	P	P	P	0
Zm.5434.1.S1_s_at	P	P	P	P	P	P	P	P	P	P	P	P	0
Zm.4372.1.A1_at	P	P	P	P	P	P	P	P	P	P	P	P	0
Zm.16322.1.A1_at	P	P	P	P	P	P	P	P	P	P	P	P	0
Zm.5528.1.A1_at	P	P	P	P	P	P	P	P	P	P	P	P	0
Zm.5173.1.A1_at	P	P	P	P	P	P	P	P	P	P	P	P	0
Zm.1330.1.S1_at	P	P	P	P	P	P	P	P	P	P	P	P	0
Zm.5187.1.A1_at	P	P	P	P	P	P	P	P	P	P	P	P	0
Zm.6995.2.A1_a_at	P	P	P	P	P	P	P	P	P	P	P	P	0
Zm.6995.2.A1_at	P	P	P	P	P	P	P	P	P	P	P	P	0
Zm.6995.1.A1_at	P	P	P	P	P	P	P	P	P	P	P	P	0
Zm.3188.1.A1_at	P	P	P	P	P	P	P	P	P	P	P	P	0
Zm.16798.2.A1_a_at	P	P	P	P	P	P	P	P	P	P	P	P	0
Zm.4273.1.A1_at	P	P	P	P	P	P	P	P	P	P	P	P	0
Zm.167.1.A1_at	P	P	P	P	P	P	P	P	P	P	P	P	0
Zm.5862.1.A1_at	P	P	P	P	P	P	P	P	P	P	P	P	0
Zm.3523.1.S1_at	P	P	P	P	P	P	P	P	P	P	P	P	0
Zm.3535.1.S1_at	P	P	P	P	P	P	P	P	P	P	P	P	0
Zm.3875.1.S1_at	P	P	P	P	P	P	P	P	P	P	P	P	0
Zm.2826.1.S1_at	P	P	P	P	P	P	P	P	P	P	P	P	0
Zm.13944.2.S1_at	P	P	P	P	P	P	P	P	P	P	P	P	0
Zm.12249.1.A1_at	P	P	P	P	P	P	P	P	P	P	P	P	0
Zm.2859.1.A1_a_at	P	P	P	P	P	P	P	P	P	P	P	P	0
Zm.10114.1.S1_at	P	P	P	P	P	P	P	P	P	P	P	P	0
Zm.5893.1.A1_at	P	P	P	P	P	P	P	P	P	P	P	P	0
Zm.758.1.S1_at	P	P	P	P	P	P	P	P	P	P	P	P	0
Zm.6991.1.A1_at	P	P	P	P	P	P	P	P	P	P	P	P	0
Zm.1551.1.A1_at	P	P	P	P	P	P	P	P	P	P	P	P	0
Zm.7997.1.A1_a_at	P	P	P	P	P	P	P	P	P	P	P	P	0
Zm.12688.1.S1_at	P	P	P	P	P	P	P	P	P	P	P	P	0
Zm.6601.2.A1_a_at	P	P	P	P	P	P	P	P	P	P	P	P	0
Zm.6601.2.A1_at	P	P	P	P	P	P	P	P	P	P	P	P	0
Zm.6601.1.S1_at	P	P	P	P	P	P	P	P	P	P	P	P	0
Zm.1735.1.S1_at	P	P	P	P	P	P	P	P	P	P	P	P	0
Zm.3591.2.A1_a_at	P	P	P	P	P	P	P	P	P	P	P	P	0
Zm.3591.2.A1_at	P	P	P	P	P	P	P	P	P	P	P	P	0
Zm.3591.1.A1_at	P	P	P	P	P	P	P	P	P	P	P	P	0
Zm.1385.1.A1_at	P	P	P	P	P	P	P	P	P	P	P	P	0
Zm.2312.1.A1_at	P	P	P	P	P	P	P	P	P	P	P	P	0
Zm.2514.1.A1_at	P	P	P	P	P	P	P	P	P	P	P	P	0
Zm.16778.1.A1_at	P	P	P	P	P	P	P	P	P	P	P	P	0
Zm.8293.1.S1_at	P	P	P	P	P	P	P	P	P	P	P	P	0
Zm.2588.1.S1_at	P	P	P	P	P	P	P	P	P	P	P	P	0
Zm.6927.2.A1_a_at	P	P	P	P	P	P	P	P	P	P	P	P	0
Zm.5944.1.A1_at	P	P	P	P	P	P	P	P	P	P	P	P	0
Zm.5731.1.A1_at	P	P	P	P	P	P	P	P	P	P	P	P	0
Zm.7058.3.S1_a_at	P	P	P	P	P	P	P	P	P	P	P	P	0
Zm.7058.3.S1_x_at	P	P	P	P	P	P	P	P	P	P	P	P	0
Zm.7058.1.A1_at	P	P	P	P	P	P	P	P	P	P	P	P	0
Zm.9398.1.S1_at	P	P	P	P	P	P	P	P	P	P	P	P	0
Zm.7090.1.S1_at	P	P	P	P	P	P	P	P	P	P	P	P	0
Zm.4791.1.A1_at	P	P	P	P	P	P	P	P	P	P	P	P	0
Zm.3272.1.A1_at	P	P	P	P	P	P	P	P	P	P	P	P	0
Zm.5838.1.A1_at	P	P	P	P	P	P	P	P	P	P	P	P	0
Zm.5732.1.A1_at	P	P	P	P	P	P	P	P	P	P	P	P	0
Zm.5732.1.A1_x_at	P	P	P	P	P	P	P	P	P	P	P	P	0
Zm.7914.1.A1_a_at	P	P	P	P	P	P	P	P	P	P	P	P	0
Zm.7914.1.A1_at	P	P	P	P	P	P	P	P	P	P	P	P	0
Zm.4386.1.A1_at	P	P	P	P	P	P	P	P	P	P	P	P	0
Zm.8049.1.S1_at	P	P	P	P	P	P	P	P	P	P	P	P	0
Zm.6021.1.A1_at	P	P	P	P	P	P	P	P	P	P	P	P	0
Zm.6333.1.A1_at	P	P	P	P	P	P	P	P	P	P	P	P	0
Zm.1786.1.S1_at	P	P	P	P	P	P	P	P	P	P	P	P	0
Zm.7080.1.A1_at	P	P	P	P	P	P	P	P	P	P	P	P	0
Zm.825.1.A1_at	P	P	P	P	P	P	P	P	P	P	P	P	0
Zm.1488.1.S1_at	P	P	P	P	P	P	P	P	P	P	P	P	0
Zm.3072.1.S1_at	P	P	P	P	P	P	P	P	P	P	P	P	0
Zm.5141.1.A1_at	P	P	P	P	P	P	P	P	P	P	P	P	0
Zm.8507.1.A1_at	P	P	P	P	P	P	P	P	P	P	P	P	0
Zm.16796.1.A1_a_at	P	P	P	P	P	P	P	P	P	P	P	P	0
Zm.16796.1.A1_x_at	P	P	P	P	P	P	P	P	P	P	P	P	0
Zm.7616.1.S1_at	P	P	P	P	P	P	P	P	P	P	P	P	0
Zm.64.1.A1_at	P	P	P	P	P	P	P	P	P	P	P	P	0
Zm.5256.1.A1_at	P	P	P	P	P	P	P	P	P	P	P	P	0
Zm.12723.1.A1_at	P	P	P	P	P	P	P	P	P	P	P	P	0
Zm.14682.1.S1_at	P	P	P	P	P	P	P	P	P	P	P	P	0
Zm.5253.1.S1_at	P	P	P	P	P	P	P	P	P	P	P	P	0
Zm.1884.1.S1_at	P	P	P	P	P	P	P	P	P	P	P	P	0
Zm.14296.1.A1_at	P	P	P	P	P	P	P	P	P	P	P	P	0
Zm.14838.1.A1_at	P	P	P	P	P	P	P	P	P	P	P	P	0
Zm.4993.1.S1_at	P	P	P	P	P	P	P	P	P	P	P	P	0
Zm.1028.1.S1_at	P	P	P	P	P	P	P	P	P	P	P	P	0
Zm.953.1.A1_at	P	P	P	P	P	P	P	P	P	P	P	P	0
Zm.7115.1.S1_at	P	P	P	P	P	P	P	P	P	P	P	P	0
Zm.17604.1.S1_at	P	P	P	P	P	P	P	P	P	P	P	P	0
Zm.13771.1.A1_at	P	P	P	P	P	P	P	P	P	P	P	P	0
Zm.8076.1.A1_at	P	P	P	P	P	P	P	P	P	P	P	P	0
Zm.5618.1.S1_at	P	P	P	P	P	P	P	P	P	P	P	P	0
Zm.3812.1.S1_at	P	P	P	P	P	P	P	P	P	P	P	P	0
Zm.7735.1.S1_at	P	P	P	P	P	P	P	P	P	P	P	P	0
Zm.3616.1.A1_at	P	P	P	P	P	P	P	P	P	P	P	P	0
Zm.4364.1.A1_at	P	P	P	P	P	P	P	P	P	P	P	P	0
Zm.5210.1.A1_at	P	P	P	P	P	P	P	P	P	P	P	P	0
Zm.10420.1.S1_at	P	P	P	P	P	P	P	P	P	P	P	P	0
Zm.5810.1.A1_at	P	P	P	P	P	P	P	P	P	P	P	P	0
Zm.14354.2.A1_a_at	P	P	P	P	P	P	P	P	P	P	P	P	0
Zm.14354.2.A1_x_at	P	P	P	P	P	P	P	P	P	P	P	P	0
Zm.1438.1.S1_at	P	P	P	P	P	P	P	P	P	P	P	P	0
Zm.6486.1.S1_at	P	P	P	P	P	P	P	P	P	P	P	P	0
Zm.12125.1.S1_at	P	P	P	P	P	P	P	P	P	P	P	P	0
Zm.6878.1.S1_at	P	P	P	P	P	P	P	P	P	P	P	P	0
Zm.6113.1.A1_at	P	P	P	P	P	P	P	P	P	P	P	P	0
Zm.1368.1.A1_at	P	P	P	P	P	P	P	P	P	P	P	P	0
Zm.10787.1.A1_at	P	P	P	P	P	P	P	P	P	P	P	P	0
Zm.8880.1.S1_at	P	P	P	P	P	P	P	P	P	P	P	P	0
Zm.17606.1.S1_at	P	P	P	P	P	P	P	P	P	P	P	P	0
Zm.7826.1.S1_a_at	P	P	P	P	P	P	P	P	P	P	P	P	0
Zm.7826.1.S1_at	P	P	P	P	P	P	P	P	P	P	P	P	0
Zm.7572.3.S1_a_at	P	P	P	P	P	P	P	P	P	P	P	P	0
Zm.7572.1.S1_at	P	P	P	P	P	P	P	P	P	P	P	P	0
Zm.5728.1.S1_at	P	P	P	P	P	P	P	P	P	P	P	P	0
Zm.6863.1.A1_at	P	P	P	P	P	P	P	P	P	P	P	P	0
Zm.10115.1.S1_x_at	P	P	P	P	P	P	P	P	P	P	P	P	0
Zm.12406.1.S1_at	P	P	P	P	P	P	P	P	P	P	P	P	0
Zm.9030.1.A1_at	P	P	P	P	P	P	P	P	P	P	P	P	0
Zm.465.1.A1_at	P	P	P	P	P	P	P	P	P	P	P	P	0
Zm.13575.2.A1_at	P	P	P	P	P	P	P	P	P	P	P	P	0
Zm.10690.1.S1_at	P	P	P	P	P	P	P	P	P	P	P	P	0
Zm.4603.1.S1_at	P	P	P	P	P	P	P	P	P	P	P	P	0
Zm.7131.1.A1_at	P	P	P	P	P	P	P	P	P	P	P	P	0
Zm.40.1.S1_at	P	P	P	P	P	P	P	P	P	P	P	P	0
Zm.4971.1.S1_at	P	P	P	P	P	P	P	P	P	P	P	P	0
Zm.4800.1.A1_at	P	P	P	P	P	P	P	P	P	P	P	P	0
Zm.14452.1.S1_at	P	P	P	P	P	P	P	P	P	P	P	P	0
Zm.5449.1.A1_at	P	P	P	P	P	P	P	P	P	P	P	P	0
Zm.16890.1.A1_at	P	P	P	P	P	P	P	P	P	P	P	P	0
Zm.9255.1.S1_at	P	P	P	P	P	P	P	P	P	P	P	P	0
Zm.1996.1.S1_at	P	P	P	P	P	P	P	P	P	P	P	P	0
Zm.6876.1.S1_at	P	P	P	P	P	P	P	P	P	P	P	P	0
Zm.6736.1.S1_at	P	P	P	P	P	P	P	P	P	P	P	P	0
Zm.8922.1.S1_a_at	P	P	P	P	P	P	P	P	P	P	P	P	0
Zm.8922.1.S1_at	P	P	P	P	P	P	P	P	P	P	P	P	0
Zm.3378.1.A1_at	P	P	P	P	P	P	P	P	P	P	P	P	0
Zm.6185.1.A1_at	P	P	P	P	P	P	P	P	P	P	P	P	0
Zm.6148.3.S1_a_at	P	P	P	P	P	P	P	P	P	P	P	P	0
Zm.6148.1.A1_at	P	P	P	P	P	P	P	P	P	P	P	P	0
Zm.8545.1.S1_at	P	P	P	P	P	P	P	P	P	P	P	P	0
Zm.1993.1.S1_at	P	P	P	P	P	P	P	P	P	P	P	P	0
Zm.4768.1.A1_at	P	P	P	P	P	P	P	P	P	P	P	P	0
Zm.3954.1.A1_at	P	P	P	P	P	P	P	P	P	P	P	P	0
Zm.11214.1.S1_at	P	P	P	P	P	P	P	P	P	P	P	P	0
Zm.1105.1.A1_a_at	P	P	P	P	P	P	P	P	P	P	P	P	0
Zm.1105.1.A1_at	P	P	P	P	P	P	P	P	P	P	P	P	0
Zm.3743.2.A1_a_at	P	P	P	P	P	P	P	P	P	P	P	P	0
Zm.3743.2.A1_at	P	P	P	P	P	P	P	P	P	P	P	P	0
Zm.3743.1.S1_at	P	P	P	P	P	P	P	P	P	P	P	P	0
Zm.1361.1.A1_at	P	P	P	P	P	P	P	P	P	P	P	P	0
Zm.12560.1.A1_at	P	P	P	P	P	P	P	P	P	P	P	P	0
Zm.16829.2.S1_at	P	P	P	P	P	P	P	P	P	P	P	P	0
Zm.14505.2.A1_at	P	P	P	P	P	P	P	P	P	P	P	P	0
Zm.14165.1.A1_at	P	P	P	P	P	P	P	P	P	P	P	P	0
Zm.5501.1.A1_at	P	P	P	P	P	P	P	P	P	P	P	P	0
Zm.3130.2.A1_a_at	P	P	P	P	P	P	P	P	P	P	P	P	0
Zm.3130.2.A1_at	P	P	P	P	P	P	P	P	P	P	P	P	0
Zm.3130.1.A1_at	P	P	P	P	P	P	P	P	P	P	P	P	0
Zm.10121.1.A1_at	P	P	P	P	P	P	P	P	P	P	P	P	0
Zm.6863.2.A1_a_at	P	P	P	P	P	P	P	P	P	P	P	P	0
Zm.6863.2.A1_at	P	P	P	P	P	P	P	P	P	P	P	P	0
Zm.6743.2.S1_at	P	P	P	P	P	P	P	P	P	P	P	P	0
Zm.296.1.S1_at	P	P	P	P	P	P	P	P	P	P	P	P	0
Zm.5017.1.S1_at	P	P	P	P	P	P	P	P	P	P	P	P	0
Zm.6066.1.A1_at	P	P	P	P	P	P	P	P	P	P	P	P	0
Zm.6884.1.S1_at	P	P	P	P	P	P	P	P	P	P	P	P	0
Zm.4956.1.A1_at	P	P	P	P	P	P	P	P	P	P	P	P	0
Zm.12080.1.A1_at	P	P	P	P	P	P	P	P	P	P	P	P	0
Zm.5668.1.S1_at	P	P	P	P	P	P	P	P	P	P	P	P	0
Zm.4606.1.A1_at	P	P	P	P	P	P	P	P	P	P	P	P	0
Zm.5305.1.A1_at	P	P	P	P	P	P	P	P	P	P	P	P	0
Zm.858.1.A1_at	P	P	P	P	P	P	P	P	P	P	P	P	0
Zm.1598.1.S1_at	P	P	P	P	P	P	P	P	P	P	P	P	0
Zm.3932.1.S1_at	P	P	P	P	P	P	P	P	P	P	P	P	0
Zm.4182.1.S1_at	P	P	P	P	P	P	P	P	P	P	P	P	0
Zm.10223.1.S1_at	P	P	P	P	P	P	P	P	P	P	P	P	0
Zm.5794.1.S1_at	P	P	P	P	P	P	P	P	P	P	P	P	0
Zm.7604.1.A1_at	P	P	P	P	P	P	P	P	P	P	P	P	0
Zm.8914.1.S1_at	P	P	P	P	P	P	P	P	P	P	P	P	0
Zm.10176.1.A1_at	P	P	P	P	P	P	P	P	P	P	P	P	0
Zm.14598.1.A1_at	P	P	P	P	P	P	P	P	P	P	P	P	0
Zm.6807.1.A1_at	P	P	P	P	P	P	P	P	P	P	P	P	0
Zm.5937.1.S1_at	P	P	P	P	P	P	P	P	P	P	P	P	0
Zm.4209.1.A1_at	P	P	P	P	P	P	P	P	P	P	P	P	0
Zm.6236.1.S1_a_at	P	P	P	P	P	P	P	P	P	P	P	P	0
Zm.4306.1.A1_at	P	P	P	P	P	P	P	P	P	P	P	P	0
Zm.4250.1.A1_at	P	P	P	P	P	P	P	P	P	P	P	P	0
Zm.3978.1.A1_a_at	P	P	P	P	P	P	P	P	P	P	P	P	0
Zm.3978.1.A1_at	P	P	P	P	P	P	P	P	P	P	P	P	0
Zm.12201.1.A1_at	P	P	P	P	P	P	P	P	P	P	P	P	0
Zm.9486.1.A1_at	P	P	P	P	P	P	P	P	P	P	P	P	0
Zm.5412.1.A1_at	P	P	P	P	P	P	P	P	P	P	P	P	0
Zm.12315.1.S1_at	P	P	P	P	P	P	P	P	P	P	P	P	0
Zm.4253.1.A1_at	P	P	P	P	P	P	P	P	P	P	P	P	0
Zm.4234.1.S1_at	P	P	P	P	P	P	P	P	P	P	P	P	0
Zm.17569.1.S1_at	P	P	P	P	P	P	P	P	P	P	P	P	0
Zm.4129.1.S1_at	P	P	P	P	P	P	P	P	P	P	P	P	0
Zm.1111.1.A1_at	P	P	P	P	P	P	P	P	P	P	P	P	0
Zm.3154.1.A1_at	P	P	P	P	P	P	P	P	P	P	P	P	0
Zm.4548.1.A1_at	P	P	P	P	P	P	P	P	P	P	P	P	0
Zm.16769.1.A1_at	P	P	P	P	P	P	P	P	P	P	P	P	0
Zm.12572.1.S1_at	P	P	P	P	P	P	P	P	P	P	P	P	0
Zm.3481.1.A1_at	P	P	P	P	P	P	P	P	P	P	P	P	0
Zm.15841.1.A1_s_at	P	P	P	P	P	P	P	P	P	P	P	P	0
Zm.6751.1.A1_at	P	P	P	P	P	P	P	P	P	P	P	P	0
Zm.1386.1.S1_at	P	P	P	P	P	P	P	P	P	P	P	P	0
Zm.10847.1.A1_at	P	P	P	P	P	P	P	P	P	P	P	P	0
Zm.7868.1.S1_at	P	P	P	P	P	P	P	P	P	P	P	P	0
Zm.966.1.A1_at	P	P	P	P	P	P	P	P	P	P	P	P	0
Zm.18434.1.A1_at	P	P	P	P	P	P	P	P	P	P	P	P	0
Zm.9314.1.A1_at	P	P	P	P	P	P	P	P	P	P	P	P	0
Zm.10138.1.S1_at	P	P	P	P	P	P	P	P	P	P	P	P	0
Zm.1106.1.S1_at	P	P	P	P	P	P	P	P	P	P	P	P	0
Zm.4099.1.A1_at	P	P	P	P	P	P	P	P	P	P	P	P	0
Zm.3254.1.S1_at	P	P	P	P	P	P	P	P	P	P	P	P	0
Zm.2376.3.S1_a_at	P	P	P	P	P	P	P	P	P	P	P	P	0
Zm.2376.3.S1_at	P	P	P	P	P	P	P	P	P	P	P	P	0
Zm.12301.1.S1_at	P	P	P	P	P	P	P	P	P	P	P	P	0
Zm.6532.2.S1_at	P	P	P	P	P	P	P	P	P	P	P	P	0
Zm.5047.1.A1_at	P	P	P	P	P	P	P	P	P	P	P	P	0
Zm.3755.1.A1_a_at	P	P	P	P	P	P	P	P	P	P	P	P	0
Zm.3755.1.A1_at	P	P	P	P	P	P	P	P	P	P	P	P	0
Zm.1739.1.A1_at	P	P	P	P	P	P	P	P	P	P	P	P	0
Zm.5286.1.A1_at	P	P	P	P	P	P	P	P	P	P	P	P	0
Zm.2734.1.A1_at	P	P	P	P	P	P	P	P	P	P	P	P	0
Zm.5946.1.A1_at	P	P	P	P	P	P	P	P	P	P	P	P	0
Zm.8298.1.A1_at	P	P	P	P	P	P	P	P	P	P	P	P	0
[truncated: 12,462 more rows]

## Sheet: removed probe sets
Probe Set ID	ZT0	ZT4	ZT8	ZT12	ZT16	ZT20	ZT24	ZT28	ZT32	ZT36	ZT40	ZT44	Number Called Absent
AFFX-r2-TagE_at	A	A	A	A	A	A	A	A	P	A	P	A	10
RPTR-Zm-AF292559-2_s_at	A	A	A	A	M	A	A	A	P	A	A	A	10
RPTR-Zm-AF292559-4_s_at	A	P	A	A	P	A	A	A	A	A	A	A	10
RPTR-Zm-M62653-1_at	A	A	A	A	A	A	A	A	A	P	A	M	10
RPTR-Zm-NC_002086-1_at	A	A	A	A	A	A	A	M	A	A	A	P	10
Zm.3944.1.S1_at	A	A	A	A	P	P	A	A	A	A	A	A	10
Zm.14987.1.S1_s_at	A	A	A	A	A	A	P	A	A	P	A	A	10
Zm.134.1.S1_at	A	A	A	A	A	P	A	A	A	P	A	A	10
Zm.293.1.S1_at	A	A	A	P	A	A	A	M	A	A	A	A	10
Zm.685.1.S1_at	A	A	A	A	A	A	A	A	P	A	A	P	10
Zm.10389.1.A1_at	P	A	A	A	A	A	A	A	M	A	A	A	10
Zm.12666.4.S1_x_at	A	A	A	P	A	A	A	A	A	A	A	P	10
Zm.14982.1.S1_at	P	A	A	A	A	A	P	A	A	A	A	A	10
Zm.585.1.S1_at	A	P	A	A	A	A	A	A	A	P	A	A	10
Zm.10316.1.S1_at	A	A	A	M	A	P	A	A	A	A	A	A	10
Zm.12.1.S1_at	P	A	A	A	A	A	A	A	P	A	A	A	10
Zm.12925.1.A1_x_at	A	A	A	P	A	A	A	A	A	P	A	A	10
Zm.15427.1.S1_at	A	A	A	A	A	P	A	A	A	P	A	A	10
Zm.2484.1.A1_at	A	A	A	A	A	A	A	A	M	M	A	A	10
Zm.9322.1.A1_at	A	A	A	A	A	A	A	A	M	A	M	A	10
Zm.872.1.A1_at	A	P	A	A	A	A	A	A	P	A	A	A	10
Zm.6555.1.A1_at	A	A	A	A	A	A	A	A	P	P	A	A	10
Zm.17294.1.S1_at	A	A	A	P	A	A	A	A	A	A	A	P	10
Zm.253.1.A1_at	A	A	P	A	A	A	A	P	A	A	A	A	10
Zm.9438.1.A1_at	A	P	P	A	A	A	A	A	A	A	A	A	10
Zm.18259.1.A1_x_at	A	A	A	A	A	A	A	A	A	P	P	A	10
Zm.14622.1.A1_at	A	A	A	A	A	A	A	A	P	A	A	P	10
Zm.250.1.S1_at	A	A	A	A	A	A	A	A	A	P	A	M	10
Zm.1921.1.S1_at	A	A	A	A	A	A	A	A	M	A	A	P	10
Zm.16929.1.S1_at	A	A	A	A	A	A	A	A	P	A	M	A	10
Zm.889.2.S1_at	A	A	A	A	A	A	P	M	A	A	A	A	10
Zm.67.1.S1_at	A	A	A	A	A	A	A	M	A	P	A	A	10
Zm.12821.1.A1_at	P	A	A	A	A	A	P	A	A	A	A	A	10
Zm.6171.1.S1_at	A	A	A	A	P	A	A	P	A	A	A	A	10
Zm.12475.1.S1_at	A	A	A	A	A	A	A	P	A	A	A	M	10
Zm.2378.1.A1_at	P	A	A	A	P	A	A	A	A	A	A	A	10
Zm.4406.2.A1_at	A	A	A	A	A	A	A	P	A	A	P	A	10
Zm.1777.1.A1_at	P	A	A	A	A	A	A	P	A	A	A	A	10
Zm.766.1.A1_at	A	A	A	A	A	A	A	M	A	P	A	A	10
Zm.13618.1.A1_at	A	A	A	A	A	P	A	A	M	A	A	A	10
Zm.1038.1.S1_at	A	A	A	A	P	A	A	A	A	A	P	A	10
Zm.1907.1.S1_at	A	M	A	A	A	A	P	A	A	A	A	A	10
Zm.5751.1.A1_at	A	A	A	P	A	A	A	P	A	A	A	A	10
Zm.238.1.S1_at	A	A	A	A	A	A	A	P	P	A	A	A	10
Zm.4357.4.S1_x_at	P	A	A	A	A	A	A	A	A	P	A	A	10
Zm.17924.2.A1_a_at	A	A	A	A	P	A	P	A	A	A	A	A	10
Zm.5574.1.S1_at	A	A	A	A	A	P	A	M	A	A	A	A	10
Zm.4812.1.A1_at	A	A	M	A	A	A	A	A	A	A	A	P	10
Zm.968.2.S1_at	A	A	A	P	A	A	A	P	A	A	A	A	10
Zm.7705.1.S1_at	A	A	A	M	A	M	A	A	A	A	A	A	10
Zm.9670.1.S1_at	A	A	P	A	A	A	A	A	A	A	M	A	10
Zm.14784.1.A1_at	A	A	A	A	A	A	A	P	A	A	P	A	10
Zm.13640.1.S1_at	A	A	A	A	A	P	A	A	A	A	A	P	10
Zm.13250.1.S1_at	A	A	A	A	A	A	A	P	A	A	A	P	10
Zm.17849.1.A1_at	A	A	A	P	A	A	A	A	P	A	A	A	10
Zm.18247.1.S1_at	A	A	A	P	A	A	A	P	A	A	A	A	10
Zm.19149.1.A1_at	A	A	A	M	A	A	A	A	M	A	A	A	10
Zm.5990.1.A1_at	P	A	A	A	A	A	A	P	A	A	A	A	10
Zm.18260.1.S1_at	A	A	M	A	A	A	A	P	A	A	A	A	10
Zm.10393.1.S1_at	A	A	A	A	A	A	P	A	P	A	A	A	10
Zm.5851.6.A1_a_at	A	A	A	A	A	A	P	M	A	A	A	A	10
Zm.15705.1.A1_at	A	A	A	A	A	A	A	A	P	M	A	A	10
Zm.13112.2.S1_at	P	A	A	A	A	A	A	A	A	A	A	P	10
Zm.16683.1.A1_at	A	A	A	A	A	A	A	A	P	A	A	M	10
Zm.18908.1.A1_at	P	A	A	A	A	P	A	A	A	A	A	A	10
Zm.12571.1.S1_at	A	A	A	P	A	A	A	A	A	M	A	A	10
Zm.13034.1.S1_at	A	A	A	A	A	A	A	A	A	P	A	P	10
Zm.3756.1.A1_at	A	A	A	A	A	A	P	A	A	A	P	A	10
Zm.19206.1.S1_at	A	A	A	M	A	A	A	A	A	A	A	P	10
Zm.12235.1.S1_at	A	A	A	P	A	A	A	A	A	A	A	P	10
Zm.13661.1.S1_at	A	A	A	A	A	P	A	P	A	A	A	A	10
Zm.2836.1.A1_at	A	A	A	A	A	A	A	P	A	P	A	A	10
Zm.2258.1.A1_at	P	A	A	A	P	A	A	A	A	A	A	A	10
Zm.15410.1.A1_at	M	A	A	A	A	A	A	A	A	A	A	P	10
Zm.9613.1.A1_at	A	A	A	A	A	A	A	A	P	P	A	A	10
Zm.5265.1.S1_at	P	A	A	A	A	A	A	P	A	A	A	A	10
Zm.16207.1.S1_at	A	A	A	A	A	A	A	P	P	A	A	A	10
Zm.298.2.A1_at	A	A	A	A	A	A	A	P	A	P	A	A	10
Zm.9001.2.S1_at	A	P	A	M	A	A	A	A	A	A	A	A	10
Zm.2031.1.S1_at	A	A	A	A	A	A	A	A	A	P	P	A	10
Zm.13431.1.A1_at	A	A	A	M	A	A	M	A	A	A	A	A	10
Zm.7016.1.A1_at	A	A	A	P	A	A	A	A	A	A	A	M	10
Zm.3358.2.S1_at	A	M	A	A	A	A	A	A	P	A	A	A	10
Zm.19147.2.A1_at	A	A	P	A	A	A	A	A	P	A	A	A	10
Zm.13678.1.S1_at	A	A	A	A	A	A	A	A	A	P	A	P	10
Zm.12101.1.S1_at	A	A	A	A	A	P	M	A	A	A	A	A	10
Zm.6243.1.S1_at	A	A	A	M	A	A	A	A	A	P	A	A	10
Zm.13964.1.S1_at	A	A	A	A	A	A	A	P	A	P	A	A	10
Zm.14057.2.S1_at	A	A	A	A	P	A	A	A	A	A	A	P	10
Zm.12345.2.A1_at	A	A	A	P	A	A	A	A	A	A	A	P	10
Zm.13885.1.A1_s_at	A	A	A	P	A	A	A	M	A	A	A	A	10
Zm.4323.1.S1_at	A	A	A	A	M	A	A	A	A	A	A	P	10
Zm.125.1.A1_at	A	A	A	A	A	A	P	A	A	A	A	M	10
Zm.584.4.S1_a_at	A	P	A	A	A	A	A	A	A	A	A	M	10
Zm.14069.2.A1_at	M	A	A	A	A	A	A	M	A	A	A	A	10
Zm.16524.4.S1_at	A	A	A	A	A	A	A	A	A	P	P	A	10
Zm.19.1.S1_at	A	A	A	A	A	A	A	A	A	A	P	P	10
Zm.3473.1.S1_at	A	A	A	A	A	A	A	P	P	A	A	A	10
Zm.5504.1.S1_at	A	A	A	A	A	A	A	A	M	A	M	A	10
Zm.6763.3.S1_at	A	A	M	A	A	A	A	P	A	A	A	A	10
Zm.6569.4.S1_a_at	P	A	P	A	A	A	A	A	A	A	A	A	10
Zm.4505.1.A1_at	A	A	A	A	A	A	A	M	A	A	A	P	10
Zm.13401.1.S1_at	A	A	A	A	A	A	P	A	A	P	A	A	10
Zm.6127.1.S1_at	A	A	A	A	A	P	A	P	A	A	A	A	10
Zm.13026.1.A1_a_at	P	A	A	A	A	A	A	A	A	A	A	P	10
Zm.12069.1.A1_at	A	A	A	A	P	A	A	A	A	A	A	M	10
Zm.12069.1.S1_at	A	A	A	A	A	A	P	P	A	A	A	A	10
Zm.3662.1.S1_at	A	A	A	M	M	A	A	A	A	A	A	A	10
Zm.13926.1.A1_at	P	A	A	A	A	M	A	A	A	A	A	A	10
Zm.13916.1.S1_at	A	A	A	P	A	A	P	A	A	A	A	A	10
Zm.13386.1.A1_at	A	A	A	A	P	A	A	A	A	M	A	A	10
Zm.13922.1.A1_at	A	P	A	A	A	A	A	A	A	P	A	A	10
Zm.9101.1.A1_at	A	A	A	A	A	P	A	A	A	A	A	P	10
Zm.2147.2.A1_at	A	P	A	A	A	A	A	P	A	A	A	A	10
Zm.8859.1.A1_at	A	P	A	A	A	A	A	P	A	A	A	A	10
Zm.9975.1.A1_at	A	P	A	P	A	A	A	A	A	A	A	A	10
Zm.9339.1.A1_at	A	A	A	A	A	A	A	P	A	A	A	P	10
Zm.11612.1.A1_at	A	A	A	A	A	A	A	A	A	A	P	P	10
Zm.18099.1.A1_at	A	A	A	M	A	A	A	A	A	A	M	A	10
Zm.8584.1.A1_at	A	M	A	A	A	P	A	A	A	A	A	A	10
Zm.7515.1.A1_at	A	A	A	A	A	A	A	P	A	A	A	P	10
Zm.11368.1.A1_at	A	A	A	A	M	A	A	A	A	P	A	A	10
Zm.14798.1.S1_x_at	A	A	A	A	P	A	A	P	A	A	A	A	10
Zm.17184.1.A1_at	A	A	A	A	A	P	A	A	A	A	A	P	10
Zm.2569.1.A1_at	A	A	A	A	A	A	P	A	M	A	A	A	10
Zm.2549.1.A1_at	A	A	P	A	A	A	A	P	A	A	A	A	10
Zm.17326.1.A1_at	A	A	A	A	A	P	M	A	A	A	A	A	10
Zm.16448.1.A1_at	A	A	A	A	A	A	A	P	A	M	A	A	10
Zm.3347.1.A1_at	A	A	A	A	A	P	A	A	P	A	A	A	10
Zm.10101.1.A1_at	A	A	P	A	A	A	A	P	A	A	A	A	10
Zm.14646.1.A1_at	A	A	A	A	A	A	A	A	A	P	P	A	10
Zm.18285.1.A1_at	A	A	M	A	P	A	A	A	A	A	A	A	10
Zm.6983.1.S1_at	A	A	A	A	A	M	A	A	A	P	A	A	10
Zm.17340.1.S1_at	A	A	A	A	A	A	A	M	A	A	A	P	10
Zm.18682.1.A1_s_at	P	A	A	A	A	A	A	M	A	A	A	A	10
Zm.17648.1.S1_at	A	A	A	A	A	A	A	A	A	P	A	P	10
Zm.17639.1.S1_at	A	A	A	A	A	A	A	A	A	A	M	M	10
Zm.17323.1.S1_at	A	A	A	A	M	A	A	A	A	A	A	P	10
Zm.17736.1.S1_at	A	A	A	A	P	M	A	A	A	A	A	A	10
Zm.17322.1.A1_at	A	A	A	A	P	A	A	M	A	A	A	A	10
Zm.9833.1.A1_at	A	P	A	A	A	A	A	P	A	A	A	A	10
Zm.17665.1.S1_at	A	A	A	A	A	A	P	A	A	A	P	A	10
Zm.17307.1.S1_at	A	A	M	A	P	A	A	A	A	A	A	A	10
Zm.17750.1.S1_at	A	A	A	A	A	A	A	A	A	P	A	P	10
Zm.16861.2.S1_at	A	P	A	A	A	A	A	A	A	P	A	A	10
Zm.6393.3.A1_at	A	A	P	A	P	A	A	A	A	A	A	A	10
Zm.10434.1.S1_at	P	A	A	A	A	A	A	A	A	A	A	P	10
Zm.13002.1.S1_at	A	P	A	A	P	A	A	A	A	A	A	A	10
Zm.10487.1.S1_at	A	A	A	P	A	P	A	A	A	A	A	A	10
Zm.2920.1.A1_at	A	A	A	M	A	A	A	A	A	A	P	A	10
Zm.13075.1.A1_at	A	M	A	A	A	A	A	A	A	P	A	A	10
Zm.4607.1.A1_at	A	P	A	A	A	A	A	A	A	P	A	A	10
Zm.18898.1.A1_at	P	A	P	A	A	A	A	A	A	A	A	A	10
Zm.15899.3.A1_at	A	A	A	A	A	A	A	A	P	A	A	M	10
Zm.15899.3.A1_x_at	A	A	A	A	A	A	A	A	A	P	A	P	10
Zm.1375.1.S1_at	A	A	A	P	A	A	A	A	A	P	A	A	10
Zm.15972.1.A1_at	A	A	M	P	A	A	A	A	A	A	A	A	10
Zm.12601.1.S1_at	A	A	A	P	A	P	A	A	A	A	A	A	10
Zm.12381.1.S1_at	A	A	A	A	A	P	A	P	A	A	A	A	10
Zm.3413.1.S1_at	A	P	A	A	A	A	A	A	A	A	M	A	10
Zm.16726.1.A1_at	P	A	M	A	A	A	A	A	A	A	A	A	10
Zm.5938.2.A1_a_at	A	A	A	A	A	A	A	P	A	M	A	A	10
Zm.3168.1.A1_x_at	P	A	A	A	A	A	A	A	A	A	A	P	10
Zm.10299.1.S1_at	A	A	A	A	A	A	A	A	A	P	P	A	10
Zm.1360.1.S1_at	A	A	A	P	A	A	A	A	A	A	A	P	10
Zm.3683.1.A1_at	A	A	A	P	A	A	A	A	P	A	A	A	10
Zm.13339.1.S1_at	A	A	A	P	A	A	A	A	P	A	A	A	10
Zm.2266.1.A1_s_at	A	A	A	A	M	A	A	A	A	P	A	A	10
Zm.2263.1.A1_at	A	A	A	A	A	A	A	A	P	A	A	P	10
Zm.5960.1.A1_at	A	A	A	A	M	A	A	M	A	A	A	A	10
Zm.934.1.S1_at	A	P	A	A	M	A	A	A	A	A	A	A	10
Zm.9618.1.A1_at	A	A	A	P	A	A	P	A	A	A	A	A	10
Zm.9061.1.A1_at	A	A	A	A	A	M	A	A	P	A	A	A	10
Zm.9925.1.A1_at	P	A	A	A	A	A	A	A	A	A	A	P	10
Zm.9281.1.A1_at	A	A	A	A	A	A	A	A	P	A	A	P	10
Zm.9800.1.A1_at	A	A	A	P	A	A	A	A	A	M	A	A	10
Zm.8187.2.A1_at	A	A	P	A	A	A	A	A	A	P	A	A	10
Zm.8703.1.A1_at	A	A	A	A	A	M	A	A	P	A	A	A	10
Zm.9162.1.A1_at	A	A	A	A	A	A	A	M	A	A	M	A	10
Zm.7819.1.A1_at	A	A	A	A	P	A	A	A	A	M	A	A	10
Zm.16224.1.A1_at	A	A	A	A	A	M	A	A	A	A	A	P	10
Zm.9574.1.A1_at	A	A	A	P	A	A	A	A	A	P	A	A	10
Zm.9661.1.A1_at	A	P	A	A	A	A	A	A	A	M	A	A	10
Zm.9419.1.A1_at	A	A	A	A	A	P	A	A	A	P	A	A	10
Zm.9641.1.A1_at	A	A	A	A	P	A	A	A	A	M	A	A	10
Zm.17961.1.A1_at	A	A	A	A	A	A	A	A	M	A	P	A	10
Zm.7437.1.A1_at	A	A	A	A	A	P	A	A	M	A	A	A	10
Zm.16897.1.A1_at	A	A	A	P	A	A	P	A	A	A	A	A	10
Zm.11668.1.A1_at	A	A	A	P	A	A	A	A	P	A	A	A	10
Zm.10703.1.A1_at	A	A	A	A	A	P	A	A	A	A	A	P	10
Zm.8693.1.A1_a_at	A	P	A	A	A	A	P	A	A	A	A	A	10
Zm.15101.1.A1_at	A	A	P	A	A	P	A	A	A	A	A	A	10
Zm.9141.1.A1_at	A	A	A	A	M	A	A	A	A	A	A	M	10
Zm.8818.1.A1_at	A	A	A	A	P	P	A	A	A	A	A	A	10
Zm.9334.1.A1_at	A	A	A	M	A	A	A	A	A	A	P	A	10
Zm.15873.1.A1_at	A	A	A	P	A	A	A	A	A	P	A	A	10
Zm.18205.1.S1_at	A	A	A	A	A	A	A	A	A	M	P	A	10
Zm.16481.1.S1_at	A	A	A	A	A	A	M	M	A	A	A	A	10
Zm.12617.1.S1_at	A	A	A	P	A	A	A	A	P	A	A	A	10
Zm.4369.2.S1_at	A	A	A	A	A	A	A	P	A	A	A	M	10
Zm.5948.2.S1_at	A	A	A	P	A	A	P	A	A	A	A	A	10
Zm.15761.1.S1_at	P	A	A	A	A	A	P	A	A	A	A	A	10
Zm.6393.4.A1_at	A	A	P	A	A	A	A	P	A	A	A	A	10
Zm.6393.4.A1_x_at	A	A	A	A	A	A	A	A	A	M	M	A	10
Zm.6273.3.A1_at	A	A	A	A	A	P	P	A	A	A	A	A	10
Zm.14874.1.A1_at	A	P	A	P	A	A	A	A	A	A	A	A	10
Zm.6244.2.S1_at	A	A	A	A	A	A	P	A	P	A	A	A	10
ZmAffx.406.2.A1_x_at	A	A	A	A	A	A	P	A	P	A	A	A	10
ZmAffx.494.1.A1_at	M	A	P	A	A	A	A	A	A	A	A	A	10
Zm.8040.2.S1_at	P	A	A	A	A	A	A	P	A	A	A	A	10
ZmAffx.1014.1.A1_at	P	A	A	A	A	A	A	P	A	A	A	A	10
ZmAffx.721.1.A1_at	M	A	A	A	A	A	A	A	M	A	A	A	10
Zm.3983.2.A1_at	A	A	A	A	A	A	P	P	A	A	A	A	10
Zm.3983.2.S1_at	A	A	A	A	A	A	A	M	A	A	A	P	10
Zm.6196.2.S1_at	A	A	A	P	A	A	A	P	A	A	A	A	10
Zm.6234.2.A1_at	A	A	A	P	A	A	M	A	A	A	A	A	10
Zm.6778.2.S1_at	A	A	M	A	A	A	A	P	A	A	A	A	10
Zm.9988.2.S1_at	A	A	A	A	A	A	P	A	A	M	A	A	10
ZmAffx.1003.1.S1_at	A	A	A	M	A	A	A	A	A	A	A	M	10
ZmAffx.1011.1.A1_at	A	A	P	A	A	A	A	A	M	A	A	A	10
ZmAffx.1021.1.A1_at	A	A	A	P	A	A	A	M	A	A	A	A	10
ZmAffx.1032.1.S1_at	A	A	A	A	P	A	A	M	A	A	A	A	10
ZmAffx.1050.1.A1_at	A	A	A	A	M	A	A	A	P	A	A	A	10
ZmAffx.1104.1.S1_at	A	A	P	A	A	A	A	A	A	P	A	A	10
ZmAffx.1107.1.A1_at	A	A	A	A	A	P	M	A	A	A	A	A	10
ZmAffx.1179.1.A1_at	P	A	A	A	P	A	A	A	A	A	A	A	10
ZmAffx.118.1.S1_at	A	P	A	A	A	A	A	A	A	A	A	P	10
ZmAffx.1191.1.S1_at	P	M	A	A	A	A	A	A	A	A	A	A	10
ZmAffx.1193.1.A1_at	A	A	A	A	A	A	A	A	P	A	A	M	10
ZmAffx.1197.1.A1_at	A	A	A	A	A	A	A	A	A	P	A	M	10
ZmAffx.126.1.S1_at	P	P	A	A	A	A	A	A	A	A	A	A	10
ZmAffx.185.1.A1_at	A	A	A	A	A	A	A	A	A	P	A	M	10
ZmAffx.265.1.S1_at	A	P	A	A	A	A	A	A	A	P	A	A	10
ZmAffx.282.1.A1_at	P	A	A	A	A	A	A	A	M	A	A	A	10
ZmAffx.283.1.S1_at	A	A	A	A	A	A	A	A	M	A	P	A	10
ZmAffx.301.1.A1_at	A	A	A	A	A	P	A	P	A	A	A	A	10
ZmAffx.302.1.S1_at	A	P	P	A	A	A	A	A	A	A	A	A	10
ZmAffx.323.1.A1_at	A	A	A	A	P	A	A	M	A	A	A	A	10
ZmAffx.388.1.S1_at	A	A	A	A	A	P	A	A	P	A	A	A	10
ZmAffx.397.1.A1_at	A	A	A	A	A	A	P	M	A	A	A	A	10
ZmAffx.406.4.S1_at	A	A	A	A	P	A	A	A	A	P	A	A	10
ZmAffx.421.1.S1_at	A	A	P	A	A	A	A	P	A	A	A	A	10
ZmAffx.439.1.S1_at	A	A	A	A	A	A	A	A	A	M	P	A	10
ZmAffx.462.1.S1_at	A	A	A	A	A	A	A	A	M	A	A	M	10
ZmAffx.530.1.S1_a_at	A	A	A	A	A	A	A	P	A	A	P	A	10
ZmAffx.531.1.S1_at	A	A	P	A	A	A	A	A	A	A	A	P	10
ZmAffx.533.1.S1_at	A	A	P	A	A	A	A	A	A	P	A	A	10
ZmAffx.539.1.S1_at	A	A	A	A	P	M	A	A	A	A	A	A	10
ZmAffx.562.1.S1_at	P	A	A	A	A	A	A	A	A	P	A	A	10
ZmAffx.591.1.A1_at	P	A	A	P	A	A	A	A	A	A	A	A	10
ZmAffx.597.1.A1_at	A	A	A	M	A	A	A	A	A	P	A	A	10
ZmAffx.617.1.A1_at	A	A	A	A	P	M	A	A	A	A	A	A	10
ZmAffx.624.1.S1_at	M	P	A	A	A	A	A	A	A	A	A	A	10
ZmAffx.652.1.S1_at	A	P	A	A	P	A	A	A	A	A	A	A	10
ZmAffx.694.1.S1_at	A	A	A	A	A	P	A	A	A	M	A	A	10
ZmAffx.769.1.A1_at	A	A	A	A	A	P	M	A	A	A	A	A	10
ZmAffx.771.1.S1_at	M	A	A	A	P	A	A	A	A	A	A	A	10
ZmAffx.778.1.S1_at	A	A	A	A	A	A	A	A	M	A	A	P	10
ZmAffx.787.1.S1_at	A	A	A	M	A	A	A	A	P	A	A	A	10
ZmAffx.800.1.A1_at	A	A	A	P	A	A	A	A	A	M	A	A	10
ZmAffx.855.1.S1_at	A	A	A	P	A	A	A	A	P	A	A	A	10
ZmAffx.86.1.S1_at	P	A	A	A	A	A	A	P	A	A	A	A	10
ZmAffx.884.1.A1_at	A	A	A	A	A	A	P	A	A	P	A	A	10
ZmAffx.896.1.A1_at	A	A	A	A	M	A	A	P	A	A	A	A	10
ZmAffx.897.1.S1_at	A	A	P	A	A	A	A	P	A	A	A	A	10
ZmAffx.923.1.A1_at	A	P	P	A	A	A	A	A	A	A	A	A	10
ZmAffx.942.1.A1_at	A	P	A	M	A	A	A	A	A	A	A	A	10
ZmAffx.955.1.S1_at	A	A	A	A	A	A	A	A	P	A	A	P	10
ZmAffx.98.1.A1_at	A	A	A	A	A	A	A	A	A	P	P	A	10
ZmAffx.175.1.S1_at	A	A	A	A	A	A	A	P	A	A	M	A	10
ZmAffx.358.1.A1_at	A	A	A	A	M	A	A	A	A	A	A	M	10
ZmAffx.42.1.S1_at	A	A	A	A	A	A	A	A	A	P	P	A	10
ZmAffx.249.1.S1_at	A	A	A	A	A	A	A	P	P	A	A	A	10
ZmAffx.1074.1.S1_at	A	A	A	M	A	A	A	A	A	A	A	M	10
ZmAffx.930.1.A1_at	A	A	A	A	A	A	A	P	P	A	A	A	10
ZmAffx.722.1.S1_at	A	A	A	A	A	A	A	A	A	P	P	A	10
Zm.5206.3.S1_at	A	A	A	A	M	A	P	A	A	A	A	A	10
ZmAffx.633.1.A1_at	A	A	A	A	A	A	A	A	A	P	A	P	10
Zm.6080.2.S1_at	A	P	A	A	A	A	A	P	A	A	A	A	10
ZmAffx.470.1.S1_at	A	A	A	A	A	A	P	A	P	A	A	A	10
ZmAffx.52.1.A1_at	A	A	A	A	A	A	A	A	M	A	P	A	10
ZmAffx.1100.1.S1_at	A	A	A	A	A	P	A	A	A	A	M	A	10
ZmAffx.306.1.A1_at	A	A	A	A	A	A	A	A	M	A	P	A	10
ZmAffx.351.1.A1_at	A	A	A	A	P	A	A	A	P	A	A	A	10
Zm.12706.3.S1_at	A	A	A	A	A	A	A	P	A	P	A	A	10
ZmAffx.133.1.S1_at	A	A	P	A	A	A	A	A	A	A	A	P	10
ZmAffx.150.1.A1_at	A	A	A	A	A	A	P	A	A	P	A	A	10
ZmAffx.1287.1.S1_at	A	A	A	M	A	A	P	A	A	A	A	A	10
ZmAffx.1289.1.S1_s_at	A	A	P	A	A	A	A	A	A	M	A	A	10
ZmAffx.1291.1.S1_s_at	A	A	A	A	A	A	A	P	A	A	A	M	10
ZmAffx.1315.1.S1_at	A	A	A	A	M	A	A	A	P	A	A	A	10
ZmAffx.1320.1.S1_at	A	A	A	A	A	A	M	A	A	A	A	P	10
ZmAffx.1342.1.S1_at	A	A	A	A	A	A	P	M	A	A	A	A	10
ZmAffx.1343.1.S1_at	A	A	A	M	A	A	A	A	A	A	A	P	10
ZmAffx.1356.1.S1_at	P	A	A	A	A	A	A	P	A	A	A	A	10
ZmAffx.1372.1.S1_at	A	A	A	A	P	A	P	A	A	A	A	A	10
ZmAffx.1389.1.S1_at	A	A	A	A	M	A	A	A	A	A	A	P	10
ZmAffx.1397.1.S1_at	A	A	A	A	A	A	A	P	A	A	A	P	10
ZmAffx.1398.1.S1_at	A	A	A	A	A	A	A	P	A	P	A	A	10
ZmAffx.1413.1.S1_at	A	A	A	A	P	A	A	P	A	A	A	A	10
ZmAffx.1448.1.S1_at	A	A	A	A	A	P	A	A	A	A	P	A	10
ZmAffx.1524.1.S1_at	A	A	A	M	A	A	A	A	A	M	A	A	10
ZmAffx.1531.1.S1_at	A	A	A	A	A	A	A	A	A	M	A	P	10
ZmAffx.1542.1.S1_at	A	A	A	A	A	A	A	P	A	A	P	A	10
AFFX-Zm-gapdh-5_at	A	A	A	A	A	A	A	A	A	P	A	A	11
RPTR-Zm-J01347-3_at	A	A	A	A	A	A	A	A	A	A	P	A	11
RPTR-Zm-M10961-2_at	A	A	A	A	A	P	A	A	A	A	A	A	11
RPTR-Zm-M15077-1_at	A	A	A	P	A	A	A	A	A	A	A	A	11
RPTR-Zm-M15077-1_s_at	A	A	A	A	A	A	A	A	P	A	A	A	11
Zm.4357.6.S1_x_at	A	A	A	A	A	P	A	A	A	A	A	A	11
Zm.105.1.S1_at	A	A	A	A	A	A	A	A	A	A	A	P	11
Zm.375.1.S1_at	A	A	A	A	A	A	P	A	A	A	A	A	11
Zm.8336.1.S1_x_at	A	A	P	A	A	A	A	A	A	A	A	A	11
Zm.370.1.S1_at	A	A	A	A	A	A	A	M	A	A	A	A	11
Zm.583.1.S1_at	A	A	A	A	A	A	A	A	A	A	A	P	11
Zm.565.1.A1_at	A	P	A	A	A	A	A	A	A	A	A	A	11
Zm.16855.1.A1_at	A	A	A	A	A	A	A	M	A	A	A	A	11
Zm.54.1.S1_at	A	A	A	A	A	A	P	A	A	A	A	A	11
Zm.15820.1.S1_at	A	A	A	P	A	A	A	A	A	A	A	A	11
Zm.18104.1.S1_at	A	A	A	A	A	A	A	A	A	A	P	A	11
Zm.622.1.S1_at	A	A	A	A	A	P	A	A	A	A	A	A	11
Zm.3772.1.S1_at	A	A	A	A	A	A	A	A	M	A	A	A	11
Zm.10553.1.A1_at	P	A	A	A	A	A	A	A	A	A	A	A	11
Zm.1359.1.S1_at	A	A	A	A	A	A	A	A	M	A	A	A	11
Zm.2294.1.S1_at	A	A	A	P	A	A	A	A	A	A	A	A	11
Zm.10840.1.S1_at	A	A	A	A	P	A	A	A	A	A	A	A	11
Zm.8619.1.S1_at	A	A	A	A	A	A	A	P	A	A	A	A	11
Zm.13833.1.A1_at	A	A	A	A	A	A	A	A	P	A	A	A	11
Zm.1703.1.S1_at	A	A	A	A	A	A	A	A	A	A	A	M	11
Zm.1944.1.S1_at	A	P	A	A	A	A	A	A	A	A	A	A	11
Zm.12508.1.S1_at	A	A	A	A	M	A	A	A	A	A	A	A	11
Zm.2257.1.S1_at	A	A	M	A	A	A	A	A	A	A	A	A	11
Zm.13164.1.A1_at	A	A	A	M	A	A	A	A	A	A	A	A	11
Zm.10488.1.S1_at	A	A	A	A	A	A	A	A	A	P	A	A	11
Zm.13128.1.A1_at	A	A	A	A	A	A	A	A	A	A	A	P	11
Zm.1820.1.S1_at	A	A	A	A	A	A	A	P	A	A	A	A	11
Zm.1975.1.S1_at	A	A	A	A	A	A	M	A	A	A	A	A	11
Zm.13257.1.S1_at	P	A	A	A	A	A	A	A	A	A	A	A	11
Zm.14366.1.S1_at	A	A	A	A	P	A	A	A	A	A	A	A	11
Zm.219.1.A1_at	A	A	A	A	A	A	A	P	A	A	A	A	11
Zm.10493.1.S1_at	A	A	A	A	A	A	A	A	A	A	A	P	11
Zm.12987.1.S1_at	A	A	A	A	A	A	A	P	A	A	A	A	11
Zm.3804.1.S1_at	A	A	A	A	P	A	A	A	A	A	A	A	11
Zm.16043.1.S1_at	A	A	A	A	A	A	A	A	M	A	A	A	11
Zm.6436.1.A1_at	A	A	A	A	A	A	P	A	A	A	A	A	11
Zm.14028.2.A1_at	A	A	A	A	A	A	A	A	A	A	A	P	11
Zm.123.1.S1_at	A	A	A	P	A	A	A	A	A	A	A	A	11
Zm.12838.1.A1_at	A	A	A	A	A	A	A	P	A	A	A	A	11
Zm.5002.1.A1_at	A	A	A	A	A	A	A	A	A	A	P	A	11
Zm.2964.1.S1_at	A	A	A	A	A	A	A	A	P	A	A	A	11
Zm.13720.1.S1_at	A	A	A	A	A	A	A	A	A	P	A	A	11
Zm.828.1.A1_at	A	A	A	A	P	A	A	A	A	A	A	A	11
Zm.343.1.S1_at	A	P	A	A	A	A	A	A	A	A	A	A	11
Zm.5690.1.A1_at	A	A	A	A	A	A	P	A	A	A	A	A	11
Zm.13609.1.S1_at	A	A	A	P	A	A	A	A	A	A	A	A	11
Zm.13929.1.S1_at	A	A	A	A	A	A	A	A	A	P	A	A	11
Zm.2833.1.S1_at	A	A	A	A	A	A	A	A	A	A	A	M	11
Zm.18105.1.S1_at	A	A	A	A	A	A	A	P	A	A	A	A	11
Zm.2571.1.A1_at	A	A	A	A	A	A	A	A	A	M	A	A	11
Zm.5789.4.S1_at	A	A	A	A	A	A	A	A	A	P	A	A	11
Zm.11289.1.A1_at	A	A	A	A	A	A	A	A	A	A	A	M	11
Zm.161.3.S1_x_at	A	A	A	A	A	A	A	M	A	A	A	A	11
Zm.13601.1.S1_at	A	A	A	A	A	A	A	A	A	P	A	A	11
Zm.2517.3.A1_at	A	A	A	A	P	A	A	A	A	A	A	A	11
Zm.3186.1.A1_at	A	A	A	A	A	A	A	P	A	A	A	A	11
Zm.4159.1.S1_at	A	A	A	A	M	A	A	A	A	A	A	A	11
Zm.14476.2.A1_at	A	A	A	P	A	A	A	A	A	A	A	A	11
Zm.6.2.S1_at	A	A	A	A	A	A	A	A	A	M	A	A	11
Zm.16982.2.S1_at	A	A	A	A	A	A	A	A	P	A	A	A	11
Zm.13640.1.A1_at	A	A	M	A	A	A	A	A	A	A	A	A	11
Zm.8085.1.A1_at	A	A	A	A	A	A	A	A	P	A	A	A	11
Zm.13957.1.S1_at	A	A	A	A	A	A	A	A	A	A	A	P	11
Zm.822.1.A1_x_at	A	A	A	A	A	A	A	A	A	A	A	P	11
Zm.6155.1.S1_at	A	A	A	P	A	A	A	A	A	A	A	A	11
Zm.3219.3.A1_at	A	A	A	A	A	A	A	P	A	A	A	A	11
Zm.5867.2.A1_at	A	A	A	A	A	A	A	A	P	A	A	A	11
Zm.12997.2.A1_at	A	A	A	A	A	A	A	A	A	A	A	M	11
Zm.14518.1.S1_at	A	A	A	P	A	A	A	A	A	A	A	A	11
Zm.3601.1.S1_at	A	A	A	A	A	A	A	A	M	A	A	A	11
Zm.3902.1.A1_at	A	A	A	P	A	A	A	A	A	A	A	A	11
Zm.6927.2.S1_at	A	A	A	A	A	A	A	A	P	A	A	A	11
Zm.5121.1.S1_at	A	A	A	A	A	A	A	A	P	A	A	A	11
Zm.5995.2.A1_at	P	A	A	A	A	A	A	A	A	A	A	A	11
Zm.1620.1.S1_at	A	A	A	P	A	A	A	A	A	A	A	A	11
Zm.13112.1.S1_at	M	A	A	A	A	A	A	A	A	A	A	A	11
Zm.13680.1.A1_at	A	A	A	A	A	A	A	A	A	A	A	P	11
Zm.13348.1.A1_at	A	A	A	A	A	A	A	A	A	A	P	A	11
Zm.13543.1.A1_at	A	A	A	A	A	P	A	A	A	A	A	A	11
Zm.3477.1.A1_at	A	A	A	A	P	A	A	A	A	A	A	A	11
Zm.8119.1.S1_at	A	A	A	A	A	A	P	A	A	A	A	A	11
Zm.13249.1.S1_at	A	A	A	A	P	A	A	A	A	A	A	A	11
Zm.4655.1.A1_at	A	A	A	M	A	A	A	A	A	A	A	A	11
Zm.1079.4.S1_x_at	A	A	A	P	A	A	A	A	A	A	A	A	11
Zm.18711.1.A1_at	P	A	A	A	A	A	A	A	A	A	A	A	11
Zm.18133.1.S1_at	A	A	A	A	A	A	A	A	P	A	A	A	11
Zm.14034.1.S1_at	A	A	A	A	A	A	A	M	A	A	A	A	11
Zm.5796.2.S1_at	A	A	A	A	A	A	A	P	A	A	A	A	11
Zm.2267.1.S1_at	A	A	A	A	A	A	A	A	A	A	M	A	11
Zm.15495.4.A1_at	A	A	A	A	A	A	A	A	A	A	M	A	11
Zm.3042.1.A1_at	A	A	A	A	A	A	A	A	P	A	A	A	11
Zm.14586.1.A1_at	A	A	A	P	A	A	A	A	A	A	A	A	11
Zm.5302.1.S1_at	A	A	A	A	P	A	A	A	A	A	A	A	11
Zm.19011.2.A1_x_at	A	A	A	P	A	A	A	A	A	A	A	A	11
Zm.13826.1.S1_at	A	A	A	A	A	A	A	M	A	A	A	A	11
Zm.19362.1.S1_at	A	A	A	A	A	A	A	P	A	A	A	A	11
Zm.1219.1.A1_at	A	A	A	A	A	A	A	A	P	A	A	A	11
Zm.14272.3.A1_at	A	A	A	M	A	A	A	A	A	A	A	A	11
Zm.14540.2.A1_at	A	A	A	A	A	A	A	A	A	P	A	A	11
Zm.13635.1.S1_at	A	A	A	A	A	A	A	A	A	M	A	A	11
Zm.5277.1.S1_at	A	A	A	A	M	A	A	A	A	A	A	A	11
Zm.15757.1.S1_at	A	M	A	A	A	A	A	A	A	A	A	A	11
Zm.6715.1.A1_at	A	A	A	A	A	P	A	A	A	A	A	A	11
Zm.8233.1.S1_a_at	A	A	A	A	A	A	A	P	A	A	A	A	11
Zm.2451.2.S1_at	A	A	A	A	A	A	A	A	A	A	M	A	11
Zm.1306.1.A1_at	A	A	A	A	A	A	A	A	A	P	A	A	11
Zm.13265.1.A1_at	A	A	A	A	A	A	A	A	M	A	A	A	11
Zm.14041.1.A1_at	A	A	A	A	P	A	A	A	A	A	A	A	11
Zm.13515.1.A1_at	A	A	A	M	A	A	A	A	A	A	A	A	11
Zm.2711.1.S1_at	A	A	A	A	A	A	A	P	A	A	A	A	11
Zm.14531.1.A1_at	A	A	P	A	A	A	A	A	A	A	A	A	11
Zm.19127.1.S1_at	A	A	A	A	A	A	A	A	M	A	A	A	11
Zm.599.2.A1_at	A	A	A	M	A	A	A	A	A	A	A	A	11
Zm.5152.1.S1_at	A	A	A	A	A	A	A	P	A	A	A	A	11
Zm.5346.1.S1_at	A	A	A	A	A	P	A	A	A	A	A	A	11
Zm.13678.1.A1_at	P	A	A	A	A	A	A	A	A	A	A	A	11
Zm.9409.1.S1_at	A	A	A	M	A	A	A	A	A	A	A	A	11
Zm.4720.1.S1_at	A	A	A	M	A	A	A	A	A	A	A	A	11
Zm.382.2.A1_at	A	A	P	A	A	A	A	A	A	A	A	A	11
Zm.12727.2.A1_at	A	A	A	A	A	A	A	A	A	P	A	A	11
Zm.646.2.S1_at	A	A	A	A	A	A	A	P	A	A	A	A	11
Zm.3434.1.A1_at	A	A	A	A	A	A	A	A	P	A	A	A	11
Zm.13412.2.A1_at	A	A	A	A	A	A	A	P	A	A	A	A	11
Zm.13565.1.S1_at	A	A	A	P	A	A	A	A	A	A	A	A	11
Zm.1356.3.A1_at	M	A	A	A	A	A	A	A	A	A	A	A	11
Zm.12332.2.A1_at	A	A	A	A	A	A	A	A	A	A	M	A	11
Zm.5787.2.A1_at	A	A	A	A	A	A	P	A	A	A	A	A	11
Zm.4610.1.A1_at	A	A	A	A	A	P	A	A	A	A	A	A	11
Zm.13194.2.S1_x_at	A	P	A	A	A	A	A	A	A	A	A	A	11
Zm.3881.1.A1_at	A	A	A	A	A	A	A	M	A	A	A	A	11
Zm.16080.1.S1_at	A	A	A	A	A	A	P	A	A	A	A	A	11
Zm.10154.1.S1_at	A	A	A	A	A	A	A	A	A	P	A	A	11
Zm.2626.1.S1_at	A	A	A	A	A	A	A	P	A	A	A	A	11
Zm.15418.1.S1_at	A	A	A	A	A	A	P	A	A	A	A	A	11
Zm.13857.1.A1_s_at	A	A	A	A	A	A	A	P	A	A	A	A	11
Zm.5655.2.S1_at	A	A	A	A	A	A	A	A	A	A	P	A	11
Zm.18023.1.A1_at	A	A	A	A	A	A	A	A	P	A	A	A	11
Zm.13874.1.A1_at	A	A	A	A	A	A	A	A	A	P	A	A	11
Zm.13891.1.A1_at	M	A	A	A	A	A	A	A	A	A	A	A	11
Zm.13899.1.S1_at	P	A	A	A	A	A	A	A	A	A	A	A	11
Zm.15899.2.A1_x_at	A	A	A	A	A	A	A	A	A	A	P	A	11
Zm.8749.1.A1_at	A	A	A	A	A	A	A	A	A	A	A	M	11
Zm.8866.1.A1_at	P	A	A	A	A	A	A	A	A	A	A	A	11
Zm.9211.1.A1_at	A	A	A	A	A	A	A	A	A	A	M	A	11
Zm.9092.1.A1_at	A	A	A	A	M	A	A	A	A	A	A	A	11
Zm.9866.1.A1_at	A	A	A	A	P	A	A	A	A	A	A	A	11
Zm.6009.1.A1_at	A	A	A	M	A	A	A	A	A	A	A	A	11
Zm.9924.1.A1_at	M	A	A	A	A	A	A	A	A	A	A	A	11
Zm.1673.1.A1_at	A	A	A	A	A	M	A	A	A	A	A	A	11
Zm.10113.1.A1_s_at	A	P	A	A	A	A	A	A	A	A	A	A	11
Zm.17952.1.A1_at	A	A	A	A	A	A	A	P	A	A	A	A	11
Zm.9891.1.A1_at	A	A	A	M	A	A	A	A	A	A	A	A	11
Zm.16236.1.S1_at	A	A	A	A	A	A	A	P	A	A	A	A	11
Zm.17235.1.S1_at	P	A	A	A	A	A	A	A	A	A	A	A	11
Zm.15004.1.S1_at	A	A	A	A	A	A	A	P	A	A	A	A	11
Zm.17754.1.A1_at	A	A	A	P	A	A	A	A	A	A	A	A	11
Zm.11815.2.A1_at	A	A	A	A	A	A	A	A	P	A	A	A	11
Zm.11985.1.A1_at	A	P	A	A	A	A	A	A	A	A	A	A	11
Zm.17714.1.A1_at	A	A	A	A	A	A	A	M	A	A	A	A	11
Zm.8478.1.A1_a_at	M	A	A	A	A	A	A	A	A	A	A	A	11
Zm.6318.1.A1_a_at	A	A	A	A	A	A	A	A	A	P	A	A	11
Zm.7840.1.A1_at	A	M	A	A	A	A	A	A	A	A	A	A	11
Zm.8136.1.A1_at	A	A	A	A	A	A	A	A	A	A	A	P	11
Zm.9888.2.A1_a_at	P	A	A	A	A	A	A	A	A	A	A	A	11
Zm.17959.1.A1_at	A	A	A	A	A	A	A	P	A	A	A	A	11
Zm.11996.1.A1_at	A	A	A	A	A	A	M	A	A	A	A	A	11
Zm.12825.1.S1_at	P	A	A	A	A	A	A	A	A	A	A	A	11
Zm.11374.1.A1_at	A	A	A	A	A	P	A	A	A	A	A	A	11
Zm.7472.1.A1_at	A	A	A	M	A	A	A	A	A	A	A	A	11
Zm.17335.1.S1_at	A	A	A	A	A	A	A	A	A	P	A	A	11
Zm.17649.1.S1_at	A	A	A	A	A	A	P	A	A	A	A	A	11
Zm.10134.1.A1_at	A	A	A	A	A	A	A	P	A	A	A	A	11
Zm.1798.1.A1_a_at	A	A	A	A	A	P	A	A	A	A	A	A	11
Zm.8587.1.A1_at	A	A	A	P	A	A	A	A	A	A	A	A	11
Zm.17761.1.A1_at	A	A	A	A	A	A	A	P	A	A	A	A	11
Zm.12843.1.A1_at	A	A	A	A	A	P	A	A	A	A	A	A	11
Zm.1880.1.A1_at	A	A	A	A	A	A	A	P	A	A	A	A	11
Zm.17988.1.A1_at	A	A	A	A	A	A	A	A	A	A	P	A	11
Zm.1039.2.A1_at	A	A	A	A	A	A	P	A	A	A	A	A	11
Zm.19040.1.S1_at	A	A	A	A	A	A	P	A	A	A	A	A	11
Zm.2570.1.S1_at	A	A	A	A	P	A	A	A	A	A	A	A	11
Zm.16112.1.S1_at	A	A	A	A	A	A	A	P	A	A	A	A	11
Zm.10662.1.S1_at	A	A	A	A	A	M	A	A	A	A	A	A	11
Zm.17717.1.A1_at	A	A	A	A	A	A	A	A	A	A	A	P	11
Zm.17799.1.A1_at	A	A	A	A	A	A	A	A	P	A	A	A	11
Zm.17312.1.A1_at	A	A	A	P	A	A	A	A	A	A	A	A	11
Zm.9804.1.A1_at	A	A	A	A	A	A	P	A	A	A	A	A	11
Zm.17309.1.A1_at	A	A	A	A	A	A	A	A	A	A	A	M	11
Zm.17316.1.A1_at	A	A	A	A	M	A	A	A	A	A	A	A	11
Zm.8469.1.A1_at	A	A	A	A	A	P	A	A	A	A	A	A	11
Zm.8357.1.A1_at	A	A	A	A	A	A	P	A	A	A	A	A	11
Zm.17330.1.S1_at	A	A	A	P	A	A	A	A	A	A	A	A	11
Zm.17751.1.S1_at	A	A	A	A	A	A	A	A	A	P	A	A	11
Zm.17801.1.S1_at	A	A	A	A	A	A	A	A	A	A	A	P	11
Zm.17682.1.S1_at	A	A	P	A	A	A	A	A	A	A	A	A	11
Zm.17354.1.S1_at	A	A	A	A	A	A	P	A	A	A	A	A	11
Zm.17675.1.S1_at	A	A	A	A	A	P	A	A	A	A	A	A	11
Zm.17371.1.S1_at	A	A	A	A	A	P	A	A	A	A	A	A	11
Zm.17621.1.S1_at	A	A	A	A	A	A	A	A	P	A	A	A	11
Zm.8573.1.S1_a_at	A	A	A	A	A	A	A	P	A	A	A	A	11
Zm.10346.2.A1_a_at	A	A	A	A	A	A	A	A	A	A	M	A	11
Zm.10830.1.S1_at	A	A	A	P	A	A	A	A	A	A	A	A	11
Zm.16063.1.S1_at	A	A	A	A	A	P	A	A	A	A	A	A	11
Zm.10449.1.S1_at	A	A	A	A	A	A	A	A	A	A	A	P	11
Zm.2047.1.S1_at	A	A	A	P	A	A	A	A	A	A	A	A	11
Zm.18305.1.A1_at	A	A	A	A	A	A	A	A	A	A	A	P	11
Zm.3976.1.S1_at	P	A	A	A	A	A	A	A	A	A	A	A	11
Zm.3033.1.S1_at	A	A	A	A	A	A	A	A	P	A	A	A	11
Zm.12784.1.A1_x_at	A	A	P	A	A	A	A	A	A	A	A	A	11
Zm.12263.1.S1_at	P	A	A	A	A	A	A	A	A	A	A	A	11
Zm.18262.1.A1_at	A	A	A	A	A	A	A	A	A	A	P	A	11
Zm.7274.1.S1_at	A	A	A	P	A	A	A	A	A	A	A	A	11
Zm.19136.1.A1_at	A	A	A	A	A	A	A	A	A	A	P	A	11
Zm.5288.1.S1_at	A	A	A	M	A	A	A	A	A	A	A	A	11
Zm.1302.1.S1_at	A	A	A	A	A	A	A	A	A	A	A	P	11
Zm.17226.1.S1_at	A	A	A	A	A	A	A	A	A	M	A	A	11
Zm.3005.1.A1_at	M	A	A	A	A	A	A	A	A	A	A	A	11
Zm.13307.1.S1_at	A	A	A	A	A	A	A	P	A	A	A	A	11
Zm.2812.1.S1_at	A	A	A	A	A	A	A	A	M	A	A	A	11
Zm.12777.1.A1_at	A	A	A	A	A	A	A	A	A	A	A	M	11
Zm.4046.1.S1_at	A	M	A	A	A	A	A	A	A	A	A	A	11
Zm.6316.1.A1_at	M	A	A	A	A	A	A	A	A	A	A	A	11
Zm.13076.1.A1_at	A	A	P	A	A	A	A	A	A	A	A	A	11
Zm.942.1.A1_at	A	A	A	A	A	A	A	A	A	P	A	A	11
Zm.15825.2.S1_x_at	A	A	M	A	A	A	A	A	A	A	A	A	11
Zm.15703.1.A1_at	A	A	A	A	A	A	A	P	A	A	A	A	11
Zm.16359.1.A1_at	A	A	A	A	A	A	A	A	A	M	A	A	11
Zm.13029.1.A1_at	P	A	A	A	A	A	A	A	A	A	A	A	11
Zm.12953.1.A1_at	A	A	A	A	A	P	A	A	A	A	A	A	11
Zm.1604.1.S1_at	A	A	A	P	A	A	A	A	A	A	A	A	11
Zm.16191.1.S1_at	A	A	A	A	A	A	P	A	A	A	A	A	11
Zm.1284.1.S1_at	A	A	A	A	A	A	A	A	A	P	A	A	11
Zm.13104.1.S1_at	A	A	A	A	A	A	A	P	A	A	A	A	11
Zm.762.1.A1_a_at	A	A	A	A	M	A	A	A	A	A	A	A	11
Zm.16976.1.S1_at	A	A	A	M	A	A	A	A	A	A	A	A	11
Zm.13148.1.S1_at	P	A	A	A	A	A	A	A	A	A	A	A	11
Zm.13135.1.S1_at	M	A	A	A	A	A	A	A	A	A	A	A	11
Zm.16367.1.A1_at	A	A	A	A	A	A	A	A	P	A	A	A	11
Zm.5741.1.A1_at	A	A	A	M	A	A	A	A	A	A	A	A	11
Zm.2010.1.S1_at	A	A	A	P	A	A	A	A	A	A	A	A	11
Zm.14007.2.A1_at	P	A	A	A	A	A	A	A	A	A	A	A	11
Zm.4528.1.A1_at	A	M	A	A	A	A	A	A	A	A	A	A	11
Zm.2343.1.S1_at	A	A	A	A	A	A	A	A	A	P	A	A	11
Zm.5947.1.A1_at	A	A	A	A	A	A	A	P	A	A	A	A	11
Zm.6315.1.A1_at	A	A	A	A	A	P	A	A	A	A	A	A	11
Zm.4133.1.A1_at	A	A	A	A	A	A	A	A	A	A	A	P	11
Zm.2619.1.A1_at	A	P	A	A	A	A	A	A	A	A	A	A	11
Zm.2265.1.S1_at	A	P	A	A	A	A	A	A	A	A	A	A	11
Zm.1367.1.S1_at	P	A	A	A	A	A	A	A	A	A	A	A	11
Zm.10020.1.A1_at	A	A	A	A	A	P	A	A	A	A	A	A	11
Zm.9816.1.A1_at	A	A	A	A	A	P	A	A	A	A	A	A	11
Zm.9156.1.A1_at	A	A	A	A	A	A	A	P	A	A	A	A	11
Zm.9727.1.A1_at	A	A	A	A	A	A	A	A	M	A	A	A	11
Zm.9603.1.A1_at	A	A	A	A	A	P	A	A	A	A	A	A	11
Zm.9312.1.A1_at	A	A	A	A	A	A	A	P	A	A	A	A	11
Zm.9368.1.A1_at	A	A	A	A	A	A	A	A	A	A	A	P	11
Zm.9697.1.A1_at	A	A	A	A	A	A	A	A	A	A	A	P	11
Zm.9705.1.A1_at	A	A	A	P	A	A	A	A	A	A	A	A	11
Zm.9831.1.A1_at	A	A	A	A	A	A	A	A	A	A	A	P	11
Zm.9317.1.A1_at	A	P	A	A	A	A	A	A	A	A	A	A	11
Zm.9690.1.A1_at	A	A	P	A	A	A	A	A	A	A	A	A	11
Zm.9360.1.A1_at	M	A	A	A	A	A	A	A	A	A	A	A	11
Zm.7671.1.A1_at	A	A	A	A	A	M	A	A	A	A	A	A	11
Zm.9817.1.A1_at	A	A	A	P	A	A	A	A	A	A	A	A	11
Zm.2551.1.A1_at	A	A	A	A	A	A	P	A	A	A	A	A	11
Zm.9647.1.A1_at	A	A	A	A	A	A	A	A	A	P	A	A	11
Zm.9653.1.A1_at	A	A	A	A	A	A	A	A	P	A	A	A	11
Zm.16827.1.A1_at	P	A	A	A	A	A	A	A	A	A	A	A	11
Zm.9077.1.A1_at	A	A	A	A	A	A	A	A	M	A	A	A	11
Zm.9706.1.A1_at	A	A	A	P	A	A	A	A	A	A	A	A	11
Zm.15194.1.A1_at	A	A	A	A	A	A	M	A	A	A	A	A	11
Zm.15181.1.A1_at	A	A	A	A	A	A	A	M	A	A	A	A	11
Zm.15104.1.A1_at	A	A	A	A	A	A	P	A	A	A	A	A	11
Zm.9643.1.A1_s_at	A	A	A	A	A	A	P	A	A	A	A	A	11
Zm.6880.1.A1_at	A	A	P	A	A	A	A	A	A	A	A	A	11
Zm.8817.1.A1_at	A	A	A	A	A	P	A	A	A	A	A	A	11
Zm.8871.1.A1_at	A	A	A	A	P	A	A	A	A	A	A	A	11
Zm.8037.1.A1_at	A	A	A	A	M	A	A	A	A	A	A	A	11
Zm.15105.1.A1_at	A	A	A	A	A	A	A	A	A	A	A	P	11
Zm.19324.1.A1_at	A	A	A	A	A	A	A	A	A	A	A	P	11
Zm.10170.3.A1_at	A	A	A	A	A	A	A	P	A	A	A	A	11
Zm.11327.1.S1_at	A	P	A	A	A	A	A	A	A	A	A	A	11
Zm.9392.1.A1_at	A	A	A	A	A	A	M	A	A	A	A	A	11
Zm.13187.2.A1_at	P	A	A	A	A	A	A	A	A	A	A	A	11
Zm.10612.2.A1_at	A	A	A	A	A	A	A	A	P	A	A	A	11
Zm.7915.1.A1_at	A	A	A	A	A	A	A	A	A	A	A	P	11
Zm.8478.2.A1_x_at	A	A	M	A	A	A	A	A	A	A	A	A	11
Zm.11587.1.A1_at	A	P	A	A	A	A	A	A	A	A	A	A	11
Zm.11930.1.A1_at	A	A	A	A	A	A	A	A	A	A	A	M	11
Zm.16133.1.A1_x_at	A	A	A	A	A	A	A	P	A	A	A	A	11
Zm.12887.2.S1_at	A	A	A	A	M	A	A	A	A	A	A	A	11
Zm.14628.1.A1_at	A	A	A	A	P	A	A	A	A	A	A	A	11
Zm.7603.3.S1_at	A	A	A	A	A	A	A	A	P	A	A	A	11
Zm.9106.1.A1_at	A	A	M	A	A	A	A	A	A	A	A	A	11
Zm.9607.1.A1_at	A	A	A	A	A	A	A	A	A	A	A	M	11
Zm.15175.1.A1_at	A	A	A	M	A	A	A	A	A	A	A	A	11
Zm.1828.1.A1_at	A	A	A	A	P	A	A	A	A	A	A	A	11
Zm.11598.1.A1_at	A	A	A	A	A	A	A	M	A	A	A	A	11
Zm.12019.1.A1_at	A	A	A	A	A	A	A	A	A	A	M	A	11
Zm.11635.1.A1_at	A	A	A	A	A	A	A	A	M	A	A	A	11
Zm.1524.1.A1_at	P	A	A	A	A	A	A	A	A	A	A	A	11
Zm.3472.1.S1_at	A	A	A	A	A	A	A	A	P	A	A	A	11
Zm.16070.1.A1_at	A	A	A	A	A	A	A	A	M	A	A	A	11
Zm.4428.1.A1_at	A	A	A	A	A	A	A	M	A	A	A	A	11
Zm.2739.1.A1_at	A	A	A	A	A	A	A	M	A	A	A	A	11
Zm.4952.1.A1_at	P	A	A	A	A	A	A	A	A	A	A	A	11
Zm.6294.1.A1_at	A	A	A	A	A	A	P	A	A	A	A	A	11
Zm.5851.14.A1_at	A	A	A	A	A	A	P	A	A	A	A	A	11
Zm.15667.1.A1_at	A	A	P	A	A	A	A	A	A	A	A	A	11
Zm.869.2.A1_at	A	A	A	A	A	A	A	A	A	A	A	P	11
Zm.5507.1.S1_at	A	A	A	A	A	A	A	A	A	A	P	A	11
Zm.6388.1.A1_at	A	A	A	A	A	A	A	A	A	P	A	A	11
Zm.6512.1.S1_at	A	A	A	A	A	A	A	M	A	A	A	A	11
Zm.6513.3.A1_at	A	A	A	A	A	A	A	A	P	A	A	A	11
Zm.4271.5.S1_at	P	A	A	A	A	A	A	A	A	A	A	A	11
Zm.6405.2.S1_at	A	A	A	A	A	A	A	A	A	P	A	A	11
ZmAffx.750.1.A1_at	A	A	A	A	A	A	A	A	A	M	A	A	11
ZmAffx.352.1.S1_at	A	A	A	A	A	A	A	P	A	A	A	A	11
Zm.3134.2.S1_at	A	A	A	A	A	A	A	A	A	A	A	M	11
ZmAffx.957.1.S1_at	A	A	A	A	A	A	A	A	P	A	A	A	11
ZmAffx.668.1.A1_at	A	A	A	A	A	A	A	A	M	A	A	A	11
Zm.13110.2.S1_at	A	A	A	A	A	A	A	A	M	A	A	A	11
Zm.4099.2.S1_at	A	A	A	A	A	M	A	A	A	A	A	A	11
Zm.6048.2.S1_at	P	A	A	A	A	A	A	A	A	A	A	A	11
Zm.6398.2.A1_at	A	A	A	A	A	A	P	A	A	A	A	A	11
Zm.9217.2.A1_at	A	A	A	A	P	A	A	A	A	A	A	A	11
Zm.9217.2.S1_at	A	A	A	A	M	A	A	A	A	A	A	A	11
ZmAffx.1000.1.A1_at	A	A	A	A	A	A	A	A	A	M	A	A	11
ZmAffx.1006.1.A1_at	A	A	A	A	M	A	A	A	A	A	A	A	11
ZmAffx.101.1.S1_at	A	A	A	A	A	P	A	A	A	A	A	A	11
ZmAffx.1015.1.A1_at	A	A	A	P	A	A	A	A	A	A	A	A	11
ZmAffx.1021.1.S1_at	A	A	A	A	A	A	A	M	A	A	A	A	11
ZmAffx.1022.1.A1_at	A	A	A	A	A	A	A	A	A	P	A	A	11
ZmAffx.1027.1.A1_at	A	A	A	A	A	A	A	P	A	A	A	A	11
ZmAffx.1031.1.A1_at	A	A	A	A	A	P	A	A	A	A	A	A	11
ZmAffx.1035.1.S1_at	A	A	A	A	A	A	A	M	A	A	A	A	11
ZmAffx.1049.1.A1_at	A	A	A	A	A	A	A	A	P	A	A	A	11
ZmAffx.1056.1.A1_at	A	A	A	A	A	A	A	A	M	A	A	A	11
ZmAffx.1056.1.S1_at	A	A	M	A	A	A	A	A	A	A	A	A	11
ZmAffx.1064.1.A1_at	A	A	A	A	A	M	A	A	A	A	A	A	11
ZmAffx.1091.1.S1_at	A	A	A	A	A	M	A	A	A	A	A	A	11
ZmAffx.111.1.S1_at	P	A	A	A	A	A	A	A	A	A	A	A	11
ZmAffx.1110.1.A1_at	A	A	A	A	A	P	A	A	A	A	A	A	11
ZmAffx.1111.1.S1_at	A	A	A	A	A	A	A	A	A	A	A	P	11
ZmAffx.1125.1.S1_at	A	M	A	A	A	A	A	A	A	A	A	A	11
ZmAffx.1132.1.S1_at	A	A	A	A	A	A	A	A	A	P	A	A	11
ZmAffx.1133.1.S1_at	A	A	A	A	P	A	A	A	A	A	A	A	11
ZmAffx.1136.1.A1_at	A	A	A	A	A	A	P	A	A	A	A	A	11
ZmAffx.1144.1.A1_at	A	A	A	P	A	A	A	A	A	A	A	A	11
ZmAffx.1173.1.A1_at	A	A	A	A	A	A	A	A	M	A	A	A	11
ZmAffx.1181.1.S1_at	A	A	P	A	A	A	A	A	A	A	A	A	11
ZmAffx.1182.1.A1_at	A	A	A	A	A	A	A	P	A	A	A	A	11
ZmAffx.1187.1.A1_at	A	A	M	A	A	A	A	A	A	A	A	A	11
ZmAffx.1196.1.A1_at	A	A	A	A	A	A	A	A	A	P	A	A	11
ZmAffx.1203.1.A1_at	A	A	A	A	A	A	P	A	A	A	A	A	11
ZmAffx.137.1.S1_at	A	A	A	A	P	A	A	A	A	A	A	A	11
ZmAffx.162.1.S1_at	A	A	A	A	A	A	A	A	A	A	A	P	11
ZmAffx.172.1.S1_at	A	A	A	A	A	A	A	A	A	P	A	A	11
ZmAffx.181.1.S1_at	A	A	A	A	A	A	A	A	A	A	A	M	11
ZmAffx.182.1.S1_at	A	A	A	A	A	A	A	A	P	A	A	A	11
ZmAffx.201.1.A1_at	A	A	A	A	A	A	A	P	A	A	A	A	11
ZmAffx.201.1.S1_at	A	A	A	A	A	A	A	A	A	P	A	A	11
ZmAffx.210.1.S1_at	A	A	A	M	A	A	A	A	A	A	A	A	11
ZmAffx.211.1.S1_at	A	A	A	A	A	A	A	A	A	M	A	A	11
ZmAffx.222.1.S1_at	A	A	A	A	A	A	A	A	P	A	A	A	11
ZmAffx.225.1.S1_at	A	A	A	A	A	A	A	A	A	P	A	A	11
ZmAffx.228.1.A1_at	A	P	A	A	A	A	A	A	A	A	A	A	11
ZmAffx.240.1.A1_at	A	A	A	A	A	P	A	A	A	A	A	A	11
ZmAffx.273.1.S1_at	A	A	A	P	A	A	A	A	A	A	A	A	11
ZmAffx.281.1.S1_at	A	A	A	A	A	A	A	A	A	A	A	M	11
ZmAffx.286.1.A1_at	A	A	A	A	A	A	A	A	A	A	A	P	11
ZmAffx.287.1.A1_at	A	A	A	A	A	A	P	A	A	A	A	A	11
ZmAffx.292.1.A1_at	A	A	A	A	M	A	A	A	A	A	A	A	11
ZmAffx.296.1.S1_at	A	A	A	A	A	A	A	A	A	P	A	A	11
ZmAffx.309.1.A1_at	A	A	A	P	A	A	A	A	A	A	A	A	11
ZmAffx.311.1.S1_at	A	A	A	A	A	A	A	A	P	A	A	A	11
ZmAffx.326.1.A1_at	A	A	A	A	A	A	A	A	P	A	A	A	11
ZmAffx.328.1.S1_at	A	A	A	P	A	A	A	A	A	A	A	A	11
ZmAffx.332.1.A1_at	A	A	A	P	A	A	A	A	A	A	A	A	11
ZmAffx.356.1.S1_at	A	A	A	A	A	A	A	A	A	P	A	A	11
ZmAffx.365.1.S1_at	M	A	A	A	A	A	A	A	A	A	A	A	11
ZmAffx.370.1.S1_at	A	A	A	A	P	A	A	A	A	A	A	A	11
ZmAffx.374.1.S1_at	A	A	A	A	A	A	A	A	A	A	A	P	11
ZmAffx.406.4.A1_at	A	A	M	A	A	A	A	A	A	A	A	A	11
ZmAffx.406.6.S1_at	A	A	A	A	A	A	M	A	A	A	A	A	11
ZmAffx.406.7.S1_at	P	A	A	A	A	A	A	A	A	A	A	A	11
ZmAffx.406.11.S1_at	A	A	A	A	A	A	A	A	M	A	A	A	11
ZmAffx.413.1.S1_at	A	A	A	A	P	A	A	A	A	A	A	A	11
ZmAffx.424.1.S1_at	A	A	P	A	A	A	A	A	A	A	A	A	11
ZmAffx.426.1.A1_at	A	A	A	A	A	A	A	A	P	A	A	A	11
ZmAffx.431.1.S1_at	A	A	A	A	A	A	A	A	A	A	P	A	11
ZmAffx.441.1.A1_s_at	A	A	A	A	A	A	M	A	A	A	A	A	11
ZmAffx.450.1.S1_at	A	A	A	A	A	A	A	A	A	A	M	A	11
ZmAffx.451.1.A1_at	A	A	A	A	A	A	A	A	A	A	P	A	11
ZmAffx.467.1.S1_at	A	A	A	A	A	A	A	P	A	A	A	A	11
ZmAffx.501.1.S1_at	A	A	A	P	A	A	A	A	A	A	A	A	11
ZmAffx.517.1.S1_a_at	A	A	M	A	A	A	A	A	A	A	A	A	11
ZmAffx.523.1.A1_at	P	A	A	A	A	A	A	A	A	A	A	A	11
ZmAffx.523.1.S1_at	A	A	A	A	M	A	A	A	A	A	A	A	11
ZmAffx.525.1.A1_at	A	A	A	A	A	A	A	A	A	A	A	P	11
ZmAffx.553.1.S1_at	A	A	A	A	A	A	A	A	M	A	A	A	11
ZmAffx.576.1.A1_at	A	A	A	A	A	A	A	A	A	A	A	M	11
ZmAffx.596.1.S1_at	M	A	A	A	A	A	A	A	A	A	A	A	11
ZmAffx.599.1.A1_at	A	A	A	A	A	A	A	P	A	A	A	A	11
ZmAffx.606.1.A1_at	A	A	A	A	A	A	A	P	A	A	A	A	11
ZmAffx.614.1.S1_at	A	A	A	A	A	A	A	A	A	P	A	A	11
ZmAffx.619.1.A1_at	A	P	A	A	A	A	A	A	A	A	A	A	11
ZmAffx.622.1.S1_at	A	A	A	A	A	A	A	A	A	M	A	A	11
ZmAffx.634.1.S1_at	A	A	A	A	A	A	A	A	A	A	A	M	11
ZmAffx.64.1.S1_at	A	A	A	A	A	A	A	A	A	A	P	A	11
ZmAffx.641.1.A1_at	A	A	A	A	A	A	M	A	A	A	A	A	11
ZmAffx.649.1.A1_at	A	A	A	A	A	A	P	A	A	A	A	A	11
ZmAffx.654.1.S1_at	A	A	A	A	A	A	P	A	A	A	A	A	11
ZmAffx.658.1.A1_at	A	A	A	A	A	P	A	A	A	A	A	A	11
ZmAffx.659.1.S1_at	A	A	A	A	A	A	A	A	P	A	A	A	11
ZmAffx.666.1.A1_at	A	A	A	A	A	P	A	A	A	A	A	A	11
ZmAffx.706.1.S1_at	A	A	A	A	A	A	A	A	A	P	A	A	11
ZmAffx.711.1.A1_at	A	A	P	A	A	A	A	A	A	A	A	A	11
ZmAffx.720.1.S1_at	A	A	A	A	A	A	A	P	A	A	A	A	11
ZmAffx.731.1.S1_at	A	P	A	A	A	A	A	A	A	A	A	A	11
ZmAffx.740.1.S1_at	P	A	A	A	A	A	A	A	A	A	A	A	11
ZmAffx.753.1.S1_at	A	A	A	A	P	A	A	A	A	A	A	A	11
ZmAffx.756.1.S1_at	A	A	A	A	A	A	A	A	A	P	A	A	11
ZmAffx.769.1.S1_at	A	A	A	A	M	A	A	A	A	A	A	A	11
ZmAffx.772.1.S1_at	A	A	P	A	A	A	A	A	A	A	A	A	11
ZmAffx.793.1.S1_at	A	A	A	A	A	A	A	M	A	A	A	A	11
ZmAffx.816.1.A1_at	A	A	A	A	A	A	A	A	A	A	A	M	11
ZmAffx.82.1.S1_at	A	A	A	A	A	A	A	A	A	A	A	P	11
ZmAffx.823.1.S1_at	A	A	A	A	A	A	P	A	A	A	A	A	11
ZmAffx.825.1.A1_at	A	A	A	A	A	A	A	A	A	M	A	A	11
ZmAffx.833.1.A1_at	A	A	A	A	A	A	A	P	A	A	A	A	11
ZmAffx.848.1.S1_at	A	A	A	A	A	A	A	P	A	A	A	A	11
ZmAffx.856.1.S1_at	A	A	A	A	A	A	A	A	A	A	P	A	11
ZmAffx.878.1.A1_at	M	A	A	A	A	A	A	A	A	A	A	A	11
ZmAffx.879.1.A1_at	A	A	A	P	A	A	A	A	A	A	A	A	11
ZmAffx.89.1.S1_at	A	A	A	A	A	A	A	P	A	A	A	A	11
ZmAffx.898.1.A1_at	A	A	P	A	A	A	A	A	A	A	A	A	11
ZmAffx.908.1.A1_at	A	A	A	A	A	A	A	A	A	A	A	P	11
ZmAffx.912.1.S1_at	A	A	M	A	A	A	A	A	A	A	A	A	11
ZmAffx.919.1.A1_at	A	A	A	A	A	M	A	A	A	A	A	A	11
ZmAffx.956.1.S1_at	A	A	A	A	A	A	A	P	A	A	A	A	11
ZmAffx.970.1.A1_at	A	A	A	A	A	A	A	M	A	A	A	A	11
ZmAffx.958.1.S1_at	A	A	A	A	A	A	A	A	A	A	A	M	11
ZmAffx.398.1.A1_at	A	P	A	A	A	A	A	A	A	A	A	A	11
ZmAffx.104.1.S1_at	A	A	A	A	A	A	A	A	A	A	A	P	11
ZmAffx.168.1.S1_a_at	A	A	A	A	A	A	A	A	A	A	P	A	11
ZmAffx.325.1.S1_at	A	A	A	A	A	A	A	A	A	M	A	A	11
Zm.1622.1.S1_at	A	A	A	A	A	A	A	A	A	A	A	M	11
ZmAffx.36.1.S1_at	A	A	A	A	A	A	A	M	A	A	A	A	11
ZmAffx.605.1.A1_at	A	A	A	A	A	A	A	A	A	P	A	A	11
ZmAffx.1080.1.A1_at	A	A	A	A	A	A	A	P	A	A	A	A	11
ZmAffx.1089.1.S1_at	A	A	A	P	A	A	A	A	A	A	A	A	11
ZmAffx.21.1.S1_at	A	A	A	A	A	A	A	A	A	A	A	P	11
ZmAffx.917.1.A1_at	A	A	A	A	A	A	A	A	A	P	A	A	11
ZmAffx.920.1.A1_at	A	A	A	A	A	A	A	A	M	A	A	A	11
ZmAffx.331.1.A1_at	A	A	A	A	A	A	A	A	P	A	A	A	11
ZmAffx.1074.1.A1_at	A	A	A	A	A	A	A	A	A	A	P	A	11
ZmAffx.674.1.S1_at	A	A	A	A	A	A	A	A	A	M	A	A	11
ZmAffx.34.1.S1_at	A	A	A	A	A	A	A	A	A	P	A	A	11
ZmAffx.846.1.S1_at	A	A	A	A	A	A	P	A	A	A	A	A	11
ZmAffx.1117.1.A1_at	A	A	A	A	A	A	A	A	P	A	A	A	11
ZmAffx.22.1.A1_at	A	A	A	A	A	P	A	A	A	A	A	A	11
ZmAffx.336.1.S1_at	A	A	A	A	A	P	A	A	A	A	A	A	11
ZmAffx.471.1.S1_at	P	A	A	A	A	A	A	A	A	A	A	A	11
ZmAffx.442.1.S1_at	A	A	A	M	A	A	A	A	A	A	A	A	11
ZmAffx.959.1.S1_at	A	A	A	A	A	A	A	A	A	A	A	P	11
ZmAffx.1138.1.S1_at	A	A	A	A	A	A	P	A	A	A	A	A	11
ZmAffx.844.1.A1_at	A	A	A	A	A	A	A	P	A	A	A	A	11
Zm.4862.2.S1_at	A	A	A	P	A	A	A	A	A	A	A	A	11
ZmAffx.143.1.S1_at	P	A	A	A	A	A	A	A	A	A	A	A	11
ZmAffx.142.1.A1_at	M	A	A	A	A	A	A	A	A	A	A	A	11
ZmAffx.680.1.S1_at	A	A	A	A	A	A	A	P	A	A	A	A	11
ZmAffx.765.1.S1_at	A	A	A	A	A	P	A	A	A	A	A	A	11
ZmAffx.81.1.A1_at	A	A	A	A	A	A	A	P	A	A	A	A	11
ZmAffx.1280.1.S1_s_at	A	A	A	A	A	A	A	A	A	A	A	P	11
ZmAffx.1295.1.S1_s_at	A	M	A	A	A	A	A	A	A	A	A	A	11
ZmAffx.1300.1.S1_at	A	A	A	A	A	A	A	A	P	A	A	A	11
ZmAffx.1301.1.S1_at	A	A	A	A	A	A	A	A	A	A	A	P	11
ZmAffx.1312.1.S1_at	A	A	A	M	A	A	A	A	A	A	A	A	11
ZmAffx.1314.1.S1_s_at	A	A	A	A	A	A	A	P	A	A	A	A	11
ZmAffx.1318.1.S1_at	A	A	A	A	P	A	A	A	A	A	A	A	11
ZmAffx.1345.1.S1_s_at	P	A	A	A	A	A	A	A	A	A	A	A	11
ZmAffx.1379.1.S1_at	A	P	A	A	A	A	A	A	A	A	A	A	11
ZmAffx.1400.1.S1_at	A	A	A	P	A	A	A	A	A	A	A	A	11
ZmAffx.1402.1.S1_at	A	A	A	A	A	A	A	A	P	A	A	A	11
ZmAffx.1403.1.S1_at	M	A	A	A	A	A	A	A	A	A	A	A	11
ZmAffx.1405.1.S1_at	A	A	A	A	A	A	A	A	P	A	A	A	11
ZmAffx.1407.1.S1_at	A	A	A	A	A	A	A	P	A	A	A	A	11
ZmAffx.1408.1.S1_at	A	A	A	A	A	A	A	A	P	A	A	A	11
ZmAffx.1415.1.S1_at	A	A	A	A	A	A	A	M	A	A	A	A	11
ZmAffx.1475.1.S1_at	A	A	A	A	A	A	A	A	A	M	A	A	11
ZmAffx.1501.1.S1_at	P	A	A	A	A	A	A	A	A	A	A	A	11
ZmAffx.1540.1.S1_at	A	A	A	A	A	A	A	A	A	A	A	P	11
AFFX-TrpnX-5_at	A	A	A	A	A	A	A	A	A	A	A	A	12
AFFX-TrpnX-M_at	A	A	A	A	A	A	A	A	A	A	A	A	12
AFFX-TrpnX-3_at	A	A	A	A	A	A	A	A	A	A	A	A	12
AFFX-r2-TagA_at	A	A	A	A	A	A	A	A	A	A	A	A	12
AFFX-r2-TagB_at	A	A	A	A	A	A	A	A	A	A	A	A	12
AFFX-r2-TagC_at	A	A	A	A	A	A	A	A	A	A	A	A	12
AFFX-r2-TagD_at	A	A	A	A	A	A	A	A	A	A	A	A	12
AFFX-r2-TagF_at	A	A	A	A	A	A	A	A	A	A	A	A	12
AFFX-r2-TagG_at	A	A	A	A	A	A	A	A	A	A	A	A	12
AFFX-r2-TagJ-3_at	A	A	A	A	A	A	A	A	A	A	A	A	12
AFFX-r2-TagJ-5_at	A	A	A	A	A	A	A	A	A	A	A	A	12
AFFX-r2-TagO-3_at	A	A	A	A	A	A	A	A	A	A	A	A	12
AFFX-r2-TagO-5_at	A	A	A	A	A	A	A	A	A	A	A	A	12
AFFX-r2-TagQ-5_at	A	A	A	A	A	A	A	A	A	A	A	A	12
AFFX-r2-TagIN-3_at	A	A	A	A	A	A	A	A	A	A	A	A	12
AFFX-r2-TagIN-M_at	A	A	A	A	A	A	A	A	A	A	A	A	12
AFFX-r2-TagIN-5_at	A	A	A	A	A	A	A	A	A	A	A	A	12
AFFX-Zm-TrpnX-3_at	A	A	A	A	A	A	A	A	A	A	A	A	12
AFFX-Zm-TrpnX-5_at	A	A	A	A	A	A	A	A	A	A	A	A	12
AFFX-Zm-TrpnX-M_at	A	A	A	A	A	A	A	A	A	A	A	A	12
AFFX-Zm-gapdh-3_at	A	A	A	A	A	A	A	A	A	A	A	A	12
RPTR-Zm-S69414-1_s_at	A	A	A	A	A	A	A	A	A	A	A	A	12
RPTR-Zm-A06498-1_at	A	A	A	A	A	A	A	A	A	A	A	A	12
RPTR-Zm-A12338-1_at	A	A	A	A	A	A	A	A	A	A	A	A	12
RPTR-Zm-AB076373-1_at	A	A	A	A	A	A	A	A	A	A	A	A	12
RPTR-Zm-AB076373-2_s_at	A	A	A	A	A	A	A	A	A	A	A	A	12
RPTR-Zm-AE009032-1_at	A	A	A	A	A	A	A	A	A	A	A	A	12
RPTR-Zm-AF062997-1_at	A	A	A	A	A	A	A	A	A	A	A	A	12
RPTR-Zm-AF292559-1_at	A	A	A	A	A	A	A	A	A	A	A	A	12
RPTR-Zm-AF292559-1_s_at	A	A	A	A	A	A	A	A	A	A	A	A	12
RPTR-Zm-AF292559-3_s_at	A	A	A	A	A	A	A	A	A	A	A	A	12
RPTR-Zm-AF292560-1_s_at	A	A	A	A	A	A	A	A	A	A	A	A	12
RPTR-Zm-AF298789-1_at	A	A	A	A	A	A	A	A	A	A	A	A	12
RPTR-Zm-AF323980-1_at	A	A	A	A	A	A	A	A	A	A	A	A	12
RPTR-Zm-AF403737-1_at	A	A	A	A	A	A	A	A	A	A	A	A	12
RPTR-Zm-AJ002682-1_s_at	A	A	A	A	A	A	A	A	A	A	A	A	12
RPTR-Zm-AJ002684-1_s_at	A	A	A	A	A	A	A	A	A	A	A	A	12
RPTR-Zm-AY056050-1_at	A	A	A	A	A	A	A	A	A	A	A	A	12
RPTR-Zm-AY125353_at	A	A	A	A	A	A	A	A	A	A	A	A	12
RPTR-Zm-AY342347_at	A	A	A	A	A	A	A	A	A	A	A	A	12
RPTR-Zm-CVE247372-1_at	A	A	A	A	A	A	A	A	A	A	A	A	12
RPTR-Zm-ECOLOXB_at	A	A	A	A	A	A	A	A	A	A	A	A	12
RPTR-Zm-ECOLOXB_x_at	A	A	A	A	A	A	A	A	A	A	A	A	12
RPTR-Zm-ECOLOXL_at	A	A	A	A	A	A	A	A	A	A	A	A	12
RPTR-Zm-ECOLOXL_x_at	A	A	A	A	A	A	A	A	A	A	A	A	12
RPTR-Zm-J01347-1_at	A	A	A	A	A	A	A	A	A	A	A	A	12
RPTR-Zm-J01347-1_s_at	A	A	A	A	A	A	A	A	A	A	A	A	12
RPTR-Zm-J01347-2_at	A	A	A	A	A	A	A	A	A	A	A	A	12
RPTR-Zm-J01347-4_at	A	A	A	A	A	A	A	A	A	A	A	A	12
RPTR-Zm-J01636-4_at	A	A	A	A	A	A	A	A	A	A	A	A	12
RPTR-Zm-J03196-1_at	A	A	A	A	A	A	A	A	A	A	A	A	12
RPTR-Zm-K01193-1_at	A	A	A	A	A	A	A	A	A	A	A	A	12
RPTR-Zm-K01486-1_at	A	A	A	A	A	A	A	A	A	A	A	A	12
RPTR-Zm-L36849-1_at	A	A	A	A	A	A	A	A	A	A	A	A	12
RPTR-Zm-M10961-1_at	A	A	A	A	A	A	A	A	A	A	A	A	12
RPTR-Zm-M10961-2_s_at	A	A	A	A	A	A	A	A	A	A	A	A	12
RPTR-Zm-M10961-3_s_at	A	A	A	A	A	A	A	A	A	A	A	A	12
RPTR-Zm-M10961-4_at	A	A	A	A	A	A	A	A	A	A	A	A	12
RPTR-Zm-M57289-1_s_at	A	A	A	A	A	A	A	A	A	A	A	A	12
RPTR-Zm-NC_001669-1_at	A	A	A	A	A	A	A	A	A	A	A	A	12
RPTR-Zm-NM_131175-1_at	A	A	A	A	A	A	A	A	A	A	A	A	12
RPTR-Zm-U55943-1_at	A	A	A	A	A	A	A	A	A	A	A	A	12
RPTR-Zm-U55943-1_s_at	A	A	A	A	A	A	A	A	A	A	A	A	12
RPTR-Zm-U55943-1_x_at	A	A	A	A	A	A	A	A	A	A	A	A	12
RPTR-Zm-U89963-1_at	A	A	A	A	A	A	A	A	A	A	A	A	12
RPTR-Zm-U89963-1_x_at	A	A	A	A	A	A	A	A	A	A	A	A	12
RPTR-Zm-V01555-1_at	A	A	A	A	A	A	A	A	A	A	A	A	12
RPTR-Zm-X03453-1_at	A	A	A	A	A	A	A	A	A	A	A	A	12
RPTR-Zm-X17220-1_at	A	A	A	A	A	A	A	A	A	A	A	A	12
RPTR-Zm-XXU09476-1_at	A	A	A	A	A	A	A	A	A	A	A	A	12
Zm.2517.1.A1_at	A	A	A	A	A	A	A	A	A	A	A	A	12
Zm.2517.4.A1_x_at	A	A	A	A	A	A	A	A	A	A	A	A	12
Zm.30.1.S1_a_at	A	A	A	A	A	A	A	A	A	A	A	A	12
Zm.10817.1.S1_x_at	A	A	A	A	A	A	A	A	A	A	A	A	12
Zm.36.2.S1_a_at	A	A	A	A	A	A	A	A	A	A	A	A	12
Zm.34.1.A1_x_at	A	A	A	A	A	A	A	A	A	A	A	A	12
Zm.31.3.S1_a_at	A	A	A	A	A	A	A	A	A	A	A	A	12
Zm.33.1.S1_at	A	A	A	A	A	A	A	A	A	A	A	A	12
Zm.33.1.S1_s_at	A	A	A	A	A	A	A	A	A	A	A	A	12
Zm.33.1.S1_x_at	A	A	A	A	A	A	A	A	A	A	A	A	12
Zm.35.1.S1_x_at	A	A	A	A	A	A	A	A	A	A	A	A	12
Zm.17270.1.S1_a_at	A	A	A	A	A	A	A	A	A	A	A	A	12
Zm.17270.1.S1_x_at	A	A	A	A	A	A	A	A	A	A	A	A	12
Zm.4471.1.A2_at	A	A	A	A	A	A	A	A	A	A	A	A	12
Zm.6247.1.S1_at	A	A	A	A	A	A	A	A	A	A	A	A	12
Zm.2517.2.A1_x_at	A	A	A	A	A	A	A	A	A	A	A	A	12
Zm.840.1.S1_at	A	A	A	A	A	A	A	A	A	A	A	A	12
ZmAffx.14.1.S1_at	A	A	A	A	A	A	A	A	A	A	A	A	12
Zm.9008.2.A1_a_at	A	A	A	A	A	A	A	A	A	A	A	A	12
Zm.9008.1.A1_x_at	A	A	A	A	A	A	A	A	A	A	A	A	12
Zm.3219.1.S1_a_at	A	A	A	A	A	A	A	A	A	A	A	A	12
Zm.7343.1.S1_at	A	A	A	A	A	A	A	A	A	A	A	A	12
Zm.12666.1.S1_a_at	A	A	A	A	A	A	A	A	A	A	A	A	12
Zm.1497.1.S1_at	A	A	A	A	A	A	A	A	A	A	A	A	12
Zm.14352.1.A1_a_at	A	A	A	A	A	A	A	A	A	A	A	A	12
Zm.558.1.S1_at	A	A	A	A	A	A	A	A	A	A	A	A	12
Zm.578.1.S1_at	A	A	A	A	A	A	A	A	A	A	A	A	12
Zm.4373.1.S1_at	A	A	A	A	A	A	A	A	A	A	A	A	12
Zm.13383.1.S1_at	A	A	A	A	A	A	A	A	A	A	A	A	12
Zm.388.1.A1_at	A	A	A	A	A	A	A	A	A	A	A	A	12
Zm.8336.1.S1_at	A	A	A	A	A	A	A	A	A	A	A	A	12
Zm.18110.1.S1_at	A	A	A	A	A	A	A	A	A	A	A	A	12
Zm.222.1.S1_at	A	A	A	A	A	A	A	A	A	A	A	A	12
Zm.3892.3.A1_at	A	A	A	A	A	A	A	A	A	A	A	A	12
Zm.13369.1.S1_x_at	A	A	A	A	A	A	A	A	A	A	A	A	12
Zm.394.1.S1_at	A	A	A	A	A	A	A	A	A	A	A	A	12
Zm.133.1.S1_at	A	A	A	A	A	A	A	A	A	A	A	A	12
Zm.292.1.S1_at	A	A	A	A	A	A	A	A	A	A	A	A	12
Zm.270.1.S1_at	A	A	A	A	A	A	A	A	A	A	A	A	12
Zm.384.1.A1_at	A	A	A	A	A	A	A	A	A	A	A	A	12
Zm.484.1.A1_at	A	A	A	A	A	A	A	A	A	A	A	A	12
Zm.403.1.S1_at	A	A	A	A	A	A	A	A	A	A	A	A	12
Zm.1588.1.S1_at	A	A	A	A	A	A	A	A	A	A	A	A	12
Zm.130.1.S1_at	A	A	A	A	A	A	A	A	A	A	A	A	12
Zm.16247.1.S1_at	A	A	A	A	A	A	A	A	A	A	A	A	12
Zm.659.1.S1_at	A	A	A	A	A	A	A	A	A	A	A	A	12
Zm.24.1.S1_at	A	A	A	A	A	A	A	A	A	A	A	A	12
Zm.2414.1.S1_at	A	A	A	A	A	A	A	A	A	A	A	A	12
Zm.17146.1.A1_at	A	A	A	A	A	A	A	A	A	A	A	A	12
Zm.621.1.S1_at	A	A	A	A	A	A	A	A	A	A	A	A	12
Zm.557.1.A1_at	A	A	A	A	A	A	A	A	A	A	A	A	12
Zm.10011.1.A1_s_at	A	A	A	A	A	A	A	A	A	A	A	A	12
Zm.13862.1.S1_at	A	A	A	A	A	A	A	A	A	A	A	A	12
Zm.17831.1.S1_at	A	A	A	A	A	A	A	A	A	A	A	A	12
Zm.7340.1.S1_at	A	A	A	A	A	A	A	A	A	A	A	A	12
Zm.13245.1.S1_at	A	A	A	A	A	A	A	A	A	A	A	A	12
Zm.404.1.S1_at	A	A	A	A	A	A	A	A	A	A	A	A	12
Zm.18107.1.S1_a_at	A	A	A	A	A	A	A	A	A	A	A	A	12
Zm.14983.1.S1_at	A	A	A	A	A	A	A	A	A	A	A	A	12
Zm.15821.1.S1_at	A	A	A	A	A	A	A	A	A	A	A	A	12
Zm.13862.2.S1_at	A	A	A	A	A	A	A	A	A	A	A	A	12
Zm.328.1.S1_at	A	A	A	A	A	A	A	A	A	A	A	A	12
Zm.662.1.S1_at	A	A	A	A	A	A	A	A	A	A	A	A	12
ZmAffx.11.1.S1_at	A	A	A	A	A	A	A	A	A	A	A	A	12
Zm.584.3.S1_a_at	A	A	A	A	A	A	A	A	A	A	A	A	12
Zm.48.1.S1_at	A	A	A	A	A	A	A	A	A	A	A	A	12
Zm.13870.1.S1_at	A	A	A	A	A	A	A	A	A	A	A	A	12
Zm.49.1.S1_at	A	A	A	A	A	A	A	A	A	A	A	A	12
Zm.287.1.S1_at	A	A	A	A	A	A	A	A	A	A	A	A	12
Zm.155.1.A1_a_at	A	A	A	A	A	A	A	A	A	A	A	A	12
Zm.13345.2.A1_x_at	A	A	A	A	A	A	A	A	A	A	A	A	12
Zm.4357.2.S1_x_at	A	A	A	A	A	A	A	A	A	A	A	A	12
Zm.2437.1.A1_at	A	A	A	A	A	A	A	A	A	A	A	A	12
Zm.1382.1.S1_at	A	A	A	A	A	A	A	A	A	A	A	A	12
Zm.10346.1.S1_a_at	A	A	A	A	A	A	A	A	A	A	A	A	12
Zm.16312.1.S1_at	A	A	A	A	A	A	A	A	A	A	A	A	12
Zm.3801.2.S1_a_at	A	A	A	A	A	A	A	A	A	A	A	A	12
Zm.3801.2.S1_at	A	A	A	A	A	A	A	A	A	A	A	A	12
Zm.3801.1.S1_x_at	A	A	A	A	A	A	A	A	A	A	A	A	12
Zm.15899.1.A1_a_at	A	A	A	A	A	A	A	A	A	A	A	A	12
Zm.4022.1.S1_a_at	A	A	A	A	A	A	A	A	A	A	A	A	12
Zm.5754.1.A2_at	A	A	A	A	A	A	A	A	A	A	A	A	12
Zm.10459.1.S1_at	A	A	A	A	A	A	A	A	A	A	A	A	12
Zm.503.1.A1_at	A	A	A	A	A	A	A	A	A	A	A	A	12
Zm.3462.1.A2_at	A	A	A	A	A	A	A	A	A	A	A	A	12
Zm.13365.1.A1_at	A	A	A	A	A	A	A	A	A	A	A	A	12
Zm.8905.1.A1_at	A	A	A	A	A	A	A	A	A	A	A	A	12
Zm.13984.1.A1_at	A	A	A	A	A	A	A	A	A	A	A	A	12
Zm.15921.1.A1_at	A	A	A	A	A	A	A	A	A	A	A	A	12
Zm.12414.1.A1_at	A	A	A	A	A	A	A	A	A	A	A	A	12
Zm.7163.1.A1_at	A	A	A	A	A	A	A	A	A	A	A	A	12
Zm.3909.1.A1_at	A	A	A	A	A	A	A	A	A	A	A	A	12
Zm.6087.1.A1_at	A	A	A	A	A	A	A	A	A	A	A	A	12
Zm.16195.1.A1_at	A	A	A	A	A	A	A	A	A	A	A	A	12
Zm.17264.1.A1_at	A	A	A	A	A	A	A	A	A	A	A	A	12
Zm.1961.1.A1_at	A	A	A	A	A	A	A	A	A	A	A	A	12
Zm.2220.4.A1_a_at	A	A	A	A	A	A	A	A	A	A	A	A	12
Zm.3554.1.S1_at	A	A	A	A	A	A	A	A	A	A	A	A	12
Zm.3808.1.S1_at	A	A	A	A	A	A	A	A	A	A	A	A	12
Zm.2262.1.S1_at	A	A	A	A	A	A	A	A	A	A	A	A	12
Zm.3359.1.A1_at	A	A	A	A	A	A	A	A	A	A	A	A	12
Zm.14028.1.S1_at	A	A	A	A	A	A	A	A	A	A	A	A	12
Zm.10519.1.A1_at	A	A	A	A	A	A	A	A	A	A	A	A	12
Zm.4822.1.S1_at	A	A	A	A	A	A	A	A	A	A	A	A	12
Zm.3832.1.S1_at	A	A	A	A	A	A	A	A	A	A	A	A	12
Zm.14828.1.S1_at	A	A	A	A	A	A	A	A	A	A	A	A	12
Zm.10508.1.S1_at	A	A	A	A	A	A	A	A	A	A	A	A	12
Zm.4644.1.S1_at	A	A	A	A	A	A	A	A	A	A	A	A	12
Zm.2825.3.A1_at	A	A	A	A	A	A	A	A	A	A	A	A	12
Zm.19143.1.A1_at	A	A	A	A	A	A	A	A	A	A	A	A	12
Zm.10462.1.S1_at	A	A	A	A	A	A	A	A	A	A	A	A	12
Zm.5625.1.S1_at	A	A	A	A	A	A	A	A	A	A	A	A	12
Zm.6128.1.A1_at	A	A	A	A	A	A	A	A	A	A	A	A	12
Zm.16475.3.A1_at	A	A	A	A	A	A	A	A	A	A	A	A	12
Zm.14490.1.S1_at	A	A	A	A	A	A	A	A	A	A	A	A	12
Zm.5977.1.A1_at	A	A	A	A	A	A	A	A	A	A	A	A	12
Zm.3373.1.A1_at	A	A	A	A	A	A	A	A	A	A	A	A	12
Zm.2955.1.S1_at	A	A	A	A	A	A	A	A	A	A	A	A	12
Zm.258.1.S1_at	A	A	A	A	A	A	A	A	A	A	A	A	12
Zm.258.1.S1_s_at	A	A	A	A	A	A	A	A	A	A	A	A	12
Zm.18259.1.A1_s_at	A	A	A	A	A	A	A	A	A	A	A	A	12
Zm.1886.1.S1_at	A	A	A	A	A	A	A	A	A	A	A	A	12
Zm.2512.1.A1_at	A	A	A	A	A	A	A	A	A	A	A	A	12
Zm.9898.1.A1_at	A	A	A	A	A	A	A	A	A	A	A	A	12
Zm.13778.1.A1_at	A	A	A	A	A	A	A	A	A	A	A	A	12
Zm.2220.2.S1_a_at	A	A	A	A	A	A	A	A	A	A	A	A	12
Zm.2220.2.S1_at	A	A	A	A	A	A	A	A	A	A	A	A	12
Zm.1212.1.S1_at	A	A	A	A	A	A	A	A	A	A	A	A	12
Zm.2187.1.S1_at	A	A	A	A	A	A	A	A	A	A	A	A	12
Zm.1585.1.S1_at	A	A	A	A	A	A	A	A	A	A	A	A	12
Zm.16021.1.S1_at	A	A	A	A	A	A	A	A	A	A	A	A	12
Zm.2817.1.S1_at	A	A	A	A	A	A	A	A	A	A	A	A	12
Zm.2965.1.S1_at	A	A	A	A	A	A	A	A	A	A	A	A	12
Zm.3016.1.S1_at	A	A	A	A	A	A	A	A	A	A	A	A	12
Zm.1381.1.S1_at	A	A	A	A	A	A	A	A	A	A	A	A	12
Zm.1417.3.A1_a_at	A	A	A	A	A	A	A	A	A	A	A	A	12
Zm.10477.1.S1_at	A	A	A	A	A	A	A	A	A	A	A	A	12
Zm.12134.3.A1_a_at	A	A	A	A	A	A	A	A	A	A	A	A	12
Zm.10497.1.S1_at	A	A	A	A	A	A	A	A	A	A	A	A	12
Zm.10464.1.S1_at	A	A	A	A	A	A	A	A	A	A	A	A	12
Zm.3876.1.S1_at	A	A	A	A	A	A	A	A	A	A	A	A	12
Zm.3780.1.S1_at	A	A	A	A	A	A	A	A	A	A	A	A	12
Zm.14424.1.S1_at	A	A	A	A	A	A	A	A	A	A	A	A	12
Zm.10494.1.S1_at	A	A	A	A	A	A	A	A	A	A	A	A	12
Zm.3809.1.S1_at	A	A	A	A	A	A	A	A	A	A	A	A	12
Zm.320.1.A1_at	A	A	A	A	A	A	A	A	A	A	A	A	12
Zm.8180.1.S1_at	A	A	A	A	A	A	A	A	A	A	A	A	12
Zm.3884.1.A1_at	A	A	A	A	A	A	A	A	A	A	A	A	12
Zm.3554.2.S1_at	A	A	A	A	A	A	A	A	A	A	A	A	12
Zm.3554.2.S1_x_at	A	A	A	A	A	A	A	A	A	A	A	A	12
Zm.4771.1.S1_at	A	A	A	A	A	A	A	A	A	A	A	A	12
Zm.319.1.S1_s_at	A	A	A	A	A	A	A	A	A	A	A	A	12
Zm.319.1.S1_x_at	A	A	A	A	A	A	A	A	A	A	A	A	12
Zm.5914.1.A1_at	A	A	A	A	A	A	A	A	A	A	A	A	12
Zm.3853.1.S1_at	A	A	A	A	A	A	A	A	A	A	A	A	12
Zm.3975.1.S1_at	A	A	A	A	A	A	A	A	A	A	A	A	12
Zm.3806.1.S1_at	A	A	A	A	A	A	A	A	A	A	A	A	12
Zm.12790.1.A1_a_at	A	A	A	A	A	A	A	A	A	A	A	A	12
Zm.2098.1.S1_at	A	A	A	A	A	A	A	A	A	A	A	A	12
Zm.3797.1.S1_at	A	A	A	A	A	A	A	A	A	A	A	A	12
Zm.10501.1.S1_at	A	A	A	A	A	A	A	A	A	A	A	A	12
Zm.10514.1.S1_at	A	A	A	A	A	A	A	A	A	A	A	A	12
Zm.10513.2.S1_a_at	A	A	A	A	A	A	A	A	A	A	A	A	12
Zm.10513.1.S1_at	A	A	A	A	A	A	A	A	A	A	A	A	12
Zm.194.1.S1_at	A	A	A	A	A	A	A	A	A	A	A	A	12
Zm.3848.1.S1_at	A	A	A	A	A	A	A	A	A	A	A	A	12
Zm.10515.1.S1_at	A	A	A	A	A	A	A	A	A	A	A	A	12
Zm.3885.1.S1_at	A	A	A	A	A	A	A	A	A	A	A	A	12
Zm.10506.1.S1_at	A	A	A	A	A	A	A	A	A	A	A	A	12
Zm.12379.1.S1_at	A	A	A	A	A	A	A	A	A	A	A	A	12
Zm.14912.1.S1_s_at	A	A	A	A	A	A	A	A	A	A	A	A	12
Zm.7073.2.A1_at	A	A	A	A	A	A	A	A	A	A	A	A	12
Zm.15913.1.S1_at	A	A	A	A	A	A	A	A	A	A	A	A	12
Zm.7154.1.A1_at	A	A	A	A	A	A	A	A	A	A	A	A	12
Zm.10436.1.S1_at	A	A	A	A	A	A	A	A	A	A	A	A	12
Zm.3078.1.S1_at	A	A	A	A	A	A	A	A	A	A	A	A	12
Zm.2356.1.S1_at	A	A	A	A	A	A	A	A	A	A	A	A	12
Zm.1104.1.A1_at	A	A	A	A	A	A	A	A	A	A	A	A	12
Zm.1206.1.S1_at	A	A	A	A	A	A	A	A	A	A	A	A	12
Zm.10518.1.S1_at	A	A	A	A	A	A	A	A	A	A	A	A	12
Zm.13983.1.S1_at	A	A	A	A	A	A	A	A	A	A	A	A	12
Zm.2372.1.S1_at	A	A	A	A	A	A	A	A	A	A	A	A	12
Zm.12370.1.S1_at	A	A	A	A	A	A	A	A	A	A	A	A	12
Zm.4424.1.A1_at	A	A	A	A	A	A	A	A	A	A	A	A	12
Zm.1319.1.S1_at	A	A	A	A	A	A	A	A	A	A	A	A	12
Zm.3826.1.S1_at	A	A	A	A	A	A	A	A	A	A	A	A	12
Zm.2305.1.S1_at	A	A	A	A	A	A	A	A	A	A	A	A	12
Zm.12934.1.A1_a_at	A	A	A	A	A	A	A	A	A	A	A	A	12
Zm.13298.1.A1_at	A	A	A	A	A	A	A	A	A	A	A	A	12
Zm.10512.1.S1_at	A	A	A	A	A	A	A	A	A	A	A	A	12
Zm.2941.1.A1_at	A	A	A	A	A	A	A	A	A	A	A	A	12
Zm.16036.1.S1_at	A	A	A	A	A	A	A	A	A	A	A	A	12
Zm.3896.1.S1_at	A	A	A	A	A	A	A	A	A	A	A	A	12
Zm.3069.1.A1_at	A	A	A	A	A	A	A	A	A	A	A	A	12
Zm.2648.1.A1_at	A	A	A	A	A	A	A	A	A	A	A	A	12
Zm.6473.1.A1_at	A	A	A	A	A	A	A	A	A	A	A	A	12
Zm.12912.1.A1_at	A	A	A	A	A	A	A	A	A	A	A	A	12
Zm.321.1.S1_at	A	A	A	A	A	A	A	A	A	A	A	A	12
Zm.16049.1.S1_at	A	A	A	A	A	A	A	A	A	A	A	A	12
Zm.17083.1.S1_at	A	A	A	A	A	A	A	A	A	A	A	A	12
Zm.3590.1.A1_at	A	A	A	A	A	A	A	A	A	A	A	A	12
Zm.10345.1.S1_at	A	A	A	A	A	A	A	A	A	A	A	A	12
Zm.2228.1.A1_at	A	A	A	A	A	A	A	A	A	A	A	A	12
Zm.12383.1.S1_at	A	A	A	A	A	A	A	A	A	A	A	A	12
Zm.13796.1.S1_at	A	A	A	A	A	A	A	A	A	A	A	A	12
Zm.13033.1.A1_at	A	A	A	A	A	A	A	A	A	A	A	A	12
Zm.12369.1.S1_at	A	A	A	A	A	A	A	A	A	A	A	A	12
Zm.1940.1.S1_at	A	A	A	A	A	A	A	A	A	A	A	A	12
Zm.6506.1.A1_a_at	A	A	A	A	A	A	A	A	A	A	A	A	12
Zm.2275.1.S1_at	A	A	A	A	A	A	A	A	A	A	A	A	12
Zm.3820.1.S1_at	A	A	A	A	A	A	A	A	A	A	A	A	12
Zm.10446.1.A1_at	A	A	A	A	A	A	A	A	A	A	A	A	12
Zm.19244.1.S1_at	A	A	A	A	A	A	A	A	A	A	A	A	12
Zm.14036.1.S1_at	A	A	A	A	A	A	A	A	A	A	A	A	12
Zm.15904.1.S1_at	A	A	A	A	A	A	A	A	A	A	A	A	12
Zm.923.1.S1_at	A	A	A	A	A	A	A	A	A	A	A	A	12
Zm.331.1.S1_at	A	A	A	A	A	A	A	A	A	A	A	A	12
Zm.12262.1.S1_at	A	A	A	A	A	A	A	A	A	A	A	A	12
Zm.14496.1.A1_at	A	A	A	A	A	A	A	A	A	A	A	A	12
Zm.1334.1.S1_at	A	A	A	A	A	A	A	A	A	A	A	A	12
Zm.12645.1.S1_at	A	A	A	A	A	A	A	A	A	A	A	A	12
Zm.14534.1.A1_at	A	A	A	A	A	A	A	A	A	A	A	A	12
Zm.3184.1.A1_at	A	A	A	A	A	A	A	A	A	A	A	A	12
Zm.13652.1.A1_at	A	A	A	A	A	A	A	A	A	A	A	A	12
Zm.12382.1.S1_at	A	A	A	A	A	A	A	A	A	A	A	A	12
Zm.18346.1.S1_at	A	A	A	A	A	A	A	A	A	A	A	A	12
Zm.3032.1.A1_at	A	A	A	A	A	A	A	A	A	A	A	A	12
Zm.12422.1.S1_at	A	A	A	A	A	A	A	A	A	A	A	A	12
Zm.18256.1.S1_at	A	A	A	A	A	A	A	A	A	A	A	A	12
Zm.322.1.S1_at	A	A	A	A	A	A	A	A	A	A	A	A	12
Zm.13296.1.S1_at	A	A	A	A	A	A	A	A	A	A	A	A	12
Zm.13294.1.S1_at	A	A	A	A	A	A	A	A	A	A	A	A	12
Zm.1784.1.S1_at	A	A	A	A	A	A	A	A	A	A	A	A	12
Zm.16361.1.S1_at	A	A	A	A	A	A	A	A	A	A	A	A	12
Zm.1915.1.S1_at	A	A	A	A	A	A	A	A	A	A	A	A	12
Zm.13324.1.S1_at	A	A	A	A	A	A	A	A	A	A	A	A	12
Zm.15907.1.A1_at	A	A	A	A	A	A	A	A	A	A	A	A	12
Zm.1679.1.S1_at	A	A	A	A	A	A	A	A	A	A	A	A	12
Zm.12431.1.S1_at	A	A	A	A	A	A	A	A	A	A	A	A	12
Zm.12789.1.A1_at	A	A	A	A	A	A	A	A	A	A	A	A	12
Zm.12423.1.S1_at	A	A	A	A	A	A	A	A	A	A	A	A	12
Zm.13587.1.S1_at	A	A	A	A	A	A	A	A	A	A	A	A	12
Zm.1379.1.S1_at	A	A	A	A	A	A	A	A	A	A	A	A	12
Zm.13589.1.A1_at	A	A	A	A	A	A	A	A	A	A	A	A	12
Zm.9560.1.A1_at	A	A	A	A	A	A	A	A	A	A	A	A	12
Zm.1757.1.S1_at	A	A	A	A	A	A	A	A	A	A	A	A	12
Zm.1808.1.A1_at	A	A	A	A	A	A	A	A	A	A	A	A	12
Zm.1759.1.A1_at	A	A	A	A	A	A	A	A	A	A	A	A	12
Zm.10193.1.S1_at	A	A	A	A	A	A	A	A	A	A	A	A	12
Zm.13751.1.S1_at	A	A	A	A	A	A	A	A	A	A	A	A	12
Zm.3542.1.S1_at	A	A	A	A	A	A	A	A	A	A	A	A	12
Zm.14528.1.S1_at	A	A	A	A	A	A	A	A	A	A	A	A	12
Zm.10402.1.S1_at	A	A	A	A	A	A	A	A	A	A	A	A	12
Zm.1918.1.S1_at	A	A	A	A	A	A	A	A	A	A	A	A	12
Zm.12511.1.S1_at	A	A	A	A	A	A	A	A	A	A	A	A	12
Zm.1911.1.A1_a_at	A	A	A	A	A	A	A	A	A	A	A	A	12
Zm.1911.1.A1_at	A	A	A	A	A	A	A	A	A	A	A	A	12
Zm.17223.1.S1_at	A	A	A	A	A	A	A	A	A	A	A	A	12
Zm.1355.1.A1_at	A	A	A	A	A	A	A	A	A	A	A	A	12
Zm.81.1.S1_at	A	A	A	A	A	A	A	A	A	A	A	A	12
Zm.16315.2.A1_at	A	A	A	A	A	A	A	A	A	A	A	A	12
Zm.5080.1.A1_at	A	A	A	A	A	A	A	A	A	A	A	A	12
Zm.18123.1.S1_at	A	A	A	A	A	A	A	A	A	A	A	A	12
Zm.1941.1.S1_at	A	A	A	A	A	A	A	A	A	A	A	A	12
Zm.252.1.S1_at	A	A	A	A	A	A	A	A	A	A	A	A	12
Zm.161.2.S1_a_at	A	A	A	A	A	A	A	A	A	A	A	A	12
Zm.161.2.S1_x_at	A	A	A	A	A	A	A	A	A	A	A	A	12
Zm.249.1.S1_at	A	A	A	A	A	A	A	A	A	A	A	A	12
Zm.237.1.S1_at	A	A	A	A	A	A	A	A	A	A	A	A	12
Zm.236.1.S1_at	A	A	A	A	A	A	A	A	A	A	A	A	12
Zm.13935.1.S1_at	A	A	A	A	A	A	A	A	A	A	A	A	12
Zm.13848.1.S1_at	A	A	A	A	A	A	A	A	A	A	A	A	12
Zm.14529.1.S1_at	A	A	A	A	A	A	A	A	A	A	A	A	12
Zm.6527.1.A1_at	A	A	A	A	A	A	A	A	A	A	A	A	12
Zm.14541.1.S1_a_at	A	A	A	A	A	A	A	A	A	A	A	A	12
Zm.2517.3.A1_x_at	A	A	A	A	A	A	A	A	A	A	A	A	12
Zm.19103.1.A1_at	A	A	A	A	A	A	A	A	A	A	A	A	12
Zm.7665.1.S1_at	A	A	A	A	A	A	A	A	A	A	A	A	12
Zm.9004.1.A1_at	A	A	A	A	A	A	A	A	A	A	A	A	12
Zm.5574.1.A1_at	A	A	A	A	A	A	A	A	A	A	A	A	12
Zm.6495.1.A1_at	A	A	A	A	A	A	A	A	A	A	A	A	12
Zm.11269.1.S1_at	A	A	A	A	A	A	A	A	A	A	A	A	12
Zm.4130.1.S1_at	A	A	A	A	A	A	A	A	A	A	A	A	12
Zm.18040.1.A1_at	A	A	A	A	A	A	A	A	A	A	A	A	12
Zm.17669.1.A1_at	A	A	A	A	A	A	A	A	A	A	A	A	12
Zm.6200.1.A1_at	A	A	A	A	A	A	A	A	A	A	A	A	12
Zm.661.2.A1_at	A	A	A	A	A	A	A	A	A	A	A	A	12
Zm.5038.1.S1_at	A	A	A	A	A	A	A	A	A	A	A	A	12
Zm.5038.1.A1_at	A	A	A	A	A	A	A	A	A	A	A	A	12
Zm.11772.1.S1_at	A	A	A	A	A	A	A	A	A	A	A	A	12
Zm.1666.1.S1_at	A	A	A	A	A	A	A	A	A	A	A	A	12
Zm.505.1.A1_at	A	A	A	A	A	A	A	A	A	A	A	A	12
Zm.16982.2.A1_at	A	A	A	A	A	A	A	A	A	A	A	A	12
Zm.19028.1.A1_at	A	A	A	A	A	A	A	A	A	A	A	A	12
Zm.3977.1.S1_at	A	A	A	A	A	A	A	A	A	A	A	A	12
Zm.5453.1.A1_at	A	A	A	A	A	A	A	A	A	A	A	A	12
Zm.15039.1.A1_at	A	A	A	A	A	A	A	A	A	A	A	A	12
Zm.9839.1.A1_at	A	A	A	A	A	A	A	A	A	A	A	A	12
Zm.10472.1.A1_at	A	A	A	A	A	A	A	A	A	A	A	A	12
Zm.2954.1.S1_at	A	A	A	A	A	A	A	A	A	A	A	A	12
Zm.17220.1.A1_at	A	A	A	A	A	A	A	A	A	A	A	A	12
Zm.18254.2.S1_at	A	A	A	A	A	A	A	A	A	A	A	A	12
Zm.15910.1.A1_at	A	A	A	A	A	A	A	A	A	A	A	A	12
Zm.17221.1.A1_at	A	A	A	A	A	A	A	A	A	A	A	A	12
Zm.1881.1.A1_at	A	A	A	A	A	A	A	A	A	A	A	A	12
Zm.5382.1.A1_at	A	A	A	A	A	A	A	A	A	A	A	A	12
Zm.15735.1.A1_at	A	A	A	A	A	A	A	A	A	A	A	A	12
Zm.15735.1.S1_at	A	A	A	A	A	A	A	A	A	A	A	A	12
Zm.16360.1.S1_at	A	A	A	A	A	A	A	A	A	A	A	A	12
Zm.13250.1.A1_at	A	A	A	A	A	A	A	A	A	A	A	A	12
Zm.2978.1.A1_at	A	A	A	A	A	A	A	A	A	A	A	A	12
Zm.13263.1.S1_at	A	A	A	A	A	A	A	A	A	A	A	A	12
Zm.2157.3.A1_at	A	A	A	A	A	A	A	A	A	A	A	A	12
Zm.2195.1.S1_at	A	A	A	A	A	A	A	A	A	A	A	A	12
Zm.822.1.A1_at	A	A	A	A	A	A	A	A	A	A	A	A	12
Zm.13525.1.A1_at	A	A	A	A	A	A	A	A	A	A	A	A	12
Zm.14120.1.A1_at	A	A	A	A	A	A	A	A	A	A	A	A	12
Zm.10513.2.A1_at	A	A	A	A	A	A	A	A	A	A	A	A	12
Zm.8950.1.A1_at	A	A	A	A	A	A	A	A	A	A	A	A	12
Zm.18247.1.A1_at	A	A	A	A	A	A	A	A	A	A	A	A	12
Zm.6402.1.A1_at	A	A	A	A	A	A	A	A	A	A	A	A	12
Zm.12696.2.A1_at	A	A	A	A	A	A	A	A	A	A	A	A	12
Zm.4793.2.S1_at	A	A	A	A	A	A	A	A	A	A	A	A	12
Zm.14347.1.S1_at	A	A	A	A	A	A	A	A	A	A	A	A	12
Zm.17243.1.A1_at	A	A	A	A	A	A	A	A	A	A	A	A	12
Zm.4283.2.S1_at	A	A	A	A	A	A	A	A	A	A	A	A	12
Zm.10261.1.S1_at	A	A	A	A	A	A	A	A	A	A	A	A	12
Zm.12715.1.A1_at	A	A	A	A	A	A	A	A	A	A	A	A	12
Zm.1002.2.A1_at	A	A	A	A	A	A	A	A	A	A	A	A	12
Zm.14474.1.A1_at	A	A	A	A	A	A	A	A	A	A	A	A	12
Zm.2590.1.A1_at	A	A	A	A	A	A	A	A	A	A	A	A	12
Zm.19149.1.S1_at	A	A	A	A	A	A	A	A	A	A	A	A	12
Zm.19161.1.S1_at	A	A	A	A	A	A	A	A	A	A	A	A	12
Zm.6973.1.S1_at	A	A	A	A	A	A	A	A	A	A	A	A	12
Zm.13792.1.A1_at	A	A	A	A	A	A	A	A	A	A	A	A	12
Zm.5064.2.S1_at	A	A	A	A	A	A	A	A	A	A	A	A	12
Zm.13797.2.S1_at	A	A	A	A	A	A	A	A	A	A	A	A	12
Zm.12656.1.A1_at	A	A	A	A	A	A	A	A	A	A	A	A	12
Zm.12656.1.S1_at	A	A	A	A	A	A	A	A	A	A	A	A	12
Zm.15445.1.A1_at	A	A	A	A	A	A	A	A	A	A	A	A	12
Zm.16790.1.S1_at	A	A	A	A	A	A	A	A	A	A	A	A	12
Zm.14787.1.A1_at	A	A	A	A	A	A	A	A	A	A	A	A	12
Zm.13483.1.S1_at	A	A	A	A	A	A	A	A	A	A	A	A	12
Zm.3902.1.S1_at	A	A	A	A	A	A	A	A	A	A	A	A	12
Zm.13774.1.A1_at	A	A	A	A	A	A	A	A	A	A	A	A	12
Zm.13774.1.S1_at	A	A	A	A	A	A	A	A	A	A	A	A	12
Zm.12244.1.S1_at	A	A	A	A	A	A	A	A	A	A	A	A	12
Zm.687.2.A1_at	A	A	A	A	A	A	A	A	A	A	A	A	12
Zm.13693.1.A1_at	A	A	A	A	A	A	A	A	A	A	A	A	12
Zm.14587.1.S1_at	A	A	A	A	A	A	A	A	A	A	A	A	12
Zm.2806.2.S1_at	A	A	A	A	A	A	A	A	A	A	A	A	12
Zm.6054.2.A1_at	A	A	A	A	A	A	A	A	A	A	A	A	12
Zm.2060.2.A1_at	A	A	A	A	A	A	A	A	A	A	A	A	12
Zm.1620.1.A1_at	A	A	A	A	A	A	A	A	A	A	A	A	12
Zm.6384.1.S1_at	A	A	A	A	A	A	A	A	A	A	A	A	12
Zm.13944.4.A1_at	A	A	A	A	A	A	A	A	A	A	A	A	12
Zm.4883.1.A1_at	A	A	A	A	A	A	A	A	A	A	A	A	12
Zm.13112.2.S1_a_at	A	A	A	A	A	A	A	A	A	A	A	A	12
Zm.14826.1.A1_at	A	A	A	A	A	A	A	A	A	A	A	A	12
Zm.5851.7.A1_a_at	A	A	A	A	A	A	A	A	A	A	A	A	12
Zm.5851.10.A1_a_at	A	A	A	A	A	A	A	A	A	A	A	A	12
Zm.15417.1.A1_at	A	A	A	A	A	A	A	A	A	A	A	A	12
Zm.2368.1.A1_at	A	A	A	A	A	A	A	A	A	A	A	A	12
Zm.14983.2.A1_at	A	A	A	A	A	A	A	A	A	A	A	A	12
Zm.18044.1.A1_at	A	A	A	A	A	A	A	A	A	A	A	A	12
Zm.18044.1.S1_at	A	A	A	A	A	A	A	A	A	A	A	A	12
Zm.7727.2.S1_at	A	A	A	A	A	A	A	A	A	A	A	A	12
Zm.19212.1.A1_at	A	A	A	A	A	A	A	A	A	A	A	A	12
Zm.13604.1.A1_at	A	A	A	A	A	A	A	A	A	A	A	A	12
Zm.8282.1.A1_at	A	A	A	A	A	A	A	A	A	A	A	A	12
Zm.8282.1.S1_at	A	A	A	A	A	A	A	A	A	A	A	A	12
Zm.2716.1.S1_at	A	A	A	A	A	A	A	A	A	A	A	A	12
Zm.13248.1.A1_at	A	A	A	A	A	A	A	A	A	A	A	A	12
Zm.6206.1.S1_at	A	A	A	A	A	A	A	A	A	A	A	A	12
Zm.19201.2.A1_at	A	A	A	A	A	A	A	A	A	A	A	A	12
Zm.14324.3.S1_at	A	A	A	A	A	A	A	A	A	A	A	A	12
Zm.1216.1.S1_at	A	A	A	A	A	A	A	A	A	A	A	A	12
Zm.4247.1.S1_at	A	A	A	A	A	A	A	A	A	A	A	A	12
Zm.6139.1.A1_at	A	A	A	A	A	A	A	A	A	A	A	A	12
Zm.5396.1.S1_at	A	A	A	A	A	A	A	A	A	A	A	A	12
Zm.7307.1.A1_at	A	A	A	A	A	A	A	A	A	A	A	A	12
Zm.16271.2.A1_at	A	A	A	A	A	A	A	A	A	A	A	A	12
Zm.9449.1.A1_at	A	A	A	A	A	A	A	A	A	A	A	A	12
Zm.4474.2.A1_at	A	A	A	A	A	A	A	A	A	A	A	A	12
Zm.16279.1.A1_at	A	A	A	A	A	A	A	A	A	A	A	A	12
Zm.5048.4.A1_at	A	A	A	A	A	A	A	A	A	A	A	A	12
Zm.1783.1.A1_at	A	A	A	A	A	A	A	A	A	A	A	A	12
Zm.2382.1.A1_at	A	A	A	A	A	A	A	A	A	A	A	A	12
Zm.201.1.A1_at	A	A	A	A	A	A	A	A	A	A	A	A	12
Zm.201.1.S1_at	A	A	A	A	A	A	A	A	A	A	A	A	12
Zm.2384.1.A1_at	A	A	A	A	A	A	A	A	A	A	A	A	12
Zm.6726.2.S1_at	A	A	A	A	A	A	A	A	A	A	A	A	12
Zm.13359.1.S1_at	A	A	A	A	A	A	A	A	A	A	A	A	12
Zm.13249.1.A1_a_at	A	A	A	A	A	A	A	A	A	A	A	A	12
Zm.13249.1.A1_at	A	A	A	A	A	A	A	A	A	A	A	A	12
Zm.13249.1.S1_a_at	A	A	A	A	A	A	A	A	A	A	A	A	12
Zm.18993.1.S1_at	A	A	A	A	A	A	A	A	A	A	A	A	12
Zm.19200.1.A1_at	A	A	A	A	A	A	A	A	A	A	A	A	12
Zm.10972.1.A1_at	A	A	A	A	A	A	A	A	A	A	A	A	12
Zm.3756.1.S1_at	A	A	A	A	A	A	A	A	A	A	A	A	12
Zm.5851.8.A1_a_at	A	A	A	A	A	A	A	A	A	A	A	A	12
Zm.5851.8.A1_x_at	A	A	A	A	A	A	A	A	A	A	A	A	12
Zm.13258.1.A1_at	A	A	A	A	A	A	A	A	A	A	A	A	12
Zm.5070.1.S1_at	A	A	A	A	A	A	A	A	A	A	A	A	12
Zm.1116.1.S1_at	A	A	A	A	A	A	A	A	A	A	A	A	12
Zm.6049.1.S1_at	A	A	A	A	A	A	A	A	A	A	A	A	12
Zm.13457.1.S1_at	A	A	A	A	A	A	A	A	A	A	A	A	12
Zm.4193.1.A1_at	A	A	A	A	A	A	A	A	A	A	A	A	12
Zm.12533.1.S1_at	A	A	A	A	A	A	A	A	A	A	A	A	12
Zm.17290.1.A1_at	A	A	A	A	A	A	A	A	A	A	A	A	12
Zm.9082.2.A1_at	A	A	A	A	A	A	A	A	A	A	A	A	12
Zm.9082.2.S1_at	A	A	A	A	A	A	A	A	A	A	A	A	12
Zm.2267.1.A1_at	A	A	A	A	A	A	A	A	A	A	A	A	12
Zm.2267.1.S1_a_at	A	A	A	A	A	A	A	A	A	A	A	A	12
Zm.15423.1.A1_at	A	A	A	A	A	A	A	A	A	A	A	A	12
Zm.13526.1.A1_at	A	A	A	A	A	A	A	A	A	A	A	A	12
Zm.4493.2.A1_at	A	A	A	A	A	A	A	A	A	A	A	A	12
Zm.13985.1.A1_at	A	A	A	A	A	A	A	A	A	A	A	A	12
Zm.13985.1.S1_at	A	A	A	A	A	A	A	A	A	A	A	A	12
Zm.13636.1.A1_at	A	A	A	A	A	A	A	A	A	A	A	A	12
Zm.15896.1.A1_at	A	A	A	A	A	A	A	A	A	A	A	A	12
Zm.15326.1.S1_at	A	A	A	A	A	A	A	A	A	A	A	A	12
Zm.17583.1.A1_at	A	A	A	A	A	A	A	A	A	A	A	A	12
Zm.818.2.A1_at	A	A	A	A	A	A	A	A	A	A	A	A	12
Zm.818.2.A1_x_at	A	A	A	A	A	A	A	A	A	A	A	A	12
Zm.6051.1.A1_at	A	A	A	A	A	A	A	A	A	A	A	A	12
Zm.4332.1.S1_at	A	A	A	A	A	A	A	A	A	A	A	A	12
Zm.2748.2.S1_at	A	A	A	A	A	A	A	A	A	A	A	A	12
Zm.4619.1.A1_at	A	A	A	A	A	A	A	A	A	A	A	A	12
Zm.4619.1.S1_at	A	A	A	A	A	A	A	A	A	A	A	A	12
Zm.10169.1.A1_at	A	A	A	A	A	A	A	A	A	A	A	A	12
Zm.19011.2.A1_at	A	A	A	A	A	A	A	A	A	A	A	A	12
Zm.19011.2.S1_at	A	A	A	A	A	A	A	A	A	A	A	A	12
Zm.4187.1.A1_at	A	A	A	A	A	A	A	A	A	A	A	A	12
Zm.3699.5.A1_at	A	A	A	A	A	A	A	A	A	A	A	A	12
Zm.5083.2.S1_at	A	A	A	A	A	A	A	A	A	A	A	A	12
Zm.17990.1.A1_at	A	A	A	A	A	A	A	A	A	A	A	A	12
Zm.10432.1.A1_at	A	A	A	A	A	A	A	A	A	A	A	A	12
Zm.1250.2.A1_at	A	A	A	A	A	A	A	A	A	A	A	A	12
Zm.12506.1.S1_at	A	A	A	A	A	A	A	A	A	A	A	A	12
Zm.18995.1.S1_at	A	A	A	A	A	A	A	A	A	A	A	A	12
Zm.2319.2.A1_at	A	A	A	A	A	A	A	A	A	A	A	A	12
Zm.5545.1.S1_at	A	A	A	A	A	A	A	A	A	A	A	A	12
Zm.13425.1.A1_at	A	A	A	A	A	A	A	A	A	A	A	A	12
Zm.5785.2.A1_at	A	A	A	A	A	A	A	A	A	A	A	A	12
Zm.5099.1.A1_at	A	A	A	A	A	A	A	A	A	A	A	A	12
Zm.3423.1.S1_at	A	A	A	A	A	A	A	A	A	A	A	A	12
Zm.1059.2.S1_at	A	A	A	A	A	A	A	A	A	A	A	A	12
Zm.1494.1.S1_at	A	A	A	A	A	A	A	A	A	A	A	A	12
Zm.13808.1.A1_at	A	A	A	A	A	A	A	A	A	A	A	A	12
Zm.4433.1.A1_at	A	A	A	A	A	A	A	A	A	A	A	A	12
Zm.16810.2.S1_at	A	A	A	A	A	A	A	A	A	A	A	A	12
Zm.3990.1.A1_at	A	A	A	A	A	A	A	A	A	A	A	A	12
Zm.14844.1.A1_at	A	A	A	A	A	A	A	A	A	A	A	A	12
Zm.1115.1.S1_at	A	A	A	A	A	A	A	A	A	A	A	A	12
Zm.10347.1.A1_a_at	A	A	A	A	A	A	A	A	A	A	A	A	12
Zm.18351.1.S1_at	A	A	A	A	A	A	A	A	A	A	A	A	12
Zm.4380.1.A1_at	A	A	A	A	A	A	A	A	A	A	A	A	12
Zm.13137.1.A1_at	A	A	A	A	A	A	A	A	A	A	A	A	12
Zm.19215.2.S1_at	A	A	A	A	A	A	A	A	A	A	A	A	12
Zm.4659.1.A1_at	A	A	A	A	A	A	A	A	A	A	A	A	12
Zm.1338.1.A1_at	A	A	A	A	A	A	A	A	A	A	A	A	12
Zm.15916.1.A1_at	A	A	A	A	A	A	A	A	A	A	A	A	12
Zm.17816.2.A1_at	A	A	A	A	A	A	A	A	A	A	A	A	12
Zm.17816.2.S1_a_at	A	A	A	A	A	A	A	A	A	A	A	A	12
Zm.15807.1.A1_at	A	A	A	A	A	A	A	A	A	A	A	A	12
Zm.9001.2.A1_at	A	A	A	A	A	A	A	A	A	A	A	A	12
Zm.13631.1.S1_at	A	A	A	A	A	A	A	A	A	A	A	A	12
Zm.13588.1.S1_at	A	A	A	A	A	A	A	A	A	A	A	A	12
Zm.2403.1.A1_at	A	A	A	A	A	A	A	A	A	A	A	A	12
Zm.1741.1.A1_at	A	A	A	A	A	A	A	A	A	A	A	A	12
Zm.13853.1.A1_at	A	A	A	A	A	A	A	A	A	A	A	A	12
Zm.3849.1.A1_at	A	A	A	A	A	A	A	A	A	A	A	A	12
Zm.11141.1.A1_at	A	A	A	A	A	A	A	A	A	A	A	A	12
Zm.13710.1.A1_at	A	A	A	A	A	A	A	A	A	A	A	A	12
Zm.901.1.A1_at	A	A	A	A	A	A	A	A	A	A	A	A	12
Zm.658.2.A1_at	A	A	A	A	A	A	A	A	A	A	A	A	12
Zm.13256.1.A1_at	A	A	A	A	A	A	A	A	A	A	A	A	12
Zm.2564.1.A1_at	A	A	A	A	A	A	A	A	A	A	A	A	12
Zm.9880.1.A1_at	A	A	A	A	A	A	A	A	A	A	A	A	12
Zm.16459.1.S1_at	A	A	A	A	A	A	A	A	A	A	A	A	12
Zm.3773.1.A1_at	A	A	A	A	A	A	A	A	A	A	A	A	12
Zm.13934.1.A1_at	A	A	A	A	A	A	A	A	A	A	A	A	12
Zm.12716.1.S1_at	A	A	A	A	A	A	A	A	A	A	A	A	12
Zm.19152.2.A1_at	A	A	A	A	A	A	A	A	A	A	A	A	12
Zm.19152.2.S1_at	A	A	A	A	A	A	A	A	A	A	A	A	12
Zm.1753.2.A1_at	A	A	A	A	A	A	A	A	A	A	A	A	12
Zm.14041.1.S1_at	A	A	A	A	A	A	A	A	A	A	A	A	12
Zm.18103.1.A1_at	A	A	A	A	A	A	A	A	A	A	A	A	12
Zm.13897.1.A1_at	A	A	A	A	A	A	A	A	A	A	A	A	12
Zm.11530.1.A1_at	A	A	A	A	A	A	A	A	A	A	A	A	12
Zm.14825.1.A1_at	A	A	A	A	A	A	A	A	A	A	A	A	12
Zm.14524.1.A1_at	A	A	A	A	A	A	A	A	A	A	A	A	12
Zm.14524.1.S1_at	A	A	A	A	A	A	A	A	A	A	A	A	12
Zm.13912.1.A1_at	A	A	A	A	A	A	A	A	A	A	A	A	12
Zm.13912.1.S1_at	A	A	A	A	A	A	A	A	A	A	A	A	12
Zm.13484.1.A1_at	A	A	A	A	A	A	A	A	A	A	A	A	12
Zm.13484.1.S1_at	A	A	A	A	A	A	A	A	A	A	A	A	12
Zm.15430.1.A1_at	A	A	A	A	A	A	A	A	A	A	A	A	12
Zm.15430.1.S1_at	A	A	A	A	A	A	A	A	A	A	A	A	12
Zm.481.1.A1_at	A	A	A	A	A	A	A	A	A	A	A	A	12
Zm.13430.1.A1_at	A	A	A	A	A	A	A	A	A	A	A	A	12
Zm.10347.2.A1_at	A	A	A	A	A	A	A	A	A	A	A	A	12
Zm.14531.1.S1_at	A	A	A	A	A	A	A	A	A	A	A	A	12
Zm.5424.1.A1_at	A	A	A	A	A	A	A	A	A	A	A	A	12
Zm.13924.1.A1_at	A	A	A	A	A	A	A	A	A	A	A	A	12
Zm.5964.1.A1_at	A	A	A	A	A	A	A	A	A	A	A	A	12
Zm.7780.1.S1_at	A	A	A	A	A	A	A	A	A	A	A	A	12
Zm.6188.2.A1_at	A	A	A	A	A	A	A	A	A	A	A	A	12
Zm.13787.1.A1_at	A	A	A	A	A	A	A	A	A	A	A	A	12
Zm.14977.1.A1_at	A	A	A	A	A	A	A	A	A	A	A	A	12
Zm.6456.1.S1_at	A	A	A	A	A	A	A	A	A	A	A	A	12
Zm.6595.2.A1_at	A	A	A	A	A	A	A	A	A	A	A	A	12
Zm.13616.1.S1_at	A	A	A	A	A	A	A	A	A	A	A	A	12
Zm.14993.1.S1_at	A	A	A	A	A	A	A	A	A	A	A	A	12
Zm.2157.4.A1_a_at	A	A	A	A	A	A	A	A	A	A	A	A	12
Zm.13574.1.S1_at	A	A	A	A	A	A	A	A	A	A	A	A	12
Zm.2620.1.A1_at	A	A	A	A	A	A	A	A	A	A	A	A	12
Zm.13402.1.A1_at	A	A	A	A	A	A	A	A	A	A	A	A	12
Zm.13402.1.S1_at	A	A	A	A	A	A	A	A	A	A	A	A	12
Zm.34.2.S1_at	A	A	A	A	A	A	A	A	A	A	A	A	12
Zm.13531.1.S1_at	A	A	A	A	A	A	A	A	A	A	A	A	12
Zm.13852.1.A1_at	A	A	A	A	A	A	A	A	A	A	A	A	12
Zm.11694.1.A1_at	A	A	A	A	A	A	A	A	A	A	A	A	12
Zm.14951.1.A1_at	A	A	A	A	A	A	A	A	A	A	A	A	12
Zm.14951.1.S1_a_at	A	A	A	A	A	A	A	A	A	A	A	A	12
Zm.14951.1.S1_at	A	A	A	A	A	A	A	A	A	A	A	A	12
Zm.14951.1.S1_x_at	A	A	A	A	A	A	A	A	A	A	A	A	12
Zm.3816.1.A1_at	A	A	A	A	A	A	A	A	A	A	A	A	12
Zm.3816.1.S1_at	A	A	A	A	A	A	A	A	A	A	A	A	12
Zm.10820.1.A1_at	A	A	A	A	A	A	A	A	A	A	A	A	12
Zm.5792.2.A1_at	A	A	A	A	A	A	A	A	A	A	A	A	12
Zm.13456.2.A1_at	A	A	A	A	A	A	A	A	A	A	A	A	12
Zm.3801.2.A1_at	A	A	A	A	A	A	A	A	A	A	A	A	12
Zm.9834.1.S1_at	A	A	A	A	A	A	A	A	A	A	A	A	12
Zm.10174.1.A1_at	A	A	A	A	A	A	A	A	A	A	A	A	12
Zm.14043.3.A1_at	A	A	A	A	A	A	A	A	A	A	A	A	12
Zm.15474.1.A1_a_at	A	A	A	A	A	A	A	A	A	A	A	A	12
Zm.15474.1.S1_at	A	A	A	A	A	A	A	A	A	A	A	A	12
Zm.5851.9.A1_at	A	A	A	A	A	A	A	A	A	A	A	A	12
Zm.4112.1.S1_at	A	A	A	A	A	A	A	A	A	A	A	A	12
Zm.14539.1.A1_at	A	A	A	A	A	A	A	A	A	A	A	A	12
Zm.14539.1.S1_at	A	A	A	A	A	A	A	A	A	A	A	A	12
Zm.14527.1.A1_at	A	A	A	A	A	A	A	A	A	A	A	A	12
Zm.18109.1.A1_at	A	A	A	A	A	A	A	A	A	A	A	A	12
Zm.13668.1.A1_at	A	A	A	A	A	A	A	A	A	A	A	A	12
Zm.13884.2.A1_at	A	A	A	A	A	A	A	A	A	A	A	A	12
Zm.4271.2.A1_at	A	A	A	A	A	A	A	A	A	A	A	A	12
Zm.329.2.A1_at	A	A	A	A	A	A	A	A	A	A	A	A	12
Zm.16694.1.A1_at	A	A	A	A	A	A	A	A	A	A	A	A	12
Zm.16694.1.S1_at	A	A	A	A	A	A	A	A	A	A	A	A	12
Zm.2602.1.A1_at	A	A	A	A	A	A	A	A	A	A	A	A	12
Zm.24.2.A1_at	A	A	A	A	A	A	A	A	A	A	A	A	12
Zm.24.2.S1_at	A	A	A	A	A	A	A	A	A	A	A	A	12
Zm.3147.1.A1_at	A	A	A	A	A	A	A	A	A	A	A	A	12
Zm.5612.1.A1_at	A	A	A	A	A	A	A	A	A	A	A	A	12
Zm.13252.1.A1_at	A	A	A	A	A	A	A	A	A	A	A	A	12
Zm.8955.1.S1_at	A	A	A	A	A	A	A	A	A	A	A	A	12
Zm.17219.2.A1_at	A	A	A	A	A	A	A	A	A	A	A	A	12
Zm.13855.1.A1_at	A	A	A	A	A	A	A	A	A	A	A	A	12
Zm.13855.1.S1_at	A	A	A	A	A	A	A	A	A	A	A	A	12
Zm.13412.2.S1_at	A	A	A	A	A	A	A	A	A	A	A	A	12
Zm.5615.1.A1_at	A	A	A	A	A	A	A	A	A	A	A	A	12
Zm.14033.1.A1_at	A	A	A	A	A	A	A	A	A	A	A	A	12
Zm.14760.1.A1_at	A	A	A	A	A	A	A	A	A	A	A	A	12
Zm.5608.1.A1_at	A	A	A	A	A	A	A	A	A	A	A	A	12
Zm.4128.2.A1_a_at	A	A	A	A	A	A	A	A	A	A	A	A	12
Zm.94.1.A1_at	A	A	A	A	A	A	A	A	A	A	A	A	12
Zm.17905.1.A1_at	A	A	A	A	A	A	A	A	A	A	A	A	12
Zm.13215.2.A1_at	A	A	A	A	A	A	A	A	A	A	A	A	12
Zm.17288.1.S1_at	A	A	A	A	A	A	A	A	A	A	A	A	12
Zm.6005.1.A1_at	A	A	A	A	A	A	A	A	A	A	A	A	12
Zm.3767.1.A1_at	A	A	A	A	A	A	A	A	A	A	A	A	12
Zm.3767.1.S1_at	A	A	A	A	A	A	A	A	A	A	A	A	12
Zm.7091.2.A1_at	A	A	A	A	A	A	A	A	A	A	A	A	12
Zm.18106.1.A1_at	A	A	A	A	A	A	A	A	A	A	A	A	12
Zm.3583.2.S1_at	A	A	A	A	A	A	A	A	A	A	A	A	12
Zm.8025.1.A1_at	A	A	A	A	A	A	A	A	A	A	A	A	12
Zm.5571.2.S1_at	A	A	A	A	A	A	A	A	A	A	A	A	12
Zm.4900.2.A1_at	A	A	A	A	A	A	A	A	A	A	A	A	12
Zm.584.4.A1_at	A	A	A	A	A	A	A	A	A	A	A	A	12
ZmAffx.1186.1.S1_at	A	A	A	A	A	A	A	A	A	A	A	A	12
Zm.18873.1.A1_at	A	A	A	A	A	A	A	A	A	A	A	A	12
Zm.12718.2.A1_at	A	A	A	A	A	A	A	A	A	A	A	A	12
Zm.783.1.A1_at	A	A	A	A	A	A	A	A	A	A	A	A	12
Zm.1030.1.S1_at	A	A	A	A	A	A	A	A	A	A	A	A	12
Zm.13861.1.A1_at	A	A	A	A	A	A	A	A	A	A	A	A	12
Zm.13861.1.S1_at	A	A	A	A	A	A	A	A	A	A	A	A	12
Zm.11255.1.A1_at	A	A	A	A	A	A	A	A	A	A	A	A	12
Zm.875.1.A1_at	A	A	A	A	A	A	A	A	A	A	A	A	12
Zm.15732.1.A1_at	A	A	A	A	A	A	A	A	A	A	A	A	12
Zm.13927.1.A1_at	A	A	A	A	A	A	A	A	A	A	A	A	12
Zm.470.2.A1_at	A	A	A	A	A	A	A	A	A	A	A	A	12
Zm.15421.1.S1_at	A	A	A	A	A	A	A	A	A	A	A	A	12
Zm.17735.1.S1_at	A	A	A	A	A	A	A	A	A	A	A	A	12
Zm.13860.1.A1_at	A	A	A	A	A	A	A	A	A	A	A	A	12
Zm.6271.2.A1_at	A	A	A	A	A	A	A	A	A	A	A	A	12
Zm.6354.1.S1_at	A	A	A	A	A	A	A	A	A	A	A	A	12
Zm.4161.2.S1_at	A	A	A	A	A	A	A	A	A	A	A	A	12
Zm.7117.1.S1_at	A	A	A	A	A	A	A	A	A	A	A	A	12
Zm.675.2.S1_at	A	A	A	A	A	A	A	A	A	A	A	A	12
Zm.3486.2.A1_at	A	A	A	A	A	A	A	A	A	A	A	A	12
Zm.4560.2.S1_at	A	A	A	A	A	A	A	A	A	A	A	A	12
Zm.7826.2.A1_at	A	A	A	A	A	A	A	A	A	A	A	A	12
Zm.5466.2.A1_at	A	A	A	A	A	A	A	A	A	A	A	A	12
Zm.3881.1.S1_at	A	A	A	A	A	A	A	A	A	A	A	A	12
Zm.4024.1.A1_at	A	A	A	A	A	A	A	A	A	A	A	A	12
Zm.13919.1.A1_at	A	A	A	A	A	A	A	A	A	A	A	A	12
Zm.13919.1.S1_at	A	A	A	A	A	A	A	A	A	A	A	A	12
Zm.13401.1.A1_at	A	A	A	A	A	A	A	A	A	A	A	A	12
Zm.15977.1.S1_at	A	A	A	A	A	A	A	A	A	A	A	A	12
Zm.13026.1.S1_at	A	A	A	A	A	A	A	A	A	A	A	A	12
Zm.13030.1.A1_at	A	A	A	A	A	A	A	A	A	A	A	A	12
Zm.10116.1.S1_at	A	A	A	A	A	A	A	A	A	A	A	A	12
Zm.13403.1.A1_at	A	A	A	A	A	A	A	A	A	A	A	A	12
Zm.7121.2.S1_at	A	A	A	A	A	A	A	A	A	A	A	A	12
Zm.5949.1.A1_at	A	A	A	A	A	A	A	A	A	A	A	A	12
Zm.13390.1.A1_at	A	A	A	A	A	A	A	A	A	A	A	A	12
Zm.4664.3.S1_at	A	A	A	A	A	A	A	A	A	A	A	A	12
Zm.4664.3.S1_x_at	A	A	A	A	A	A	A	A	A	A	A	A	12
Zm.13913.1.A1_at	A	A	A	A	A	A	A	A	A	A	A	A	12
Zm.13913.1.S1_at	A	A	A	A	A	A	A	A	A	A	A	A	12
Zm.13913.1.S1_s_at	A	A	A	A	A	A	A	A	A	A	A	A	12
Zm.13918.1.A1_at	A	A	A	A	A	A	A	A	A	A	A	A	12
Zm.13918.1.S1_at	A	A	A	A	A	A	A	A	A	A	A	A	12
Zm.1100.1.S1_at	A	A	A	A	A	A	A	A	A	A	A	A	12
Zm.18025.1.S1_at	A	A	A	A	A	A	A	A	A	A	A	A	12
Zm.3105.1.S1_at	A	A	A	A	A	A	A	A	A	A	A	A	12
Zm.832.1.A1_at	A	A	A	A	A	A	A	A	A	A	A	A	12
Zm.832.1.S1_at	A	A	A	A	A	A	A	A	A	A	A	A	12
Zm.15839.1.S1_at	A	A	A	A	A	A	A	A	A	A	A	A	12
Zm.13387.1.A1_at	A	A	A	A	A	A	A	A	A	A	A	A	12
Zm.13387.1.S1_s_at	A	A	A	A	A	A	A	A	A	A	A	A	12
Zm.13914.1.A1_at	A	A	A	A	A	A	A	A	A	A	A	A	12
Zm.13914.1.S1_at	A	A	A	A	A	A	A	A	A	A	A	A	12
Zm.445.2.S1_a_at	A	A	A	A	A	A	A	A	A	A	A	A	12
Zm.4312.2.A1_at	A	A	A	A	A	A	A	A	A	A	A	A	12
Zm.4312.2.S1_at	A	A	A	A	A	A	A	A	A	A	A	A	12
Zm.1352.1.A1_at	A	A	A	A	A	A	A	A	A	A	A	A	12
Zm.13863.1.A1_at	A	A	A	A	A	A	A	A	A	A	A	A	12
Zm.13863.1.S1_at	A	A	A	A	A	A	A	A	A	A	A	A	12
Zm.3212.1.S1_at	A	A	A	A	A	A	A	A	A	A	A	A	12
Zm.13857.1.A1_at	A	A	A	A	A	A	A	A	A	A	A	A	12
Zm.13857.1.S1_at	A	A	A	A	A	A	A	A	A	A	A	A	12
Zm.13859.1.A1_at	A	A	A	A	A	A	A	A	A	A	A	A	12
Zm.13859.1.S1_at	A	A	A	A	A	A	A	A	A	A	A	A	12
Zm.13409.1.A1_at	A	A	A	A	A	A	A	A	A	A	A	A	12
Zm.13928.1.A1_at	A	A	A	A	A	A	A	A	A	A	A	A	12
Zm.10850.1.A1_at	A	A	A	A	A	A	A	A	A	A	A	A	12
Zm.13850.1.A1_at	A	A	A	A	A	A	A	A	A	A	A	A	12
Zm.13385.1.A1_at	A	A	A	A	A	A	A	A	A	A	A	A	12
Zm.13385.1.S1_at	A	A	A	A	A	A	A	A	A	A	A	A	12
Zm.13851.1.A1_at	A	A	A	A	A	A	A	A	A	A	A	A	12
Zm.13400.1.A1_at	A	A	A	A	A	A	A	A	A	A	A	A	12
Zm.13400.1.S1_at	A	A	A	A	A	A	A	A	A	A	A	A	12
Zm.13669.1.A1_at	A	A	A	A	A	A	A	A	A	A	A	A	12
Zm.13388.1.A1_at	A	A	A	A	A	A	A	A	A	A	A	A	12
Zm.13915.1.A1_at	A	A	A	A	A	A	A	A	A	A	A	A	12
Zm.13915.1.S1_at	A	A	A	A	A	A	A	A	A	A	A	A	12
Zm.16461.1.A1_at	A	A	A	A	A	A	A	A	A	A	A	A	12
Zm.16461.1.S1_at	A	A	A	A	A	A	A	A	A	A	A	A	12
Zm.13386.1.S1_s_at	A	A	A	A	A	A	A	A	A	A	A	A	12
Zm.13917.1.A1_at	A	A	A	A	A	A	A	A	A	A	A	A	12
Zm.15817.1.A1_at	A	A	A	A	A	A	A	A	A	A	A	A	12
Zm.16462.1.A1_at	A	A	A	A	A	A	A	A	A	A	A	A	12
Zm.16462.1.S1_at	A	A	A	A	A	A	A	A	A	A	A	A	12
Zm.13922.1.S1_at	A	A	A	A	A	A	A	A	A	A	A	A	12
Zm.13406.1.A1_at	A	A	A	A	A	A	A	A	A	A	A	A	12
Zm.18267.1.A1_at	A	A	A	A	A	A	A	A	A	A	A	A	12
Zm.18267.1.S1_at	A	A	A	A	A	A	A	A	A	A	A	A	12
Zm.10219.2.A1_at	A	A	A	A	A	A	A	A	A	A	A	A	12
Zm.13932.1.A1_at	A	A	A	A	A	A	A	A	A	A	A	A	12
Zm.13870.2.A1_at	A	A	A	A	A	A	A	A	A	A	A	A	12
Zm.13869.1.A1_x_at	A	A	A	A	A	A	A	A	A	A	A	A	12
Zm.13869.1.S1_x_at	A	A	A	A	A	A	A	A	A	A	A	A	12
Zm.13871.1.A1_at	A	A	A	A	A	A	A	A	A	A	A	A	12
Zm.13877.1.A1_at	A	A	A	A	A	A	A	A	A	A	A	A	12
Zm.13877.1.S1_at	A	A	A	A	A	A	A	A	A	A	A	A	12
Zm.13877.1.S1_x_at	A	A	A	A	A	A	A	A	A	A	A	A	12
Zm.13887.1.A1_at	A	A	A	A	A	A	A	A	A	A	A	A	12
Zm.13887.1.S1_x_at	A	A	A	A	A	A	A	A	A	A	A	A	12
Zm.13894.1.A1_at	A	A	A	A	A	A	A	A	A	A	A	A	12
Zm.13894.1.S1_at	A	A	A	A	A	A	A	A	A	A	A	A	12
Zm.13899.1.A1_at	A	A	A	A	A	A	A	A	A	A	A	A	12
Zm.13899.1.S1_x_at	A	A	A	A	A	A	A	A	A	A	A	A	12
Zm.13900.1.A1_at	A	A	A	A	A	A	A	A	A	A	A	A	12
Zm.13906.1.A1_x_at	A	A	A	A	A	A	A	A	A	A	A	A	12
Zm.13908.1.A1_at	A	A	A	A	A	A	A	A	A	A	A	A	12
Zm.13930.1.A1_x_at	A	A	A	A	A	A	A	A	A	A	A	A	12
Zm.13931.1.A1_x_at	A	A	A	A	A	A	A	A	A	A	A	A	12
Zm.13931.1.S1_x_at	A	A	A	A	A	A	A	A	A	A	A	A	12
Zm.8551.1.A1_at	A	A	A	A	A	A	A	A	A	A	A	A	12
Zm.2517.5.A1_x_at	A	A	A	A	A	A	A	A	A	A	A	A	12
Zm.17109.1.S1_at	A	A	A	A	A	A	A	A	A	A	A	A	12
Zm.13345.4.A1_x_at	A	A	A	A	A	A	A	A	A	A	A	A	12
Zm.8809.1.A1_at	A	A	A	A	A	A	A	A	A	A	A	A	12
Zm.15545.1.S1_s_at	A	A	A	A	A	A	A	A	A	A	A	A	12
Zm.11922.1.A1_at	A	A	A	A	A	A	A	A	A	A	A	A	12
Zm.14687.1.S1_at	A	A	A	A	A	A	A	A	A	A	A	A	12
Zm.17728.1.A1_at	A	A	A	A	A	A	A	A	A	A	A	A	12
Zm.15899.2.A1_at	A	A	A	A	A	A	A	A	A	A	A	A	12
Zm.9114.1.A1_at	A	A	A	A	A	A	A	A	A	A	A	A	12
Zm.9263.1.A1_at	A	A	A	A	A	A	A	A	A	A	A	A	12
Zm.17091.1.A1_at	A	A	A	A	A	A	A	A	A	A	A	A	12
Zm.8909.1.A1_at	A	A	A	A	A	A	A	A	A	A	A	A	12
Zm.9674.1.A1_at	A	A	A	A	A	A	A	A	A	A	A	A	12
Zm.14951.2.S1_x_at	A	A	A	A	A	A	A	A	A	A	A	A	12
Zm.8586.1.A1_at	A	A	A	A	A	A	A	A	A	A	A	A	12
Zm.10169.2.S1_at	A	A	A	A	A	A	A	A	A	A	A	A	12
Zm.8765.1.A1_at	A	A	A	A	A	A	A	A	A	A	A	A	12
Zm.9088.1.A1_at	A	A	A	A	A	A	A	A	A	A	A	A	12
Zm.3815.2.S1_x_at	A	A	A	A	A	A	A	A	A	A	A	A	12
Zm.8940.1.A1_a_at	A	A	A	A	A	A	A	A	A	A	A	A	12
Zm.13345.5.A1_x_at	A	A	A	A	A	A	A	A	A	A	A	A	12
Zm.1461.1.A1_at	A	A	A	A	A	A	A	A	A	A	A	A	12
Zm.13345.6.A1_x_at	A	A	A	A	A	A	A	A	A	A	A	A	12
Zm.8663.1.A1_at	A	A	A	A	A	A	A	A	A	A	A	A	12
Zm.9119.1.A1_at	A	A	A	A	A	A	A	A	A	A	A	A	12
Zm.8555.1.A1_at	A	A	A	A	A	A	A	A	A	A	A	A	12
Zm.8641.1.A1_at	A	A	A	A	A	A	A	A	A	A	A	A	12
Zm.8811.1.A1_at	A	A	A	A	A	A	A	A	A	A	A	A	12
Zm.8744.1.A1_at	A	A	A	A	A	A	A	A	A	A	A	A	12
Zm.5746.1.A1_at	A	A	A	A	A	A	A	A	A	A	A	A	12
Zm.17950.1.A1_at	A	A	A	A	A	A	A	A	A	A	A	A	12
Zm.18097.1.A1_at	A	A	A	A	A	A	A	A	A	A	A	A	12
Zm.6651.1.A1_at	A	A	A	A	A	A	A	A	A	A	A	A	12
Zm.9583.1.A1_at	A	A	A	A	A	A	A	A	A	A	A	A	12
Zm.9271.1.A1_at	A	A	A	A	A	A	A	A	A	A	A	A	12
Zm.9970.1.A1_at	A	A	A	A	A	A	A	A	A	A	A	A	12
Zm.9965.1.A1_at	A	A	A	A	A	A	A	A	A	A	A	A	12
Zm.9189.1.A1_at	A	A	A	A	A	A	A	A	A	A	A	A	12
Zm.8766.1.A1_at	A	A	A	A	A	A	A	A	A	A	A	A	12
Zm.9605.1.A1_at	A	A	A	A	A	A	A	A	A	A	A	A	12
Zm.8837.1.A1_at	A	A	A	A	A	A	A	A	A	A	A	A	12
Zm.9200.1.A1_at	A	A	A	A	A	A	A	A	A	A	A	A	12
Zm.18093.1.A1_at	A	A	A	A	A	A	A	A	A	A	A	A	12
Zm.2341.1.A1_at	A	A	A	A	A	A	A	A	A	A	A	A	12
Zm.9017.1.A1_at	A	A	A	A	A	A	A	A	A	A	A	A	12
Zm.9762.1.A1_at	A	A	A	A	A	A	A	A	A	A	A	A	12
Zm.9614.1.A1_at	A	A	A	A	A	A	A	A	A	A	A	A	12
Zm.3230.1.A1_at	A	A	A	A	A	A	A	A	A	A	A	A	12
Zm.9756.1.A1_at	A	A	A	A	A	A	A	A	A	A	A	A	12
Zm.6009.1.A1_s_at	A	A	A	A	A	A	A	A	A	A	A	A	12
Zm.9233.1.A1_at	A	A	A	A	A	A	A	A	A	A	A	A	12
Zm.9340.1.A1_at	A	A	A	A	A	A	A	A	A	A	A	A	12
Zm.10054.1.A1_at	A	A	A	A	A	A	A	A	A	A	A	A	12
Zm.2406.1.A1_at	A	A	A	A	A	A	A	A	A	A	A	A	12
Zm.8861.1.A1_at	A	A	A	A	A	A	A	A	A	A	A	A	12
Zm.9098.1.A1_a_at	A	A	A	A	A	A	A	A	A	A	A	A	12
Zm.9945.1.A1_at	A	A	A	A	A	A	A	A	A	A	A	A	12
Zm.9719.1.A1_at	A	A	A	A	A	A	A	A	A	A	A	A	12
Zm.5083.3.A1_at	A	A	A	A	A	A	A	A	A	A	A	A	12
Zm.1450.1.S1_at	A	A	A	A	A	A	A	A	A	A	A	A	12
Zm.17812.1.A1_at	A	A	A	A	A	A	A	A	A	A	A	A	12
Zm.2034.1.S1_at	A	A	A	A	A	A	A	A	A	A	A	A	12
Zm.4202.1.A1_at	A	A	A	A	A	A	A	A	A	A	A	A	12
Zm.15643.1.A1_at	A	A	A	A	A	A	A	A	A	A	A	A	12
Zm.17964.1.A1_at	A	A	A	A	A	A	A	A	A	A	A	A	12
Zm.17489.1.A1_at	A	A	A	A	A	A	A	A	A	A	A	A	12
Zm.16025.1.A1_at	A	A	A	A	A	A	A	A	A	A	A	A	12
Zm.9379.1.A1_at	A	A	A	A	A	A	A	A	A	A	A	A	12
Zm.10210.1.A1_at	A	A	A	A	A	A	A	A	A	A	A	A	12
Zm.9492.1.A1_at	A	A	A	A	A	A	A	A	A	A	A	A	12
Zm.17232.1.A1_a_at	A	A	A	A	A	A	A	A	A	A	A	A	12
Zm.17232.1.A1_x_at	A	A	A	A	A	A	A	A	A	A	A	A	12
Zm.10022.1.A1_at	A	A	A	A	A	A	A	A	A	A	A	A	12
Zm.3086.2.A1_at	A	A	A	A	A	A	A	A	A	A	A	A	12
Zm.14798.1.S1_at	A	A	A	A	A	A	A	A	A	A	A	A	12
Zm.17254.1.A1_at	A	A	A	A	A	A	A	A	A	A	A	A	12
Zm.15474.2.A1_x_at	A	A	A	A	A	A	A	A	A	A	A	A	12
Zm.8094.1.A1_at	A	A	A	A	A	A	A	A	A	A	A	A	12
Zm.17686.1.A1_at	A	A	A	A	A	A	A	A	A	A	A	A	12
Zm.17696.1.A1_at	A	A	A	A	A	A	A	A	A	A	A	A	12
Zm.15576.1.A1_x_at	A	A	A	A	A	A	A	A	A	A	A	A	12
Zm.19052.1.A1_at	A	A	A	A	A	A	A	A	A	A	A	A	12
Zm.9752.1.A1_at	A	A	A	A	A	A	A	A	A	A	A	A	12
Zm.17320.1.A1_at	A	A	A	A	A	A	A	A	A	A	A	A	12
Zm.11732.1.A1_at	A	A	A	A	A	A	A	A	A	A	A	A	12
Zm.10173.1.A1_at	A	A	A	A	A	A	A	A	A	A	A	A	12
Zm.17951.1.A1_at	A	A	A	A	A	A	A	A	A	A	A	A	12
Zm.1093.1.A1_at	A	A	A	A	A	A	A	A	A	A	A	A	12
Zm.15578.1.A1_at	A	A	A	A	A	A	A	A	A	A	A	A	12
Zm.11637.1.A1_at	A	A	A	A	A	A	A	A	A	A	A	A	12
Zm.17670.1.A1_at	A	A	A	A	A	A	A	A	A	A	A	A	12
Zm.14894.1.S1_at	A	A	A	A	A	A	A	A	A	A	A	A	12
Zm.18528.1.A1_at	A	A	A	A	A	A	A	A	A	A	A	A	12
Zm.13013.1.A1_at	A	A	A	A	A	A	A	A	A	A	A	A	12
Zm.18032.1.A1_at	A	A	A	A	A	A	A	A	A	A	A	A	12
Zm.17308.1.A1_at	A	A	A	A	A	A	A	A	A	A	A	A	12
Zm.17194.1.A1_at	A	A	A	A	A	A	A	A	A	A	A	A	12
Zm.16663.1.A1_at	A	A	A	A	A	A	A	A	A	A	A	A	12
Zm.11757.1.A1_at	A	A	A	A	A	A	A	A	A	A	A	A	12
Zm.9328.1.A1_s_at	A	A	A	A	A	A	A	A	A	A	A	A	12
Zm.11807.1.A1_at	A	A	A	A	A	A	A	A	A	A	A	A	12
Zm.13055.1.S1_at	A	A	A	A	A	A	A	A	A	A	A	A	12
Zm.11180.1.A1_at	A	A	A	A	A	A	A	A	A	A	A	A	12
Zm.17955.2.A1_a_at	A	A	A	A	A	A	A	A	A	A	A	A	12
Zm.10452.1.A1_at	A	A	A	A	A	A	A	A	A	A	A	A	12
Zm.11291.2.S1_at	A	A	A	A	A	A	A	A	A	A	A	A	12
Zm.11291.2.S1_x_at	A	A	A	A	A	A	A	A	A	A	A	A	12
Zm.11291.1.A1_at	A	A	A	A	A	A	A	A	A	A	A	A	12
Zm.16049.4.A1_at	A	A	A	A	A	A	A	A	A	A	A	A	12
Zm.13131.1.S1_at	A	A	A	A	A	A	A	A	A	A	A	A	12
Zm.16260.1.A1_at	A	A	A	A	A	A	A	A	A	A	A	A	12
Zm.4853.1.S1_at	A	A	A	A	A	A	A	A	A	A	A	A	12
Zm.1546.3.A1_at	A	A	A	A	A	A	A	A	A	A	A	A	12
Zm.9815.1.A1_at	A	A	A	A	A	A	A	A	A	A	A	A	12
Zm.2387.2.S1_a_at	A	A	A	A	A	A	A	A	A	A	A	A	12
Zm.17690.2.A1_a_at	A	A	A	A	A	A	A	A	A	A	A	A	12
Zm.17702.1.A1_at	A	A	A	A	A	A	A	A	A	A	A	A	12
Zm.17732.1.A1_at	A	A	A	A	A	A	A	A	A	A	A	A	12
Zm.9556.1.A1_at	A	A	A	A	A	A	A	A	A	A	A	A	12
Zm.6304.1.A1_a_at	A	A	A	A	A	A	A	A	A	A	A	A	12
Zm.7512.2.A1_x_at	A	A	A	A	A	A	A	A	A	A	A	A	12
Zm.9713.1.A1_at	A	A	A	A	A	A	A	A	A	A	A	A	12
Zm.14591.2.S1_at	A	A	A	A	A	A	A	A	A	A	A	A	12
Zm.14552.1.A1_a_at	A	A	A	A	A	A	A	A	A	A	A	A	12
Zm.17372.1.A1_at	A	A	A	A	A	A	A	A	A	A	A	A	12
Zm.14663.1.S1_at	A	A	A	A	A	A	A	A	A	A	A	A	12
Zm.9874.1.A1_at	A	A	A	A	A	A	A	A	A	A	A	A	12
Zm.1600.2.A1_a_at	A	A	A	A	A	A	A	A	A	A	A	A	12
Zm.17379.1.S1_at	A	A	A	A	A	A	A	A	A	A	A	A	12
Zm.9072.1.A1_at	A	A	A	A	A	A	A	A	A	A	A	A	12
Zm.17280.1.S1_at	A	A	A	A	A	A	A	A	A	A	A	A	12
Zm.19266.1.A1_at	A	A	A	A	A	A	A	A	A	A	A	A	12
Zm.19266.1.A1_x_at	A	A	A	A	A	A	A	A	A	A	A	A	12
Zm.17946.1.S1_at	A	A	A	A	A	A	A	A	A	A	A	A	12
Zm.10498.1.S1_at	A	A	A	A	A	A	A	A	A	A	A	A	12
Zm.15107.1.A1_at	A	A	A	A	A	A	A	A	A	A	A	A	12
Zm.10756.1.S1_at	A	A	A	A	A	A	A	A	A	A	A	A	12
Zm.17329.2.A1_at	A	A	A	A	A	A	A	A	A	A	A	A	12
Zm.17613.1.A1_at	A	A	A	A	A	A	A	A	A	A	A	A	12
Zm.10098.1.A1_at	A	A	A	A	A	A	A	A	A	A	A	A	12
Zm.17661.1.A1_at	A	A	A	A	A	A	A	A	A	A	A	A	12
Zm.17627.1.A1_at	A	A	A	A	A	A	A	A	A	A	A	A	12
Zm.2013.1.S1_a_at	A	A	A	A	A	A	A	A	A	A	A	A	12
Zm.17179.1.A1_at	A	A	A	A	A	A	A	A	A	A	A	A	12
Zm.17344.1.S1_at	A	A	A	A	A	A	A	A	A	A	A	A	12
Zm.17785.1.A1_at	A	A	A	A	A	A	A	A	A	A	A	A	12
Zm.3682.1.A1_at	A	A	A	A	A	A	A	A	A	A	A	A	12
Zm.17334.1.A1_at	A	A	A	A	A	A	A	A	A	A	A	A	12
Zm.17781.1.A1_at	A	A	A	A	A	A	A	A	A	A	A	A	12
Zm.17653.1.S1_at	A	A	A	A	A	A	A	A	A	A	A	A	12
Zm.11932.1.A1_at	A	A	A	A	A	A	A	A	A	A	A	A	12
Zm.9457.1.A1_at	A	A	A	A	A	A	A	A	A	A	A	A	12
Zm.17300.1.A1_a_at	A	A	A	A	A	A	A	A	A	A	A	A	12
Zm.17369.1.S1_at	A	A	A	A	A	A	A	A	A	A	A	A	12
Zm.17357.1.S1_at	A	A	A	A	A	A	A	A	A	A	A	A	12
Zm.18951.1.A1_at	A	A	A	A	A	A	A	A	A	A	A	A	12
Zm.17708.1.S1_at	A	A	A	A	A	A	A	A	A	A	A	A	12
Zm.17618.1.S1_at	A	A	A	A	A	A	A	A	A	A	A	A	12
Zm.17679.1.A1_at	A	A	A	A	A	A	A	A	A	A	A	A	12
Zm.17365.1.S1_at	A	A	A	A	A	A	A	A	A	A	A	A	12
Zm.17637.1.S1_at	A	A	A	A	A	A	A	A	A	A	A	A	12
Zm.17318.1.A1_at	A	A	A	A	A	A	A	A	A	A	A	A	12
Zm.11677.1.A1_at	A	A	A	A	A	A	A	A	A	A	A	A	12
Zm.11677.1.A1_s_at	A	A	A	A	A	A	A	A	A	A	A	A	12
Zm.17757.1.S1_at	A	A	A	A	A	A	A	A	A	A	A	A	12
Zm.17339.1.A1_a_at	A	A	A	A	A	A	A	A	A	A	A	A	12
Zm.275.3.A1_at	A	A	A	A	A	A	A	A	A	A	A	A	12
Zm.17351.1.S1_at	A	A	A	A	A	A	A	A	A	A	A	A	12
Zm.17716.1.A1_a_at	A	A	A	A	A	A	A	A	A	A	A	A	12
Zm.17332.1.A1_at	A	A	A	A	A	A	A	A	A	A	A	A	12
Zm.17643.1.S1_at	A	A	A	A	A	A	A	A	A	A	A	A	12
Zm.17368.1.S1_at	A	A	A	A	A	A	A	A	A	A	A	A	12
Zm.15213.1.A1_at	A	A	A	A	A	A	A	A	A	A	A	A	12
Zm.17756.1.S1_at	A	A	A	A	A	A	A	A	A	A	A	A	12
Zm.17333.1.A1_at	A	A	A	A	A	A	A	A	A	A	A	A	12
Zm.17687.1.S1_at	A	A	A	A	A	A	A	A	A	A	A	A	12
Zm.17748.1.S1_at	A	A	A	A	A	A	A	A	A	A	A	A	12
Zm.17796.1.S1_at	A	A	A	A	A	A	A	A	A	A	A	A	12
Zm.1409.1.S1_at	A	A	A	A	A	A	A	A	A	A	A	A	12
Zm.16022.1.A1_at	A	A	A	A	A	A	A	A	A	A	A	A	12
Zm.16861.2.S1_a_at	A	A	A	A	A	A	A	A	A	A	A	A	12
Zm.3284.2.A1_a_at	A	A	A	A	A	A	A	A	A	A	A	A	12
Zm.3284.2.A1_at	A	A	A	A	A	A	A	A	A	A	A	A	12
Zm.3284.1.A1_at	A	A	A	A	A	A	A	A	A	A	A	A	12
Zm.3284.1.A1_x_at	A	A	A	A	A	A	A	A	A	A	A	A	12
Zm.10249.1.A1_at	A	A	A	A	A	A	A	A	A	A	A	A	12
Zm.12631.1.S1_at	A	A	A	A	A	A	A	A	A	A	A	A	12
Zm.8573.1.S1_at	A	A	A	A	A	A	A	A	A	A	A	A	12
Zm.12642.1.S1_at	A	A	A	A	A	A	A	A	A	A	A	A	12
Zm.15698.1.S1_at	A	A	A	A	A	A	A	A	A	A	A	A	12
Zm.13283.1.S1_at	A	A	A	A	A	A	A	A	A	A	A	A	12
Zm.4863.1.S1_at	A	A	A	A	A	A	A	A	A	A	A	A	12
Zm.3878.1.S1_at	A	A	A	A	A	A	A	A	A	A	A	A	12
Zm.3843.1.S1_at	A	A	A	A	A	A	A	A	A	A	A	A	12
Zm.1090.3.A1_a_at	A	A	A	A	A	A	A	A	A	A	A	A	12
Zm.10433.1.S1_at	A	A	A	A	A	A	A	A	A	A	A	A	12
Zm.1483.1.S1_at	A	A	A	A	A	A	A	A	A	A	A	A	12
Zm.3811.1.S1_at	A	A	A	A	A	A	A	A	A	A	A	A	12
Zm.30.4.S1_at	A	A	A	A	A	A	A	A	A	A	A	A	12
Zm.34.4.A1_at	A	A	A	A	A	A	A	A	A	A	A	A	12
Zm.34.4.A1_x_at	A	A	A	A	A	A	A	A	A	A	A	A	12
Zm.4437.1.S1_at	A	A	A	A	A	A	A	A	A	A	A	A	12
Zm.16861.3.S1_at	A	A	A	A	A	A	A	A	A	A	A	A	12
Zm.1409.2.S1_at	A	A	A	A	A	A	A	A	A	A	A	A	12
Zm.14705.1.S1_at	A	A	A	A	A	A	A	A	A	A	A	A	12
Zm.10447.1.S1_at	A	A	A	A	A	A	A	A	A	A	A	A	12
Zm.13214.1.A1_at	A	A	A	A	A	A	A	A	A	A	A	A	12
Zm.16354.1.S1_at	A	A	A	A	A	A	A	A	A	A	A	A	12
Zm.10490.1.A1_at	A	A	A	A	A	A	A	A	A	A	A	A	12
Zm.17822.1.A1_at	A	A	A	A	A	A	A	A	A	A	A	A	12
Zm.12734.1.A1_at	A	A	A	A	A	A	A	A	A	A	A	A	12
Zm.19338.1.S1_at	A	A	A	A	A	A	A	A	A	A	A	A	12
Zm.12951.1.S1_at	A	A	A	A	A	A	A	A	A	A	A	A	12
Zm.16431.1.S1_at	A	A	A	A	A	A	A	A	A	A	A	A	12
Zm.12924.1.S1_at	A	A	A	A	A	A	A	A	A	A	A	A	12
Zm.1699.1.S1_at	A	A	A	A	A	A	A	A	A	A	A	A	12
Zm.4453.1.S1_at	A	A	A	A	A	A	A	A	A	A	A	A	12
Zm.12852.1.A1_at	A	A	A	A	A	A	A	A	A	A	A	A	12
Zm.12657.1.A1_at	A	A	A	A	A	A	A	A	A	A	A	A	12
Zm.2267.2.S1_at	A	A	A	A	A	A	A	A	A	A	A	A	12
Zm.10338.1.S1_at	A	A	A	A	A	A	A	A	A	A	A	A	12
Zm.16251.1.A1_at	A	A	A	A	A	A	A	A	A	A	A	A	12
Zm.10450.1.S1_at	A	A	A	A	A	A	A	A	A	A	A	A	12
Zm.35.3.S1_x_at	A	A	A	A	A	A	A	A	A	A	A	A	12
Zm.10500.1.S1_at	A	A	A	A	A	A	A	A	A	A	A	A	12
Zm.10516.1.S1_at	A	A	A	A	A	A	A	A	A	A	A	A	12
Zm.10453.1.S1_at	A	A	A	A	A	A	A	A	A	A	A	A	12
Zm.19356.1.A1_at	A	A	A	A	A	A	A	A	A	A	A	A	12
Zm.12073.1.S1_at	A	A	A	A	A	A	A	A	A	A	A	A	12
Zm.18984.1.A1_at	A	A	A	A	A	A	A	A	A	A	A	A	12
Zm.13292.1.S1_at	A	A	A	A	A	A	A	A	A	A	A	A	12
Zm.18382.1.S1_at	A	A	A	A	A	A	A	A	A	A	A	A	12
Zm.19008.1.A1_at	A	A	A	A	A	A	A	A	A	A	A	A	12
Zm.18449.1.A1_at	A	A	A	A	A	A	A	A	A	A	A	A	12
Zm.845.1.S1_at	A	A	A	A	A	A	A	A	A	A	A	A	12
Zm.3882.1.S1_at	A	A	A	A	A	A	A	A	A	A	A	A	12
Zm.6195.1.A1_at	A	A	A	A	A	A	A	A	A	A	A	A	12
Zm.6195.1.A1_x_at	A	A	A	A	A	A	A	A	A	A	A	A	12
Zm.3270.1.A1_at	A	A	A	A	A	A	A	A	A	A	A	A	12
Zm.12273.1.S1_at	A	A	A	A	A	A	A	A	A	A	A	A	12
Zm.919.1.S1_at	A	A	A	A	A	A	A	A	A	A	A	A	12
Zm.1705.1.S1_at	A	A	A	A	A	A	A	A	A	A	A	A	12
Zm.5965.1.A1_at	A	A	A	A	A	A	A	A	A	A	A	A	12
Zm.15629.1.S1_at	A	A	A	A	A	A	A	A	A	A	A	A	12
Zm.5851.12.A1_at	A	A	A	A	A	A	A	A	A	A	A	A	12
Zm.6372.1.S1_at	A	A	A	A	A	A	A	A	A	A	A	A	12
Zm.3833.1.A1_at	A	A	A	A	A	A	A	A	A	A	A	A	12
Zm.1601.1.S1_at	A	A	A	A	A	A	A	A	A	A	A	A	12
Zm.18415.1.A1_at	A	A	A	A	A	A	A	A	A	A	A	A	12
Zm.18994.2.A1_a_at	A	A	A	A	A	A	A	A	A	A	A	A	12
Zm.18994.2.A1_at	A	A	A	A	A	A	A	A	A	A	A	A	12
Zm.17914.1.S1_at	A	A	A	A	A	A	A	A	A	A	A	A	12
Zm.10458.1.A1_at	A	A	A	A	A	A	A	A	A	A	A	A	12
Zm.13168.1.A1_at	A	A	A	A	A	A	A	A	A	A	A	A	12
Zm.10441.1.S1_at	A	A	A	A	A	A	A	A	A	A	A	A	12
Zm.16989.1.S1_at	A	A	A	A	A	A	A	A	A	A	A	A	12
Zm.17338.1.A1_at	A	A	A	A	A	A	A	A	A	A	A	A	12
Zm.10479.1.S1_at	A	A	A	A	A	A	A	A	A	A	A	A	12
Zm.12046.1.A1_at	A	A	A	A	A	A	A	A	A	A	A	A	12
Zm.14877.1.S1_at	A	A	A	A	A	A	A	A	A	A	A	A	12
Zm.1589.1.S1_at	A	A	A	A	A	A	A	A	A	A	A	A	12
Zm.18903.1.A1_at	A	A	A	A	A	A	A	A	A	A	A	A	12
Zm.10430.1.S1_at	A	A	A	A	A	A	A	A	A	A	A	A	12
Zm.10460.1.S1_at	A	A	A	A	A	A	A	A	A	A	A	A	12
Zm.12687.2.S1_at	A	A	A	A	A	A	A	A	A	A	A	A	12
Zm.10431.1.S1_at	A	A	A	A	A	A	A	A	A	A	A	A	12
Zm.12248.3.S1_at	A	A	A	A	A	A	A	A	A	A	A	A	12
Zm.6380.1.A1_at	A	A	A	A	A	A	A	A	A	A	A	A	12
Zm.19035.1.S1_at	A	A	A	A	A	A	A	A	A	A	A	A	12
Zm.19007.1.A1_at	A	A	A	A	A	A	A	A	A	A	A	A	12
Zm.13073.1.S1_at	A	A	A	A	A	A	A	A	A	A	A	A	12
Zm.12641.1.S1_at	A	A	A	A	A	A	A	A	A	A	A	A	12
Zm.16118.1.S1_at	A	A	A	A	A	A	A	A	A	A	A	A	12
Zm.773.1.A1_at	A	A	A	A	A	A	A	A	A	A	A	A	12
Zm.18189.1.S1_at	A	A	A	A	A	A	A	A	A	A	A	A	12
Zm.6788.1.A1_at	A	A	A	A	A	A	A	A	A	A	A	A	12
Zm.3279.1.A1_at	A	A	A	A	A	A	A	A	A	A	A	A	12
Zm.14677.1.S1_at	A	A	A	A	A	A	A	A	A	A	A	A	12
Zm.12372.1.S1_at	A	A	A	A	A	A	A	A	A	A	A	A	12
Zm.9066.1.S1_at	A	A	A	A	A	A	A	A	A	A	A	A	12
Zm.4692.1.A1_at	A	A	A	A	A	A	A	A	A	A	A	A	12
Zm.15507.1.A1_at	A	A	A	A	A	A	A	A	A	A	A	A	12
Zm.10429.1.S1_at	A	A	A	A	A	A	A	A	A	A	A	A	12
Zm.12786.1.A1_at	A	A	A	A	A	A	A	A	A	A	A	A	12
Zm.12592.1.S1_at	A	A	A	A	A	A	A	A	A	A	A	A	12
Zm.12643.1.S1_at	A	A	A	A	A	A	A	A	A	A	A	A	12
Zm.17911.1.S1_at	A	A	A	A	A	A	A	A	A	A	A	A	12
Zm.15825.2.S1_at	A	A	A	A	A	A	A	A	A	A	A	A	12
Zm.12381.1.S1_x_at	A	A	A	A	A	A	A	A	A	A	A	A	12
Zm.12376.1.S1_at	A	A	A	A	A	A	A	A	A	A	A	A	12
Zm.1619.1.A1_at	A	A	A	A	A	A	A	A	A	A	A	A	12
Zm.12072.1.S1_at	A	A	A	A	A	A	A	A	A	A	A	A	12
Zm.13290.1.S1_at	A	A	A	A	A	A	A	A	A	A	A	A	12
Zm.10440.1.S1_at	A	A	A	A	A	A	A	A	A	A	A	A	12
Zm.10831.1.S1_at	A	A	A	A	A	A	A	A	A	A	A	A	12
Zm.14342.1.S1_at	A	A	A	A	A	A	A	A	A	A	A	A	12
Zm.2913.1.S1_at	A	A	A	A	A	A	A	A	A	A	A	A	12
Zm.15485.1.S1_at	A	A	A	A	A	A	A	A	A	A	A	A	12
Zm.4024.2.S1_at	A	A	A	A	A	A	A	A	A	A	A	A	12
Zm.900.1.S1_at	A	A	A	A	A	A	A	A	A	A	A	A	12
Zm.18436.1.A1_at	A	A	A	A	A	A	A	A	A	A	A	A	12
Zm.12981.1.S1_at	A	A	A	A	A	A	A	A	A	A	A	A	12
Zm.16573.1.A1_at	A	A	A	A	A	A	A	A	A	A	A	A	12
Zm.4040.1.A1_at	A	A	A	A	A	A	A	A	A	A	A	A	12
Zm.13096.1.S1_at	A	A	A	A	A	A	A	A	A	A	A	A	12
Zm.16368.1.S1_at	A	A	A	A	A	A	A	A	A	A	A	A	12
Zm.18272.1.A1_at	A	A	A	A	A	A	A	A	A	A	A	A	12
Zm.10522.1.S1_at	A	A	A	A	A	A	A	A	A	A	A	A	12
Zm.4032.1.S1_at	A	A	A	A	A	A	A	A	A	A	A	A	12
Zm.16560.1.A1_at	A	A	A	A	A	A	A	A	A	A	A	A	12
Zm.15707.1.A1_at	A	A	A	A	A	A	A	A	A	A	A	A	12
Zm.3916.1.S1_at	A	A	A	A	A	A	A	A	A	A	A	A	12
Zm.15650.1.A1_at	A	A	A	A	A	A	A	A	A	A	A	A	12
Zm.18567.1.A1_at	A	A	A	A	A	A	A	A	A	A	A	A	12
Zm.10467.1.S1_at	A	A	A	A	A	A	A	A	A	A	A	A	12
Zm.10392.1.S1_at	A	A	A	A	A	A	A	A	A	A	A	A	12
Zm.17377.1.A1_at	A	A	A	A	A	A	A	A	A	A	A	A	12
Zm.7287.1.A1_at	A	A	A	A	A	A	A	A	A	A	A	A	12
Zm.18462.1.S1_at	A	A	A	A	A	A	A	A	A	A	A	A	12
Zm.18428.1.A1_at	A	A	A	A	A	A	A	A	A	A	A	A	12
Zm.2431.1.A1_at	A	A	A	A	A	A	A	A	A	A	A	A	12
Zm.12471.1.A1_at	A	A	A	A	A	A	A	A	A	A	A	A	12
Zm.17852.1.S1_at	A	A	A	A	A	A	A	A	A	A	A	A	12
Zm.2002.1.S1_at	A	A	A	A	A	A	A	A	A	A	A	A	12
Zm.775.1.A1_at	A	A	A	A	A	A	A	A	A	A	A	A	12
Zm.14852.1.A1_at	A	A	A	A	A	A	A	A	A	A	A	A	12
Zm.10276.1.A1_at	A	A	A	A	A	A	A	A	A	A	A	A	12
Zm.2345.1.S1_at	A	A	A	A	A	A	A	A	A	A	A	A	12
Zm.13331.1.S1_at	A	A	A	A	A	A	A	A	A	A	A	A	12
Zm.10438.1.S1_at	A	A	A	A	A	A	A	A	A	A	A	A	12
Zm.2181.1.S1_at	A	A	A	A	A	A	A	A	A	A	A	A	12
Zm.4353.1.A1_at	A	A	A	A	A	A	A	A	A	A	A	A	12
Zm.16191.1.S1_x_at	A	A	A	A	A	A	A	A	A	A	A	A	12
Zm.10461.1.S1_at	A	A	A	A	A	A	A	A	A	A	A	A	12
Zm.1405.1.S1_at	A	A	A	A	A	A	A	A	A	A	A	A	12
Zm.3168.1.A1_at	A	A	A	A	A	A	A	A	A	A	A	A	12
Zm.16040.1.S1_at	A	A	A	A	A	A	A	A	A	A	A	A	12
Zm.2291.1.S1_at	A	A	A	A	A	A	A	A	A	A	A	A	12
Zm.17084.1.S1_at	A	A	A	A	A	A	A	A	A	A	A	A	12
Zm.16376.1.S1_at	A	A	A	A	A	A	A	A	A	A	A	A	12
Zm.1360.1.S1_x_at	A	A	A	A	A	A	A	A	A	A	A	A	12
Zm.13104.1.S1_a_at	A	A	A	A	A	A	A	A	A	A	A	A	12
Zm.16892.2.A1_at	A	A	A	A	A	A	A	A	A	A	A	A	12
Zm.13142.1.S1_at	A	A	A	A	A	A	A	A	A	A	A	A	12
Zm.13158.1.S1_at	A	A	A	A	A	A	A	A	A	A	A	A	12
Zm.12553.1.S1_at	A	A	A	A	A	A	A	A	A	A	A	A	12
Zm.13134.1.S1_at	A	A	A	A	A	A	A	A	A	A	A	A	12
Zm.18620.1.S1_at	A	A	A	A	A	A	A	A	A	A	A	A	12
Zm.16372.1.S1_at	A	A	A	A	A	A	A	A	A	A	A	A	12
Zm.2604.1.S1_at	A	A	A	A	A	A	A	A	A	A	A	A	12
Zm.4897.1.S1_at	A	A	A	A	A	A	A	A	A	A	A	A	12
Zm.10406.1.S1_at	A	A	A	A	A	A	A	A	A	A	A	A	12
Zm.4502.1.A1_at	A	A	A	A	A	A	A	A	A	A	A	A	12
Zm.19137.1.A1_at	A	A	A	A	A	A	A	A	A	A	A	A	12
Zm.17041.1.S1_at	A	A	A	A	A	A	A	A	A	A	A	A	12
Zm.2266.1.A1_at	A	A	A	A	A	A	A	A	A	A	A	A	12
Zm.15504.1.A1_at	A	A	A	A	A	A	A	A	A	A	A	A	12
Zm.13303.1.S1_at	A	A	A	A	A	A	A	A	A	A	A	A	12
Zm.3034.1.A1_at	A	A	A	A	A	A	A	A	A	A	A	A	12
Zm.12609.1.S1_at	A	A	A	A	A	A	A	A	A	A	A	A	12
Zm.1827.1.S1_at	A	A	A	A	A	A	A	A	A	A	A	A	12
Zm.1711.1.A1_at	A	A	A	A	A	A	A	A	A	A	A	A	12
Zm.10435.1.S1_at	A	A	A	A	A	A	A	A	A	A	A	A	12
Zm.940.1.S1_at	A	A	A	A	A	A	A	A	A	A	A	A	12
Zm.1559.1.S1_at	A	A	A	A	A	A	A	A	A	A	A	A	12
Zm.2969.1.A1_at	A	A	A	A	A	A	A	A	A	A	A	A	12
Zm.12378.1.S1_at	A	A	A	A	A	A	A	A	A	A	A	A	12
Zm.12366.1.S1_at	A	A	A	A	A	A	A	A	A	A	A	A	12
Zm.2259.1.A1_at	A	A	A	A	A	A	A	A	A	A	A	A	12
Zm.12557.1.A1_at	A	A	A	A	A	A	A	A	A	A	A	A	12
Zm.948.1.A1_at	A	A	A	A	A	A	A	A	A	A	A	A	12
Zm.18244.1.S1_at	A	A	A	A	A	A	A	A	A	A	A	A	12
Zm.12525.1.A1_at	A	A	A	A	A	A	A	A	A	A	A	A	12
Zm.6403.1.A1_at	A	A	A	A	A	A	A	A	A	A	A	A	12
Zm.6403.1.A1_s_at	A	A	A	A	A	A	A	A	A	A	A	A	12
Zm.1372.1.A1_at	A	A	A	A	A	A	A	A	A	A	A	A	12
Zm.10510.1.S1_at	A	A	A	A	A	A	A	A	A	A	A	A	12
Zm.1719.1.S1_at	A	A	A	A	A	A	A	A	A	A	A	A	12
Zm.12374.1.S1_at	A	A	A	A	A	A	A	A	A	A	A	A	12
Zm.1581.1.S1_at	A	A	A	A	A	A	A	A	A	A	A	A	12
Zm.10289.1.S1_at	A	A	A	A	A	A	A	A	A	A	A	A	12
Zm.12640.1.S1_at	A	A	A	A	A	A	A	A	A	A	A	A	12
Zm.12377.1.S1_at	A	A	A	A	A	A	A	A	A	A	A	A	12
Zm.10837.1.S1_at	A	A	A	A	A	A	A	A	A	A	A	A	12
Zm.10495.1.S1_at	A	A	A	A	A	A	A	A	A	A	A	A	12
Zm.2179.1.S1_at	A	A	A	A	A	A	A	A	A	A	A	A	12
Zm.9355.1.A1_at	A	A	A	A	A	A	A	A	A	A	A	A	12
Zm.9967.1.A1_at	A	A	A	A	A	A	A	A	A	A	A	A	12
Zm.9587.1.A1_at	A	A	A	A	A	A	A	A	A	A	A	A	12
Zm.9968.1.A1_at	A	A	A	A	A	A	A	A	A	A	A	A	12
Zm.8782.1.A1_at	A	A	A	A	A	A	A	A	A	A	A	A	12
Zm.8738.1.A1_at	A	A	A	A	A	A	A	A	A	A	A	A	12
Zm.9215.1.A1_at	A	A	A	A	A	A	A	A	A	A	A	A	12
Zm.9789.1.A1_at	A	A	A	A	A	A	A	A	A	A	A	A	12
Zm.8607.1.A1_at	A	A	A	A	A	A	A	A	A	A	A	A	12
Zm.9868.1.A1_at	A	A	A	A	A	A	A	A	A	A	A	A	12
Zm.9767.1.A1_at	A	A	A	A	A	A	A	A	A	A	A	A	12
Zm.15169.1.A1_s_at	A	A	A	A	A	A	A	A	A	A	A	A	12
Zm.10000.1.A1_at	A	A	A	A	A	A	A	A	A	A	A	A	12
Zm.8613.1.A1_at	A	A	A	A	A	A	A	A	A	A	A	A	12
Zm.9499.1.A1_at	A	A	A	A	A	A	A	A	A	A	A	A	12
Zm.9166.1.A1_at	A	A	A	A	A	A	A	A	A	A	A	A	12
Zm.8681.1.A1_at	A	A	A	A	A	A	A	A	A	A	A	A	12
Zm.8692.1.A1_at	A	A	A	A	A	A	A	A	A	A	A	A	12
Zm.9619.1.A1_at	A	A	A	A	A	A	A	A	A	A	A	A	12
Zm.8754.1.A1_at	A	A	A	A	A	A	A	A	A	A	A	A	12
Zm.9130.1.A1_at	A	A	A	A	A	A	A	A	A	A	A	A	12
Zm.9676.1.A1_at	A	A	A	A	A	A	A	A	A	A	A	A	12
Zm.9964.1.A1_at	A	A	A	A	A	A	A	A	A	A	A	A	12
Zm.15233.1.A1_at	A	A	A	A	A	A	A	A	A	A	A	A	12
Zm.15185.1.A1_at	A	A	A	A	A	A	A	A	A	A	A	A	12
Zm.9491.1.A1_at	A	A	A	A	A	A	A	A	A	A	A	A	12
Zm.9794.1.A1_at	A	A	A	A	A	A	A	A	A	A	A	A	12
Zm.9298.1.A1_at	A	A	A	A	A	A	A	A	A	A	A	A	12
Zm.9172.1.A1_at	A	A	A	A	A	A	A	A	A	A	A	A	12
Zm.8758.1.A1_at	A	A	A	A	A	A	A	A	A	A	A	A	12
Zm.9679.1.A1_at	A	A	A	A	A	A	A	A	A	A	A	A	12
Zm.9585.1.A1_at	A	A	A	A	A	A	A	A	A	A	A	A	12
Zm.9346.1.A1_at	A	A	A	A	A	A	A	A	A	A	A	A	12
Zm.9283.1.A1_at	A	A	A	A	A	A	A	A	A	A	A	A	12
Zm.8770.1.A1_at	A	A	A	A	A	A	A	A	A	A	A	A	12
Zm.4166.1.A1_at	A	A	A	A	A	A	A	A	A	A	A	A	12
Zm.8632.1.A1_at	A	A	A	A	A	A	A	A	A	A	A	A	12
Zm.8777.1.A1_at	A	A	A	A	A	A	A	A	A	A	A	A	12
Zm.9399.1.A1_at	A	A	A	A	A	A	A	A	A	A	A	A	12
Zm.8862.1.A1_at	A	A	A	A	A	A	A	A	A	A	A	A	12
Zm.9469.1.A1_at	A	A	A	A	A	A	A	A	A	A	A	A	12
Zm.15168.1.A1_at	A	A	A	A	A	A	A	A	A	A	A	A	12
Zm.9361.1.A1_at	A	A	A	A	A	A	A	A	A	A	A	A	12
Zm.14637.1.A1_at	A	A	A	A	A	A	A	A	A	A	A	A	12
Zm.9814.1.A1_at	A	A	A	A	A	A	A	A	A	A	A	A	12
Zm.9692.1.A1_at	A	A	A	A	A	A	A	A	A	A	A	A	12
Zm.15220.1.A1_at	A	A	A	A	A	A	A	A	A	A	A	A	12
Zm.9642.1.A1_at	A	A	A	A	A	A	A	A	A	A	A	A	12
[truncated: 1,188 more rows]
